# Supplementary material for: Proteome-wide quantification of inositol pyrophosphate-protein interactions
Source: Nat Commun. 2026 Jun 4;17:4967. doi: 10.1038/s41467-026-73804-8 (PMC13237142; doi:10.1038/s41467-026-73804-8)
Supplement: Supplementary file 3 — Supplementary Data 1 [file 41467_2026_73804_MOESM3_ESM.xlsx]

## Sheet: Sheet1
Supplementary Data 1 - Proteomics results all conditions Complete affinity determination results for all quantified proteins prior to filtering. Protein abundances were exported from Proteome Discoverer, normalized to the maximum value per replicate, and averaged across at least two quantified replicates. Dose-response curves were fitted to a five-parameter log-logistic model (LL.5, drc R package…

## Sheet: EDTA_cyto_InsP6
Accession	Gene	Description	Kd	R2	residual_standard_error	pearsons_correlation_coeffcient	spearmans_correlation_coeffcient	F_statistic_LL5_vs_null	p_value_LL5_vs_null	log2FC_131C_vs_126_mean	remark	Abundances.Grouped.0.x	Abundances.Grouped.1.x	Abundances.Grouped.2.x	Abundances.Grouped.3.x	Abundances.Grouped.4.x	Abundances.Grouped.5.x	Abundances.Grouped.6.x	Abundances.Grouped.7.x	Abundances.Grouped.8.x	Abundances.Grouped.9.x	Abundances.Grouped.10.x	Abundances.Grouped.0.y	Abundances.Grouped.1.y	Abundances.Grouped.2.y	Abundances.Grouped.3.y	Abundances.Grouped.4.y	Abundances.Grouped.5.y	Abundances.Grouped.6.y	Abundances.Grouped.7.y	Abundances.Grouped.8.y	Abundances.Grouped.9.y	Abundances.Grouped.10.y	Abundances.Grouped.0	Abundances.Grouped.1	Abundances.Grouped.2	Abundances.Grouped.3	Abundances.Grouped.4	Abundances.Grouped.5	Abundances.Grouped.6	Abundances.Grouped.7	Abundances.Grouped.8	Abundances.Grouped.9	Abundances.Grouped.10
A0A087WV53	SPEGNB	SPEG neighbor protein OS=Homo sapiens OX=9606 GN=SPEGNB PE=4 SV=1	32.9052	0.908248	0.125613	0.953021	0.454545	12.3737	0.00834004	3.74467	good hit (Pearson >0.95)	18.1	25.1	33.5	23.9	95.6	274.9	28.4	81.6	103.7	244.3	366.6	16.7	121.1	115	21.8	18.1	41.2	19.4	60.1	93.5	201.7	247.4	40.2	47	144.8	20.3	30.3	18.7	25.6	70.8	90.2	190.4	322.7
A0A0B4J2D5	GATD3B	Glutamine amidotransferase-like class 1 domain-containing protein 3B, mitochondrial OS=Homo sapiens OX=9606 GN=GATD3B PE=1 SV=1	0.0306759	0.402852	0.213501	0.634706	0.20133	0.843282	0.553071	1.58706	poor hit (Pearson < 0.90)	99.5	97	193.5	98.7	369.6	948.3	131.1	158.1	244.5	311.9	423.9	97.1	619.2	658.2	128.9	91.7	236.5	147.9	181.7	306	365.5	334.3	219	270.1	690	138.9	121.5	98.3	131.4	296	300.2	350.2	404.9
A0AVF1	IFT56	Intraflagellar transport protein 56 OS=Homo sapiens OX=9606 GN=TTC26 PE=2 SV=1	35.3132	0.987539	0.0488138	0.99375	0.563636	99.0637	6.01256e-05	5.04793	perfect hit (Pearson >0.99)	20.9	15.8	23	13.7	36.5	127.7	16.8	34.3	49.2	196	317.5	12.2	78.7	66.2	11.6	12.5	19.8	12.8	18.1	52.2	315.8	641.5	8.1	11.1	39.4	5	4.5	5.3	6.7	14.7	26.3	208.3	367.1
A0AVT1	UBA6	Ubiquitin-like modifier-activating enzyme 6 OS=Homo sapiens OX=9606 GN=UBA6 PE=1 SV=1	51.1723	0.7136	0.186829	0.844749	0.386532	3.11453	0.122208	2.46543	poor hit (Pearson < 0.90)	26.9	39.1	47.1	28.6	109.9	482.1	22	55.8	84.4	200.6	310.8	24.9	99.5	95	28.2	17.7	32	23.7	38.7	67.6	112.7	161.2	22.6	24	42	10.1	6.3	2.5	5.1	17.6	24.3	34.6	50.9
A0FGR8	ESYT2	Extended synaptotagmin-2 OS=Homo sapiens OX=9606 GN=ESYT2 PE=1 SV=1	4.03735	0.973439	0.0726034	0.98663	0.818182	45.8122	0.00039477	3.27223	good hit (Pearson >0.95)	237	348.4	366.7	276	566.7	1138.5	443.3	833.9	1240	1655.2	2389.4	44.1	309.7	306.4	81.6	109.5	115.4	243.4	543.4	821.7	876.8	765.4	297.1	348.6	885.6	306.8	430.2	149.9	756.2	1146.6	1744.6	1680.1	1531.2
A0MZ66	SHTN1	Shootin-1 OS=Homo sapiens OX=9606 GN=SHTN1 PE=1 SV=4	63.5171	0.902732	0.0814348	0.950122	0.328269	11.6011	0.00960993	4.87088	good hit (Pearson >0.95)	11.5	23.6	30	15.7	61.2	172.4	8	31	44.3	95.5	298.7	2.7	23.6	27.6	3.9	4.5	12.3	6	8.7	14.8	37.7	89
A1A4S6	ARHGAP10	Rho GTPase-activating protein 10 OS=Homo sapiens OX=9606 GN=ARHGAP10 PE=1 SV=1	12.6399	0.967934	0.0582048	0.983837	0.769697	37.7325	0.000629661	4.00704	good hit (Pearson >0.95)	9.8	9	15	11.9	45.9	114.8	12.6	35	121.2	223.6	210.8												55.5	60.9	130.3	31.3	32.7	20.3	41.3	112.7	272.2	551.3	667
A1L0T0	ILVBL	2-hydroxyacyl-CoA lyase 2 OS=Homo sapiens OX=9606 GN=ILVBL PE=1 SV=2	33.2067	0.968019	0.0764009	0.98388	0.563636	37.8356	0.000625555	3.95785	good hit (Pearson >0.95)	15.1	18.4	28.5	20.6	56.9	169.4	18.9	35.8	69	191.7	329.9	39.4	194.8	183.2	42.7	35	70	55	84	150.9	403.9	618.7	49.4	59.6	142.2	30.9	41.3	33.7	36.5	91.2	109.4	376.3	540.3
A2RRP1	NBAS	Neuroblastoma-amplified sequence OS=Homo sapiens OX=9606 GN=NBAS PE=1 SV=2	29.1403	0.97912	0.0430057	0.989505	0.794138	58.6153	0.00021721	4.80109	good hit (Pearson >0.95)	17	30.7	40.9	17.4	69.5	246.1	23.2	38.4	92.3	371.1	664.9												3.9	5.5	17.1	5.3	3.4	3.6	9	7.4	20.2	61.3	77.5
A2RTX5	TARS3	Threonine--tRNA ligase 2, cytoplasmic OS=Homo sapiens OX=9606 GN=TARS3 PE=1 SV=1	31.8594	0.990593	0.0426859	0.995285	0.527273	131.629	2.98381e-05	3.50769	perfect hit (Pearson >0.99)	45.6	13.4	18.3	13.6	43.9	111.2	12.7	24.4	54.5	256.1	396.4	180.1	401.1	369.1	149.3	98.9	165.5	114.2	178.3	312.2	958.5	1700.5	42.9	55.3	124.8	33.9	46.9	27.5	41.8	69.5	134.8	518.2	769.1
A3KMH1	VWA8	von Willebrand factor A domain-containing protein 8 OS=Homo sapiens OX=9606 GN=VWA8 PE=1 SV=2	27.4308	0.9408	0.103004	0.969949	0.636364	19.865	0.00285827	18.053	good hit (Pearson >0.95)	0	3.4	12.5	5.3	13.8	62.1	6.9	9.6	13.9	51.4	70.2	4.8	40.9	30.3	6.2	6.3	8.4	7.1	23.8	45.2	105.3	154.1	40.8	46	100.6	24.4	34.2	26	42.2	86.7	119.8	253.7	364.1
A3KN83	SBNO1	Protein strawberry notch homolog 1 OS=Homo sapiens OX=9606 GN=SBNO1 PE=1 SV=1	38.153	0.99847	0.0171296	0.999235	0.563636	815.993	3.19882e-07	7.50464	perfect hit (Pearson >0.99)	3	10.2	12	4.7	30	162.6	6.9	17.7	59.1	606.4	1239.4	4.1	61.4	50.6	12.8	9.4	14.1	13.6	28.2	65.2	437.5	865.6	15	17.5	47.7	11	5.7	3.3	8.1	26.8	62	497.6	1030
A4D1P6	WDR91	WD repeat-containing protein 91 OS=Homo sapiens OX=9606 GN=WDR91 PE=1 SV=2	21.6506	0.863377	0.15509	0.929181	0.581534	7.89928	0.0217912	3.09867	moderate hit (Pearson >0.90)	3.9	10.6	9.6	3.5	11.5	49.4	4	14.4	19.8	34.6	47.5	11.4	37.7	43.4	12.6	8.4	20	15.2	17.4	29.8	65.6	74.2	7.1	12.2	24.7	7.6	9.3	4.2	7	17.5	17.1	47.3	56.3
A5PLN9	TRAPPC13	Trafficking protein particle complex subunit 13 OS=Homo sapiens OX=9606 GN=TRAPPC13 PE=1 SV=2	33.8711	0.997457	0.0229698	0.998727	0.721212	490.217	1.13977e-06	5.08447	perfect hit (Pearson >0.99)	12	14.5	20.7	15.6	36.5	81	14.7	56	136.9	335.3	538.8	87.1	349.1	365.8	126.1	122	168.5	174	433.2	1256.8	2409	3716.1	219.1	228.1	524.7	139.2	141.8	107	194.5	604.1	1351.3	3326	4467.5
A5YKK6	CNOT1	CCR4-NOT transcription complex subunit 1 OS=Homo sapiens OX=9606 GN=CNOT1 PE=1 SV=2	29.5096	0.985537	0.0526676	0.992742	0.563636	85.1776	8.71369e-05	3.99478	perfect hit (Pearson >0.99)	154.2	247.7	322.5	170.9	479.5	1591.8	220.5	425.6	740.3	2879.4	4986.7	245	787.5	670.5	321.1	231.3	394.7	336.3	449.8	640.5	1823	2614.5	512.7	514.3	1204.4	310.7	329.1	267.6	333.2	768	1288.7	4225.3	6019.4
A6NHR9	SMCHD1	Structural maintenance of chromosomes flexible hinge domain-containing protein 1 OS=Homo sapiens OX=9606 GN=SMCHD1 PE=1 SV=2	26.8202	0.815745	0.166527	0.903186	0.51275	5.53408	0.0442925	2.90861	moderate hit (Pearson >0.90)	34	82.5	106.5	43.7	204.8	722	46.9	169.8	208	470.4	623.1	215.5	688.9	607	287	201.7	411.2	318.5	345.7	412.6	785.7	913.6	214.3	260.1	559.6	135.7	126.7	91.7	122.7	360.6	361.1	807.7	1167.8
A6NJ78	METTL15	12S rRNA N4-methylcytidine (m4C) methyltransferase OS=Homo sapiens OX=9606 GN=METTL15 PE=1 SV=1	4.49147	0.940878	0.0805133	0.969988	0.769345	19.8926	0.0028491	2.76924	good hit (Pearson >0.95)	5.5	11.5	12.5	7.7	15.3	39.3	8.4	25	49.9	54.1	49.4												16.6	23.6	36.3	8.6	8.5	5.9	10.5	32	79.3	72.1	85.9
A6NKF1	SAC3D1	SAC3 domain-containing protein 1 OS=Homo sapiens OX=9606 GN=SAC3D1 PE=1 SV=2	51.7037	0.978322	0.0602489	0.989102	0.454545	56.4132	0.000238407	3.72965	good hit (Pearson >0.95)	21.1	25.5	25.6	20.5	55.4	158.2	18.3	21.7	48.6	181.6	387.6	26.8	83.5	89.4	28.7	20.8	37.9	26.2	44.4	61.7	189	376.7	38.5	36.2	86	26.8	13.1	17.3	25.7	40.2	42.9	140.4	348.1
A6NMY6	ANXA2P2	Putative annexin A2-like protein OS=Homo sapiens OX=9606 GN=ANXA2P2 PE=5 SV=2	36.784	0.365745	0.268577	0.604769	0.48478	0.720817	0.613315	2.59256	poor hit (Pearson < 0.90)	122.2	143.3	204	91.4	613.8	1744.5	107.7	231.9	322.2	586.2	1133.4	175.5	1325.7	1301.8	113.7	60.3	332.8	204.8	320.4	592.9	755.5	1114	195.8	268	1008.5	85	71	112.9	103.5	284	252.9	605	729.8
A8K8P3	SFI1	Protein SFI1 homolog OS=Homo sapiens OX=9606 GN=SFI1 PE=1 SV=2	1.38282	0.988063	0.0428529	0.994014	0.854545	103.463	5.4029e-05	5.03728	perfect hit (Pearson >0.99)	2.3	5.7	7.4	2.3	12.9	23.1	52.4	113.6	120.7	107.1	104.6	3.8	9.7	9.2	6.6	9.1	5.7	48.4	114.9	116.7	115.9	90.1
A8MT69	CENPX	Centromere protein X OS=Homo sapiens OX=9606 GN=CENPX PE=1 SV=1	29.3361	0.995601	0.0300586	0.997798	0.570595	282.89	4.47864e-06	5.3496	perfect hit (Pearson >0.99)	5.4	6.2	9.6	6.1	27.8	73.5	4.1	15.7	35	207.7	368.8	5.8	32.3	29.6	6.6	5.5	11	7.9	11.8	28.3	177.9	249.2	4.9	3.5	10.8	4.3	5.2	2.2	0	2.1	15.8	74.1	113.2
A8MWD9	SNRPGP15	Putative small nuclear ribonucleoprotein G-like protein 15 OS=Homo sapiens OX=9606 GN=SNRPGP15 PE=5 SV=2	36.5553	0.906214	0.0837019	0.951953	0.621338	12.0783	0.00879622	3.7695	good hit (Pearson >0.95)	82.5	115.3	170.3	88.3	326.2	976.6	101.1	177.3	267	826.4	1673.7												203.2	282.3	1011.2	196.1	255.6	161.5	228.3	324.9	334	1030.5	1862.8
B2RBV5	MRFAP1L2	Putative MORF4 family-associated protein 1-like protein UPP OS=Homo sapiens OX=9606 PE=1 SV=1	12.2097	0.922293	0.125804	0.960361	0.797863	14.8362	0.00556432	2.62567	good hit (Pearson >0.95)	14.1	21.4	31.8	17.8	39.6	82.9	18.5	34.9	45	93.7	86.2	7	19.9	16.9	7.1	4.2	14.9	9.8	11.7	23.1	42.1	44.3	9.2	10.3	21.1	9	16.9	7	7	20.3	22.7	57	55.9
C9JLW8	MCRIP1	Mapk-regulated corepressor-interacting protein 1 OS=Homo sapiens OX=9606 GN=MCRIP1 PE=1 SV=1	40.4065	0.968638	0.072956	0.984194	0.69697	38.6077	0.000595968	3.20592	good hit (Pearson >0.95)	43.2	65.2	68.1	31.6	91.8	256.7	46.8	91.1	133	298.7	470.4	115.3	265.7	309.4	153.7	95.7	204.6	159	175.9	251.8	550.4	875.8	47.7	53.7	62	29.5	21.5	16.5	32.9	80.3	114.6	275.9	453.1
E9PAV3	NACA	Nascent polypeptide-associated complex subunit alpha, muscle-specific form OS=Homo sapiens OX=9606 GN=NACA PE=1 SV=1	47.3121	0.986597	0.0478333	0.993276	0.454545	92.0116	7.20954e-05	5.12343	perfect hit (Pearson >0.99)	43.4	81.1	132.1	46.3	293	922.7	58.2	179	272.3	1305.6	3105.3	103.3	533.2	546.3	99.7	66.5	178	132.1	201.7	345.1	1409.1	3113.2	265.8	298.8	938.3	122	196.9	77.4	145.9	386.6	340.1	2025.3	5221
G2XKQ0	SUMO1P1	Small ubiquitin-related modifier 5 OS=Homo sapiens OX=9606 GN=SUMO1P1 PE=1 SV=2								2.15368	fit failed	63.7	88.9	129	51.2	363.2	1014.3	40	160.8	159.1	337.1	553.3	65.3	350.8	362.1	39.3	16.3	101.7	60.8	79.3	136.2	182.6	263.2	167.9	198.7	658.6	67.3	52.3	31.3	61.9	195.4	165.5	274	422.5
I1YAP6	TRIM77	Tripartite motif-containing protein 77 OS=Homo sapiens OX=9606 GN=TRIM77 PE=2 SV=2	16.9618	0.432807	0.179219	0.657882	0.529423	0.953836	0.504442	2.971	poor hit (Pearson < 0.90)	17.4	23.4	71.8	24.7	115.8	450.4	37.4	38.1	59.3	164.1	215.9	77.3	223	439.7	142.8	72.4	184.1	98.3	130	143	449.9	383
L0R819	ASDURF	ASNSD1 upstream open reading frame protein OS=Homo sapiens OX=9606 GN=ASDURF PE=1 SV=1	23.5946	0.996134	0.0196142	0.998065	0.656491	322.061	3.24408e-06	4.9732	perfect hit (Pearson >0.99)	55.6	64.5	95.4	73.2	133.9	303.6	75.1	103.5	262.8	1391.4	1856.3	54.5	201.8	190.1	73.6	60.1	109	81.3	107	249.8	1192.2	1610.6
O00116	AGPS	Alkyldihydroxyacetonephosphate synthase, peroxisomal OS=Homo sapiens OX=9606 GN=AGPS PE=1 SV=1	16.4629	0.925198	0.122333	0.961872	0.665903	15.4607	0.00506999	2.69314	good hit (Pearson >0.95)	175.3	303.5	363	193.5	477.5	1333.9	230.6	521.7	782	1716.4	2233.7	258.3	864.3	803.9	305.6	201.3	432.4	343.7	420.9	514.7	1419.2	1406.3	412.9	472.5	692.5	256.7	239.9	165.1	258.3	579.6	861.4	1525	1609.9
O00139	KIF2A	Kinesin-like protein KIF2A OS=Homo sapiens OX=9606 GN=KIF2A PE=1 SV=3	26.05	0.883314	0.144416	0.939848	0.607408	9.46248	0.0149219	2.72723	moderate hit (Pearson >0.90)	55.6	99.1	118.2	55.4	146.7	521.6	76.2	170	195.5	449	571.6	228	716.4	657.2	238.3	232.4	460.9	276.6	408.9	522.7	1129.5	1425.8	369.5	380.8	679.1	181.5	216.3	152.9	234.8	573.3	607.1	1188.6	1668.8
O00151	PDLIM1	PDZ and LIM domain protein 1 OS=Homo sapiens OX=9606 GN=PDLIM1 PE=1 SV=4	52.1249	0.973142	0.0658853	0.98648	0.406061	45.2911	0.000405824	4.40201	good hit (Pearson >0.95)	22.3	25.7	35	19.2	93.2	250.5	20.9	39	69.6	228.1	578.4	106.2	595	563.7	94.8	51.3	182.6	129.1	167.9	283	938.4	2511.7	159.5	185.4	565.2	76.8	82.5	49.3	78.1	217.3	213.9	851.7	2457
O00154	ACOT7	Cytosolic acyl coenzyme A thioester hydrolase OS=Homo sapiens OX=9606 GN=ACOT7 PE=1 SV=3	45.2041	0.971905	0.0673161	0.985853	0.559887	43.2426	0.000453752	5.33266	good hit (Pearson >0.95)	19.2	36.7	54.9	25	119	641	29.6	47.3	62.6	309.8	1388.8	45.2	357.1	326.1	53.9	27	83.8	70.6	88.1	137.8	480.1	1605	101.7	119	487.7	58.8	74.1	39.7	48.5	139.6	166.5	633.8	2591.3
O00159	MYO1C	Unconventional myosin-Ic OS=Homo sapiens OX=9606 GN=MYO1C PE=1 SV=4	6.8778	0.977416	0.0762475	0.988644	0.830303	54.0998	0.000263931	3.92888	good hit (Pearson >0.95)	152.3	239.4	330.3	203	589.9	1478.9	460	1155.3	3283.5	4443.1	3308.3	226	587.5	572.9	236.3	228.6	296.5	437.6	936.3	2632.1	3043.5	2626.9	78.9	83.6	219	50.5	75.5	33.8	122	335.7	1027.1	1399	1104
O00160	MYO1F	Unconventional myosin-If OS=Homo sapiens OX=9606 GN=MYO1F PE=1 SV=3	36.652	0.487094	0.264858	0.697921	0.436985	1.18709	0.417834	2.95341	poor hit (Pearson < 0.90)	79.8	80.8	264.4	108.1	519.9	1299.8	114	94.6	211.9	422.8	948.4	97.7	334.8	849.1	187.8	120.8	274.2	194.1	211.8	240.1	561.8	656.3	96.1	131.2	564	61	50.1	32.1	58.6	142.8	132	322.9	559.4
O00165	HAX1	HCLS1-associated protein X-1 OS=Homo sapiens OX=9606 GN=HAX1 PE=1 SV=2	32.0887	0.96342	0.0811505	0.98154	0.454545	32.9216	0.00087233	3.26125	good hit (Pearson >0.95)	107	115.9	148.5	85.5	233.8	691.3	101.2	177.1	249.3	750.4	1289.6	252.3	774.9	738.9	261.4	205.7	349.6	275.9	366.3	607.7	1594.7	2198.7	322.9	354.9	811.6	210.2	221	140	206	458	510.8	1749.9	2709.9
O00170		AH receptor-interacting protein OS=Homo sapiens OX=9606 GN=AIP PE=1 SV=2	43.0388	0.706603	0.126355	0.840597	0.594026	3.01044	0.128994	4.2158	poor hit (Pearson < 0.90)	5.7	3	13.1	6.2	61.7	454	12.5	22.1	29.5	137.3	304.8												23.2	29.7	80.9	14.2	7.9	6.3	12	28.9	34.4	69.2	149.8
O00178	GTPBP1	GTP-binding protein 1 OS=Homo sapiens OX=9606 GN=GTPBP1 PE=1 SV=3	38.746	0.909026	0.120877	0.953428	0.490909	12.4901	0.0081693	2.92521	good hit (Pearson >0.95)	55.4	113.9	132.9	63.9	159.3	473.5	74.4	148.2	178.7	386.8	614.9	106.1	304.5	274	106	69	144.2	105.9	166.8	202.8	459.1	671.5	113.9	136.6	301	81.7	61.2	61.7	79	165.8	173.3	404.3	710.6
O00186	STXBP3	Syntaxin-binding protein 3 OS=Homo sapiens OX=9606 GN=STXBP3 PE=1 SV=2	18.6687	0.947101	0.103455	0.973191	0.687836	22.3798	0.00216754	3.72463	good hit (Pearson >0.95)	7.7	24.2	26.6	12.9	56.3	198.1	16.3	60.5	94.6	241.3	284.2	117.7	392.5	392.7	123.5	66.9	174.8	133.3	192.6	324.8	860.3	1014.9	118.4	149.3	295.1	68.1	70.6	49.8	72.5	173.7	295.6	728.5	859.5
O00193	SMAP	Small acidic protein OS=Homo sapiens OX=9606 GN=SMAP PE=1 SV=1	57.7151	9.67784e-05	0.302547	0.00984483	-0.00606061	0.000120985	1	1.86441	poor hit (Pearson < 0.90)	200.3	214.4	284.3	164.3	541.3	1372.9	179.3	290.9	317.6	475.7	893.7	424.1	2062.4	1863.4	411.9	271.2	623.9	473.2	588.2	791.7	1084.2	1665.6	568.9	752.8	2551.2	483.5	535.4	363.9	537.8	760.8	562.1	919.5	1567.3
O00203	AP3B1	AP-3 complex subunit beta-1 OS=Homo sapiens OX=9606 GN=AP3B1 PE=1 SV=3	42.2339	0.978243	0.0607392	0.989062	0.358664	56.203	0.00024058	4.11955	good hit (Pearson >0.95)	65.8	95.6	103.5	78.2	191.4	644	82.4	144.8	196.7	826.5	1770.9	132	519.2	557.5	118.7	78	195.3	146.4	189.6	253.8	944.5	1920.9	349.6	419.6	853.9	186.3	196.7	124.7	200.8	578	554.5	2240.8	4688.1
O00217	NDUFS8	NADH dehydrogenase [ubiquinone] iron-sulfur protein 8, mitochondrial OS=Homo sapiens OX=9606 GN=NDUFS8 PE=1 SV=1	29.3668	0.954318	0.0926861	0.976892	0.509241	26.1129	0.00151019	4.5277	good hit (Pearson >0.95)	26.9	54.6	76.6	29.4	164.8	680.5	34.8	103.4	181.3	791	1263.9	87.1	695.3	529.2	76.2	48.6	159.5	82.6	151.4	384.1	1172.8	1662.6	32.2	36.3	129.3	23.2	16.5	17.2	24.1	59.3	83.1	300.1	440.6
O00231	PSMD11	26S proteasome non-ATPase regulatory subunit 11 OS=Homo sapiens OX=9606 GN=PSMD11 PE=1 SV=3	40.5442	0.971172	0.0696277	0.985481	0.43316	42.1113	0.000483671	4.78377	good hit (Pearson >0.95)	216.7	384.8	455.5	208	848.5	4380	277.9	462.6	722.7	3528.7	9390.4	204.1	1349.8	1217.2	242.5	176.6	432.3	308.5	427.5	638.8	2540.2	5616	713.6	818.5	2698.3	385.2	411	266	416.8	975	1057.8	5377.6	12509
O00232	PSMD12	26S proteasome non-ATPase regulatory subunit 12 OS=Homo sapiens OX=9606 GN=PSMD12 PE=1 SV=3	38.5454	0.976447	0.0632841	0.988153	0.559887	51.8222	0.00029296	4.86418	good hit (Pearson >0.95)	113.2	198.9	237.2	105	489.7	2636.4	135.2	218.3	379.6	2148	6010.7	349.9	1875.4	1746	390.8	269.1	636.7	473.6	615.6	847.1	4292.9	9769.2	339.7	367.2	1184.7	190.5	189.5	134.2	185.1	472	516.8	2475.6	5661
O00244	ATOX1	Copper transport protein ATOX1 OS=Homo sapiens OX=9606 GN=ATOX1 PE=1 SV=1	40.8481	0.399335	0.165343	0.63193	0.361878	0.831028	0.558791	2.02343	poor hit (Pearson < 0.90)	73.5	136.6	140.3	76	293.1	686.8	76.2	213.9	251.2	500.5	767.7	256	801.7	616.5	150.3	114.6	195.1	127.9	143.6	275.4	302.3	405.1
O00264	PGRMC1	Membrane-associated progesterone receptor component 1 OS=Homo sapiens OX=9606 GN=PGRMC1 PE=1 SV=3	27.9197	0.668441	0.227019	0.817583	0.43316	2.52007	0.16908	2.56446	poor hit (Pearson < 0.90)	379	467.7	603	336.2	1379.1	4257.6	299.8	605	926	2214.9	3291.1	375.8	1906.5	1947.9	329	201.5	561	381.5	606.1	943.7	2036.7	2397	1128.5	1359.5	3866.6	592.4	605.6	362.4	590.1	1400.3	1389.2	3179.9	4217.2
O00267	SUPT5H	Transcription elongation factor SPT5 OS=Homo sapiens OX=9606 GN=SUPT5H PE=1 SV=1	52.7318	0.686029	0.214952	0.828269	0.316111	2.73126	0.14997	3.2186	poor hit (Pearson < 0.90)	15.1	27.6	30.2	18.3	53	145.2	13.6	37.2	39.2	83.9	127.4	5.7	82.7	59.9	0.2	0	10.9	4.8	16.2	32.5	49.4	83.2	6	6	27.3	2	0	0	2.6	7.8	9.9	22.5	39.3
O00273	DFFA	DNA fragmentation factor subunit alpha OS=Homo sapiens OX=9606 GN=DFFA PE=1 SV=1	42.8221	0.925404	0.10721	0.961979	0.39437	15.507	0.00503582	4.26454	good hit (Pearson >0.95)	47.4	52.9	104.7	41.9	306.4	913.9	14.1	78.4	108.7	478.8	1592.6	124.3	993	971.6	60.5	21.4	209.2	89.7	141.4	320.4	880	2226.8	132.2	159.6	463	78.5	77.6	40.1	72.4	215	217.9	663.4	1559.4
O00291	HIP1	Huntingtin-interacting protein 1 OS=Homo sapiens OX=9606 GN=HIP1 PE=1 SV=5	21.9565	0.996695	0.0271647	0.998346	0.636364	377.013	2.19195e-06	5.20562	perfect hit (Pearson >0.99)	79.1	103.2	175.1	88.7	301.2	930	138.9	319.9	1193.8	3873.3	5143.6	99.9	353.5	372.2	106.2	92.4	190.8	147.7	314.4	1244.4	2880.7	4007.1	231.7	233.7	599	150.9	167.9	126.4	175.2	475	1356.5	3378.8	4463.9
O00299	CLIC1	Chloride intracellular channel protein 1 OS=Homo sapiens OX=9606 GN=CLIC1 PE=1 SV=4	0.0335203	0.508216	0.19903	0.712893	0.439943	1.29177	0.385093	2.65633	poor hit (Pearson < 0.90)	88.1	131.2	244.7	84.9	1002.6	4178.8	108.9	207.1	392.3	656.7	967	187.8	2548.4	2454.1	250.7	140.7	435.3	196.6	371.3	626.1	1133	1416.3	249.1	353.8	1847.3	66	32.7	44.1	64.7	307.5	318.9	573.9	754
O00303	EIF3F	Eukaryotic translation initiation factor 3 subunit F OS=Homo sapiens OX=9606 GN=EIF3F PE=1 SV=1	139.923	0.807389	0.163197	0.898548	0.406061	5.23975	0.0491465	3.49616	poor hit (Pearson < 0.90)	23.5	34.5	56.5	28.8	122.6	481.7	25.8	56.8	85.1	182.2	417.2	20.3	186.4	177.1	8.8	4.7	39.9	17.4	37	81.1	107.9	298.7	122.9	135.9	313.7	90.6	100.6	75.9	96.4	191.4	226.5	443.2	675.9
O00330	PDHX	Pyruvate dehydrogenase protein X component, mitochondrial OS=Homo sapiens OX=9606 GN=PDHX PE=1 SV=3	30.2323	0.931071	0.109381	0.96492	0.636364	16.8846	0.00415093	3.13384	good hit (Pearson >0.95)	121.8	199	199	121.2	417.2	835.8	134.8	286.8	430.1	805.3	1014.9	83.7	299.9	315.9	108.1	94.4	158.5	130.7	168.2	248.6	776.7	1495	268.7	279.3	685.7	195.6	170.9	151.2	211.2	435.5	543.9	987.4	1221
O00399	DCTN6	Dynactin subunit 6 OS=Homo sapiens OX=9606 GN=DCTN6 PE=1 SV=1	31.0809	0.985471	0.0527805	0.992709	0.563636	84.7852	8.81296e-05	4.31938	perfect hit (Pearson >0.99)	29.8	43.4	66.5	33.4	94.3	318	56.8	101	217.1	594.5	972.3	48.8	205.1	223.9	50.5	44.1	83.7	65.7	101	219.2	546	817.2	78.1	79.8	164.5	42.1	51.8	26.2	51.6	154.7	273	797.4	1137.5
O00401	WASL	Neural Wiskott-Aldrich syndrome protein OS=Homo sapiens OX=9606 GN=WASL PE=1 SV=2	33.2573	0.949041	0.0634124	0.974187	0.559273	23.2794	0.00197707	3.93042	good hit (Pearson >0.95)	40	83.6	89.7	54.3	142.1	386.5	67.7	155.7	188.5	502.4	754	84.6	277.2	252.6	94.8	77.9	154.8	117.7	146.4	240.5	671.1	1043.3
O00410	IPO5	Importin-5 OS=Homo sapiens OX=9606 GN=IPO5 PE=1 SV=4	34.3299	0.831261	0.166446	0.911735	0.559887	6.1579	0.036002	4.01637	moderate hit (Pearson >0.90)	194.7	296	321.9	151.1	766.2	5179	187.2	251.9	541	2397.6	4731.3	166.7	1663.1	1639.4	195.5	140.8	386.7	260.3	371.8	583.9	1956	3054.3	360.9	423.4	1720	196.4	194.6	126.6	192.7	518.7	537.8	1985.1	3435.1
O00411	POLRMT	DNA-directed RNA polymerase, mitochondrial OS=Homo sapiens OX=9606 GN=POLRMT PE=1 SV=2	26.4498	0.756483	0.117335	0.86976	0.607408	3.88311	0.0846063	2.65724	poor hit (Pearson < 0.90)	93.1	191.5	250.3	112.2	322.1	1469.4	162.7	252.5	363	776.6	1041.4												226	259.7	443.7	145.2	136.8	99.3	156.1	317.2	316.7	637.7	804
O00422	SAP18	Histone deacetylase complex subunit SAP18 OS=Homo sapiens OX=9606 GN=SAP18 PE=1 SV=1	28.01	0.742667	0.182941	0.861781	0.401218	3.60752	0.0959617	2.01189	poor hit (Pearson < 0.90)	86.4	113.1	154.8	64.9	314.9	917.7	77.1	157.3	219.3	455.1	637	133.6	223.1	249.2	154.2	119.7	181	135.8	160.8	189.8	313.9	346.2	128.4	153	348.9	85.7	95.3	61.1	85.3	224	194	308.3	440.9
O00423	EML1	Echinoderm microtubule-associated protein-like 1 OS=Homo sapiens OX=9606 GN=EML1 PE=1 SV=3	28.2403	0.98648	0.051705	0.993217	0.563636	91.2071	7.36678e-05	4.27072	perfect hit (Pearson >0.99)	41.8	63.7	73.5	36.7	114.6	350.1	41	92.5	147.4	673.6	998.4	58.4	258.1	207.6	71.3	37.7	101	62.7	81.6	199.4	783	1148.1	62.6	79.2	171.2	41.5	30.3	21.2	44.3	103.1	139.4	630.5	958.8
O00425	IGF2BP3	Insulin-like growth factor 2 mRNA-binding protein 3 OS=Homo sapiens OX=9606 GN=IGF2BP3 PE=1 SV=2	27.6279	0.88321	0.139197	0.939792	0.490909	9.45294	0.0149539	2.50299	moderate hit (Pearson >0.90)	238.1	430.7	487	247.5	698	1862.1	302	672.7	867	1551.7	2143.8	556.6	1561	1473.1	614.2	516	885.1	686	922.3	1136.4	2138.1	2637.4	1038	1129.6	1940.5	624.6	623.6	454.1	670.5	1518.4	1703.6	3148.2	4431.6
O00429	DNM1L	Dynamin-1-like protein OS=Homo sapiens OX=9606 GN=DNM1L PE=1 SV=2	32.4248	0.988985	0.0459753	0.994477	0.490909	112.235	4.42146e-05	4.9191	perfect hit (Pearson >0.99)	92.4	145.4	213.3	94.7	450	1496.1	113.9	238.4	449.4	2962.9	5054.4	104	454	460.8	123.4	94.2	204.6	145.2	185.7	291	1464.6	2404.3	259.2	310.6	775.9	143	157	106.3	142.4	389	592.8	3207.1	5676.4
O00442	RTCA	RNA 3'-terminal phosphate cyclase OS=Homo sapiens OX=9606 GN=RTCA PE=1 SV=1	37.7692	0.983709	0.0537864	0.991821	0.636364	75.4793	0.000117181	3.95538	perfect hit (Pearson >0.99)	32	50.2	71.3	38.6	94.3	264.2	49.8	102.3	173.2	408.1	768.8	67.8	236	209.1	74.5	61.3	103.6	85.2	149.5	233	599.4	1013	307.9	376.7	863.1	263	265.3	182.2	292.2	559.8	757.2	2094.6	3202.1
O00443	PIK3C2A	Phosphatidylinositol 4-phosphate 3-kinase C2 domain-containing subunit alpha OS=Homo sapiens OX=9606 GN=PIK3C2A PE=1 SV=2	26.2651	0.9784	0.0650496	0.989141	0.721212	56.6205	0.000236291	3.33854	good hit (Pearson >0.95)	7.2	10	10.4	5.4	18.4	47.6	8.3	20.3	24.8	77.1	99.6	8.4	23.2	17.8	6.8	4.8	8.4	8.5	13.2	20.4	49.6	90.7	12.9	15	19.1	5.2	11.1	6.7	5.7	18.8	23.4	79.9	89.4
O00461	GOLIM4	Golgi integral membrane protein 4 OS=Homo sapiens OX=9606 GN=GOLIM4 PE=1 SV=1	21.6357	0.981363	0.0617224	0.990637	0.742387	65.8191	0.000163763	4.32025	perfect hit (Pearson >0.99)	34.4	38.7	57.2	33	83	185.9	45.5	73.2	133.3	469.5	633.6	16.1	88.8	76.7	29.7	32.6	40.8	43.7	44.1	116.2	425.1	672.4	3.3	0	9.4	0	8.7	7.5	8.4	4.7	13.1	33.1	34.2
O00469	PLOD2	Procollagen-lysine,2-oxoglutarate 5-dioxygenase 2 OS=Homo sapiens OX=9606 GN=PLOD2 PE=1 SV=2	40.0938	0.965115	0.0755312	0.982402	0.342649	34.5815	0.000775749	5.41765	good hit (Pearson >0.95)	4.8	2.6	7.9	8.3	25.7	137.2	3.3	9.3	13.6	76.2	256.1	4.1	62.5	51.6	4	5.7	9.2	7.4	9.7	25.2	91.1	237.4	35.5	46.8	203.6	27.4	28.2	13	25.6	62	75.5	357	897.4
O00471	EXOC5	Exocyst complex component 5 OS=Homo sapiens OX=9606 GN=EXOC5 PE=1 SV=1	11.4791	0.98871	0.0548931	0.994339	0.797863	109.465	4.70232e-05	4.56446	perfect hit (Pearson >0.99)	127.2	176.2	238.6	155	499.8	1436.4	255.3	715.6	1823.8	4190.5	4023.7	143.2	510.3	499.4	164.5	207.7	225.8	319	772.3	2146.3	4316.5	4060.1	213.3	209.9	521.1	121.4	153.8	100.1	204.1	528.9	1310.6	3202.7	3150.5
O00483	NDUFA4	Cytochrome c oxidase subunit NDUFA4 OS=Homo sapiens OX=9606 GN=NDUFA4 PE=1 SV=1	25.7121	0.89427	0.0932801	0.945658	0.636364	10.5726	0.0117615	2.50061	moderate hit (Pearson >0.90)	79.8	104	107	62.4	156.2	455.5	67.6	132.2	179.8	428	560.6												175.5	205.4	334.3	101.9	103.7	78.4	122.1	209.2	258.6	599.9	800.1
O00487	PSMD14	26S proteasome non-ATPase regulatory subunit 14 OS=Homo sapiens OX=9606 GN=PSMD14 PE=1 SV=1	37.8031	0.965484	0.0762498	0.98259	0.559887	34.9651	0.000755573	4.53437	good hit (Pearson >0.95)	127.6	173.6	253.6	112	471.4	2241.7	118.6	227.2	298.5	1690.8	4401.7	69.4	386.7	375	52.5	34.5	121.6	76.4	106	150.7	730.8	1734.1	208.5	201	706.9	100.5	104.3	72.9	110.8	257.1	211.5	1320.2	3010
O00505	KPNA3	Importin subunit alpha-4 OS=Homo sapiens OX=9606 GN=KPNA3 PE=1 SV=2	39.6881	0.973701	0.068121	0.986763	0.480245	46.2811	0.000385179	4.9905	good hit (Pearson >0.95)	53.8	96	110.1	53.5	259.6	1297.9	88.7	123.6	213.9	1186.3	2697.4	46.4	236.2	258.5	42.7	39.5	83	60.4	91.3	166	645.8	1231.9	100.5	111.2	477.7	68.4	60.3	47.7	79.5	163.4	199.8	1209.7	2425.6
O00541	PES1	Pescadillo homolog OS=Homo sapiens OX=9606 GN=PES1 PE=1 SV=1	20.0905	0.790816	0.178681	0.889279	0.471951	4.72561	0.0595804	1.914	poor hit (Pearson < 0.90)	63.7	103.4	133.3	48.8	136.5	433.5	68.5	132.6	160.9	330.9	366.8	129.3	308.1	277.9	108.9	59.1	156.9	117.5	144.5	190.7	389.3	438.1	113.3	121.7	184.4	67.2	48	38.4	67.2	164.2	139.8	260.2	310.8
O00567	NOP56	Nucleolar protein 56 OS=Homo sapiens OX=9606 GN=NOP56 PE=1 SV=4	75.9571	0.948882	0.0620819	0.974106	0.745455	23.2032	0.00199227	24.4202	good hit (Pearson >0.95)	0	6.6	6.4	3.3	9.4	29.9	5.3	28.8	39.8	42.8	62	21.7	63.7	54.9	28.7	19.2	33.9	32.2	31.4	63.1	128.6	176.4
O00571	DDX3X	ATP-dependent RNA helicase DDX3X OS=Homo sapiens OX=9606 GN=DDX3X PE=1 SV=3	26.1076	0.880839	0.140286	0.93853	0.490909	9.23999	0.0156954	2.35722	moderate hit (Pearson >0.90)	1549.6	2705.8	3324.7	1725.8	3809.8	10547.6	1952.6	4051	5337.3	10083.5	13014.9	2231.7	5938.3	5502.2	2409.3	1734	3572.4	2598.3	3406.3	3821.4	7515.2	9332.8	3032.1	3491.9	5184.4	2115.9	1922.6	1576.1	2396.6	4285.3	4559.4	8511.7	11612.5
O00584	RNASET2	Ribonuclease T2 OS=Homo sapiens OX=9606 GN=RNASET2 PE=1 SV=2	35.3154	0.995416	0.0300808	0.997705	0.582866	271.426	4.96366e-06	6.53275	perfect hit (Pearson >0.99)	5.4	8.1	11	6.9	29.3	115.4	5.8	8.4	47.9	352.9	585.9	8.7	75.2	92.9	13.6	11.8	21.6	17.8	16.2	49.1	462.4	812.8	22.3	31.6	147.1	11.8	12.2	9.1	18.8	44.2	137.7	858.8	1746.1
O00625	PIR	Pirin OS=Homo sapiens OX=9606 GN=PIR PE=1 SV=1	0.0299737	0.438707	0.213118	0.66235	0.350463	0.977001	0.494908	2.13983	poor hit (Pearson < 0.90)	30.9	45.7	63.5	32.4	190	491.5	21.8	66.2	95.1	154	249.2	74.1	614.3	659.7	46.1	21.5	135.9	63.8	112.9	204.3	222	289	131	176.5	620	51	49.7	22.2	46.4	180	133.7	215	356.5
O00629	KPNA4	Importin subunit alpha-3 OS=Homo sapiens OX=9606 GN=KPNA4 PE=1 SV=1	38.0421	0.961546	0.0546302	0.980585	0.6	31.2565	0.000987014	5.0207	good hit (Pearson >0.95)	8.7	15.1	21.4	14.7	51.4	201.9	14.3	33.4	44.4	197.5	450.6												40.1	37.4	177.5	23.8	25.1	16	25.5	76.6	84.7	417.5	815.9
O00743	PPP6C	Serine/threonine-protein phosphatase 6 catalytic subunit OS=Homo sapiens OX=9606 GN=PPP6C PE=1 SV=1	29.3674	0.977651	0.0648399	0.988763	0.563636	54.6821	0.000257159	3.71686	good hit (Pearson >0.95)	236.3	350.8	424.3	226.3	645.2	1826.7	231	531.3	912.6	2633.9	4162	217.8	797.4	793.9	307.1	235.6	450.2	304.4	469.5	778.7	2188.5	3036.6	427.3	467.9	974.7	313.6	276.1	194.4	309.5	602.9	900.9	2656.9	3955.7
O00746	NME4	Nucleoside diphosphate kinase, mitochondrial OS=Homo sapiens OX=9606 GN=NME4 PE=1 SV=1	44.1929	0.899979	0.123956	0.948672	0.551515	11.2474	0.0102825	2.31121	moderate hit (Pearson >0.90)	78.5	128.3	175.6	86.5	158.1	403.2	106.7	193.9	266.4	398.2	475.7	10.9	37.5	14.3	11.9	2.9	10.7	6.6	13.6	20.2	38.3	71.1	168.5	193.5	270.5	102.8	100.4	70.3	109.7	233.8	225.7	394.7	521.1
O00764	PDXK	Pyridoxal kinase OS=Homo sapiens OX=9606 GN=PDXK PE=1 SV=1	0.0249034	0.349288	0.150195	0.591006	0.216243	0.670972	0.639825	1.91351	poor hit (Pearson < 0.90)	53.9	89.8	110.4	55.4	140.8	375.6	73.2	143	152.4	217.6	233.2	15.7	195.5	192.3	24.4	6.8	45.8	27	37.8	60.4	66.5	51.5
O14497	ARID1A	AT-rich interactive domain-containing protein 1A OS=Homo sapiens OX=9606 GN=ARID1A PE=1 SV=3	47.1085	0.908377	0.121141	0.953088	0.284848	12.3929	0.00831155	3.28375	good hit (Pearson >0.95)	14.8	22.3	32.8	15.2	31.8	113.5	17	39	63.3	124.4	179.5	45.8	376.3	367.1	103.6	79.1	99.1	56.3	99.5	148.1	392.8	575.9	54.6	56.3	95.4	43	46.5	37	50.9	91.5	92	163.3	330.7
O14519	CDK2AP1	Cyclin-dependent kinase 2-associated protein 1 OS=Homo sapiens OX=9606 GN=CDK2AP1 PE=1 SV=1	53.1636	0.984007	0.0521008	0.991971	0.563636	76.9085	0.000111921	4.93243	perfect hit (Pearson >0.99)	26.4	50.6	56.3	22.7	136.1	447.9	29.8	130.2	137.9	532.3	1163.8	16.4	113.8	79.9	16.8	16.6	35.1	17.3	38.6	58.9	254.6	590.3	34	30.5	87.3	12.7	13	12	24.2	62.8	78.6	240.8	610.1
O14530	TXNDC9	Thioredoxin domain-containing protein 9 OS=Homo sapiens OX=9606 GN=TXNDC9 PE=1 SV=2	44.061	0.99495	0.0295591	0.997472	0.454545	246.253	6.32152e-06	5.57059	perfect hit (Pearson >0.99)	3.6	7	8.8	4.2	23.2	98.9	7.8	12.6	15.7	143	523.9	6.1	27.6	25.7	7.2	5.5	10.5	7	12.8	19.7	90.4	239.8	55.5	58.3	140.8	30.2	25.5	14.7	32.9	88.7	92.9	472.6	1041.3
O14531	DPYSL4	Dihydropyrimidinase-related protein 4 OS=Homo sapiens OX=9606 GN=DPYSL4 PE=1 SV=2	29.4914	0.993587	0.0358319	0.996788	0.563636	193.665	1.14746e-05	4.58225	perfect hit (Pearson >0.99)	111	189.6	194.9	110.7	331	990.9	106.4	233.5	473.4	2840.1	4299.2	259.5	817.1	753.1	246.7	191.2	354.8	380.7	529.9	692.5	3003	4527.4	215	257	576.1	138.2	119.7	99.6	159.5	320.2	466.3	2587.4	4373.7
O14561	NDUFAB1	Acyl carrier protein, mitochondrial OS=Homo sapiens OX=9606 GN=NDUFAB1 PE=1 SV=3	28.5453	0.969045	0.0765841	0.984401	0.515152	39.1312	0.000577012	4.73106	good hit (Pearson >0.95)	31.3	94	109.3	23.5	317.3	802.1	38.4	281	431.6	1454.6	2246.9	138.4	1171.9	907.4	95.1	86.4	294.3	155.2	306.8	983.4	2282.4	3481.5	92.5	105.8	306.6	47.5	62.6	39.1	58.8	177.1	292.6	724.1	959.5
O14562	UBFD1	Ubiquitin domain-containing protein UBFD1 OS=Homo sapiens OX=9606 GN=UBFD1 PE=1 SV=2	26.6656	0.99593	0.029572	0.997963	0.636364	305.88	3.68784e-06	5.44361	perfect hit (Pearson >0.99)	26.1	46	64.6	32.2	115.9	405.3	46.7	99.8	205.3	1337.1	2111.3	56.9	275.6	296.4	83.7	53.2	114.3	74.7	149.1	284.9	1599.7	2353.9	99.2	112.6	252.8	55.3	61.9	45.2	64.4	207.8	465.4	1890.7	2443.4
O14578	CIT	Citron Rho-interacting kinase OS=Homo sapiens OX=9606 GN=CIT PE=1 SV=2	31.1374	0.895751	0.126093	0.946441	0.515152	10.7406	0.0113668	2.85651	moderate hit (Pearson >0.90)	12.5	47.3	58.4	20.8	66.7	153.4	27.5	68.5	89.8	137.1	206.5	10.4	28.5	28.6	16.5	9.2	21.1	10.4	18.1	13.7	44.5	63	50.1	52	75.3	21.3	25.8	20	30.8	79.9	66	126.4	190.2
O14579	COPE	Coatomer subunit epsilon OS=Homo sapiens OX=9606 GN=COPE PE=1 SV=3	40.3667	0.947179	0.0941723	0.973232	0.490909	22.415	0.00215961	3.60721	good hit (Pearson >0.95)	105.5	156.7	202.8	93.2	491.6	1571.8	122	343.4	437	1316.9	2458.6	99.1	445.6	356.9	94.3	67.9	147.9	101.8	160.2	315.5	768.3	1179.7	244	272.2	545.2	121.4	130.2	94	146.5	365.4	404.9	973.4	1591.8
O14617	AP3D1	AP-3 complex subunit delta-1 OS=Homo sapiens OX=9606 GN=AP3D1 PE=1 SV=1	22.694	0.988039	0.0503885	0.994001	0.6	103.254	5.42979e-05	4.1619	perfect hit (Pearson >0.99)	103.1	182.6	212.1	103.1	314	1022.7	107.2	278.5	537.4	1920.3	2899.4	219.5	752.6	728.4	285.2	213.2	443.8	351.3	418.8	933.8	2891.3	3832.4	481.1	517.5	969.5	257.4	247.9	192.5	304.5	717.4	1820	4766.4	5619.8
O14646	CHD1	Chromodomain-helicase-DNA-binding protein 1 OS=Homo sapiens OX=9606 GN=CHD1 PE=1 SV=2	40.826	0.901227	0.0861298	0.94933	0.369697	11.4052	0.00997451	3.52724	moderate hit (Pearson >0.90)												11.7	62.1	57.4	7.4	4.7	15.6	16.3	12.6	24.6	77.6	156.9	5.7	6.6	17.1	3.2	3.2	0	4.9	6	8.9	30.6	56.5
O14654	IRS4	Insulin receptor substrate 4 OS=Homo sapiens OX=9606 GN=IRS4 PE=1 SV=1	24.1675	0.980461	0.0626717	0.990182	0.6	62.7255	0.000184164	3.36084	perfect hit (Pearson >0.99)	365.8	536.3	592.6	364.4	755.4	1691.8	428.3	765.9	1187.3	2905.4	3740.1	115.9	338.9	286.5	100.1	69.2	152.5	101.6	164.1	267.9	851.5	1139.6	480.3	510.7	968.7	297.9	361.8	247.6	377.3	752.9	1201.7	3773.5	5180.2
O14727	APAF1	Apoptotic protease-activating factor 1 OS=Homo sapiens OX=9606 GN=APAF1 PE=1 SV=2	28.1749	0.992232	0.0402678	0.996108	0.6	159.658	1.85134e-05	5.77986	perfect hit (Pearson >0.99)	16.4	40.5	38.3	4.6	106.4	612.1	17.5	15.4	200	1184.1	1933.7	18.7	92	77.9	18.3	15.4	30.8	28.1	33	163.4	812.7	1275.1	82.8	95	234	55.7	60.9	42.5	55.7	138.5	346	1245.7	1708.1
O14733	MAP2K7	Dual specificity mitogen-activated protein kinase kinase 7 OS=Homo sapiens OX=9606 GN=MAP2K7 PE=1 SV=2	13.2513	0.900413	0.144031	0.948901	0.753123	11.3019	0.0101747	3.43965	moderate hit (Pearson >0.90)	2.5	4	2.9	0	7.1	34.9	2.2	7.1	7.2	29.8	31.9	6	32.3	30.9	5.5	5	14.5	5.6	17.6	25.3	69.4	63.7	19.8	26.6	57.6	17	18.5	12.3	20.1	45.9	69.8	181.7	186.7
O14737	PDCD5	Programmed cell death protein 5 OS=Homo sapiens OX=9606 GN=PDCD5 PE=1 SV=3	2690.29	0.945761	0.0882937	0.972502	0.406061	21.7961	0.00230511	2.97841	good hit (Pearson >0.95)	305	321	314.7	289.1	587.8	1323.2	198.3	468.7	633.8	1167.9	2755.7	278.6	1121.3	936.5	293	190	378.4	322.8	407	950.9	1121.7	2506.6	764.9	931.4	2045.7	799.5	524	394.7	763.9	1167.4	1099.2	1972.6	4606.2
O14744	PRMT5	Protein arginine N-methyltransferase 5 OS=Homo sapiens OX=9606 GN=PRMT5 PE=1 SV=4	39.1817	0.867605	0.143937	0.931453	0.369697	8.19147	0.0202116	3.64464	moderate hit (Pearson >0.90)	150.7	288.1	375.1	156.5	828.5	2627.6	163.8	448.2	636.6	1614.2	3151.3	242.5	1507.1	1414.1	256.6	136.6	538.5	301.7	519.5	785.6	1734.6	3004.8	250.1	294.8	958.8	107	126.6	76.2	111.4	384.7	345.1	967.4	1888.3
O14745	NHERF1	Na(+)/H(+) exchange regulatory cofactor NHE-RF1 OS=Homo sapiens OX=9606 GN=SLC9A3R1 PE=1 SV=4	23.1025	0.991061	0.0445003	0.995521	0.553194	138.592	2.62702e-05	4.76759	perfect hit (Pearson >0.99)	50.7	76.8	121	56.4	235.7	715.8	57.7	120.3	297.2	1978.3	2738.2	70.8	245.5	243.1	70.9	45	100.3	78.2	113.8	252.4	1001.9	1247.1	151.9	178	509.1	78.8	81.9	48.9	85.5	220	452.1	2465.4	3227
O14773	TPP1	Tripeptidyl-peptidase 1 OS=Homo sapiens OX=9606 GN=TPP1 PE=1 SV=2	33.5466	0.837219	0.156778	0.914997	0.39437	6.42903	0.0330671	3.83286	moderate hit (Pearson >0.90)	22	43.7	57	35.9	175.3	578	29.7	80.4	117.2	287.7	504.8	22.7	156.7	178.4	29.8	19.7	48.6	31.9	61.5	84.6	214	325.1	52.3	63.3	245.6	29.5	18.3	7.9	20.3	88.4	77.7	298.3	460.5
O14776	TCERG1	Transcription elongation regulator 1 OS=Homo sapiens OX=9606 GN=TCERG1 PE=1 SV=2	25.4667	0.925436	0.111658	0.961996	0.631949	15.5142	0.00503059	2.35585	good hit (Pearson >0.95)	718.9	1285.9	1623.1	908	1735.2	4347.1	1005.6	2020	2107.6	4279.1	5322.1	801.1	1936.2	1709.8	967.8	711.6	1340.8	1103.1	1315.6	1345.8	3188	3991.4	1276	1426.1	1915.2	1041	1058.4	816.2	1233.9	1823.5	1781.2	3531.8	4640.3
O14777	NDC80	Kinetochore protein NDC80 homolog OS=Homo sapiens OX=9606 GN=NDC80 PE=1 SV=1	11.5872	0.878473	0.0993848	0.937269	0.826174	9.03574	0.0164557	1.76699	moderate hit (Pearson >0.90)	16.1	25.5	30.6	17.5	32.2	59.4	20.3	28.8	42.3	78.3	73.3												14.7	16.8	19.9	6.1	4.6	3.7	4.6	22.2	27.8	50.7	37.4
O14787	TNPO2	Transportin-2 OS=Homo sapiens OX=9606 GN=TNPO2 PE=1 SV=3	40.5869	0.789155	0.129891	0.888344	0.364743	4.67854	0.0606855	3.86027	poor hit (Pearson < 0.90)	71.4	91.1	101.8	49.8	243.4	1113.6	51.2	123.1	269.9	582.1	1134.5	56.9	309.2	311.7	48.2	42.4	76.7	58.6	94.6	169.3	497.6	755.3
O14795	UNC13B	Protein unc-13 homolog B OS=Homo sapiens OX=9606 GN=UNC13B PE=1 SV=2	7.3009	0.977198	0.0752753	0.988533	0.793939	53.5689	0.000270325	4.1285	good hit (Pearson >0.95)	15.3	17.2	34.3	20.3	61.8	142.4	50.5	166.1	453.2	710.1	467.2	100	279.3	314	144.2	136.6	184.3	246.2	646.1	1511.7	1810.8	1362.4	67.1	76.9	202.3	46	56.2	36.9	96.2	244.6	573.8	857.9	863
O14802	POLR3A	DNA-directed RNA polymerase III subunit RPC1 OS=Homo sapiens OX=9606 GN=POLR3A PE=1 SV=2	35.4286	0.920439	0.115448	0.959395	0.454545	14.4611	0.00589406	3.3415	good hit (Pearson >0.95)	31.1	54	82.9	33.7	93.5	358	45.7	91.4	130.8	308	480	192.4	727.1	655.8	220.2	161	326.9	251.5	348.8	493.8	1213.5	1911.9	93.8	110	308.8	64.3	73	41.1	71.5	135.2	160.1	414.2	637
O14818	PSMA7	Proteasome subunit alpha type-7 OS=Homo sapiens OX=9606 GN=PSMA7 PE=1 SV=1	125.389	0.945463	0.0920046	0.97235	0.454545	21.6704	0.00233631	3.74303	good hit (Pearson >0.95)	129.4	203.7	240.7	103.6	444	1472.4	122.2	290.1	490.6	1197.7	2707.8	290.4	1467.2	1368.5	311.8	185	556.2	413	543.3	896.9	1884.2	3905.6	296	330.9	773.3	134.2	157.2	97.6	148.2	400.8	453.3	1071.4	2524.7
O14828	SCAMP3	Secretory carrier-associated membrane protein 3 OS=Homo sapiens OX=9606 GN=SCAMP3 PE=1 SV=3	35.9742	0.811723	0.116021	0.900957	0.637812	5.38916	0.0465945	2.3608	moderate hit (Pearson >0.90)	7.3	10.5	8.8	3.8	15.8	43.9	4.6	9.7	10.7	26.8	44.2												16.5	20.6	37.4	11.4	8.7	7.2	11.5	22.2	23.4	48	71.9
O14832	PHYH	Phytanoyl-CoA dioxygenase, peroxisomal OS=Homo sapiens OX=9606 GN=PHYH PE=1 SV=1	8.80415	0.979362	0.0740702	0.989627	0.684848	59.3183	0.000210998	2.46128	good hit (Pearson >0.95)	100.2	114.7	110	86.5	139.9	273.5	103.1	219.6	385.8	656.5	591.8	16.7	39.5	44.3	20.2	16	19.8	20.7	30.3	83	91.2	92.7	15.9	14.2	17.4	7.4	6.9	7.6	10.1	25.7	53.9	81.2	81
O14874	BCKDK	[3-methyl-2-oxobutanoate dehydrogenase [lipoamide]] kinase, mitochondrial OS=Homo sapiens OX=9606 GN=BCKDK PE=1 SV=2	33.1084	0.934732	0.106281	0.966816	0.454545	17.9019	0.00363143	3.70981	good hit (Pearson >0.95)	15.5	41.1	49.5	29.1	80.3	335.2	28.8	60	88.9	239.1	419.8	21.9	88	78.9	30.4	24.9	39.6	22.9	51.1	68.6	174.4	245.2	32.5	26.9	85.3	24.2	23	19	30.6	52	63.6	162.1	240.1
O14893	GEMIN2	Gem-associated protein 2 OS=Homo sapiens OX=9606 GN=GEMIN2 PE=1 SV=1	56.2398	0.945395	0.0939692	0.972314	0.454545	21.6415	0.00234357	3.97202	good hit (Pearson >0.95)	14.4	29	43.7	19.7	69.1	235.3	18.1	51.4	66.4	179.3	367.6	17.8	83.5	76.4	20.1	16	47.4	18.6	38.2	59	146.3	270.5	23.5	27.6	56	15.1	13.3	7.1	12.1	29.8	34.1	108.9	234.1
O14907	TAX1BP3	Tax1-binding protein 3 OS=Homo sapiens OX=9606 GN=TAX1BP3 PE=1 SV=2	46.2549	0.987655	0.0325466	0.993808	0.742387	100.006	5.87421e-05	5.29854	perfect hit (Pearson >0.99)	7.5	6.7	10.8	7.2	21.6	64.6	8.7	14.7	41.2	119.1	231	14.8	59.2	66	20.6	19.6	28.2	22.5	42.8	140.1	486.5	744.3
O14920	IKBKB	Inhibitor of nuclear factor kappa-B kinase subunit beta OS=Homo sapiens OX=9606 GN=IKBKB PE=1 SV=1	25.8872	0.909803	0.0875806	0.953836	0.466667	12.6085	0.00800077	3.4938	good hit (Pearson >0.95)												5.8	28.9	23.5	7.8	8.3	10.5	9.1	16.9	20.6	52.6	70.1	6	9.6	26.3	3.3	6.1	5.5	5.1	14.5	18.5	45.1	63
O14929	HAT1	Histone acetyltransferase type B catalytic subunit OS=Homo sapiens OX=9606 GN=HAT1 PE=1 SV=1	26.4919	0.761106	0.197166	0.872414	0.43316	3.98244	0.0809704	3.35721	poor hit (Pearson < 0.90)	63.4	98.8	89.8	42.6	247.2	1327.1	42	90.7	203.8	599.9	1046	76.9	664.9	580.1	54.5	43	149.1	88.4	164.2	251.2	588.3	833.7	48.9	57.7	192.4	29.4	37.5	23.5	24.5	87.4	98.2	280.6	294.2
O14936	CASK	Peripheral plasma membrane protein CASK OS=Homo sapiens OX=9606 GN=CASK PE=1 SV=3	18.5859	0.99113	0.045747	0.995555	0.563636	139.678	2.57685e-05	4.69346	perfect hit (Pearson >0.99)	51.7	77.5	92.3	57.1	174.5	476.1	61.6	117.6	440.9	1630	2124.4	12.8	59.3	71.2	11.5	9.5	23.5	17.2	25.7	100.9	307.2	356	61.6	79.3	186.9	44.4	36.2	30.9	50.8	97.2	249.8	813.6	933.7
O14949	UQCRQ	Cytochrome b-c1 complex subunit 8 OS=Homo sapiens OX=9606 GN=UQCRQ PE=1 SV=4	30.1655	0.848853	0.107698	0.921332	0.472428	7.02011	0.0277299	2.37064	moderate hit (Pearson >0.90)	135.2	139.3	222.7	151.1	292.9	697.7	146.5	177.1	250.5	571.7	822.2	268	572	524.1	248.6	164.8	305.3	284.1	341.7	401.4	882.5	1178.7
O14950	MYL12B	Myosin regulatory light chain 12B OS=Homo sapiens OX=9606 GN=MYL12B PE=1 SV=2	51.6294	0.989859	0.0415823	0.994916	0.480245	122.009	3.59863e-05	5.71015	perfect hit (Pearson >0.99)	36.8	57.5	81.2	26.1	307.7	891.7	34	151.9	172.6	1135.7	3261.4	55.9	400.6	408.6	72.5	53	141	69.6	133	234	1075	2608.2	76.6	84.8	333	36.4	41.9	19.7	47.8	172.3	167.6	950.6	2657.8
O14967	CLGN	Calmegin OS=Homo sapiens OX=9606 GN=CLGN PE=1 SV=1	36.068	0.79042	0.129046	0.889056	0.621338	4.7143	0.0598433	4.62015	poor hit (Pearson < 0.90)	3.5	11.3	8.2	3.4	33.1	190.9	2.9	10.4	25.9	89.6	187.8												14	17.3	80.6	8.6	9.5	3.9	6.5	24.6	23.3	92.5	157.8
O14972	VPS26C	Vacuolar protein sorting-associated protein 26C OS=Homo sapiens OX=9606 GN=VPS26C PE=1 SV=1	37.5128	0.97455	0.0452529	0.987193	0.478788	47.8654	0.000355085	4.14321	good hit (Pearson >0.95)												16.2	66.4	70.3	23	23.5	32.8	26.1	41.4	54.1	193.6	323.3	24.5	33.8	79.3	20.7	6.2	13.3	20.6	40	57.6	206.7	383.3
O14974	PPP1R12A	Protein phosphatase 1 regulatory subunit 12A OS=Homo sapiens OX=9606 GN=PPP1R12A PE=1 SV=1	25.0577	0.883383	0.143125	0.939884	0.546053	9.46883	0.0149006	2.99572	moderate hit (Pearson >0.90)	37.1	50.7	54.4	39	128.3	387.7	40.3	97.2	133.6	300.3	412.8	39.7	185.8	188.7	54.3	48.5	88.6	57.1	79.8	124.7	261.4	321.4	77.5	91.8	192.2	57.4	56.1	35.2	59.8	126	142.9	339.4	436.6
O14976	GAK	Cyclin-G-associated kinase OS=Homo sapiens OX=9606 GN=GAK PE=1 SV=2	26.9299	0.980697	0.0406885	0.990301	0.69697	63.5057	0.000178697	3.92371	perfect hit (Pearson >0.99)	3.7	6	5.7	5.4	12.3	34.2	4.7	12.2	14.3	45.3	92												20.2	26.1	48.1	15	20.7	12	16.3	35.2	38.7	207.2	187.1
O14979	HNRNPDL	Heterogeneous nuclear ribonucleoprotein D-like OS=Homo sapiens OX=9606 GN=HNRNPDL PE=1 SV=3	25.7951	0.839811	0.149051	0.916412	0.587879	6.55329	0.0318329	1.98302	moderate hit (Pearson >0.90)	1059.4	1512.6	1821.7	986.5	1890.7	4772.9	1201.6	2050.2	2295.3	3420.6	4199.1	335.3	898.7	805	418.4	244.7	535.3	470.5	549.7	739.7	1281.5	1589.9	514.5	566	998.7	392.6	389.3	259.6	423	751	840.4	1307.6	1691.2
O14980	XPO1	Exportin-1 OS=Homo sapiens OX=9606 GN=XPO1 PE=1 SV=1	33.3272	0.972418	0.0715055	0.986112	0.401218	44.0687	0.000433518	4.43819	good hit (Pearson >0.95)	278.8	394.4	471.7	244.3	979.7	4320.5	312.4	569.3	1094.3	4978.2	8997.2	306.7	1662.9	1666.4	338.9	262.9	531.4	382.7	523.6	882.9	4238.1	6486	779.5	878.9	2338.9	373.7	307.5	222.8	341.1	984.2	1375.8	6555.7	11636.6
O14981	BTAF1	TATA-binding protein-associated factor 172 OS=Homo sapiens OX=9606 GN=BTAF1 PE=1 SV=2	21.4194	0.982011	0.063112	0.990965	0.6	68.2376	0.000149954	4.06483	perfect hit (Pearson >0.99)	12.8	22.7	28.2	11	59.4	155.6	13.9	47.3	101.8	356.4	445.6	34	133	113.8	38.4	36.2	59.2	33.2	67.2	138.2	432.3	539.4	45	40	106.2	17	21	15.1	16.9	68.7	100.2	321.9	381.9
O15013	ARHGEF10	Rho guanine nucleotide exchange factor 10 OS=Homo sapiens OX=9606 GN=ARHGEF10 PE=1 SV=4	32.4214	0.992301	0.0382101	0.996143	0.672727	161.117	1.81012e-05	19.5544	perfect hit (Pearson >0.99)	0	2.9	5.8	2	9.2	44.9	2.3	10.9	25.5	97.2	175.6	6.2	42.6	38.6	6.1	4.8	15.7	8.2	26.4	50	183.2	295.1	2.8	2.6	13.1	3.1	0	2.3	3.9	10.5	22.7	85.6	152.9
O15014	ZNF609	Zinc finger protein 609 OS=Homo sapiens OX=9606 GN=ZNF609 PE=1 SV=2	21.0887	0.961139	0.0584012	0.980377	0.64422	30.9159	0.00101304	2.66279	good hit (Pearson >0.95)	47	57.9	71.9	53.4	86.1	169	60.8	85.1	110.5	301.2	349	82.4	173.3	161.9	91.9	62.6	118.6	99.8	101.6	166	354.7	445
O15020	SPTBN2	Spectrin beta chain, non-erythrocytic 2 OS=Homo sapiens OX=9606 GN=SPTBN2 PE=1 SV=3	25.0216	0.996313	0.0285664	0.998155	0.551515	337.743	2.88219e-06	5.85	perfect hit (Pearson >0.99)	3.1	4.6	3.7	2.8	5.1	37.2	2.9	10.4	26.1	172.3	242.1	6.1	46.4	36.9	9.6	6.7	15.9	8	14.2	87.1	316.4	468.9	3	3.4	4.1	0	0	4.5	0	3	14.9	68.8	95.9
O15027	SEC16A	Protein transport protein Sec16A OS=Homo sapiens OX=9606 GN=SEC16A PE=1 SV=4	52.5147	0.965425	0.0766358	0.98256	0.563636	34.9031	0.000758784	3.4527	good hit (Pearson >0.95)	14.6	25.8	32.2	22.2	47.6	163	26.1	44.7	68.6	179.4	307.4	10	23.1	21.4	10	7.5	13	6.9	15.8	22.4	42.9	63.6	13.6	11.9	26	8.7	6.3	4.7	6.1	16.9	25.9	69.6	133.3
O15042	U2SURP	U2 snRNP-associated SURP motif-containing protein OS=Homo sapiens OX=9606 GN=U2SURP PE=1 SV=2	20.8611	0.980177	0.0657379	0.990039	0.6	61.807	0.000190905	3.03077	perfect hit (Pearson >0.99)	395.9	513.6	582.6	402.5	778.8	1588.9	426.3	765.6	1237.3	3070.7	3261.4	331	855.2	782.2	366.6	294.6	488.5	419.7	514.8	840	2234.5	2501.9	169.6	216.9	332.6	115	137.6	93	135.8	281.5	344.6	1074.4	1486.7
O15047	SETD1A	Histone-lysine N-methyltransferase SETD1A OS=Homo sapiens OX=9606 GN=SETD1A PE=1 SV=3	36.5917	0.897153	0.130465	0.947182	0.490909	10.904	0.0110004	3.07684	moderate hit (Pearson >0.90)	60.4	98	105.9	51.1	142.1	444.8	65.9	125.8	154.4	339	518.5	33.6	147.4	124.8	31.9	21.9	68.6	39.6	50.9	81.2	199.2	293.9	15.8	17.1	39	9	9.4	6.4	10.2	33.7	36.2	80.4	126.4
O15067	PFAS	Phosphoribosylformylglycinamidine synthase OS=Homo sapiens OX=9606 GN=PFAS PE=1 SV=4	30.7303	0.540125	0.270246	0.734932	0.224925	1.46813	0.337075	2.83582	poor hit (Pearson < 0.90)	5.6	10.1	14.3	3.7	23.8	77	6.8	11.3	25.1	46.7	65.8	13.5	117.4	110	12.1	10.7	28.8	13.9	29.1	55.8	96.7	118.7	171.7	219.1	706.1	84.9	100.6	64.4	101.4	263.2	214.3	422.1	604.8
O15084	ANKRD28	Serine/threonine-protein phosphatase 6 regulatory ankyrin repeat subunit A OS=Homo sapiens OX=9606 GN=ANKRD28 PE=1 SV=5	51.5145	0.989208	0.0440698	0.994589	0.624242	114.575	4.20223e-05	4.17349	perfect hit (Pearson >0.99)	6.3	10.5	9.9	9.6	15.6	66.4	12	10.6	27.3	94.6	207.5	16.5	53.2	44.4	18.7	12.4	26.4	21.7	30.7	52.4	154.8	249.7	19.3	17.6	33.5	6.5	6.6	5.3	11.1	23.7	43	130.1	227.5
O15116	LSM1	U6 snRNA-associated Sm-like protein LSm1 OS=Homo sapiens OX=9606 GN=LSM1 PE=1 SV=1	32.3382	0.845819	0.158609	0.919684	0.472428	6.85734	0.029072	3.00266	moderate hit (Pearson >0.90)	40.1	67.6	66.6	41.7	119.5	396.7	56.2	80.8	129.5	271.3	401	80.8	413.4	414.4	116.5	79.9	187.7	113.4	194.3	212.7	530.4	729.1	125.3	137.7	422	106.2	67.2	53.6	113.2	226.7	212.7	476	714.9
O15143	ARPC1B	Actin-related protein 2/3 complex subunit 1B OS=Homo sapiens OX=9606 GN=ARPC1B PE=1 SV=3	20.2047	0.991993	0.0421788	0.995988	0.563636	154.862	1.99648e-05	3.73322	perfect hit (Pearson >0.99)	428	555.8	632.1	398.7	703.1	1713.9	457.3	714.6	1821.7	4404.2	5957.9	840.7	2319.3	2101.5	857.2	788.5	1204.2	1030.1	1450	3659.8	8647.5	10971.3	777.8	957.6	1751.2	565.1	522.7	394.5	628.5	1307.5	2899.8	8518.6	10070.1
O15144	ARPC2	Actin-related protein 2/3 complex subunit 2 OS=Homo sapiens OX=9606 GN=ARPC2 PE=1 SV=1	14.2261	0.988301	0.0547297	0.994133	0.6	105.598	5.1379e-05	4.30564	perfect hit (Pearson >0.99)	604.8	837.5	853.8	610.9	1504.3	5328.1	689.8	1225.4	4699.7	12415.9	13151.6	675	2951.8	2886.9	695.5	718.9	1026.9	799	1367.6	5868.6	12177.2	14459	856.1	1006	2671.9	651.9	598.8	478	718.1	1753.9	5666.6	13897.8	14213.6
O15145	ARPC3	Actin-related protein 2/3 complex subunit 3 OS=Homo sapiens OX=9606 GN=ARPC3 PE=1 SV=3	11.49	0.993371	0.0421488	0.99668	0.660606	187.311	1.24638e-05	3.69255	perfect hit (Pearson >0.99)	466.8	530.6	531.3	440.6	660.2	1711.7	500.3	772.1	2449.5	5026.9	5353.2	546.6	1644.4	1554.1	542.8	535.1	738.9	726.7	1000.9	4285.1	6670.8	7339.2	386.8	477.9	1004.6	383.7	338.4	288.8	417.9	822	3128.8	5744.2	5429.1
O15160	POLR1C	DNA-directed RNA polymerases I and III subunit RPAC1 OS=Homo sapiens OX=9606 GN=POLR1C PE=1 SV=1	27.6386	0.980568	0.0615171	0.990236	0.539394	63.0762	0.000181678	3.72301	perfect hit (Pearson >0.99)	30.2	58.8	43.9	21.1	66.9	212.9	20.5	87.5	194.7	524.5	728	81.1	294.5	211.3	56.5	32.7	85.9	65.8	118.9	325.4	690.6	1064.8	115.6	121.7	229.7	55.4	64.9	41.5	70.5	196.8	295.8	623.2	841
O15182	CETN3	Centrin-3 OS=Homo sapiens OX=9606 GN=CETN3 PE=1 SV=2	17.0974	0.99184	0.0432772	0.995912	0.866667	151.944	2.09266e-05	4.09787	perfect hit (Pearson >0.99)	70.5	101.8	132.5	74.8	289.9	551.5	219	808.2	1124.4	1767.9	2158.3	148.3	442.8	390.1	161.8	147.7	191	232.5	535	886.7	1371.2	1709.9	355.9	405.6	671.7	254.6	436.4	164.1	1215.3	2670.4	3318.7	4594.6	5062
O15212	PFDN6	Prefoldin subunit 6 OS=Homo sapiens OX=9606 GN=PFDN6 PE=1 SV=1	27.0684	0.97914	0.0644479	0.989515	0.454545	58.6728	0.000216692	4.52384	good hit (Pearson >0.95)	52.1	85.5	126	46.8	334.4	871	51.7	142.7	292.4	1452.3	2230	100	555	562.3	96.3	74.5	222.1	112.4	186.4	404.1	1780.1	2433.5	360.7	410.2	1012	193.8	173.5	117.9	214.7	510.3	718.4	2934.2	4215.8
O15226	NKRF	NF-kappa-B-repressing factor OS=Homo sapiens OX=9606 GN=NKRF PE=1 SV=2	34.2092	0.83799	0.157595	0.915418	0.472428	6.46557	0.0326973	2.52922	moderate hit (Pearson >0.90)	72	133	139.5	69.7	196.3	481.4	90.1	181.4	214.7	399.8	586.7	88.6	241.4	218.4	83.2	56.1	144.8	91.8	126.7	139.2	230.7	279.3	17.4	23.9	35.6	18.3	18.4	13.9	23	29.4	34.7	81.3	130.3
O15228	GNPAT	Dihydroxyacetone phosphate acyltransferase OS=Homo sapiens OX=9606 GN=GNPAT PE=1 SV=1	34.7786	0.764854	0.187851	0.874559	0.43316	4.06584	0.0780832	3.70071	poor hit (Pearson < 0.90)	23.1	28.8	43.9	26.9	88.8	371.5	23.9	50.2	75.5	192.6	316.3	6.7	63.1	50.5	10.4	5.4	18.7	11.2	12.2	27.2	75.2	111.3	13.1	15.4	119.1	15.5	15.5	5.8	15.7	23.9	22.3	61.4	126.6
O15235	MRPS12	28S ribosomal protein S12, mitochondrial OS=Homo sapiens OX=9606 GN=MRPS12 PE=1 SV=1	30.627	0.867967	0.102192	0.931647	0.454545	8.2173	0.0200797	2.43735	moderate hit (Pearson >0.90)												84.3	245.5	228.4	92.1	87.1	141.2	117.7	149.4	198.5	313.4	397.6	11.8	10.6	26.8	9	8.6	27.3	9.9	20.2	24.8	51.4	73.4
O15259	NPHP1	Nephrocystin-1 OS=Homo sapiens OX=9606 GN=NPHP1 PE=1 SV=1	33.1517	0.654527	0.136828	0.809029	0.563636	2.36823	0.184941	3.02091	poor hit (Pearson < 0.90)												13.6	85.4	89.7	39.7	58.6	46.5	43.3	66.3	94.7	418.3	571.7	17.1	20.1	30.7	22	12	10.5	26.1	23.3	21.8	22.3	26.8
O15269	SPTLC1	Serine palmitoyltransferase 1 OS=Homo sapiens OX=9606 GN=SPTLC1 PE=1 SV=1	31.5008	0.959814	0.0567469	0.979701	0.6	29.8552	0.00110056	4.20035	good hit (Pearson >0.95)	3.3	10.5	9.3	4.8	21	101.5	5.5	9.8	24.6	113.4	222.8												53.2	69.3	99.6	31.6	36	25.6	28.9	70.8	90	205.1	266.3
O15294	OGT	UDP-N-acetylglucosamine--peptide N-acetylglucosaminyltransferase 110 kDa subunit OS=Homo sapiens OX=9606 GN=OGT PE=1 SV=3	40.7314	0.88555	0.134176	0.941037	0.480245	9.67182	0.0142418	2.71641	moderate hit (Pearson >0.90)	60.7	92.8	119.7	63.9	179.5	518.7	80.2	147.3	158	326.9	543	22.3	84	70	29.5	31.2	36.7	31.9	35.7	59.3	126.5	181.9	296.3	295.5	648	175.6	178.2	150.8	200.3	322.6	325.6	678.2	1152.8
O15344	MID1	E3 ubiquitin-protein ligase Midline-1 OS=Homo sapiens OX=9606 GN=MID1 PE=1 SV=1	9.5415	0.97453	0.0760092	0.987184	0.769697	47.8276	0.000355764	3.62428	good hit (Pearson >0.95)	214	340.2	410	247.8	835.3	1885.2	484.1	1416.5	2609.5	5696.5	4483	374.3	919.3	856.3	389.7	362.9	503.4	647.6	1378.2	2588.7	4057.6	3618.6	576.3	678.8	1306	382.6	415.1	259.2	717.6	2215.8	4097.9	6808.7	5336.1
O15347	HMGB3	High mobility group protein B3 OS=Homo sapiens OX=9606 GN=HMGB3 PE=1 SV=4	31.3748	0.967817	0.0743346	0.983777	0.490909	37.5899	0.000635403	2.73394	good hit (Pearson >0.95)	1076.1	1367.2	1595.1	1094.2	1959.5	3829.8	1140.8	1875.2	2405.7	5225.3	7655.2	855.1	2525.7	2443	1032.4	783.9	1430.5	1124.6	1418.4	1912.4	4849.2	7492.4	2303.9	2579	4015.6	1830.9	1751.8	1451.1	2067.5	3189.3	3185.3	6941.6	10883
O15355	PPM1G	Protein phosphatase 1G OS=Homo sapiens OX=9606 GN=PPM1G PE=1 SV=1	44.3654	0.830465	0.160656	0.911299	0.454545	6.12311	0.0364047	2.33069	moderate hit (Pearson >0.90)	676.4	871.3	1049.2	665	1667	3792.5	654.2	1305.6	1496.2	2645.6	3838.9	471.2	1957	1971	585.4	536.2	928.3	711	1054.8	1478.2	2271.1	3123.4	1145.1	1289.3	2307.7	886.2	752.2	558.6	850.4	1612.2	1685.5	2813.6	3874.7
O15357	INPPL1	Phosphatidylinositol 3,4,5-trisphosphate 5-phosphatase 2 OS=Homo sapiens OX=9606 GN=INPPL1 PE=1 SV=2	17.9526	0.990022	0.0475831	0.994999	0.733333	124.029	3.45574e-05	4.70668	perfect hit (Pearson >0.99)	4.2	10.4	14.7	5.8	19.4	70.6	4.7	14.8	33.2	153.7	200.8	11	38.2	28.5	9.2	5.8	12.3	10.2	9.8	34.4	143.9	184.4	29.1	27.9	81	15.8	19.9	12.7	28	165.4	376.9	694.5	646.5
O15371	EIF3D	Eukaryotic translation initiation factor 3 subunit D OS=Homo sapiens OX=9606 GN=EIF3D PE=1 SV=1	120.428	0.770291	0.186611	0.877662	0.522233	4.19168	0.0739907	3.48369	poor hit (Pearson < 0.90)	102.7	149.7	233.3	115.6	489.2	1783.8	119.6	257.7	359.4	862.9	1963.8	287.4	1583.9	1480.8	286.4	173.7	507.7	309.6	456.4	756.6	1469.1	2968.1	388	453.9	1230.5	213.6	210.3	116.8	163.6	607.4	550.5	1314.1	2750.4
O15372	EIF3H	Eukaryotic translation initiation factor 3 subunit H OS=Homo sapiens OX=9606 GN=EIF3H PE=1 SV=1	67.4615	0.832319	0.160211	0.912315	0.490909	6.20463	0.035471	3.03273	moderate hit (Pearson >0.90)	46.3	64	85.3	43.7	184.8	557.6	43.8	100.8	138.9	237.8	543.1	29.9	118.5	127	25.5	18.9	42.5	32.4	42.7	77.8	167.7	233.1	205.7	211.1	620.3	89.3	89.7	92.1	91.2	324.7	264.9	530.2	1232.8
O15382	BCAT2	Branched-chain-amino-acid aminotransferase, mitochondrial OS=Homo sapiens OX=9606 GN=BCAT2 PE=1 SV=2	37.4412	0.994054	0.0338153	0.997023	0.636364	208.984	9.50029e-06	5.00087	perfect hit (Pearson >0.99)	10.5	15.6	22.9	14.7	39.5	112.6	15	38.4	93.1	314	496	24.1	96	111.9	44.6	31.9	56.6	34.3	52.7	143.6	435.1	763.1	75.7	88.7	221.8	57.5	56.4	47.6	57.2	159	286.4	966.6	1661.4
O15439	ABCC4	Multidrug resistance-associated protein 4 OS=Homo sapiens OX=9606 GN=ABCC4 PE=1 SV=3	13.2921	0.924202	0.131665	0.961354	0.74424	15.2411	0.00523653	3.14934	good hit (Pearson >0.95)	8.7	21.6	25.2	8.6	35.7	117.4	8.1	17	50.9	170.3	177.3	19.1	61.2	64.8	12.7	3.6	23.9	10.6	19.3	52.7	140.1	146.1	7.7	7.2	16.4	2	1.7	0	0	8.4	17.2	36.3	34.5
O15446	POLR1G	DNA-directed RNA polymerase I subunit RPA34 OS=Homo sapiens OX=9606 GN=CD3EAP PE=1 SV=1	15.0425	0.98043	0.0441898	0.990167	0.636364	62.6231	0.000184899	2.82883	perfect hit (Pearson >0.99)												29.2	58.7	53.7	23.4	19.5	41.6	38.9	42.8	95.2	195.9	234.7	16.4	16.9	30.6	13.9	13.8	9.7	14.5	31.2	60	89.7	103
O15460	P4HA2	Prolyl 4-hydroxylase subunit alpha-2 OS=Homo sapiens OX=9606 GN=P4HA2 PE=1 SV=1	54.8459	0.33692	0.160388	0.580449	0.409673	0.635143	0.659591	2.85879	poor hit (Pearson < 0.90)	4.9	6	8.4	3.7	23	66.5	4.3	11.5	13.3	22.2	41.3	7.4	61.5	42.7	5.2	2	11.7	10.4	16.8	20.9	29.8	46.2
O15511	ARPC5	Actin-related protein 2/3 complex subunit 5 OS=Homo sapiens OX=9606 GN=ARPC5 PE=1 SV=3	12.3039	0.989976	0.0509529	0.994975	0.636364	123.446	3.49619e-05	3.62851	perfect hit (Pearson >0.99)	305.1	397	415.9	279.9	559.7	1327.2	335.3	596.8	1796.7	3228.9	3438.1	369.4	1063.3	1108.1	379.7	393.3	526.8	453.4	744.9	2563.4	4281.2	4994.4	635.9	724.7	1742.6	573.8	561.4	433.3	696.8	1267.5	3948.5	7923.9	7895.9
O15530	PDPK1	3-phosphoinositide-dependent protein kinase 1 OS=Homo sapiens OX=9606 GN=PDPK1 PE=1 SV=1	96.4068	0.994752	0.0329662	0.997372	0.806061	236.914	6.95859e-06	5.51885	perfect hit (Pearson >0.99)	9.3	11	12.4	6.8	45.9	80.1	21.3	119.3	240.8	366.1	617.3	15.4	65	67.5	19.9	13	21.5	41.5	163.8	336.9	478.1	688.9	10.4	11.7	38.9	5.4	13	3.6	19.7	72.3	141.3	234.6	337.6
O43143	DHX15	Pre-mRNA-splicing factor ATP-dependent RNA helicase DHX15 OS=Homo sapiens OX=9606 GN=DHX15 PE=1 SV=2	29.8838	0.950498	0.0955199	0.974935	0.490909	24.0015	0.00184073	4.04103	good hit (Pearson >0.95)	211.5	412.9	518.9	253.4	1001	3965.1	357.6	755.2	1105.5	3692.5	5601.8	285.2	1376.2	1292.5	304.8	275.2	546.2	371.8	586.2	997	3009.3	4423.4	521.4	630.4	1484.8	345.7	381	287	419.9	960.7	1216.2	3791.5	5661.9
O43148	RNMT	mRNA cap guanine-N7 methyltransferase OS=Homo sapiens OX=9606 GN=RNMT PE=1 SV=1	27.949	0.988391	0.0474999	0.994179	0.636364	106.424	5.0402e-05	3.62119	perfect hit (Pearson >0.99)	65.3	96.8	101.2	68.3	166.9	379.7	78.2	157.9	263	778.3	1182	62.8	155.3	174.2	65	48.9	88.6	74.1	91.9	169.1	500.2	705.9	134.1	155.2	253.3	106.9	93.7	77.4	107.2	205.7	339.5	839.6	1228
O43169	CYB5B	Cytochrome b5 type B OS=Homo sapiens OX=9606 GN=CYB5B PE=1 SV=3	11.9881	0.316588	0.263742	0.562661	0.51451	0.579057	0.691698	2.01395	poor hit (Pearson < 0.90)	26.1	23.9	59.4	30.6	101.8	340.2	43.8	43	74	133.8	162.2	23.8	184.3	200.9	38.4	17.6	64	47	47.5	70.7	128.2	132.4	99.7	113.1	277.5	54.4	71.4	57.1	59.2	132.6	218.2	269.2	190
O43172	PRPF4	U4/U6 small nuclear ribonucleoprotein Prp4 OS=Homo sapiens OX=9606 GN=PRPF4 PE=1 SV=2	32.5771	0.88682	0.0929112	0.941711	0.490909	9.79432	0.0138639	3.57686	moderate hit (Pearson >0.90)	56.2	74.7	114.6	65.1	182	540.8	83.2	142.1	187.5	487.7	742	35.8	151.1	148.7	42.5	29.7	61.8	47.5	74.7	104.2	258.5	386.1
O43175	PHGDH	D-3-phosphoglycerate dehydrogenase OS=Homo sapiens OX=9606 GN=PHGDH PE=1 SV=4	38.6523	0.945156	0.0959132	0.972191	0.454545	21.5419	0.00236884	3.46344	good hit (Pearson >0.95)	820.2	1174.9	1443.1	743.1	2808.6	8428.9	936.8	1786.5	2605.3	7725.3	13525.9	1337.4	4912	4542.1	1043.9	857.5	1712.2	1488	2043.8	3083.1	7727.3	12712.3	1766.4	1984	5391.7	1046.5	1087.4	655.8	1250	2694.7	3187.6	9234.6	15124.3
O43181	NDUFS4	NADH dehydrogenase [ubiquinone] iron-sulfur protein 4, mitochondrial OS=Homo sapiens OX=9606 GN=NDUFS4 PE=1 SV=1	20.769	0.951185	0.0686502	0.975287	0.478788	24.3568	0.00177845	2.84231	good hit (Pearson >0.95)												147.2	423.2	384.4	167.3	135.3	277.9	182.3	247.9	367	883.1	1061.4	18.8	18	40.4	11.8	11.1	8.1	10.2	24.9	39.3	115.1	134.1
O43237	DYNC1LI2	Cytoplasmic dynein 1 light intermediate chain 2 OS=Homo sapiens OX=9606 GN=DYNC1LI2 PE=1 SV=1	22.323	0.925498	0.115867	0.962028	0.587879	15.5281	0.0050204	2.45156	good hit (Pearson >0.95)	23.2	48.3	55.5	20.5	56.6	154.9	35.9	56.4	75	135.8	187.7	225.9	452.6	460	267.8	199.7	368.8	289.9	319.3	406.7	861.1	997.5	162	183.4	214.5	125.7	111.2	96.9	119.1	240.5	324.9	627	742.2
O43242	PSMD3	26S proteasome non-ATPase regulatory subunit 3 OS=Homo sapiens OX=9606 GN=PSMD3 PE=1 SV=2	42.7095	0.973925	0.0671409	0.986876	0.480245	46.6887	0.000377104	4.30244	good hit (Pearson >0.95)	126.3	233	263.4	160.9	504	1998.6	160.7	316.4	495.6	2001.2	4404.9	260	1130	1066.2	268.9	205.9	429.8	287.8	444.3	712.8	2584.2	4975	315.3	346.7	920.6	196.6	207.2	161.7	200	437.8	445.6	1892.8	3629.6
O43252	PAPSS1	Bifunctional 3'-phosphoadenosine 5'-phosphosulfate synthase 1 OS=Homo sapiens OX=9606 GN=PAPSS1 PE=1 SV=2	35.55	0.790718	0.12466	0.889223	0.512092	4.72281	0.0596455	24.9936	poor hit (Pearson < 0.90)	23.8	25.2	32.5	20.2	95.2	314.9	15.2	45.9	57.5	192.2	337.9	0	29.8	40.1	4	1.3	8.8	5.6	11	18.7	46.3	78.6
O43264	ZW10	Centromere/kinetochore protein zw10 homolog OS=Homo sapiens OX=9606 GN=ZW10 PE=1 SV=3	22.1401	0.97221	0.0524136	0.986007	0.478788	43.7302	0.000441654	3.38729	good hit (Pearson >0.95)												37.9	119.7	118.9	47.9	34.6	60.4	47.4	55.7	102.1	339.3	460.2	78.2	80	171	40.3	49.5	35.3	45.6	99.8	154.1	606.3	705.1
O43290	SART1	U4/U6.U5 tri-snRNP-associated protein 1 OS=Homo sapiens OX=9606 GN=SART1 PE=1 SV=1	24.5351	0.971614	0.0751612	0.985705	0.563636	42.7861	0.000465506	3.19508	good hit (Pearson >0.95)	83.4	133.5	145.6	83.4	198.7	517.9	78.9	188.2	244.3	730.3	970.9	72.3	204.7	187.4	88.1	58.1	145.8	104.1	104.7	181.9	566.8	718.7	267.3	301.1	485.7	202.7	202.7	158.5	190.4	391.5	469.1	1363.6	1774.3
O43301	HSPA12A	Heat shock 70 kDa protein 12A OS=Homo sapiens OX=9606 GN=HSPA12A PE=1 SV=2	26.3547	0.98355	0.0570744	0.991741	0.563636	74.7373	0.000120049	3.93766	perfect hit (Pearson >0.99)	6.5	4.4	8.9	6.1	13.2	27.8	6.3	9.4	16.3	62.7	84.1	25.2	108.8	101.7	22.8	12.3	30.8	35.4	43.3	84.5	251.1	329	15	11.3	56.7	14.5	12.8	11.7	10.6	21.9	46.3	194.6	319.5
O43314	PPIP5K2	Inositol hexakisphosphate and diphosphoinositol-pentakisphosphate kinase 2 OS=Homo sapiens OX=9606 GN=PPIP5K2 PE=1 SV=3	28.1808	0.996994	0.0248586	0.998496	0.757576	414.572	1.73037e-06	5.54398	perfect hit (Pearson >0.99)	15.2	22.3	35.9	17.3	63.5	228.8	26.9	53.9	108.7	686.7	1200.4	9.5	65.2	67.3	12.8	11.9	27.3	23.8	29.7	124.8	591.8	981.7	43.2	38.9	62.1	20.9	26.2	14	28.8	100.7	148.6	424.5	537.6
O43324	EEF1E1	Eukaryotic translation elongation factor 1 epsilon-1 OS=Homo sapiens OX=9606 GN=EEF1E1 PE=1 SV=1	28.6624	0.989198	0.0469194	0.994584	0.490909	114.465	4.21214e-05	4.66846	perfect hit (Pearson >0.99)	56.6	93.3	88.4	52.7	188.6	715.4	56.4	137.7	209.9	1162.7	1922.8	76.4	320.6	268.2	71.4	51.5	115.1	90.1	146.7	227.1	1220.3	2019	220.4	265.8	516	148.9	151.9	91.2	131.4	331.8	336.7	3123.1	4037.3
O43390	HNRNPR	Heterogeneous nuclear ribonucleoprotein R OS=Homo sapiens OX=9606 GN=HNRNPR PE=1 SV=1	31.7039	0.823964	0.169233	0.907724	0.550269	5.8508	0.0397846	2.24007	moderate hit (Pearson >0.90)	351.9	517.2	853.5	403.5	1025.1	3432.3	486.2	1025.8	1089.7	2303.9	4303.3	1040.8	2212.7	1986	818.9	566.4	1322.4	830	1062.9	1510.4	2555.6	2934	474.9	540.8	875.6	290.6	321.6	258.7	343.4	693.1	747.6	1221.2	1452.5
O43395	PRPF3	U4/U6 small nuclear ribonucleoprotein Prp3 OS=Homo sapiens OX=9606 GN=PRPF3 PE=1 SV=2	26.2538	0.882293	0.1439	0.939305	0.546053	9.36962	0.0152381	3.01382	moderate hit (Pearson >0.90)	43.9	82.2	111.1	50	187.7	594.2	50.9	135.1	193.3	438.8	580.1	123.8	373.7	380.9	132.3	86.9	193.5	141.1	170.6	276.7	671	915.5	224.6	243.2	588.4	136.7	134.4	99.7	130.1	311.8	410.7	926.9	1211.1
O43396	TXNL1	Thioredoxin-like protein 1 OS=Homo sapiens OX=9606 GN=TXNL1 PE=1 SV=3	36.9512	0.787668	0.122898	0.887506	0.48478	4.63699	0.0616845	3.25591	poor hit (Pearson < 0.90)	33.1	41.3	64.9	32.2	130.2	364.5	43.2	64.3	101.7	217.6	330.3												75.3	87.9	183.3	47.2	49.2	33.7	43.7	94.7	78.9	293.8	688.6
O43402	EMC8	ER membrane protein complex subunit 8 OS=Homo sapiens OX=9606 GN=EMC8 PE=1 SV=1	29.158	0.967068	0.0763216	0.983396	0.490909	36.7068	0.000672639	3.19224	good hit (Pearson >0.95)	35.2	60.1	84.8	42.9	102.7	235.6	48.5	91.5	116.7	326.5	517.6	15.6	50.8	44.6	16.1	11.5	26.9	18.1	23.8	35.5	94.9	133.6	236.8	258.1	353.3	135.3	123.1	76.4	126.8	311.7	352.4	992.1	1435.9
O43426	SYNJ1	Synaptojanin-1 OS=Homo sapiens OX=9606 GN=SYNJ1 PE=1 SV=2	22.0376	0.974816	0.0505362	0.987327	0.551515	48.3837	0.000345953	3.32296	good hit (Pearson >0.95)												9.8	28.1	16.4	7	4.1	14.5	11.2	15.9	23.1	69.5	81.7	16.4	14.3	44	6.3	10	7.3	7.8	20.5	42	172.1	197
O43427	FIBP	Acidic fibroblast growth factor intracellular-binding protein OS=Homo sapiens OX=9606 GN=FIBP PE=1 SV=3	8.67559	0.995156	0.0354624	0.997575	0.939394	256.806	5.69576e-06	5.01172	perfect hit (Pearson >0.99)	51.8	83.3	114.6	63.4	309.4	630.9	263.1	810.9	1363.3	2291.4	2243.3	127.7	517.5	540.9	178.5	283	266.2	657.9	1304.3	2187	3361	3694.1	62.9	71.7	204.3	55	109.4	26.6	276.1	664.4	1036.5	1750.3	1685.8
O43432	EIF4G3	Eukaryotic translation initiation factor 4 gamma 3 OS=Homo sapiens OX=9606 GN=EIF4G3 PE=1 SV=2	35.4024	0.93522	0.105185	0.967068	0.401218	18.0461	0.00356527	3.99456	good hit (Pearson >0.95)	16.4	34.5	45.9	17.2	83	350.3	21.7	59.5	74.9	283	503.8	46	279.2	255.1	47.9	28.7	88.2	59.5	92.7	154.2	463.4	729.2	145.6	178.2	407	106.2	101.9	89.5	122.1	248.6	240.3	716.5	1210.9
O43447	PPIH	Peptidyl-prolyl cis-trans isomerase H OS=Homo sapiens OX=9606 GN=PPIH PE=1 SV=1	233.042	0.731972	0.183101	0.855554	0.454545	3.4137	0.105251	2.4038	poor hit (Pearson < 0.90)	90.1	152.4	160.8	86.1	331.9	911.1	130.8	231	292.2	436.6	731.5	350.4	1374.4	1320.8	331.7	273.2	529.5	432.3	608.1	919.1	1165.6	1747.3	533.3	580.5	1151.1	312.8	238.3	196	297.7	746.8	915.9	1197.7	1952.2
O43488	AKR7A2	Aflatoxin B1 aldehyde reductase member 2 OS=Homo sapiens OX=9606 GN=AKR7A2 PE=1 SV=3	102.492	0.922682	0.110753	0.960563	0.672727	14.9169	0.00549668	2.80555	good hit (Pearson >0.95)	160.4	220.5	277.2	165.3	320.1	871.8	179	341.7	381.2	741.4	1214.9	58	294.2	257.9	55.6	34	94.1	82.4	130	247.1	496.1	889.4	483.8	492.5	694.7	271.7	338.2	325.4	333.9	611.2	666.5	979.9	1423.4
O43491	EPB41L2	Band 4.1-like protein 2 OS=Homo sapiens OX=9606 GN=EPB41L2 PE=1 SV=1	46.1079	0.972376	0.0735718	0.986092	0.6	44.0002	0.000435148	4.62848	good hit (Pearson >0.95)	88.5	133.8	173	83.8	400.1	1247	76.5	218.5	1915.2	2399.9	3481.6	325.1	1385.3	1510.5	314	244.6	569.1	395.2	613.7	3198.9	4715.9	7492.9	98.8	124.4	308	63.7	66.1	49.2	61.4	157.8	435	917.1	1649
O43542	XRCC3	DNA repair protein XRCC3 OS=Homo sapiens OX=9606 GN=XRCC3 PE=1 SV=1	25.5416	0.861143	0.108027	0.927978	0.619679	7.75206	0.0226529	4.05059	moderate hit (Pearson >0.90)	2.8	5.2	7.8	6.6	19.8	73.7	8.7	14.2	18.2	51.5	85.2	8.2	31.7	29.9	7.3	7.4	11.2	8.3	12	28.2	65.9	74
O43583	DENR	Density-regulated protein OS=Homo sapiens OX=9606 GN=DENR PE=1 SV=2	11.9903	0.996536	0.0304426	0.998266	0.665903	359.567	2.46632e-06	4.88609	perfect hit (Pearson >0.99)	137.4	241.4	276.4	146.6	501.4	1201.4	180.2	571.2	2258	6795.2	6276.5	259	939.4	887.9	305	222	414.9	334.9	587.1	2310.3	6899.2	7207	235.8	231.1	478.7	138.7	120.1	75.2	131	387.2	1514	5277.2	4796.6
O43592	XPOT	Exportin-T OS=Homo sapiens OX=9606 GN=XPOT PE=1 SV=2	29.7414	0.942074	0.103064	0.970605	0.480245	20.3294	0.00270951	4.19747	good hit (Pearson >0.95)	20.2	29.1	45	27.1	102.7	412.6	30.4	52.4	112.5	361.1	600.8	33.9	235.3	229.4	56.7	37.8	82.2	53.1	82.5	150.2	463.2	633.3	156.6	184.6	570.5	97.5	93.9	55.4	98.3	185.9	322.5	1189.8	1740.6
O43598	DNPH1	2'-deoxynucleoside 5'-phosphate N-hydrolase 1 OS=Homo sapiens OX=9606 GN=DNPH1 PE=1 SV=1	0.0330997	0.583495	0.176791	0.763869	0.29081	1.75117	0.275272	2.19563	poor hit (Pearson < 0.90)	97.5	152.5	218.3	72.8	1060.2	4044.9	64.4	118	356.8	566.7	860.8	104	1878.4	2069.5	19.7	0	279.2	109.5	266	404.4	464.7	390.1	219	303.3	1712.4	84.3	68.8	36.4	76.7	319.9	270.8	527.9	635.7
O43615	TIMM44	Mitochondrial import inner membrane translocase subunit TIM44 OS=Homo sapiens OX=9606 GN=TIMM44 PE=1 SV=2	27.3122	0.955519	0.0923994	0.977506	0.546053	26.8516	0.00141414	3.94617	good hit (Pearson >0.95)	109.5	173.5	213.2	108.6	470.1	1630.7	153.3	233.1	460.7	1762.8	2701	128.8	653.7	627.2	149.2	100.8	230.7	160.7	222.1	391.9	1484.8	1943	431.3	492.3	1403.9	258	267.1	175.9	281.2	624.6	738.8	2975.2	4244.8
O43617	TRAPPC3	Trafficking protein particle complex subunit 3 OS=Homo sapiens OX=9606 GN=TRAPPC3 PE=1 SV=1	28.9482	0.992579	0.0258391	0.996283	0.648485	167.202	1.65138e-05	4.31278	perfect hit (Pearson >0.99)												74.3	205.4	201.8	82.8	77.6	105.5	87.1	174.6	361.7	968.9	1548.6	87.4	102.5	216.7	51.6	59.9	49.2	90.3	179.4	334.9	1082.4	1656.2
O43633	CHMP2A	Charged multivesicular body protein 2a OS=Homo sapiens OX=9606 GN=CHMP2A PE=1 SV=1	26.1137	0.991876	0.0406885	0.99593	0.527273	152.609	2.07019e-05	4.26709	perfect hit (Pearson >0.99)	19.6	29.9	42	26.3	77.1	166.1	29.1	58.4	116.7	454.7	640.7	55.1	173.9	175.4	62.3	43.5	77.1	65.2	101.4	157.7	665.8	946.6	23.8	33.4	63.1	20.4	23.2	10.1	16.7	39.7	59.4	218.3	302.5
O43660	PLRG1	Pleiotropic regulator 1 OS=Homo sapiens OX=9606 GN=PLRG1 PE=1 SV=1	15.8719	0.993019	0.0387774	0.996503	0.678834	177.808	1.41803e-05	3.87446	perfect hit (Pearson >0.99)	8.2	10.5	14.8	8.2	28.9	60.5	16.7	26.6	55.6	201.4	226.6	96.3	228.9	223.2	99.4	81.7	126.7	103.7	140.8	243.6	777.7	1087	125.1	163.4	291.7	103.1	87.5	93	115.5	203.5	310	1703.1	1265.3
O43663	PRC1	Protein regulator of cytokinesis 1 OS=Homo sapiens OX=9606 GN=PRC1 PE=1 SV=2	18.0719	0.95444	0.09731	0.976954	0.636364	26.1863	0.00150024	3.25368	good hit (Pearson >0.95)	64	128.7	133.7	76.6	215.2	610.1	79.7	240.2	392.3	881.3	1067.4	210.6	605.3	589.7	199.9	151.1	277.4	244.9	356.1	647.2	1348.3	1514	212.4	233	602.5	127.4	161.9	111.5	133.4	341.3	591.9	1295.3	1537.1
O43665	RGS10	Regulator of G-protein signaling 10 OS=Homo sapiens OX=9606 GN=RGS10 PE=1 SV=3	33.197	0.992099	0.0362143	0.996042	0.684848	156.964	1.93097e-05	4.14325	perfect hit (Pearson >0.99)	22.6	58.4	53.4	36.1	125.9	312.4	40.4	96.2	165.8	565.5	975.3	62.6	98.7	90.6	94.1	29.8	66.4	118.6	113.7	128.7	247.2	403	18.5	24.1	71.4	6.6	7.5	3.3	7.9	30.2	62.3	188.5	367.4
O43670	ZNF207	BUB3-interacting and GLEBS motif-containing protein ZNF207 OS=Homo sapiens OX=9606 GN=ZNF207 PE=1 SV=1	18.1786	0.94542	0.0968517	0.972327	0.636364	21.6523	0.00234085	2.92263	good hit (Pearson >0.95)	81.5	106.9	147.4	104.9	217.8	526.2	88.6	221.5	274.4	595.8	757.3	57.9	159.3	147.6	64.2	50.6	93.1	74.9	129.3	249.6	556.7	869.1	233	277.8	561.8	170.4	230.3	162.9	251.1	388.1	527.8	915.8	728.2
O43674	NDUFB5	NADH dehydrogenase [ubiquinone] 1 beta subcomplex subunit 5, mitochondrial OS=Homo sapiens OX=9606 GN=NDUFB5 PE=1 SV=1	24.9756	0.93087	0.115765	0.964816	0.43316	16.832	0.00418057	3.18711	good hit (Pearson >0.95)	120	188.1	230.8	113.8	302.4	952.2	164.1	285.2	369.2	953.9	1260.9	9.1	40.1	47	8.8	7.4	10.5	8.7	14.8	13.2	85.2	105.7	191.3	227.8	453.2	123.3	137.5	110.8	145.7	290.8	342.8	885.5	1184.2
O43676	NDUFB3	NADH dehydrogenase [ubiquinone] 1 beta subcomplex subunit 3 OS=Homo sapiens OX=9606 GN=NDUFB3 PE=1 SV=3	26.2687	0.927933	0.0810629	0.963293	0.619679	16.0951	0.00462862	4.79022	good hit (Pearson >0.95)	6.4	9.6	12.6	4.5	25.5	131.1	7.8	16.9	39.7	135.4	209.9	16.3	72.5	72.9	11.7	11.4	27.1	16.5	29.3	60.1	296.1	380.5
O43678	NDUFA2	NADH dehydrogenase [ubiquinone] 1 alpha subcomplex subunit 2 OS=Homo sapiens OX=9606 GN=NDUFA2 PE=1 SV=3	24.7286	0.950682	0.0962731	0.975029	0.6	24.0959	0.00182389	2.96661	good hit (Pearson >0.95)	17	27.5	27.6	14.8	39.6	108.1	14.7	39.6	61.6	163.2	185	16.9	46.2	36.1	15.3	8.6	25.6	13.6	25.6	32.7	67.4	123.8	160.1	185.8	337.8	76.5	78.3	54.4	92.4	252.4	292.3	825.8	959.3
O43683	BUB1	Mitotic checkpoint serine/threonine-protein kinase BUB1 OS=Homo sapiens OX=9606 GN=BUB1 PE=1 SV=1	26.9883	0.981871	0.0583385	0.990894	0.563636	67.701	0.000152873	4.01934	perfect hit (Pearson >0.99)	4	0	5.1	2.9	5.6	18.2	2.9	5.8	11.5	34.7	48.4	7.1	45.4	39	10.3	10.5	21.8	11.6	19.1	41.8	119.4	153.5	4	7.3	8.9	2.5	2.2	0	0	7.7	9.5	37.7	65.2
O43684	BUB3	Mitotic checkpoint protein BUB3 OS=Homo sapiens OX=9606 GN=BUB3 PE=1 SV=1	24.4376	0.972963	0.0741748	0.986389	0.6	44.9829	0.000412567	2.98084	good hit (Pearson >0.95)	477.8	775.3	791.8	470.4	1026.3	2461.5	515.9	1164.3	1586.8	4286.9	5356.4	973.3	2541.4	2253.3	1029.1	778.5	1487.7	1164.5	1502.9	2128.2	5408.9	6616.1	1346.1	1478.6	2349.9	897.8	905.1	678.5	1064.1	2114.1	2455.6	7161.4	8690.9
O43707	ACTN4	Alpha-actinin-4 OS=Homo sapiens OX=9606 GN=ACTN4 PE=1 SV=2								2.40951	fit failed	259.9	422.8	655.8	218.4	1788.8	5578.8	238.2	710.3	983.7	1681.4	2468.9	470.7	3410.9	3474	512.5	211.6	1166.8	560.8	987.6	1355.6	2326.3	2550	252.8	292.5	913.1	98.7	118.3	51.3	72.9	361.9	286.3	555.1	736.7
O43719	HTATSF1	HIV Tat-specific factor 1 OS=Homo sapiens OX=9606 GN=HTATSF1 PE=1 SV=1	50.9325	0.99368	0.0339615	0.996835	0.553194	196.525	1.10649e-05	4.50284	perfect hit (Pearson >0.99)	416.1	606.9	757	413.3	1122.9	2922.4	483.9	873.2	1719.2	6644.7	14056.1	619.6	1845.5	1868.7	698.2	551.6	985.5	791.6	937.4	1631.8	6301.8	11437.6	460.4	550.4	1244	345.5	386.9	256.1	355.4	667.3	1154.3	4374.3	8604.2
O43747	AP1G1	AP-1 complex subunit gamma-1 OS=Homo sapiens OX=9606 GN=AP1G1 PE=1 SV=5	41.6374	0.992229	0.0365304	0.996107	0.39437	159.604	1.85288e-05	20.2586	perfect hit (Pearson >0.99)	3.9	9.2	17.2	16.6	34.8	202.5	7.9	14.2	23.8	203.4	740.7	0	27.1	30.1	1.5	0	4.3	2.5	1.9	5.5	121.7	399.2	38.5	48.9	113.6	18.5	19.8	21.6	23.2	57.4	68.9	331.1	1002.3
O43765	SGTA	Small glutamine-rich tetratricopeptide repeat-containing protein alpha OS=Homo sapiens OX=9606 GN=SGTA PE=1 SV=1	0.0333597	0.650193	0.155662	0.806345	0.38029	2.3234	0.190012	1.73917	poor hit (Pearson < 0.90)	12.7	23.1	23.5	7.7	77.5	286.8	13.7	31.1	28.6	39.8	76.2	18.9	223.6	200.6	5.5	0	31.1	16.6	32.5	54.1	62.6	64.4	21.1	31.8	119	8.3	9.3	2.2	8	28.2	19.9	27.2	38.4
O43768	ENSA	Alpha-endosulfine OS=Homo sapiens OX=9606 GN=ENSA PE=1 SV=1	14.2264	0.997697	0.0253858	0.998848	0.619679	541.475	8.89565e-07	4.85205	perfect hit (Pearson >0.99)	309.2	268.9	315.4	239	638.9	1433.7	276.6	465.3	2556	9749.6	10092.7	235.4	850.6	877.4	240.6	201.7	371.5	294.7	402.4	1776.8	5996.5	6416.5	364.4	457.1	1058.8	298.1	272.4	175.7	273.5	587.6	2807	10056.8	9866.4
O43776	NARS1	Asparagine--tRNA ligase, cytoplasmic OS=Homo sapiens OX=9606 GN=NARS1 PE=1 SV=1	12.2761	0.974879	0.0753762	0.987359	0.797863	48.5086	0.000343803	2.45602	good hit (Pearson >0.95)	1993.4	3067.1	3113.6	1883.8	3495.7	7301.4	2139.3	3925.5	6311.4	16052.1	13251.9	2446.7	4882.3	4203	2378.1	1780	2936.5	2845.4	2935.9	4227.8	12902.3	12771.6	2917.7	3314.9	4479.4	2139.9	2028.4	1694.1	2375.5	3940.7	5440.4	15042.5	13889.9
O43795	MYO1B	Unconventional myosin-Ib OS=Homo sapiens OX=9606 GN=MYO1B PE=1 SV=3	21.227	0.957797	0.0914302	0.978671	0.672727	28.3685	0.00124206	3.26044	good hit (Pearson >0.95)	15.1	19	25.7	12.9	39	125.1	20.4	35.2	57.6	139.1	171.7	55.9	181	175.7	56.1	46.1	85.6	69.2	128.5	254.4	472.5	617.6	129.1	132.9	215.3	76.2	93.9	68.6	105.4	215.9	384.5	703.2	904.3
O43809	NUDT21	Cleavage and polyadenylation specificity factor subunit 5 OS=Homo sapiens OX=9606 GN=NUDT21 PE=1 SV=1	44.556	0.853308	0.149295	0.923747	0.515152	7.27125	0.0258235	2.10061	moderate hit (Pearson >0.90)	287.5	453.7	478.1	244.5	590.7	1609.3	322.3	548.1	691.9	1187.1	1696.2	437.7	1104	976.2	479.9	325.1	612.9	543.9	600.1	727.3	1283.6	1803.4	612.6	705.2	1080.8	409.2	396.9	364.2	474.6	760.4	868.1	1358.3	1988.2
O43813	LANCL1	Glutathione S-transferase LANCL1 OS=Homo sapiens OX=9606 GN=LANCL1 PE=1 SV=1	162.48	0.942041	0.0957214	0.970588	0.515152	20.317	0.00271336	2.81067	good hit (Pearson >0.95)	480.3	684.7	680.1	496.3	1013.4	2260.2	493.4	993.9	1341.2	2491.8	3869.4	416.1	1640	1424.6	505.7	394.9	666.4	574.2	968.3	1406	2179.3	3478.9	678.8	867.3	1320.1	500.2	432	322	550.3	1028.6	1152.6	2084.4	3480.6
O43837	IDH3B	Isocitrate dehydrogenase [NAD] subunit beta, mitochondrial OS=Homo sapiens OX=9606 GN=IDH3B PE=1 SV=2	61.0536	0.986765	0.0478751	0.99336	0.454545	93.1952	6.98663e-05	5.03164	perfect hit (Pearson >0.99)	13.4	28.4	30.3	17.8	56.4	302.7	20.9	53	110.2	376.2	966.1	29	125.9	124.6	42	29.6	49.1	36.7	42.1	88.5	373.3	740.6	40.3	44.9	155.6	42.9	30.9	22.6	26.5	57.6	71	316.9	766
O43847	NRDC	Nardilysin OS=Homo sapiens OX=9606 GN=NRDC PE=1 SV=3	34.1866	0.322831	0.267459	0.568183	0.226278	0.59592	0.681898	1.89362	poor hit (Pearson < 0.90)	28.2	39.4	45.7	19.3	96.6	301.9	22	54.9	62.5	106.8	145	32.1	171.9	169.8	35.6	24.3	64.8	32.1	71	79	120.5	140.6	79.2	81	227.5	45.4	36.9	23.6	34.1	106.8	102.8	180.9	180.4
O43852	CALU	Calumenin OS=Homo sapiens OX=9606 GN=CALU PE=1 SV=2	39.9031	0.826013	0.165072	0.908852	0.454545	5.93443	0.0387016	1.94898	moderate hit (Pearson >0.90)	486.1	565.8	625.6	436.2	929.6	2198.3	502.2	887.3	1043.8	1705.4	2408.4	618.2	1458.6	1520	685.3	611.6	872.8	737.4	916.3	1249.4	1829.5	2326.7	602.1	743.3	1495.4	554.3	507.6	398.6	601	813.3	882.7	1387.1	1858.5
O43913	ORC5	Origin recognition complex subunit 5 OS=Homo sapiens OX=9606 GN=ORC5 PE=1 SV=1	23.5908	0.960055	0.0911227	0.979824	0.437692	30.0427	0.00108433	32.2733	good hit (Pearson >0.95)	0	0	2.6	1.9	6.7	49	0	1.2	15.6	68.2	91.1	0	32	25.1	0	2.9	4.5	3.7	7.6	15.2	90.8	131.6	4.8	2.7	22.5	0	3.8	1.9	0	7.1	12.2	46.1	56
O43920	NDUFS5	NADH dehydrogenase [ubiquinone] iron-sulfur protein 5 OS=Homo sapiens OX=9606 GN=NDUFS5 PE=1 SV=3	25.1588	0.962098	0.057353	0.980866	0.733333	31.7296	0.000952377	3.05544	good hit (Pearson >0.95)	65.1	117.8	119.8	64.8	144.9	362.4	81.5	162.9	242.2	511.2	676.5												272	302.2	520.4	222.6	248.2	194.3	265	431.7	506.9	1393	1809
O60216	RAD21	Double-strand-break repair protein rad21 homolog OS=Homo sapiens OX=9606 GN=RAD21 PE=1 SV=2	33.3661	0.981387	0.0567902	0.99065	0.6	65.908	0.000163225	3.83715	perfect hit (Pearson >0.99)	90.3	154.5	181.9	104.5	251	689.8	116.3	307.6	339.9	1103.8	1991.5	206	816.5	647.6	198.7	149.3	392.1	231.7	352.5	557.8	1630.1	2976.1	277.9	326.6	477.4	181.7	125.4	91.9	186.7	471.2	493.9	1491.3	2546.3
O60220	TIMM8A	Mitochondrial import inner membrane translocase subunit Tim8 A OS=Homo sapiens OX=9606 GN=TIMM8A PE=1 SV=1	51.4356	0.963602	0.0780982	0.981633	0.490909	33.0929	0.00086161	4.52339	good hit (Pearson >0.95)	33.9	66.5	82.9	43.3	215.5	591.5	48.2	120	175.5	630.4	1222.3	47	333.2	304.1	46.9	49.5	107.7	55.1	86.8	160.7	466.7	1066	118	147	431.9	54.5	55.2	41.9	70.1	212.2	325.2	959.1	1755
O60231	DHX16	Pre-mRNA-splicing factor ATP-dependent RNA helicase DHX16 OS=Homo sapiens OX=9606 GN=DHX16 PE=1 SV=2	22.7268	0.986191	0.0543107	0.993072	0.595747	89.2707	7.76547e-05	3.93432	perfect hit (Pearson >0.99)	40.1	64.9	66.7	38.2	125.5	412.6	56.9	97.6	236.8	844.1	1159.4	115	279.1	279.5	113.6	85.6	170.6	107.9	158.5	284	826.7	1026.6	226.6	245.3	473.1	174.4	199.7	147	182.4	331.8	626.8	2394.1	3137
O60256	PRPSAP2	Phosphoribosyl pyrophosphate synthase-associated protein 2 OS=Homo sapiens OX=9606 GN=PRPSAP2 PE=1 SV=1	21.2057	0.995093	0.032962	0.997544	0.733333	253.509	5.88161e-06	4.84344	perfect hit (Pearson >0.99)	212.6	292.9	390.9	199.1	657.5	1952.7	257.3	793.7	2314.7	5954.1	8021.2	259.8	869.6	788	221	187.2	358.7	292.5	630.5	2143.3	4631.7	6134.8	265.2	318.4	722.6	167	172.1	99.2	213.8	699.7	2192.1	5405.6	7043.7
O60264	SMARCA5	SWI/SNF-related matrix-associated actin-dependent regulator of chromatin subfamily A member 5 OS=Homo sapiens OX=9606 GN=SMARCA5 PE=1 SV=1	36.9744	0.97903	0.0613261	0.989459	0.563636	58.3587	0.00021954	4.36011	good hit (Pearson >0.95)	43.8	80	119.4	51.2	219.9	807.7	80.3	194.2	308.1	1039.3	1913.9	152.5	581.6	558.5	157.2	112.5	291.6	185.3	297.5	507.9	1691.1	2643.7	372	413.3	853.5	187	180.1	125.3	210.6	522.1	691.7	2371.7	4253.3
O60271	SPAG9	C-Jun-amino-terminal kinase-interacting protein 4 OS=Homo sapiens OX=9606 GN=SPAG9 PE=1 SV=4	42.9735	0.855881	0.0993055	0.925138	0.265068	7.42336	0.0247568	3.83469	moderate hit (Pearson >0.90)	17.2	25.4	27.4	16.3	70.5	186	14.4	44.2	48.6	100.1	246.4	64.7	336.9	336.8	60.6	27.3	105.3	57.5	102.5	154.3	412.4	919.4
O60293	ZFC3H1	Zinc finger C3H1 domain-containing protein OS=Homo sapiens OX=9606 GN=ZFC3H1 PE=1 SV=3	43.6574	0.992186	0.0380002	0.996085	0.563636	158.726	1.87835e-05	5.41813	perfect hit (Pearson >0.99)	4.9	5.7	5.1	2.1	11.4	51.2	4.4	5.5	17.7	95.5	187.2	2.8	17.1	13.1	4.2	1.4	9.5	6.2	8.5	22.7	84.7	173.8	2.9	3.1	12.2	2.8	2.5	1.9	0	7.9	12.7	56.3	95.6
O60306	AQR	RNA helicase aquarius OS=Homo sapiens OX=9606 GN=AQR PE=1 SV=4	37.5238	0.957679	0.0574717	0.978611	0.4073	28.2863	0.00125061	4.25547	good hit (Pearson >0.95)	40	61.2	59.3	40.1	110	519.8	35.7	58.8	100.4	480.5	1085.1												55.2	52.2	136.4	47.2	33.4	27.2	33.3	53.4	68.6	328.2	742.3
O60313	OPA1	Dynamin-like 120 kDa protein, mitochondrial OS=Homo sapiens OX=9606 GN=OPA1 PE=1 SV=3	38.0166	0.979076	0.0606307	0.989483	0.490909	58.4903	0.000218341	4.92016	good hit (Pearson >0.95)	20.7	35.2	55.3	34	109.4	415.7	38.3	70.9	122.7	498.6	896.9	3.9	30.2	23.9	4.6	1	5.7	6.1	8	14.7	69.8	152.6	140.8	174.5	563.4	113.2	129.3	72.4	104.8	250.5	302.5	1344.5	2305.1
O60341	KDM1A	Lysine-specific histone demethylase 1A OS=Homo sapiens OX=9606 GN=KDM1A PE=1 SV=2	47.213	0.872501	0.0967891	0.934078	0.401218	8.55398	0.0184657	3.63847	moderate hit (Pearson >0.90)	58.1	77.1	83.4	52.4	149.7	618.2	55.7	111.4	199.4	614.3	1139.7	111.8	469.8	507.1	110.1	79.4	198.6	133.1	202.2	319.4	586.8	883.9
O60343	TBC1D4	TBC1 domain family member 4 OS=Homo sapiens OX=9606 GN=TBC1D4 PE=1 SV=2	29.978	0.983716	0.0568232	0.991825	0.546053	75.5146	0.000117047	4.8644	perfect hit (Pearson >0.99)	91.4	150.4	198.3	87.6	345.7	1384.8	116.5	232.8	345.5	1953.1	3452.2	127.8	716.1	746.7	128.4	84.8	249.3	163.5	198.2	420.7	3068.9	4326.3	347.7	372.2	1135.3	185.1	191.2	139.5	209.4	462.6	657	4217.1	6721.4
O60488	ACSL4	Long-chain-fatty-acid--CoA ligase 4 OS=Homo sapiens OX=9606 GN=ACSL4 PE=1 SV=2	31.2863	0.847838	0.103566	0.920781	0.466667	6.96493	0.028175	2.34668	moderate hit (Pearson >0.90)	17.4	20.9	26.9	12.1	33.6	84.4	16.5	31.1	43.7	72.2	113.3	379.6	947.8	677	285.4	136.1	345.7	316.3	407.2	492.8	1202.8	1508.3
O60493	SNX3	Sorting nexin-3 OS=Homo sapiens OX=9606 GN=SNX3 PE=1 SV=3	62.4081	0.79907	0.176126	0.893907	0.316789	4.97108	0.0542494	3.72838	poor hit (Pearson < 0.90)	23.3	34.8	54.3	22.8	153.1	462.9	28.8	62.8	68.2	180.3	695.9	30.3	225.4	225.7	46.5	21.1	56.3	25.7	43.7	76.5	137.6	328.5	54.5	61.1	262	30.2	28	9.8	25	67.3	44.9	109	391.9
O60506	SYNCRIP	Heterogeneous nuclear ribonucleoprotein Q OS=Homo sapiens OX=9606 GN=SYNCRIP PE=1 SV=2	24.1401	0.843195	0.164001	0.918257	0.563636	6.72166	0.0302609	2.3409	moderate hit (Pearson >0.90)	1149.5	2021.5	2640.7	1235.3	3506	10637.4	1475.6	3569.6	4742.6	8293.4	10345.4	2028.2	4947.7	4282.2	1599	1159.1	2673	1712.5	2461.6	3459.1	6357.1	7475.1	1940.9	2047.7	3121.6	959.8	991	823.6	1045.7	3007.4	3527.1	5798.5	7608.6
O60508	CDC40	Pre-mRNA-processing factor 17 OS=Homo sapiens OX=9606 GN=CDC40 PE=1 SV=1	35.4924	0.898837	0.127555	0.94807	0.637812	11.1063	0.0105693	3.49089	moderate hit (Pearson >0.90)	9.5	21.7	26.1	10.6	49.5	195.6	26.5	33.9	42.4	121.6	194.9	32.7	158.3	149.2	45	40.7	73.9	53.5	91	114.5	315.6	462.9	54.1	40.7	122.4	33.6	36.8	19	32.2	75.1	61.7	149.8	264.7
O60547	GMDS	GDP-mannose 4,6 dehydratase OS=Homo sapiens OX=9606 GN=GMDS PE=1 SV=1	28.198	0.855681	0.111651	0.92503	0.6	7.41139	0.0248385	3.56125	moderate hit (Pearson >0.90)	21.2	33.5	33.2	22.2	76.4	221	21.5	53.8	71.9	154	239.5												31.4	49.8	103.5	19.2	20.3	14.8	19.6	56.7	75	297.9	387.3
O60551	NMT2	Glycylpeptide N-tetradecanoyltransferase 2 OS=Homo sapiens OX=9606 GN=NMT2 PE=1 SV=1	32.0658	0.991762	0.0396522	0.995872	0.490909	150.483	2.14328e-05	4.48027	perfect hit (Pearson >0.99)	6.9	12	11.2	12.3	18	49	7.7	15.4	34	147.4	185.4	4.3	11.4	26.3	5.6	3.5	8.7	5.3	12.2	12.1	63.7	136.7	5.7	10	9.8	0	2	0	3.8	3.4	5.5	39.5	74.2
O60563	CCNT1	Cyclin-T1 OS=Homo sapiens OX=9606 GN=CCNT1 PE=1 SV=1	26.506	0.842395	0.10931	0.917821	0.559273	6.68121	0.0306285	2.30667	moderate hit (Pearson >0.90)	82.9	114.6	143.5	93.1	168.5	420.4	95.4	173.2	235.3	412.2	525.4	156.6	331.6	314.1	154	109.7	214.3	188.4	185.1	233.4	470.6	604.8
O60568	PLOD3	Multifunctional procollagen lysine hydroxylase and glycosyltransferase LH3 OS=Homo sapiens OX=9606 GN=PLOD3 PE=1 SV=1	39.0079	0.975474	0.0660876	0.987661	0.6	49.7168	0.000323929	3.71182	good hit (Pearson >0.95)	45.1	73.9	92.8	65.3	142.5	372.1	51	128	171.8	471.8	828.6	71.7	210.4	197.1	56.8	42.3	90.4	62.5	99.1	236.2	542.8	1031.4	125	129.2	374.3	108.1	135.5	94.3	118.7	208.4	273	772.6	1064
O60573	EIF4E2	Eukaryotic translation initiation factor 4E type 2 OS=Homo sapiens OX=9606 GN=EIF4E2 PE=1 SV=1	38.6736	0.885042	0.134212	0.940766	0.49697	9.6235	0.0143949	2.91661	moderate hit (Pearson >0.90)	33.5	42	48.1	25.2	108.1	435.8	36.5	63.5	99.2	276.1	457.8	62.3	190.5	163.8	64.2	41.9	79	82.4	85	100.6	202.7	284	130.5	143.8	197.3	61.5	51.5	34.1	50.4	180.8	185.4	461	901.8
O60610	DIAPH1	Protein diaphanous homolog 1 OS=Homo sapiens OX=9606 GN=DIAPH1 PE=1 SV=2	26.4328	0.989756	0.0463039	0.994865	0.672727	120.77	3.69046e-05	4.03172	perfect hit (Pearson >0.99)	355.8	547.2	617	416.7	1146.7	3032.4	437.3	879.1	1208.1	5690.4	8498.7	649.4	1752.3	1892.3	784.4	748.2	1031.1	964.6	1280.3	2057.1	6675.9	8606.8	787.8	923	2040.7	644.3	631.6	441.1	734.2	1419.1	1948.1	8558.9	10888
O60613	SELENOF	Selenoprotein F OS=Homo sapiens OX=9606 GN=SELENOF PE=1 SV=4	32.9574	0.846187	0.110107	0.919884	0.672727	6.87673	0.0289074	3.01183	moderate hit (Pearson >0.90)	43.1	74.2	66	46.2	144.4	377.1	50.8	107.7	122.7	262.5	404.5												89.8	107.3	242.5	74.6	51.5	55.5	70.7	160.8	192.4	447.1	622.5
O60645	EXOC3	Exocyst complex component 3 OS=Homo sapiens OX=9606 GN=EXOC3 PE=1 SV=3	11.3143	0.982599	0.0647428	0.991262	0.826174	70.5865	0.000138054	3.71703	perfect hit (Pearson >0.99)	104.4	159.6	208.5	123.2	273.2	627.5	163.2	344.6	931.1	1932.1	1591.6	71.7	231.1	225.9	75.4	63.2	116.3	67.4	131.5	455.6	1203.6	1153.5	252.1	244.7	387.3	193.1	166.9	124.1	213.1	460.6	1672.4	2949.2	2337.5
O60678	PRMT3	Protein arginine N-methyltransferase 3 OS=Homo sapiens OX=9606 GN=PRMT3 PE=1 SV=4	71.6203	0.910862	0.11692	0.954391	0.454545	12.7732	0.00777412	2.90952	good hit (Pearson >0.95)	118.8	247.8	211	115.5	327	895.5	150.3	321.3	431.9	834.8	1336.6	137.5	508	479.7	153	117.9	238	191.6	295.5	365.1	676.8	1096.5	168.3	199.3	400.3	114.7	119.3	83.3	128.7	247.7	257	464.7	795.7
O60701	UGDH	UDP-glucose 6-dehydrogenase OS=Homo sapiens OX=9606 GN=UGDH PE=1 SV=1	20.59	0.976201	0.0712564	0.988029	0.563636	51.2721	0.000300636	4.1351	good hit (Pearson >0.95)	99.6	182.6	224.6	105.7	393.2	1041.7	180.1	410.4	813.6	2205.8	2851.6	282.2	1467.9	1495.7	273.7	226.7	532.1	415.5	744.8	1379	3694.5	4334.7	389.4	442.1	1125	249.9	213.4	152	341.6	800.9	1298.4	4038	4803.2
O60716	CTNND1	Catenin delta-1 OS=Homo sapiens OX=9606 GN=CTNND1 PE=1 SV=1	37.3561	0.972746	0.0686427	0.986279	0.515152	44.6153	0.000420818	3.33083	good hit (Pearson >0.95)	184.6	337.3	337.1	184.1	428.5	1463.9	228.8	421.6	584.5	1666.3	2893	310.1	710.5	596.5	338.4	224.2	473.4	395.1	419.4	480.9	1485	2439	585.6	699.9	1188.6	441	432.3	340.6	475.9	792.9	952.3	2817.1	4839.6
O60739	EIF1B	Eukaryotic translation initiation factor 1b OS=Homo sapiens OX=9606 GN=EIF1B PE=1 SV=2	7.81695	0.983483	0.0680148	0.991707	0.745455	74.4315	0.000121259	3.84196	perfect hit (Pearson >0.99)	110.1	182.6	231.6	109.7	350	774.3	171.7	462.7	1857.7	2544.5	2039.4	142.7	441.4	431.8	177.7	152.5	232.7	202.4	383.8	2265.8	2493.2	2244.9	193.7	218	366.8	160.8	232.3	161	256.3	396.8	1916	2494.3	1960.1
O60749	SNX2	Sorting nexin-2 OS=Homo sapiens OX=9606 GN=SNX2 PE=1 SV=2	35.5844	0.993337	0.0355577	0.996663	0.6	186.353	1.26233e-05	5.2404	perfect hit (Pearson >0.99)	184.7	281.3	372.1	219	779.7	2453.5	253.1	565	974.5	5351.8	10069	258.9	1383.5	1389.6	310.5	252.2	518.6	344.2	607.3	1168.7	5509.2	9446.9	420	504.4	1313	292.1	313.3	210.6	315.6	764.9	1165.7	6182.9	11405.9
O60762	DPM1	Dolichol-phosphate mannosyltransferase subunit 1 OS=Homo sapiens OX=9606 GN=DPM1 PE=1 SV=1	25.1579	0.949968	0.0983721	0.974663	0.490909	23.7341	0.00188964	3.67457	good hit (Pearson >0.95)	15.2	33.2	33.2	16.6	62.8	250.2	29.1	45.6	73	257.3	372.5	22.4	85.7	106.7	26.2	20.5	45.5	30.2	53.5	89.6	241.5	299.5	139.9	147.8	280.2	74.5	74.2	68.5	93	171.8	236.3	646	888.9
O60763	USO1	General vesicular transport factor p115 OS=Homo sapiens OX=9606 GN=USO1 PE=1 SV=2	27.845	0.899115	0.0885572	0.948217	0.527273	11.1403	0.0104992	3.14997	moderate hit (Pearson >0.90)	28.8	46.7	60.2	30	100.8	302.7	29.3	90	137.8	393	636.1												104	132.5	258.5	60.2	73	40.2	42.6	149.4	147.6	295.6	371
O60814	H2BC12	Histone H2B type 1-K OS=Homo sapiens OX=9606 GN=H2BC12 PE=1 SV=3	32.3212	0.840734	0.162115	0.916915	0.345455	6.59849	0.0313999	2.5448	moderate hit (Pearson >0.90)	315.5	594.9	466	244.6	709.4	2294.3	289.9	785.4	1017.3	1966.5	2654.1	330.3	1442.1	1000.1	285.6	203.9	435.2	345.5	511.7	772.7	1285.2	1751.8	512.6	643.9	1092.5	365.3	345.7	284.1	422.4	809.6	920.1	1677.2	2282.8
O60825	PFKFB2	6-phosphofructo-2-kinase/fructose-2,6-bisphosphatase 2 OS=Homo sapiens OX=9606 GN=PFKFB2 PE=1 SV=2	26.9795	0.925824	0.0773607	0.962197	0.621338	15.6017	0.00496695	3.25075	good hit (Pearson >0.95)	7.7	4.1	9.4	4.7	9.7	35.1	6.9	11.1	12.8	48.1	77.7	9.4	31.7	52.9	23.5	13.8	26.6	25.8	22.7	25.5	81.1	84.4
O60826	CCDC22	Coiled-coil domain-containing protein 22 OS=Homo sapiens OX=9606 GN=CCDC22 PE=1 SV=1	35.4277	0.961138	0.0821631	0.980377	0.636364	30.915	0.00101312	3.79595	good hit (Pearson >0.95)	65.4	115	152.3	85.9	238.8	778.5	117	214.4	298.1	723.4	1265.6	49.1	134.9	123.5	46.5	44.7	84	52.8	78.5	123.4	338.3	479.9	56.1	77.3	138.8	41.5	54.9	50.2	62.6	152.7	139.3	394.6	794.8
O60828	PQBP1	Polyglutamine-binding protein 1 OS=Homo sapiens OX=9606 GN=PQBP1 PE=1 SV=1	24.5525	0.989615	0.0457199	0.994794	0.636364	119.11	3.81856e-05	3.28897	perfect hit (Pearson >0.99)	76	111.2	138	81.7	165.6	319.3	94.4	151.7	270.6	703.3	927.3	124	288.4	286.1	155.9	134.2	190.1	176.9	219.7	381.3	893.5	1172.9	169.7	187.1	308.3	132.1	128.8	115.4	162.5	232.2	358	956.8	1373
O60832	DKC1	H/ACA ribonucleoprotein complex subunit DKC1 OS=Homo sapiens OX=9606 GN=DKC1 PE=1 SV=3	31.0165	0.99174	0.0396624	0.995861	0.6	150.08	2.15756e-05	3.86452	perfect hit (Pearson >0.99)	106.6	154	202.3	119.3	278.2	692	134.8	243.2	328.5	1453.7	2460.9	316.1	888.4	810.5	413.3	329.4	520.8	396.6	542.5	747.7	2874.1	4689.1	160.7	172.4	246.6	89.2	89.6	73.6	91.9	199.4	267	913.5	1450.2
O60841	EIF5B	Eukaryotic translation initiation factor 5B OS=Homo sapiens OX=9606 GN=EIF5B PE=1 SV=4	17.6215	0.862768	0.154761	0.928853	0.669133	7.85867	0.0220243	2.2713	moderate hit (Pearson >0.90)	824.4	1404	2137.1	1057.2	2240.4	6921	1106.6	2421.2	2669.6	5850	6527.1	1336.3	3886.9	3614.7	1521.2	1054.6	2514.6	1826.8	2039.1	2572.3	5956.9	6958.6	1701	1796.3	2761.2	1266.5	1097	894	1465.4	2684.7	2300.1	4825.6	4641.9
O60869	EDF1	Endothelial differentiation-related factor 1 OS=Homo sapiens OX=9606 GN=EDF1 PE=1 SV=1	1.71042	0.433616	0.147132	0.658495	0.471951	0.956981	0.503135	0.489017	poor hit (Pearson < 0.90)	2230.9	2718.1	3374.8	2302.9	2739.5	4545.1	2146.4	3652.2	2804.6	3158.7	3387.9												3289	3574.8	3588.8	2530.8	2446.9	1924.5	3101.7	4241.4	3366.5	3700.6	4266.1
O60879	DIAPH2	Protein diaphanous homolog 2 OS=Homo sapiens OX=9606 GN=DIAPH2 PE=1 SV=1	20.9867	0.983501	0.0406426	0.991716	0.672727	74.5102	0.000120946	3.76824	perfect hit (Pearson >0.99)	12.3	22.4	23.1	8.8	27.7	89.1	11.7	25.4	63.1	208.2	260.3												71.3	74.2	142.5	39.6	44.2	29	36.8	100.4	157.9	534.7	625.5
O60884	DNAJA2	DnaJ homolog subfamily A member 2 OS=Homo sapiens OX=9606 GN=DNAJA2 PE=1 SV=1	24.4702	0.985896	0.0544892	0.992923	0.636364	87.379	8.18476e-05	3.78251	perfect hit (Pearson >0.99)	147	273.8	299.9	154.8	522.2	1266.1	196	496.1	771.5	2522.5	3476.1	222	603.4	632.8	287	208.3	372	346.6	453.2	646.3	2044.6	2502.7	468.6	550.3	1100.6	372.8	338.5	332.1	407.3	712	1126.9	3631.9	4580.6
O60885	BRD4	Bromodomain-containing protein 4 OS=Homo sapiens OX=9606 GN=BRD4 PE=1 SV=2	25.2567	0.948477	0.0982601	0.973898	0.69697	23.0111	0.00203135	2.51946	good hit (Pearson >0.95)	92.2	118.9	162	105	189	456.3	103.6	178.8	207	449.9	543.4	67.3	110	106.9	51.6	47.2	82.3	64.7	97.3	162.2	367.3	551.2	145.2	164.6	210.1	120.4	140.7	97.8	131.3	221.9	244.3	481.1	567
O60934	NBN	Nibrin OS=Homo sapiens OX=9606 GN=NBN PE=1 SV=1	69.1212	0.995076	0.0310758	0.997535	0.757576	252.595	5.93457e-06	5.2246	perfect hit (Pearson >0.99)	111.9	157.8	233.4	129.5	408.4	1116.8	165.4	540.5	1023.2	2499.7	4398.4	139.5	591.9	610.7	156.8	147.8	256.8	250.8	658.3	2087	4200.2	7385.4	231.3	278.5	639.1	159.2	224.9	147.6	212.4	706.6	1695.7	4093.7	5810.2
O60942	RNGTT	mRNA-capping enzyme OS=Homo sapiens OX=9606 GN=RNGTT PE=1 SV=1	24.5788	0.963844	0.0825971	0.981756	0.624242	33.3223	0.000847538	2.57951	good hit (Pearson >0.95)	26.5	31.6	34.1	19.3	42.5	99.9	31.8	46	56.3	131.8	160.3	73.2	172.5	148.6	79.1	54.7	105.6	89.2	96.2	152.8	353	455.7	74.2	81.6	138.2	49.9	43.6	31.7	53.2	112.3	126.9	339.1	420.8
O75054	IGSF3	Immunoglobulin superfamily member 3 OS=Homo sapiens OX=9606 GN=IGSF3 PE=2 SV=3	32.3818	0.977528	0.0443734	0.9887	0.709091	54.3743	0.000260708	4.7695	good hit (Pearson >0.95)	15.7	23.1	40.6	19	62.7	262.6	31.7	52.3	128.3	414.2	697.1												28.5	31	73.8	16.2	19.2	16.3	22.1	54.2	118.9	332.1	477.5
O75116	ROCK2	Rho-associated protein kinase 2 OS=Homo sapiens OX=9606 GN=ROCK2 PE=1 SV=4	40.9397	0.9827	0.0378385	0.991312	0.454545	71.0037	0.00013608	4.35808	perfect hit (Pearson >0.99)												5.4	25.1	25.4	8.2	11.4	12.3	8	7.7	24.6	87.6	149.9	29.3	32.5	84.8	15.3	20	12.2	16.6	45.4	63.9	237	443.9
O75122	CLASP2	CLIP-associating protein 2 OS=Homo sapiens OX=9606 GN=CLASP2 PE=1 SV=3	24.2438	0.890426	0.138858	0.943624	0.581534	10.1578	0.0128217	2.38393	moderate hit (Pearson >0.90)	55	87.7	96.9	52.1	107.3	294.1	49.9	89.8	125.9	246.2	329.9	64.8	193.4	168.2	66.9	38.6	102.6	78.3	123.1	120.2	345.7	375.2	279.6	294.9	549.8	181.4	201.2	151.2	220.9	389.5	414.8	828.6	1144.8
O75127	PTCD1	Pentatricopeptide repeat-containing protein 1, mitochondrial OS=Homo sapiens OX=9606 GN=PTCD1 PE=1 SV=2	26.2951	0.946295	0.0983297	0.972777	0.527273	22.0252	0.00224969	2.76248	good hit (Pearson >0.95)	26.6	37.3	32.4	22.5	65.4	228.9	25.9	54.3	93.7	227.4	332.3	62.4	177.5	171.6	77.7	56.4	95.8	68	97.7	176.1	406.3	549	51.5	54.5	64.2	27.5	23.9	19.6	27.3	61.3	51.5	115.2	146.4
O75131	CPNE3	Copine-3 OS=Homo sapiens OX=9606 GN=CPNE3 PE=1 SV=1	51.0701	0.981655	0.0544952	0.990785	0.39437	66.8886	0.000157446	5.17366	perfect hit (Pearson >0.99)	49.4	76	118.4	58.2	261.2	916.9	49	119.3	155	587.2	2632.3	88.7	602.2	609.5	119.4	81.6	164.5	96.2	177.3	267.3	831.7	3489	205.6	280.2	953	121.1	149.5	59.5	108.7	325.4	298.5	1146.1	4612.3
O75146	HIP1R	Huntingtin-interacting protein 1-related protein OS=Homo sapiens OX=9606 GN=HIP1R PE=1 SV=2	8.0683	0.981251	0.0671529	0.990581	0.828283	65.4209	0.000166206	2.89854	perfect hit (Pearson >0.99)	67.3	115.6	141.7	76.7	170.8	367.5	108	229.8	347	590.6	661.3	133.4	285.2	274.3	140.6	128.1	192.3	213.7	358.3	745.3	836.8	985.8	121	134.3	165.1	64.7	77	64.8	97.4	301.6	581.6	712.6	690.9
O75150	RNF40	E3 ubiquitin-protein ligase BRE1B OS=Homo sapiens OX=9606 GN=RNF40 PE=1 SV=5	25.6447	0.977263	0.0666436	0.988566	0.6	53.7277	0.00026839	3.21863	good hit (Pearson >0.95)	104.5	179.1	219.5	112.3	293	666.8	137.3	274.7	389.1	1028.6	1469.4	475.3	1177.4	1188	538.9	390.6	720.3	587.4	716.9	998.1	2995	3964.7	357.6	370.6	600.1	225.2	198.8	170	204.7	447.5	570.4	1905.6	2459.5
O75152	ZC3H11A	Zinc finger CCCH domain-containing protein 11A OS=Homo sapiens OX=9606 GN=ZC3H11A PE=1 SV=3	24.144	0.869578	0.103504	0.932512	0.672727	8.33429	0.0194973	2.64518	moderate hit (Pearson >0.90)	88	142.5	156.4	84.2	199.8	470.9	113.5	212.7	239.3	419.1	524												74.8	87.5	178	49.2	58.4	30.9	41.1	117.3	143	395.5	491.6
O75153	CLUH	Clustered mitochondria protein homolog OS=Homo sapiens OX=9606 GN=CLUH PE=1 SV=2	15.4431	0.982108	0.0669838	0.991014	0.559887	68.6132	0.000147957	4.34524	perfect hit (Pearson >0.99)	14.2	14.5	16.9	17	46.9	139.1	16.3	21.4	51.9	397.6	410	9.7	55.8	47.1	10.9	10.2	19.7	11.5	18.3	32.8	135.7	120.9	46.7	42.8	157.3	30.6	29.7	26.1	32.8	69.6	108.4	944.9	1089.7
O75165	DNAJC13	DnaJ homolog subfamily C member 13 OS=Homo sapiens OX=9606 GN=DNAJC13 PE=1 SV=5	16.5239	0.72179	0.142398	0.849582	0.581534	3.24301	0.114494	2.87538	poor hit (Pearson < 0.90)	25	55.8	70.9	35.9	89.6	271.8	41.5	80.1	117.1	208.4	228.5	28.5	94.1	123.9	40.8	26.6	56.6	48.6	57.1	78.4	163.3	167.9
O75170	PPP6R2	Serine/threonine-protein phosphatase 6 regulatory subunit 2 OS=Homo sapiens OX=9606 GN=PPP6R2 PE=1 SV=2	31.9938	0.932121	0.074119	0.965464	0.6	17.1652	0.00399779	3.21262	good hit (Pearson >0.95)	17.8	21.2	25.2	16.9	42.5	129.6	14.9	20.9	42.6	126.9	202.9												10.2	9.3	27.3	8.7	8.9	5.2	8.4	16.7	20.8	53.5	76.9
O75175	CNOT3	CCR4-NOT transcription complex subunit 3 OS=Homo sapiens OX=9606 GN=CNOT3 PE=1 SV=1	59.2924	0.979708	0.0576153	0.989802	0.369697	60.3508	0.000202319	4.35624	good hit (Pearson >0.95)	29	44.8	40.6	22	71.2	172.6	36.7	61.3	86.7	241.7	449.6	56.5	306.9	340.3	63.6	25.4	106	63	83.8	143.9	526	1281	34.1	48.1	112	18	21.9	9.4	20.6	57.9	67	281.3	833.5
O75179	ANKRD17	Ankyrin repeat domain-containing protein 17 OS=Homo sapiens OX=9606 GN=ANKRD17 PE=1 SV=3	34.6666	0.944872	0.0944122	0.972045	0.672727	21.4246	0.0023991	2.92081	good hit (Pearson >0.95)	55.5	109.3	123.2	68.5	146.9	366.4	75.9	168.4	208.7	377.1	564.7	203.3	563.9	529.7	246.1	166	356.3	254.6	364.2	471.5	1023.3	1626.8	154	165.3	309.8	104.1	104.4	80.4	120.4	233.2	266.4	535.1	821.4
O75223	GGCT	Gamma-glutamylcyclotransferase OS=Homo sapiens OX=9606 GN=GGCT PE=1 SV=1	1.02599e-11	0.0584961	0.174388	0.246895	0.127273	0.0776631	0.985896	2.26434	poor hit (Pearson < 0.90)	40.2	52.4	100.5	37.1	293.2	816.1	31.4	86.4	137.6	193.3	243.2	37.9	258.9	285.8	23.1	0	70.4	43.8	62.5	96	142	144.6
O75251	NDUFS7	NADH dehydrogenase [ubiquinone] iron-sulfur protein 7, mitochondrial OS=Homo sapiens OX=9606 GN=NDUFS7 PE=1 SV=3	28.2345	0.939348	0.109739	0.9692	0.454545	19.3595	0.00303347	4.46577	good hit (Pearson >0.95)	19.4	31.3	43.8	25.1	80.2	512.3	23.5	44.6	90.6	434.1	668	41.7	242.2	230.5	37.4	26.4	62.8	34.2	66.5	144.2	597.5	795.5	54.8	56.7	251.9	26.8	23.6	24.5	28.6	85.2	116.6	608.7	900.1
O75306	NDUFS2	NADH dehydrogenase [ubiquinone] iron-sulfur protein 2, mitochondrial OS=Homo sapiens OX=9606 GN=NDUFS2 PE=1 SV=2	25.1565	0.941956	0.105045	0.970544	0.546053	20.2854	0.00272314	3.58822	good hit (Pearson >0.95)	93.3	159	233.4	120.1	380.5	1381.7	136.6	300.7	448.2	1306.9	1913.1	140.3	566	549.4	157.7	103.3	233.7	162.7	236.1	403.5	1163.7	1519	312.7	353.2	792.6	172	191.3	144.4	181.9	501.7	636.4	1928.5	2450.5
O75312	ZPR1	Zinc finger protein ZPR1 OS=Homo sapiens OX=9606 GN=ZPR1 PE=1 SV=1	123.356	0.205494	0.18294	0.453316	0.227011	0.323304	0.851712	2.1186	poor hit (Pearson < 0.90)	27.3	42.4	47.6	33	110.4	264.9	31.9	61	63.9	107.3	143.5	33	146.6	158.7	41.3	26.9	61.3	26.7	59	79.5	116.2	118.4
O75323	NIPSNAP2	Protein NipSnap homolog 2 OS=Homo sapiens OX=9606 GN=NIPSNAP2 PE=1 SV=1	23.1494	0.964751	0.0833529	0.982217	0.454545	34.2122	0.000795893	3.36625	good hit (Pearson >0.95)	125.4	188.2	237.7	87.6	342.4	1069.9	143.1	295.7	503.7	1463.5	2140.4	18.3	47.7	58	22.6	7.8	29.1	17.2	24.6	34.3	144	167.8	667.9	827.2	1483.2	389	460.1	301.4	450.3	881.5	1365.3	3704.3	4679.5
O75334	PPFIA2	Liprin-alpha-2 OS=Homo sapiens OX=9606 GN=PPFIA2 PE=1 SV=2	24.0793	0.864657	0.107653	0.92987	0.364743	7.98582	0.0213059	3.74211	moderate hit (Pearson >0.90)	10.2	18.7	31.4	20	43.1	168	20.3	30.2	49.7	160.4	218.4	65.7	265.1	249.1	83.7	53.1	126.3	78.9	108.6	177.6	470.6	549.4
O75340	PDCD6	Programmed cell death protein 6 OS=Homo sapiens OX=9606 GN=PDCD6 PE=1 SV=1	28.9258	0.599009	0.143313	0.773957	0.57751	1.86728	0.254299	2.36219	poor hit (Pearson < 0.90)	44.3	57.7	81.7	35.1	165.1	530.5	52.6	70.5	94.3	211.4	296.3												67.1	69.2	235.3	42.2	36.8	25.1	39	85.2	101.9	212.8	265.2
O75347	TBCA	Tubulin-specific chaperone A OS=Homo sapiens OX=9606 GN=TBCA PE=1 SV=3	0.0320775	0.454126	0.205695	0.673889	0.29081	1.0399	0.470103	2.0795	poor hit (Pearson < 0.90)	231.8	348.4	482	176.7	1641.7	4399.2	118.1	423.5	593	985.5	1884.6	277.8	2391.6	2557.6	207.4	50.8	589.4	321.9	517.4	895.4	1254.8	1454.5	720.4	916	3260.7	249.3	232.5	117.7	235.3	837.2	737.4	1105.6	1277.8
O75348	ATP6V1G1	V-type proton ATPase subunit G 1 OS=Homo sapiens OX=9606 GN=ATP6V1G1 PE=1 SV=3	34.4349	0.916311	0.116776	0.957241	0.563636	13.6863	0.00666756	2.42213	good hit (Pearson >0.95)	76.6	102	84.6	57.7	130.2	332.2	66.8	127.5	169.6	263.6	406.1	78.4	241.1	226	109.6	78.1	120.7	101.1	133.5	187.4	334.4	440.5	108	118.1	223.2	82.9	92.3	58.8	86.6	169.3	193.5	416.7	558.2
O75368	SH3BGRL	SH3 domain-binding glutamic acid-rich-like protein OS=Homo sapiens OX=9606 GN=SH3BGRL PE=1 SV=1	0.0284679	0.143572	0.147852	0.378909	0	0.20955	0.922411	1.35776	poor hit (Pearson < 0.90)	45.8	46.6	91.5	35.7	301.2	804.1	44.2	98.6	95.4	126.7	190.1												249.8	334.7	1278.8	81.7	73.9	26.4	74.9	273.8	203.4	243.8	395.3
O75369	FLNB	Filamin-B OS=Homo sapiens OX=9606 GN=FLNB PE=1 SV=2	39.6631	0.758517	0.178429	0.870929	0.559887	3.92636	0.082996	2.79993	poor hit (Pearson < 0.90)	308.8	468.7	716.4	299.1	1455.9	4560.1	285	721.1	853.7	1876.9	3770.2	570.8	2466.3	2338.5	500.7	249.8	899.9	573.4	820.2	1093	2229.1	3678	918.6	1008.5	2474.4	460	565.4	273.2	407.2	1207.8	1082	2129.7	3943.7
O75380	NDUFS6	NADH dehydrogenase [ubiquinone] iron-sulfur protein 6, mitochondrial OS=Homo sapiens OX=9606 GN=NDUFS6 PE=1 SV=1	12.8612	0.729971	0.134971	0.854383	0.73821	3.37913	0.107037	3.32431	poor hit (Pearson < 0.90)	52.5	86.5	108.7	65.8	316.9	970.4	83.5	175.8	275.7	655.7	948.2												217.8	229.7	409.6	136.1	130.7	100.3	169.3	269.7	367.7	5065.5	1209.9
O75390	CS	Citrate synthase, mitochondrial OS=Homo sapiens OX=9606 GN=CS PE=1 SV=2	39.8711	0.91555	0.115161	0.956844	0.472428	13.5517	0.0068162	1.96	good hit (Pearson >0.95)	1346.5	1469.5	1504.7	1120.6	1763.5	4317.2	1146.9	1635.4	1861.8	3386.8	5328.9	1023.9	1986.8	2108.8	1161.3	1059.2	1257	1162.4	1350.3	1360.4	2557.8	4100.8	1331.4	1563.1	2449.5	1146.7	1130	1011.7	1266.4	1767.4	1654.5	2954.1	4946.8
O75391	SPAG7	Sperm-associated antigen 7 OS=Homo sapiens OX=9606 GN=SPAG7 PE=1 SV=2	21.7933	0.98055	0.0428329	0.990227	0.687836	63.0185	0.000182084	3.66098	perfect hit (Pearson >0.99)	123	143.5	198.1	141	243.7	569.8	132.2	248.6	416.4	1343.4	1722.6	142.9	416.6	446.8	166.1	135.2	242.7	205.5	232.6	461.1	1302.7	1632.6
O75396		Vesicle-trafficking protein SEC22b OS=Homo sapiens OX=9606 GN=SEC22B PE=1 SV=4	20.7224	0.882342	0.146969	0.939331	0.581534	9.37406	0.0152228	2.65739	moderate hit (Pearson >0.90)	84.5	90.1	141.4	71.3	216.7	716.4	101.3	170.1	229.5	612.2	676.9	147.4	516.9	464.1	142.3	90.6	204.3	183.3	180.6	335.7	781.8	892.6	341.7	393	783	200	222.3	148.8	199	436.3	561.8	1333.6	1768.8
O75400	PRPF40A	Pre-mRNA-processing factor 40 homolog A OS=Homo sapiens OX=9606 GN=PRPF40A PE=1 SV=2	21.3623	0.962799	0.0601078	0.981223	0.619679	32.3511	0.000909415	3.75031	good hit (Pearson >0.95)	143.5	211.7	325	156.3	449.4	1262	188.6	401.4	582.4	2372.8	2674.5	311.4	793.6	720.9	309.9	218.6	450.1	327.8	425.1	655.5	2363.6	3025.8
O75419	CDC45	Cell division control protein 45 homolog OS=Homo sapiens OX=9606 GN=CDC45 PE=1 SV=1	29.3164	0.906531	0.0826335	0.952119	0.546053	12.1234	0.00872435	24.6707	good hit (Pearson >0.95)	10.2	11.7	16.1	4.7	20.3	100.1	13	16.9	26	84.9	145.5	0	17.9	16.6	6.5	7.8	6.8	5.9	11.8	12.9	40.1	50
O75436	VPS26A	Vacuolar protein sorting-associated protein 26A OS=Homo sapiens OX=9606 GN=VPS26A PE=1 SV=2								3.52353	fit failed	9.1	23.6	35.4	7.5	160.6	577.9	8.2	59.7	64.3	143.4	233.6	25.7	438.4	437.1	21.6	7.4	86.9	27.3	90.2	137.9	234.4	320.3	43	57.7	261	20.9	25.6	7.4	15.6	81.4	58.7	131.8	204.4
O75438	NDUFB1	NADH dehydrogenase [ubiquinone] 1 beta subcomplex subunit 1 OS=Homo sapiens OX=9606 GN=NDUFB1 PE=1 SV=1	29.9175	0.880033	0.135881	0.938101	0.581534	9.16957	0.0159519	3.30332	moderate hit (Pearson >0.90)	10.7	15.4	38.2	17.1	46.9	110.6	25.9	34.6	38.1	70.9	101.3	13.6	77.6	71.8	18.5	11.1	35.6	20.6	27.7	45.1	135.8	169.5	16.3	20.5	43.2	8.4	7.7	7.7	13.6	25.9	27	83.1	132.9
O75439	PMPCB	Mitochondrial-processing peptidase subunit beta OS=Homo sapiens OX=9606 GN=PMPCB PE=1 SV=2	26.7249	0.840743	0.11245	0.916921	0.468979	6.59897	0.0313954	3.1094	moderate hit (Pearson >0.90)	4.6	6.1	15.7	5.9	20.3	51.3	9	17.1	18.8	50	70.8	14.3	35.1	40.7	12.6	8.1	20.2	9.5	17.3	21.2	57.6	69.2
O75446	SAP30	Histone deacetylase complex subunit SAP30 OS=Homo sapiens OX=9606 GN=SAP30 PE=1 SV=1	60.5276	0.97808	0.0400783	0.988979	0.466667	55.7763	0.000245076	4.72238	good hit (Pearson >0.95)	2.8	7.5	6.3	3.5	9.7	30.1	1.8	11.1	9.8	47	117.8	7.8	28.7	17.3	4	1.9	10.6	6.4	10.8	20.8	56.9	129.2
O75449	KATNA1	Katanin p60 ATPase-containing subunit A1 OS=Homo sapiens OX=9606 GN=KATNA1 PE=1 SV=1	24.9519	0.942677	0.0729085	0.970916	0.50303	20.5563	0.00264078	4.1053	good hit (Pearson >0.95)												32.9	115.2	120.8	37.3	36.2	46.9	47.7	59.5	89.6	247.5	345.4	10.6	22.9	87.6	7.8	11.6	10.5	13.6	33.6	51.4	230	299.1
O75475	PSIP1	PC4 and SFRS1-interacting protein OS=Homo sapiens OX=9606 GN=PSIP1 PE=1 SV=1	12.0131	0.914854	0.131838	0.95648	0.730584	13.4307	0.00695383	2.0714	good hit (Pearson >0.95)	489.4	703	897	479.4	1070.9	2684.8	569.1	1078.9	1683	3310.9	3133.7	471.6	955.1	874.6	447	333.1	646.6	503.8	549.4	831.5	1590.8	1669.7	1351.8	1523	2440.9	1028.6	1147.2	1016.3	1297.7	1993	2535.3	5073.4	4427.1
O75489	NDUFS3	NADH dehydrogenase [ubiquinone] iron-sulfur protein 3, mitochondrial OS=Homo sapiens OX=9606 GN=NDUFS3 PE=1 SV=1	28.2109	0.956857	0.0898436	0.978191	0.490909	27.7233	0.00131145	3.90743	good hit (Pearson >0.95)	137.2	277.1	290.6	164.7	599.2	2284.4	187.9	445.8	665.2	2340.1	3664.4	230.4	1031.1	966.7	233	169.8	383.5	244.6	434	711.6	2036.2	2909.1	378.7	390.5	904.2	210.5	184	136.8	229.4	563.8	722.9	2769	3794.3
O75521	ECI2	Enoyl-CoA delta isomerase 2, mitochondrial OS=Homo sapiens OX=9606 GN=ECI2 PE=1 SV=4	31.6364	0.994257	0.0331444	0.997124	0.672727	216.395	8.71336e-06	4.45635	perfect hit (Pearson >0.99)	189.7	314.1	370.4	195	502.1	1471.2	235.3	521.9	777.4	3337.7	6013.3	362	845.2	873	442.4	269	547.6	488.2	514.2	843.2	3852.8	6190.9	183.6	209.9	485.9	128.7	133.2	97.4	158.9	330.4	492.3	2085	3583.2
O75528	TADA3	Transcriptional adapter 3 OS=Homo sapiens OX=9606 GN=TADA3 PE=1 SV=1	17.1605	0.99327	0.0405427	0.996629	0.636364	184.495	1.29407e-05	4.11609	perfect hit (Pearson >0.99)	31.1	37.9	53.7	33.9	68.1	177.1	33.9	90.1	216.4	701.1	720.1	8.6	20.5	26.8	8.3	5	14.4	8.2	13.5	32.9	103.2	137.1	56.2	64.4	115	42.2	37.8	41.9	52.5	117	289.2	882.6	793.9
O75531	BANF1	Barrier-to-autointegration factor OS=Homo sapiens OX=9606 GN=BANF1 PE=1 SV=1	0.0316782	0.426777	0.202594	0.653282	0.29081	0.930653	0.514206	1.88884	poor hit (Pearson < 0.90)	75.5	145.8	153.8	79.4	435.3	1202	67.5	214.6	240.2	381.2	480.9	177.9	1389.3	1213.3	125.2	99.5	295.7	181.6	318	541.9	615.3	639.5	557.5	649.9	1928.1	267.7	301.4	135.9	245.8	722.8	647.6	996.8	1236.7
O75533	SF3B1	Splicing factor 3B subunit 1 OS=Homo sapiens OX=9606 GN=SF3B1 PE=1 SV=3	44.112	0.965272	0.0755194	0.982482	0.406061	34.7437	0.000767127	3.69361	good hit (Pearson >0.95)	322.6	485.1	648.1	340.7	951.4	3455.5	399.3	714.4	994.4	3090.6	6628.2	497.5	1702.4	1510.2	577.1	378	821.8	631.5	788.5	1007.6	2983.2	5600	907.3	1052.5	2224.6	587.9	560.3	408.5	561.8	1318.1	1231.2	4043.2	8497.4
O75534	CSDE1	Cold shock domain-containing protein E1 OS=Homo sapiens OX=9606 GN=CSDE1 PE=1 SV=2	34.6856	0.937722	0.102451	0.968361	0.672727	18.8214	0.00323696	3.05395	good hit (Pearson >0.95)	578	964.3	1248.9	622.6	1822.6	4913.4	730.3	1715.6	2292.5	4645.5	7189.2	1041	3236.9	3121.8	1128.3	886.9	1725.1	1336.4	2054.8	2959.6	6323.6	8425.2	1524.6	1643.8	3255.7	993.1	862.2	670.7	960.2	2344.7	2845.9	5458.7	8675
O75554	WBP4	WW domain-binding protein 4 OS=Homo sapiens OX=9606 GN=WBP4 PE=1 SV=1	32.1049	0.917341	0.114647	0.957779	0.454545	13.8723	0.00646943	2.06851	good hit (Pearson >0.95)	29.4	26.5	35.2	28.6	35	75.3	21.7	43.4	46.5	87.8	105.1	22.7	50.3	53.7	27.6	23	27.3	27.7	29.6	41.4	66.3	93.6	15	22.2	39.9	12.9	16.8	7.7	17.5	22.2	27	49.5	75.1
O75569	PRKRA	Interferon-inducible double-stranded RNA-dependent protein kinase activator A OS=Homo sapiens OX=9606 GN=PRKRA PE=1 SV=1	24.129	0.74366	0.121447	0.862357	0.581534	3.62633	0.0951214	2.57661	poor hit (Pearson < 0.90)	5.2	9.7	16.5	11.8	24.7	71.7	11.3	16.6	20.7	42.1	51.7												20.2	21.9	40.7	10.3	12.6	10.7	10.2	33.5	29.3	58.6	72.3
O75582	RPS6KA5	Ribosomal protein S6 kinase alpha-5 OS=Homo sapiens OX=9606 GN=RPS6KA5 PE=1 SV=1	17.4044	0.971133	0.055369	0.985461	0.614183	42.0523	0.000485308	3.68376	good hit (Pearson >0.95)	6.5	8.7	13	7.6	23.1	57.9	7.3	15.4	30.9	109.7	121												12.4	10.7	24.9	4.8	7.7	4.4	6.6	16.6	26.9	97.2	110
O75616	ERAL1	GTPase Era, mitochondrial OS=Homo sapiens OX=9606 GN=ERAL1 PE=1 SV=2	17.9073	0.950616	0.0966936	0.974995	0.665903	24.0619	0.00182993	2.71254	good hit (Pearson >0.95)	8.2	19.4	25.5	13.7	35.7	97.6	14	27.9	49.8	104.9	145.4	51.2	95.4	88.6	41.7	39.4	58.8	88.3	56.4	93.3	213.9	203.9	75.9	87.2	146.2	50.2	57.6	46.3	62.7	108.3	124.3	260.8	302.7
O75643	SNRNP200	U5 small nuclear ribonucleoprotein 200 kDa helicase OS=Homo sapiens OX=9606 GN=SNRNP200 PE=1 SV=2	40.5907	0.993861	0.0334922	0.996926	0.490909	202.358	1.02907e-05	4.95835	perfect hit (Pearson >0.99)	689.8	1001.8	1220	720.9	2174.7	7778.5	927.9	1569.7	2333.5	14308.3	30853.6	875.9	3394.6	3261.8	1061.8	808	1508.7	1157.2	1548.7	2587.5	12713.2	25791.8	1595.3	1766	3905.4	1035.4	991.2	756.4	1091.3	2318.8	2865.4	17603	36397.4
O75663	TIPRL	TIP41-like protein OS=Homo sapiens OX=9606 GN=TIPRL PE=1 SV=2	35.6387	0.938938	0.0685713	0.968988	0.527273	19.221	0.00308411	4.21221	good hit (Pearson >0.95)	54	82.8	89.3	47.8	203.3	640.7	63.9	110.2	164.3	402.2	1095.6												3	7.5	16.5	3	2.6	0	0	6.2	9.2	41.4	50.8
O75674	TOM1L1	TOM1-like protein 1 OS=Homo sapiens OX=9606 GN=TOM1L1 PE=1 SV=2	14.0747	0.987787	0.0376046	0.993875	0.563636	101.097	5.71936e-05	4.04542	perfect hit (Pearson >0.99)												48.2	146.8	175.2	31.6	31.8	75.9	53.1	81	339.8	781.3	947.6	87	79.4	190.3	38.5	43.3	33.7	46.9	89.6	486.7	1225.5	1206.5
O75689	ADAP1	Arf-GAP with dual PH domain-containing protein 1 OS=Homo sapiens OX=9606 GN=ADAP1 PE=1 SV=2	3.20098	0.838213	0.18414	0.91554	0.793939	6.4762	0.0325908	3.5034	moderate hit (Pearson >0.90)	12.5	13.6	18.4	12.3	41.4	33.5	77.7	201.3	471.9	293.3	137.8	68.6	183.3	169.2	89.9	123.4	97.4	306.3	762.5	1648.7	1120	755.7	31.8	32.6	62.1	31.4	42.4	29.3	130.4	283.3	656	491.1	381.9
O75717	WDHD1	WD repeat and HMG-box DNA-binding protein 1 OS=Homo sapiens OX=9606 GN=WDHD1 PE=1 SV=1	21.9102	0.985021	0.0560242	0.992482	0.527273	82.1989	9.50866e-05	3.55914	perfect hit (Pearson >0.99)	16	21.5	24.6	17.8	40.9	104.5	15.6	36	62.2	191.4	279.5	15.8	41.4	42.3	20.4	12.7	23	20.2	23.9	51.8	132.1	171.3	161.7	218.2	402.9	138.8	134.7	102.9	133.8	260.3	434.8	1249.1	1398.2
O75718	CRTAP	Cartilage-associated protein OS=Homo sapiens OX=9606 GN=CRTAP PE=1 SV=1	0.0159786	0.21441	0.169162	0.466653	0.303859	0.341161	0.840211	3.27172	poor hit (Pearson < 0.90)	6.1	14.7	25.2	5.8	81.5	273.7	8.6	20	45.3	70.6	105.6	28.6	263.5	275.4	14.8	0	59.7	28.9	61.5	80.4	125	154.1
O75746	SLC25A12	Calcium-binding mitochondrial carrier protein Aralar1 OS=Homo sapiens OX=9606 GN=SLC25A12 PE=1 SV=2	24.9811	0.912998	0.0884853	0.955509	0.340427	13.1175	0.00732863	3.44658	good hit (Pearson >0.95)												23.7	137	142.7	37.9	36.6	53.9	38.5	49.3	90.5	310.5	434.6	16.6	21.4	46.3	10.1	10.7	6.8	7.4	21.2	30.2	83.3	107.6
O75792	RNASEH2A	Ribonuclease H2 subunit A OS=Homo sapiens OX=9606 GN=RNASEH2A PE=1 SV=2	24.0509	0.993065	0.039166	0.996527	0.595747	179.001	1.39474e-05	4.88551	perfect hit (Pearson >0.99)	124.3	171.9	253.6	136.1	467.8	1342.5	132.9	289.3	695.6	3397.1	4484.9	85.3	364.5	380.3	106.1	97.5	154.9	115.4	180.3	356.9	1778.7	2526.2	78.2	82.2	190.3	36.7	39.9	26.2	47.9	106.5	211	1446.1	1890
O75794	CDC123	Cell division cycle protein 123 homolog OS=Homo sapiens OX=9606 GN=CDC123 PE=1 SV=1	11.5385	0.979892	0.0703383	0.989896	0.595137	60.9137	0.000197797	5.6831	good hit (Pearson >0.95)	79.8	110.8	151.6	71.2	283.1	1006.4	78.3	153.2	1846.6	5939.2	5088.5	79.5	383.9	379.8	78.9	67.8	153.9	82.4	97.9	2995.8	7506.8	5641.6	147.9	161.4	422.4	92.2	105	67	69.1	209	2320.5	5791.3	4433
O75818	RPP40	Ribonuclease P protein subunit p40 OS=Homo sapiens OX=9606 GN=RPP40 PE=1 SV=3	64.4399	0.907333	0.0845369	0.95254	0.539394	12.2392	0.00854358	3.41854	good hit (Pearson >0.95)												5.5	44.8	49	15.8	16.3	23.7	15.9	28.9	44.4	99.4	164.7	85.7	88	153	45.2	45.1	43.7	45.6	122.5	125.3	221	327.2
O75821	EIF3G	Eukaryotic translation initiation factor 3 subunit G OS=Homo sapiens OX=9606 GN=EIF3G PE=1 SV=2	44.407	0.927424	0.109039	0.963029	0.418182	15.9734	0.00470898	3.64358	good hit (Pearson >0.95)	174.8	282.6	362.6	194.7	734.4	2223.8	155.6	455.7	730.8	1941.2	3351.7	138	677.3	655.9	145.3	87.5	234.5	162.5	264.9	448.7	1069.3	1859.5	201.2	217.4	692.8	114.3	120	60.4	99.9	295.3	321.7	898.2	1520.1
O75822	EIF3J	Eukaryotic translation initiation factor 3 subunit J OS=Homo sapiens OX=9606 GN=EIF3J PE=1 SV=2	29.4963	0.994934	0.0324845	0.997464	0.490909	245.495	6.37014e-06	5.25037	perfect hit (Pearson >0.99)	79.6	72.9	106.3	79.7	179.2	544.1	87.3	134.3	201.8	1230.5	2050	36.9	280	255.3	38.1	38.2	98	51.7	53.5	119.2	1863.8	3011.1	144.6	144.5	402.6	84.5	97.8	58.1	94.5	235.3	307.4	2624.3	3794.8
O75832	PSMD10	26S proteasome non-ATPase regulatory subunit 10 OS=Homo sapiens OX=9606 GN=PSMD10 PE=1 SV=1	0.0329365	0.51792	0.187837	0.719667	0.38029	1.34293	0.37029	2.36882	poor hit (Pearson < 0.90)	44.3	75.7	115.6	22.7	427.3	1423.1	46.6	89.4	172.7	225.6	418.4	103.9	1363.6	1232.5	50.2	20.2	285.8	136.4	234.6	392.1	523.1	592.1	303.4	407.9	1805	100.4	99.7	67.8	118.7	429.9	312.2	576.5	776.8
O75874	IDH1	Isocitrate dehydrogenase [NADP] cytoplasmic OS=Homo sapiens OX=9606 GN=IDH1 PE=1 SV=2	0.0339354	0.578394	0.178896	0.760522	0.38029	1.71485	0.282307	1.92284	poor hit (Pearson < 0.90)	137.1	212.6	327.4	126.7	845.9	2691.7	133.2	329.6	446	888.3	1262.8	6.3	152.4	159.5	0	0	20	5.9	20.6	31.3	35.2	19.1	275.8	365.8	1520.4	95.4	102.7	37.4	96.9	409.3	336.5	476.8	538.4
O75880	SCO1	Protein SCO1 homolog, mitochondrial OS=Homo sapiens OX=9606 GN=SCO1 PE=1 SV=1	16.2877	0.974536	0.0760512	0.987186	0.656571	47.838	0.000355576	2.84113	good hit (Pearson >0.95)	105.8	141.3	182.9	104.8	215.7	513.4	117.8	213.1	344.6	861.8	961.7	85.4	238.6	242.6	101	95.2	139.4	116.3	141.5	229.5	558.7	644.8	349.8	368.1	630	338.7	289	237.3	352.3	469.3	723.2	1884.5	1875.4
O75909	CCNK	Cyclin-K OS=Homo sapiens OX=9606 GN=CCNK PE=1 SV=2	30.038	0.960164	0.0558641	0.979879	0.64422	30.1283	0.00107704	3.09365	good hit (Pearson >0.95)	33.8	54.7	61.7	37.7	80.1	179.4	40.9	75.7	97.8	247.1	412.5	17.3	34.4	30	17.8	12.1	26	25.2	25.2	29	81.3	103.3
O75915	ARL6IP5	PRA1 family protein 3 OS=Homo sapiens OX=9606 GN=ARL6IP5 PE=1 SV=1	23.8988	0.898244	0.0951982	0.947758	0.551515	11.0343	0.0107199	3.83345	moderate hit (Pearson >0.90)	69.2	117.4	121.4	71.9	248.6	861.8	84.2	173.8	308.5	935.3	1213.3	110.9	486.7	470.7	98.6	84.3	176.4	122.4	189.2	334.3	1008.9	1285.4
O75934	BCAS2	Pre-mRNA-splicing factor SPF27 OS=Homo sapiens OX=9606 GN=BCAS2 PE=1 SV=1	22.2783	0.996936	0.0272191	0.998467	0.733333	406.723	1.81474e-06	5.06654	perfect hit (Pearson >0.99)	89.1	129.3	155.6	88.9	291.1	790.3	116.7	324.8	745.8	3303	3977.8	69.2	248.9	275.1	81.9	60.9	157.3	92.3	209.7	683.3	2722	3215.2	245.8	258.9	510.1	139.8	152.5	99.4	166.2	484.7	977.4	3597.8	4459.2
O75935	DCTN3	Dynactin subunit 3 OS=Homo sapiens OX=9606 GN=DCTN3 PE=1 SV=1	37.043	0.942017	0.100044	0.970575	0.43316	20.308	0.00271615	5.55828	good hit (Pearson >0.95)	3.7	6.1	8.5	4.3	23.3	220.1	7	24.1	22.4	160	282.7	6.4	52.6	39.7	5.5	2.2	9.7	6	19.4	29	109.7	218.7	5.6	7.4	45.7	4.7	3.5	0	2.2	15.6	15.8	84.5	224.4
O75937	DNAJC8	DnaJ homolog subfamily C member 8 OS=Homo sapiens OX=9606 GN=DNAJC8 PE=1 SV=2	8.92639	0.988428	0.0552465	0.994197	0.709091	106.772	4.99982e-05	3.44329	perfect hit (Pearson >0.99)	1091	1429.2	1802.3	1147.9	2371.4	4923.3	1447.1	3932.9	9191.6	13900.1	12664.6	593.1	1970	1945.6	715.5	705.3	1085.4	1013.6	1851.9	5370.9	7442	7712.9	1438	1642.2	2744.2	1077.4	1061.2	870.1	1384.2	3633.4	9961.4	13969.2	12260.3
O75940	SMNDC1	Survival of motor neuron-related-splicing factor 30 OS=Homo sapiens OX=9606 GN=SMNDC1 PE=1 SV=1	15.5316	0.969697	0.0547959	0.984732	0.757576	40.0002	0.000547361	2.85658	good hit (Pearson >0.95)	158.3	202	249.3	154.8	283.1	594.3	176.2	310.1	588	1472.8	1263.5												221.8	241	378	175.1	191	141.9	199.6	344.5	629.3	1793.7	1457.8
O75947	ATP5PD	ATP synthase subunit d, mitochondrial OS=Homo sapiens OX=9606 GN=ATP5PD PE=1 SV=3	28.1194	0.881741	0.143023	0.939011	0.437692	9.32	0.0154109	3.32113	moderate hit (Pearson >0.90)	316.9	562.3	722.2	333.5	1388.9	4047.1	367.4	935.3	1409.7	3350.1	4825.1	502.4	2965.3	2746.9	566.3	441.4	1109.9	766.2	1104.6	1658.9	4011.1	5073.8	534.7	667.3	1601.5	333.1	348	223.3	349	907.4	1058.1	2406.3	3471.5
O75962	TRIO	Triple functional domain protein OS=Homo sapiens OX=9606 GN=TRIO PE=1 SV=2	3.01335	0.988435	0.055783	0.994201	0.890909	106.833	4.99288e-05	4.02686	perfect hit (Pearson >0.99)	10.9	20.8	30.4	20.3	52.8	122.4	68.6	165.8	212.2	393.6	327.5	38.6	99.8	92.5	46.1	73.9	57.1	197	539.2	812.8	793.4	665.7	89.5	78	188.9	61.2	85	36.1	253.1	563.1	798.3	820.9	748.1
O76003	GLRX3	Glutaredoxin-3 OS=Homo sapiens OX=9606 GN=GLRX3 PE=1 SV=2	12858.6	0.182719	0.266175	0.427457	0.139394	0.279461	0.879687	1.7954	poor hit (Pearson < 0.90)	268.1	362.4	412.1	206.3	1101.4	2847.5	233.1	582.1	812.5	1268.5	1550.8	301.7	1877.6	1789.9	240.9	176.7	479.7	326.5	498.4	884.8	1175.7	1335.7	137.1	181.4	415.5	82.6	99	68.1	81.7	163.1	180.7	221.1	223.9
O76021	RSL1D1	Ribosomal L1 domain-containing protein 1 OS=Homo sapiens OX=9606 GN=RSL1D1 PE=1 SV=3	20.0829	0.875954	0.146939	0.935924	0.606546	8.82693	0.0172874	2.79827	moderate hit (Pearson >0.90)	48.3	68.9	83.7	42.1	120.6	368.8	62.7	113.1	132.1	323	462.3	7.6	28.2	28	10.9	15.6	23.6	9.1	13.9	24.1	48.2	58	10.2	12.3	32.2	6	4.3	2.2	6.4	22.9	18	51.3	47
O76031	CLPX	ATP-dependent Clp protease ATP-binding subunit clpX-like, mitochondrial OS=Homo sapiens OX=9606 GN=CLPX PE=1 SV=2	24.6089	0.971238	0.0511384	0.985514	0.672727	42.2097	0.000480963	3.74548	good hit (Pearson >0.95)	80.9	116.6	152.7	88.6	239	703.3	94.6	183.3	368.3	1091.4	1583.8												277.8	314.5	679	178.3	201.1	133.2	180.8	377.2	522.2	2020.6	2552.6
O76080	ZFAND5	AN1-type zinc finger protein 5 OS=Homo sapiens OX=9606 GN=ZFAND5 PE=1 SV=1	10.342	0.994317	0.025958	0.997154	0.781818	218.703	8.487e-06	3.46317	perfect hit (Pearson >0.99)												41.8	55.5	63.5	52.9	79.6	64.9	72.3	163.3	259.4	414.8	432.5	24.5	24.9	51.8	14.3	20.4	11.4	30.6	71.2	161	304.9	288
O76094	SRP72	Signal recognition particle subunit SRP72 OS=Homo sapiens OX=9606 GN=SRP72 PE=1 SV=3	78.7222	0.962619	0.0778452	0.981131	0.490909	32.1892	0.000920343	4.1392	good hit (Pearson >0.95)	77.1	143.8	162.4	74	301.2	970.3	100.7	275.9	427.5	898.4	1787.2	93.3	529.6	467.4	92.9	73.4	190.5	117.1	194.5	325.6	872.3	1860.9	292.5	315.3	792.6	146.6	131.7	92.8	163	437.6	481.8	1554.5	3461.3
O94761	RECQL4	ATP-dependent DNA helicase Q4 OS=Homo sapiens OX=9606 GN=RECQL4 PE=1 SV=2	51.2066	0.936925	0.0666083	0.967949	0.672727	18.5677	0.00333954	2.70892	good hit (Pearson >0.95)	8.2	13	14.2	7.7	18.7	38.4	10.4	16.7	19.2	40.2	61.6												9.7	9	22.2	6.3	5.4	3.7	9.6	12.9	17.8	33.5	55.2
O94763	URI1	Unconventional prefoldin RPB5 interactor 1 OS=Homo sapiens OX=9606 GN=URI1 PE=1 SV=3	27.9624	0.996286	0.0277758	0.998141	0.672727	335.323	2.93421e-06	4.70158	perfect hit (Pearson >0.99)	41.9	56.6	82.2	52.5	142.7	374.8	64.8	121.4	237.5	1132.7	1730.6	145.4	343.6	339.6	134	106.4	195.4	161	203.1	451.5	1814.8	2658.2	37.7	38.4	83.1	28.4	28.1	19.2	26.2	69.8	129.1	585	879.6
O94776	MTA2	Metastasis-associated protein MTA2 OS=Homo sapiens OX=9606 GN=MTA2 PE=1 SV=1	45.6544	0.966871	0.0740878	0.983296	0.490909	36.4818	0.00068261	3.87154	good hit (Pearson >0.95)	87.4	138.5	213.4	87.9	306.3	992.4	95.5	201.4	306.6	1058.4	2099.1	167.4	655	583.2	163.9	108.4	256.9	176.2	287.2	388.6	1145.3	2220.6	165.2	176.1	416	80.2	105.1	62.2	96	222.4	244.7	741.6	1626
O94788	ALDH1A2	Retinal dehydrogenase 2 OS=Homo sapiens OX=9606 GN=ALDH1A2 PE=1 SV=3	2.42073e+39	0.000483049	0.205174	0.0220491	-0.0181818	0.000604103	0.999999	2.92564	poor hit (Pearson < 0.90)	13.6	20.3	34.7	15.9	79.2	273.8	15.9	32.9	54.6	111.5	153.2	71.2	613.8	638.6	69	48.5	161.2	101.6	137.8	214.2	372.1	364.9
O94804	STK10	Serine/threonine-protein kinase 10 OS=Homo sapiens OX=9606 GN=STK10 PE=1 SV=1	1.83906	0.596351	0.12064	0.772238	0.665903	1.84675	0.257847	0.879622	poor hit (Pearson < 0.90)	31.7	48.3	52.6	30.9	63.4	118.1	45.5	77.8	82.3	75.3	70.4												28.8	35.2	43.2	24.8	27.7	19.5	35.2	52.1	63	42	43.9
O94806	PRKD3	Serine/threonine-protein kinase D3 OS=Homo sapiens OX=9606 GN=PRKD3 PE=1 SV=1	22.3308	0.994299	0.036112	0.997145	0.656491	218.007	8.5544e-06	5.21978	perfect hit (Pearson >0.99)	19.8	23.1	25.6	17.7	51.3	182.4	19.7	39	97.6	444.8	617.8	3.4	19.8	20.2	3.7	4.8	5.5	6.3	8.8	26.4	129.1	173.9	4.9	6.3	15.7	0	3.2	0	3.1	5	20.8	134.7	158.9
O94813	SLIT2	Slit homolog 2 protein OS=Homo sapiens OX=9606 GN=SLIT2 PE=1 SV=1	29.7347	0.868168	0.107337	0.931755	0.6	8.23173	0.0200066	2.7821	moderate hit (Pearson >0.90)	41.7	61	71.8	37.5	105.6	343.8	42	76.7	100.2	311.4	394.6												76.4	86.1	142.1	41.6	44.7	45.1	43.7	105.4	93.7	265.2	382
O94826	TOMM70	Mitochondrial import receptor subunit TOM70 OS=Homo sapiens OX=9606 GN=TOMM70 PE=1 SV=1	20.6631	0.993006	0.0398207	0.996497	0.563636	177.462	1.4249e-05	4.57015	perfect hit (Pearson >0.99)	576.5	924.2	979.3	524.8	1693.4	5020.5	702.4	1303.6	4018.6	14047.6	18603.9	748.5	3184.3	3100.6	912.8	725.2	1446.9	1259.2	1602.3	4545.6	14871.2	19748	1392.6	1608.8	3697.6	974.5	987.7	729.6	1060	2067	5533.6	19053.4	21925.5
O94832	MYO1D	Unconventional myosin-Id OS=Homo sapiens OX=9606 GN=MYO1D PE=1 SV=2	6.25138	0.90125	0.138047	0.949342	0.828283	11.4082	0.00996883	3.31895	moderate hit (Pearson >0.90)	55.1	88.7	106.1	54.8	215.7	852.1	140.8	396.2	538.6	657.7	819.4	81.2	454.1	421.5	102.9	107.7	157.6	193.3	433.2	719.7	736.5	909.6	93.7	107.2	263.3	70.9	75.7	49.5	135.7	359.5	430.9	492.1	559
O94842	TOX4	TOX high mobility group box family member 4 OS=Homo sapiens OX=9606 GN=TOX4 PE=1 SV=1	28.8468	0.990021	0.0450738	0.994998	0.636364	124.013	3.45686e-05	4.35985	perfect hit (Pearson >0.99)	87.6	145.4	176.5	95.5	260.9	778	112.9	271.8	350.3	1509.6	2245.5	119.6	399	368.8	137.1	87.5	207.4	147.3	200.9	313.6	1672.6	2435.1	95.4	118.5	231.2	64.5	57.1	40	72.5	167.8	187.7	1111.7	1582.3
O94874	UFL1	E3 UFM1-protein ligase 1 OS=Homo sapiens OX=9606 GN=UFL1 PE=1 SV=2	20.6805	0.987255	0.052615	0.993607	0.6	96.8297	6.35951e-05	3.89316	perfect hit (Pearson >0.99)	71.7	112.1	112.6	88.2	234	659.5	80.1	189.4	424.3	1315.6	1627.2	101.6	313.8	266.3	76	45.1	109.6	88.8	127.6	355.2	1111.4	1640.9	520.8	603.1	1076.1	331.6	335.3	239.8	345.2	724.4	1474.6	4190.4	4660.5
O94903	PLPBP	Pyridoxal phosphate homeostasis protein OS=Homo sapiens OX=9606 GN=PLPBP PE=1 SV=1	15.1919	0.996598	0.0298768	0.998297	0.672727	366.163	2.35723e-06	4.5444	perfect hit (Pearson >0.99)	77.6	111.8	141.6	95.3	242.5	578.1	107.9	243.4	798.3	2322.2	2554.7	227.5	714.7	648.3	252.8	257.1	374.3	291.2	536.1	1722.1	4240.8	4703.4	196.3	227.4	428.1	145	148.6	107.5	160.9	370.5	1359.3	3496.8	3664.5
O94905	ERLIN2	Erlin-2 OS=Homo sapiens OX=9606 GN=ERLIN2 PE=1 SV=1	32.1143	0.964191	0.0799495	0.981932	0.563636	33.6574	0.000827552	3.28064	good hit (Pearson >0.95)	154.7	245.2	286.2	151.3	460.5	1474.2	191.4	355.7	535.6	1670.6	2821.1	499.1	1503.9	1340.1	474.6	352.9	718	544.2	656.9	1006.4	2754.5	3898.1	964.2	971.1	1545.2	516	553.5	413.6	627.2	1373.4	1623.8	4180.6	6212.8
O94906	PRPF6	Pre-mRNA-processing factor 6 OS=Homo sapiens OX=9606 GN=PRPF6 PE=1 SV=1	24.929	0.988501	0.0492091	0.994234	0.672727	107.451	4.92241e-05	3.8455	perfect hit (Pearson >0.99)	219.1	339.5	408.1	239.8	669	1893.4	275.9	549	882.3	3540.1	4986.6	133	305.8	332.1	155.1	113.3	189.9	166.6	196.6	314	1208.2	1650.3	455.5	487.1	1018.9	371.2	380.1	300.4	402.2	758	1144.4	3863.6	4791.2
O94966	USP19	Ubiquitin carboxyl-terminal hydrolase 19 OS=Homo sapiens OX=9606 GN=USP19 PE=1 SV=2	23.6862	0.97951	0.0652662	0.989702	0.619679	59.756	0.000207257	4.35266	good hit (Pearson >0.95)	15.8	32.3	30.4	10.2	85.9	348.8	29	27.7	125.1	728.9	971.9	50.9	172.8	156	42.4	38.3	74.6	51	86.6	161.7	473	583.4	18.8	19.5	59.3	10.4	11.2	4.7	10.5	23.1	41.4	156.5	227.4
O94973	AP2A2	AP-2 complex subunit alpha-2 OS=Homo sapiens OX=9606 GN=AP2A2 PE=1 SV=2	3.18996	0.966478	0.0935833	0.983096	0.890909	36.0389	0.000702862	4.10371	good hit (Pearson >0.95)	153.1	238.8	357.1	240.6	921.2	2189.9	1113.2	3471.6	6411.5	5938.7	4803.1	270.5	892.5	894.9	380.2	460.3	423.8	965.2	2942	5206.1	4737.6	4220.9	675.6	762.4	1588.8	565.8	809.5	247.8	2256.8	6977.1	11287.5	9245.7	7013.4
O94979	SEC31A	Protein transport protein Sec31A OS=Homo sapiens OX=9606 GN=SEC31A PE=1 SV=3	32.4671	0.983363	0.0558668	0.991647	0.454545	73.883	0.000123474	4.39076	perfect hit (Pearson >0.99)	272.3	492.8	559.2	291.6	967.9	2792.3	336	741.9	1244.9	4828.1	7849.8	152.2	774.2	709.8	140.9	131.3	295.8	179.3	292.6	481.5	1903.2	3338.7	436.1	511.1	1243.6	274.9	289.1	183.8	329.7	796.7	1064.8	4197	6365.9
O95071	UBR5	E3 ubiquitin-protein ligase UBR5 OS=Homo sapiens OX=9606 GN=UBR5 PE=1 SV=2	34.1047	0.927207	0.111769	0.962916	0.490909	15.9219	0.00474359	2.75688	good hit (Pearson >0.95)	266.7	343.4	409.4	271.8	586.7	1518.5	309.8	482.7	624.2	1218.2	1986.2	315.1	822.7	851.2	334	262.7	422.1	314.1	513.5	701.2	1420.6	1808.7	238.5	290.1	563.2	172	151	135	164.8	394.3	486.2	1126.5	1723
O95104	SCAF4	SR-related and CTD-associated factor 4 OS=Homo sapiens OX=9606 GN=SCAF4 PE=1 SV=3	21.22	0.968437	0.0546165	0.984092	0.672727	38.3538	0.000605476	3.9146	good hit (Pearson >0.95)	13.6	17.3	25.3	14.4	26.6	66.2	9.7	25.8	41.3	88.8	131.6												119.9	130	265.1	91.2	72	64.4	97.1	222.4	803.6	2512	2817.9
O95140	MFN2	Mitofusin-2 OS=Homo sapiens OX=9606 GN=MFN2 PE=1 SV=3	18.6984	0.936288	0.0817302	0.96762	0.418182	18.3696	0.00342287	3.33101	good hit (Pearson >0.95)												4.1	13.5	18.8	4.1	0	4.2	2.9	6	9.3	39.6	39.9	64.8	71.7	147	42.4	40.3	26.7	44.4	95	189.8	574.2	674.3
O95163	ELP1	Elongator complex protein 1 OS=Homo sapiens OX=9606 GN=ELP1 PE=1 SV=3	49.3231	0.992696	0.0359438	0.996341	0.490909	169.893	1.58736e-05	5.20915	perfect hit (Pearson >0.99)	74.1	96.7	129.5	66	253.3	1026.4	86.4	169.2	263.9	1585.2	4146.9	106.7	626.1	572.4	135.1	123	207.7	145.4	238.1	401	2184.2	5699.2	309.9	317.1	914.5	197.4	233.2	156.2	214.3	525.2	654.5	2763.4	5248
O95166	GABARAP	Gamma-aminobutyric acid receptor-associated protein OS=Homo sapiens OX=9606 GN=GABARAP PE=1 SV=1	13.52	0.985786	0.059187	0.992868	0.733333	86.6918	8.34494e-05	3.00867	perfect hit (Pearson >0.99)	416	409	444.7	356.3	635	1446.3	370.2	670.7	1481.7	2703.8	2834.3	194.7	552.8	483.7	206.1	167.2	255.7	217	365	1089.7	2265.1	2588.6	597.3	644.6	905.7	381.4	380.8	272.1	377.3	896	1742.4	3265	3437.5
O95168	NDUFB4	NADH dehydrogenase [ubiquinone] 1 beta subcomplex subunit 4 OS=Homo sapiens OX=9606 GN=NDUFB4 PE=1 SV=3	23.6103	0.953854	0.093425	0.976654	0.559273	25.8378	0.00154829	3.17125	good hit (Pearson >0.95)	117.6	214.1	249.9	138.4	355	1057	145	323.9	452.6	1079.1	1555	199.8	587.4	542.5	198.8	128.6	278.3	221.4	285.4	470	1260.8	1535.4	175.7	208.8	320.4	105.9	112.9	76.2	117.7	284.1	390.2	1002.9	1264
O95182	NDUFA7	NADH dehydrogenase [ubiquinone] 1 alpha subcomplex subunit 7 OS=Homo sapiens OX=9606 GN=NDUFA7 PE=1 SV=3	22.1935	0.922106	0.0811573	0.960263	0.650318	14.7974	0.00559722	3.07011	good hit (Pearson >0.95)	40	70.7	98.3	48.1	114	297.9	57.2	103.9	169.5	382.4	491	216.6	523.9	450	249.4	173.8	335.6	258.1	274.9	435.4	1033	1244.6
O95202	LETM1	Mitochondrial proton/calcium exchanger protein OS=Homo sapiens OX=9606 GN=LETM1 PE=1 SV=1	35.1522	0.928749	0.110292	0.963717	0.490909	16.2937	0.00450146	3.42221	good hit (Pearson >0.95)	434.9	673.5	926.1	477.2	1428	4850	541.7	1079.3	1451.8	3806	6237.4	527.2	2320.1	2301.4	694.6	549.6	1032	744.7	1029.7	1440.3	3800.4	6117.6	861.3	940.1	2120.9	501.5	556.8	381.2	561.7	1211	1521	4207.7	6375.3
O95208	EPN2	Epsin-2 OS=Homo sapiens OX=9606 GN=EPN2 PE=1 SV=3	3.43857	0.70582	0.213479	0.840137	0.866667	2.9991	0.129765	4.55007	poor hit (Pearson < 0.90)	83.8	390.1	614.8	754.1	1349.5	472.9	1068.7	1270.5	1526.7	1953.7	2138.1	69.7	614.7	998	1185.9	1429.4	78.4	1592.8	1790.4	1667.8	2116.2	2123.8	132.2	501.2	1285.9	1150.6	1130.6	42.3	1461.6	1599.2	1418.5	1937.1	2186.2
O95218	ZRANB2	Zinc finger Ran-binding domain-containing protein 2 OS=Homo sapiens OX=9606 GN=ZRANB2 PE=1 SV=2	20.4662	0.772768	0.19759	0.879072	0.562462	4.25099	0.0721649	1.6685	poor hit (Pearson < 0.90)	781.5	858.2	1067.6	743.8	1501.9	3002.5	794.8	1222.5	1505.1	2753.5	3120.2	374.3	1051.1	993.4	410.5	313.3	519.7	445.6	547.4	687.7	1088.2	1323.9	683.7	798.4	1383.7	515.8	554.3	438.9	593.7	924.9	996.7	1421.8	1555.2
O95229	ZWINT	ZW10 interactor OS=Homo sapiens OX=9606 GN=ZWINT PE=1 SV=2	10.2389	0.995844	0.0350176	0.99792	0.709091	299.555	3.88453e-06	5.0881	perfect hit (Pearson >0.99)	7.7	5.9	7.6	3.2	28	93.2	4	40.2	254.3	492.5	460.2	82.1	310.7	296.2	88	79.2	128.9	98	230.3	1226.3	1789.8	1808.3	31.1	36.7	88	10.4	13.3	11.9	13.7	100.1	595.3	972.6	929.8
O95232	LUC7L3	Luc7-like protein 3 OS=Homo sapiens OX=9606 GN=LUC7L3 PE=1 SV=2	30.201	0.993033	0.0372576	0.99651	0.626143	178.156	1.41119e-05	4.35362	perfect hit (Pearson >0.99)	282.3	382.5	542.8	305	829.1	2192.1	384.8	585.6	1137	5054	7973	55.6	138.7	168.8	76.4	62.3	116.4	82.1	95.5	154.7	689.4	1063.8	740.8	800.6	1614.7	462.8	436.5	279.6	470.2	989.6	1394	7485.5	11714.2
O95239	KIF4A	Chromosome-associated kinesin KIF4A OS=Homo sapiens OX=9606 GN=KIF4A PE=1 SV=3	27.3675	0.964495	0.0809802	0.982088	0.563636	33.9565	0.000810268	3.05299	good hit (Pearson >0.95)	67	106.8	134.5	82.6	151.5	407.6	86.9	169.8	225.5	559.5	756	144.4	397.2	368.1	153.5	122.9	261.9	181.1	224.6	292.1	833.7	1146.9	291.9	309.8	489.4	173.7	164.4	138.7	197.6	424.8	471.9	1276.9	1861.9
O95248	SBF1	Myotubularin-related protein 5 OS=Homo sapiens OX=9606 GN=SBF1 PE=1 SV=4	12.4967	0.984446	0.0612986	0.992193	0.730554	79.1169	0.000104423	3.83192	perfect hit (Pearson >0.99)	62.1	97.9	121.1	77.8	206.8	626	119.7	327.2	738.4	1577.3	1578.5	24.4	47.1	56	22.5	20.6	33.3	27.1	30.7	77.5	157.8	198.6	107.1	128.7	207.1	69.9	83.3	83.4	108.5	362.9	885.1	1671.7	1494.9
O95292	VAPB	Vesicle-associated membrane protein-associated protein B/C OS=Homo sapiens OX=9606 GN=VAPB PE=1 SV=3	29.6404	0.99323	0.036923	0.996609	0.563636	183.396	1.31338e-05	4.62259	perfect hit (Pearson >0.99)	407.9	479.7	656.9	354.4	1059.6	2961.5	378	850.3	1879.6	7289.4	12092.1	334.6	1402.6	1311.8	371.7	286.9	593.7	451.6	699.5	1691.4	5640.7	8698.4	464.9	524	1229.2	299.7	273.3	182.8	299.1	773.9	1727	6397.4	9018.1
O95298	NDUFC2	NADH dehydrogenase [ubiquinone] 1 subunit C2 OS=Homo sapiens OX=9606 GN=NDUFC2 PE=1 SV=1	22.3324	0.91624	0.0861475	0.957204	0.472428	13.6736	0.00668138	2.37282	good hit (Pearson >0.95)												174.6	408.8	387.1	160.4	102.2	224.6	224.1	243.6	270.3	760.1	926.7	232.8	269.1	469.7	155.2	160.5	119.7	164	332.5	350.6	966.3	1176.7
O95299	NDUFA10	NADH dehydrogenase [ubiquinone] 1 alpha subcomplex subunit 10, mitochondrial OS=Homo sapiens OX=9606 GN=NDUFA10 PE=1 SV=1	26.5139	0.933468	0.109823	0.966161	0.480245	17.5379	0.0038063	3.15089	good hit (Pearson >0.95)	136.1	213	261.6	111.9	367.2	1196.3	152.6	293.1	478.7	1179.6	1635.4	98.4	329.1	298.2	92.1	64.4	135.7	109.4	140.6	232.3	533.7	747.3	153.9	184.3	409.3	100	94	67.3	108.9	260.5	337.4	909.1	1181.7
O95336	PGLS	6-phosphogluconolactonase OS=Homo sapiens OX=9606 GN=PGLS PE=1 SV=2								1.73003	fit failed	31.4	51.2	63.8	38.7	153.2	410.8	40.6	76.7	123.6	269.1	351.3	31.4	219.7	242.2	11.3	0	39.8	15.7	37.4	60	53.6	35.9	95.9	102.2	374	51.3	36.2	24.1	42.5	119.2	117	216.6	273.7
O95347	SMC2	Structural maintenance of chromosomes protein 2 OS=Homo sapiens OX=9606 GN=SMC2 PE=1 SV=2	29.5533	0.938064	0.10403	0.968537	0.480245	18.9322	0.00319351	2.83103	good hit (Pearson >0.95)	828.2	1305.7	1716.7	872.1	1923.5	6040.1	1022.4	2001.6	2365.8	5986	8646.5	507.9	1585.1	1423.8	557.3	380.6	796.3	602.7	696.1	944.5	2735.1	3744.1	3112.3	3369.6	5114	1907.3	1872.7	1523.4	2196.3	4231.5	4277.5	10019	14570.8
O95352	ATG7	Ubiquitin-like modifier-activating enzyme ATG7 OS=Homo sapiens OX=9606 GN=ATG7 PE=1 SV=1	54.9897	0.982704	0.054001	0.991315	0.369697	71.0231	0.000135989	4.42278	perfect hit (Pearson >0.99)	6.8	13	11.2	9.8	21.6	78.8	9.6	21.4	24.7	105.9	245.5	37.5	136	117.6	29.4	20.2	47.8	39.9	49.7	77.4	268.6	519.6	7.6	7.9	28.8	5.5	8	5.9	4.2	8.7	17.5	56	149.9
O95363	FARS2	Phenylalanine--tRNA ligase, mitochondrial OS=Homo sapiens OX=9606 GN=FARS2 PE=1 SV=1	27.7649	0.973946	0.0689639	0.986887	0.757576	46.7282	0.000376336	2.52834	good hit (Pearson >0.95)	6.3	11.2	12.8	8	8.5	23.4	11.2	16.3	12.4	34.8	43.9	25.1	46.1	35.9	21.1	14.6	24.8	27.7	28.9	35.6	86.7	106.7	8.3	8	11.3	10.1	8.9	6	9.1	15.2	14.5	39.5	53.8
O95373	IPO7	Importin-7 OS=Homo sapiens OX=9606 GN=IPO7 PE=1 SV=1	36.3285	0.964015	0.0803373	0.981843	0.401218	33.4868	0.000837645	4.71257	good hit (Pearson >0.95)	26.6	40	58.5	25.4	140.2	983.1	43.3	80.6	179.1	925.1	1797.2	108.3	522	469.4	89.8	69.7	129.9	112.4	175.9	297.1	1133.5	1909.2	117.8	138.6	467.8	77.6	68.8	49.1	62.1	166.4	209	976.3	1782.7
O95379	TNFAIP8	Tumor necrosis factor alpha-induced protein 8 OS=Homo sapiens OX=9606 GN=TNFAIP8 PE=1 SV=1	39.178	0.98895	0.0297209	0.99446	0.459021	111.871	4.45698e-05	7.75573	perfect hit (Pearson >0.99)	2.4	4.5	5.8	4.9	16.5	156.6	4.1	2.7	14	254	678.9												3.9	7.7	28	3.8	2.8	3.1	3.4	10.5	20.2	207.2	644
O95400	CD2BP2	CD2 antigen cytoplasmic tail-binding protein 2 OS=Homo sapiens OX=9606 GN=CD2BP2 PE=1 SV=1	33.2139	0.990883	0.0411946	0.995431	0.563636	135.853	2.75988e-05	4.12571	perfect hit (Pearson >0.99)	173.2	234.9	239.2	195.1	405.8	912.7	214.3	365.2	519.4	2410.7	4459.7	86.6	243.5	288.2	116.3	81.5	148.7	121.9	173.3	250.3	1046	1789.4	418.4	447.4	1120.6	272	302.7	200	299.9	519.9	606	2391.9	4183.4
O95425	SVIL	Supervillin OS=Homo sapiens OX=9606 GN=SVIL PE=1 SV=2	27.1386	0.99148	0.0401261	0.995731	0.733333	145.461	2.33098e-05	4.12541	perfect hit (Pearson >0.99)	3.5	0	0	3	9.3	18.7	1.6	5.5	10	34.4	53	4.5	17.7	16.1	10.8	5	12.6	7.9	11.1	20.1	103.8	93.1	3.3	2.8	6.8	0	2.8	0	2.6	7.2	6.7	26.6	56
O95433	AHSA1	Activator of 90 kDa heat shock protein ATPase homolog 1 OS=Homo sapiens OX=9606 GN=AHSA1 PE=1 SV=1	323.895	0.952147	0.0881761	0.975781	0.478788	24.8719	0.00169327	3.6394	good hit (Pearson >0.95)	352.8	437.9	379.5	325.7	1458.8	2693.1	294	891.5	1313.1	3261.9	6997	458.9	2508	2538	479.7	481.5	691.3	468.1	914.2	2589	3792	6602.4	2075.2	2577	5327.7	1377.8	1013.3	787.4	1289.8	3239.5	4261.6	7871	14073.4
O95452	GJB6	Gap junction beta-6 protein OS=Homo sapiens OX=9606 GN=GJB6 PE=1 SV=2	12.6475	0.967702	0.058703	0.983718	0.612121	37.4518	0.000641032	3.45205	good hit (Pearson >0.95)												38.1	99.2	150	57.8	40.2	79	58.8	83.3	216.3	631.7	501.1	75.3	99.7	213.8	63.7	66	48	70	131.9	367.1	717.3	685.7
O95479	H6PD	GDH/6PGL endoplasmic bifunctional protein OS=Homo sapiens OX=9606 GN=H6PD PE=1 SV=2	31.4455	0.98452	0.0355506	0.99223	0.329719	79.4991	0.000103198	2.74924	perfect hit (Pearson >0.99)												23.9	32.8	29.3	34.4	30.3	24.6	27.6	21.2	16.2	89.1	117	8.1	8	18.9	7	2.7	3	3.2	13.8	10.4	41.8	74.8
O95490	ADGRL2	Adhesion G protein-coupled receptor L2 OS=Homo sapiens OX=9606 GN=ADGRL2 PE=1 SV=2	32.4923	0.957001	0.0881709	0.978264	0.454545	27.8204	0.00130067	5.38577	good hit (Pearson >0.95)	3.5	0	11.3	3.8	32.3	147.7	4.8	23.9	32.8	139.6	254	7.7	113.7	107.6	5.7	11.5	21.4	8.7	19.7	56.5	243.2	364.4	10.7	10	60.7	9.8	6.8	3.6	5.3	21.2	27.8	132.5	227.7
O95573	ACSL3	Long-chain-fatty-acid--CoA ligase 3 OS=Homo sapiens OX=9606 GN=ACSL3 PE=1 SV=3	19.0858	0.917305	0.129501	0.95776	0.497811	13.8658	0.0064763	2.47033	good hit (Pearson >0.95)	178.4	258.5	218	149	349.1	1191.2	149.9	302.8	506.4	1266.6	1564.8	67	170.1	112.7	51.4	33.6	74.2	51	68	101.7	236.2	251.6	490.7	525.9	944	239	270.9	211.4	336.1	588.1	805.2	2145.2	2535.4
O95602	POLR1A	DNA-directed RNA polymerase I subunit RPA1 OS=Homo sapiens OX=9606 GN=POLR1A PE=1 SV=2	25.7885	0.990711	0.0295161	0.995344	0.769697	133.312	2.89165e-05	5.07221	perfect hit (Pearson >0.99)	51.4	89.9	112	59.2	169.2	712.8	84.5	189.2	507.4	1889.4	2772.9												100	102.2	227.7	64	64.6	56.5	79.2	205	444	1460	2098
O95625	ZBTB11	Zinc finger and BTB domain-containing protein 11 OS=Homo sapiens OX=9606 GN=ZBTB11 PE=1 SV=2	17.6211	0.67176	0.149261	0.81961	0.43316	2.55819	0.165393	2.67904	poor hit (Pearson < 0.90)	7.8	18.2	19.4	8.1	26.2	73.8	10.6	20.2	28.1	46	57	19.1	70	76.8	27.6	20.1	35.8	25.1	31.5	49.9	109.8	107.2
O95671	ASMTL	Probable bifunctional dTTP/UTP pyrophosphatase/methyltransferase protein OS=Homo sapiens OX=9606 GN=ASMTL PE=1 SV=3	64.5226	0.993782	0.0323845	0.996886	0.401218	199.785	1.06226e-05	5.93294	perfect hit (Pearson >0.99)	10.2	16.2	21.4	11	49.9	154.6	10.9	21.9	37.9	180.9	693.8	7.8	64.5	62.1	6.5	4.7	18.1	9.7	21.2	24.9	175	671.1	16.1	20.4	70.6	9	8.8	6.9	10.4	23.4	31.9	141.1	627.3
O95721	SNAP29	Synaptosomal-associated protein 29 OS=Homo sapiens OX=9606 GN=SNAP29 PE=1 SV=1	85.4471	0.900074	0.123941	0.948722	0.321212	11.2592	0.010259	3.12865	moderate hit (Pearson >0.90)	20.3	31.9	35.1	15.8	57.2	174.1	19	52.3	69.1	130.9	264.9	17.6	76.6	59.1	15.2	6	25.5	19	22.5	33.2	85.2	145.3	39	61.3	98	13.3	12	11.7	17.5	46.7	66.3	128.4	242.2
O95747	OXSR1	Serine/threonine-protein kinase OSR1 OS=Homo sapiens OX=9606 GN=OXSR1 PE=1 SV=1	28.0189	0.998438	0.0182735	0.999219	0.733333	799.031	3.37095e-07	6.1971	perfect hit (Pearson >0.99)	164.6	214.1	323.5	182.4	619	1854.2	215.5	678.7	2008.2	7546.1	12255.9	143.2	494.9	548	143.5	111.4	211.1	171.5	479	2424.7	7437.4	11927.3	254.5	288.6	872.8	130.7	196.6	121	216.5	875.5	3679.8	11911.5	16207.2
O95757	HSPA4L	Heat shock 70 kDa protein 4L OS=Homo sapiens OX=9606 GN=HSPA4L PE=1 SV=3	35.2651	0.855126	0.145929	0.92473	0.51275	7.3782	0.025067	3.24167	moderate hit (Pearson >0.90)	80	121.5	155	67.8	335.9	1422.7	78.9	191.7	292.5	761.6	1156.8	131.7	561.8	490.5	112.4	89.6	194.8	144.3	179.8	313.2	810.7	1283.7	180.7	216.6	553.4	88.3	119.4	60.6	81.7	262.1	245.9	666.9	1085
O95777	LSM8	U6 snRNA-associated Sm-like protein LSm8 OS=Homo sapiens OX=9606 GN=LSM8 PE=1 SV=3	36.1495	0.865397	0.0997981	0.930267	0.480245	8.03655	0.0210284	3.57077	moderate hit (Pearson >0.90)	13	15.2	22.1	19.7	46.7	135.7	17.1	40.1	51.3	114.2	176.6	16	73.9	72.7	13.7	14.1	28.5	22	33.6	41.3	105.4	166.3
O95782	AP2A1	AP-2 complex subunit alpha-1 OS=Homo sapiens OX=9606 GN=AP2A1 PE=1 SV=3	3.79331	0.982853	0.0692046	0.991389	0.821065	71.6482	0.000133106	3.65494	perfect hit (Pearson >0.99)	77.6	104	162.7	104.4	296.3	770.4	208.9	747.2	1391.8	1625.5	1404.7	131.2	504.6	497	153.7	149.9	238.9	278.2	887.7	2048	2033.8	1932	279.1	280.3	623.4	168.7	225.8	124.4	469.1	1549.7	2761.4	2556.8	2092.7
O95785	WIZ	Protein Wiz OS=Homo sapiens OX=9606 GN=WIZ PE=1 SV=2	55.3257	0.945745	0.0908831	0.972494	0.684848	21.7894	0.00230674	2.6609	good hit (Pearson >0.95)	7.5	10.9	14.4	5.9	10.3	40.6	7.3	10.6	17.4	36.1	79.9	14.8	30.9	27.2	11.7	7.1	18.3	16.4	21.1	24.2	45.6	72	6.7	7.9	15.5	6.9	8.6	4.2	7.9	15.9	17.5	27.3	32.7
O95793	STAU1	Double-stranded RNA-binding protein Staufen homolog 1 OS=Homo sapiens OX=9606 GN=STAU1 PE=1 SV=2	20.2727	0.840169	0.153332	0.916607	0.636364	6.57075	0.0316647	2.31473	moderate hit (Pearson >0.90)	91.8	155.9	226.2	112	271.5	788.5	152.3	259.9	336.4	593.7	657.4	184.8	623.6	616.7	282.4	202.7	393.5	313	363.2	437.3	855.6	1136	240.3	286.8	389.1	155.8	132.5	109.1	156.4	381.7	421.2	629.8	672.2
O95816	BAG2	BAG family molecular chaperone regulator 2 OS=Homo sapiens OX=9606 GN=BAG2 PE=1 SV=1	28.6637	0.955736	0.0896606	0.977617	0.636364	26.9895	0.00139716	3.09041	good hit (Pearson >0.95)	28.5	45.2	56.3	35.5	77.2	209.2	35.8	72.3	106.9	236	342.5	70.6	187.3	160.4	65.2	62.2	110	69.6	120.8	174.7	395.9	548.1	58.6	58.6	129.9	40.8	44.3	29.5	29.4	92.6	117.4	267.9	388.1
O95817	BAG3	BAG family molecular chaperone regulator 3 OS=Homo sapiens OX=9606 GN=BAG3 PE=1 SV=3	18.1058	0.882149	0.101299	0.939229	0.769697	9.35665	0.015283	2.92746	moderate hit (Pearson >0.90)	22.4	24	31.3	19.6	61.7	167.6	24	57.6	85.1	192.2	213.7												7.5	9.5	15.3	5.5	11.7	4.2	5.9	28	20.6	34.2	45.5
O95819	MAP4K4	Mitogen-activated protein kinase kinase kinase kinase 4 OS=Homo sapiens OX=9606 GN=MAP4K4 PE=1 SV=2	11.3274	0.929935	0.119025	0.964332	0.684848	16.5906	0.0043204	2.84263	good hit (Pearson >0.95)	114.5	233.7	249.5	118.8	301.9	1098.8	176.7	381.1	828.6	1426.7	1193.5	276.1	835.2	708.5	320.7	299.9	513.5	423.3	601.2	981.5	1913.7	1698.9	261	299.7	788.2	246.4	226.1	147.7	351.8	612.8	1092.1	1699.8	1502
O95825	CRYZL1	Quinone oxidoreductase-like protein 1 OS=Homo sapiens OX=9606 GN=CRYZL1 PE=1 SV=2	14.4575	0.927674	0.121618	0.963158	0.687836	16.0327	0.00466954	2.99771	good hit (Pearson >0.95)	30.5	67.7	66.1	36.1	117.7	287.1	53	114.5	191.1	332.8	337	86.7	417.1	356	140.8	111.5	188.9	153.5	208.3	340.2	677.5	748.8	150.1	167.3	315.1	107.8	89.1	74.8	94.8	222.6	330.5	743.3	801.5
O95831	AIFM1	Apoptosis-inducing factor 1, mitochondrial OS=Homo sapiens OX=9606 GN=AIFM1 PE=1 SV=1	41.6178	0.984264	0.0529667	0.992101	0.563636	78.1854	0.000107497	3.92138	perfect hit (Pearson >0.99)	620	846.3	901.6	588.9	1569.5	4032.1	612.3	1255.8	1922.2	6578	11780.1	807.5	3002.5	2855.4	896.8	797.9	1277.4	955.3	1486.4	2649.5	7059.9	11862.8	961.6	1144.9	2589.3	762	756.9	487.7	874.5	1633.3	2026	6456.3	11982.6
O95835	LATS1	Serine/threonine-protein kinase LATS1 OS=Homo sapiens OX=9606 GN=LATS1 PE=1 SV=1	23.8028	0.912402	0.118548	0.955197	0.546053	13.0197	0.00745149	2.16014	good hit (Pearson >0.95)	6.2	6.1	7.8	6.9	13.5	20.6	3.1	10.3	12	21.5	31.4	6.8	17.7	18.4	8	6.2	13.1	11.3	9.6	13.6	23.8	34.5	8	7.1	16.4	3.7	4.8	5	7.1	9	13.5	28.8	27.8
O95870	ABHD16A	Phosphatidylserine lipase ABHD16A OS=Homo sapiens OX=9606 GN=ABHD16A PE=1 SV=3	37.697	0.792892	0.111499	0.890445	0.587879	4.7855	0.0582147	1.42601	poor hit (Pearson < 0.90)	316.2	266.7	638.1	412.7	646.3	721.8	415.1	371.9	452.3	643.3	903.8												167.3	241.7	297.5	165.6	180.6	172.4	192	276.6	269.3	360.3	422.6
O95881	TXNDC12	Thioredoxin domain-containing protein 12 OS=Homo sapiens OX=9606 GN=TXNDC12 PE=1 SV=1	17.0937	0.795718	0.163499	0.89203	0.539394	4.86899	0.0563825	1.42505	poor hit (Pearson < 0.90)	625.8	875	1015.5	726.7	1242.5	2063.2	789.8	1143.5	1425.1	1898	2252.9	139.9	297.4	330.7	185.8	181.5	217.7	216	254.7	266.7	425.1	482.8	1106.8	1341.4	1843.9	1093.4	827.8	671.8	1022.2	1420.3	1472.3	1819.1	1724.9
O95983	MBD3	Methyl-CpG-binding domain protein 3 OS=Homo sapiens OX=9606 GN=MBD3 PE=1 SV=1	63.29	0.964074	0.0744875	0.981873	0.406061	33.5441	0.000834236	3.71111	good hit (Pearson >0.95)	64.9	107.9	139	64.6	267	752.1	86.2	181.6	220.1	571.6	1454.2	173.8	604	555.8	149.2	83.1	261.4	165.7	246.7	337.4	877.2	2087.6	147	147	309.3	78.3	91.4	51.5	85	190	174.3	452.2	1226.9
O95985	TOP3B	DNA topoisomerase 3-beta-1 OS=Homo sapiens OX=9606 GN=TOP3B PE=1 SV=1	28.1318	0.918711	0.119051	0.958494	0.480245	14.1273	0.00621102	17.2825	good hit (Pearson >0.95)	0	6.1	4	2.6	13.2	59.3	3.9	6.8	11.3	52.9	71.7	38.2	155.6	136.7	50.6	33.3	79.1	52.1	67	96.8	236.4	322.1	25.8	27.3	66.4	16.7	14.3	11.1	22.9	38.3	53	115.4	172.9
O95989	NUDT3	Diphosphoinositol polyphosphate phosphohydrolase 1 OS=Homo sapiens OX=9606 GN=NUDT3 PE=1 SV=1	9411.63	0.993814	0.0353323	0.996902	0.915152	200.812	1.04884e-05	5.97123	perfect hit (Pearson >0.99)	30.2	46.4	79.2	75.1	207.4	282.9	338.4	873.5	1663.8	2904.5	4459.9	48.2	124.9	123.4	57.9	89.8	59.3	224.4	708.1	805.3	1333.4	2266.1	12.6	11.5	17.1	10.7	13.8	3.6	29.6	134.1	154.8	291.2	448.1
O96000	NDUFB10	NADH dehydrogenase [ubiquinone] 1 beta subcomplex subunit 10 OS=Homo sapiens OX=9606 GN=NDUFB10 PE=1 SV=3	26.3547	0.960052	0.0867312	0.979822	0.6	30.0406	0.00108452	3.10166	good hit (Pearson >0.95)	94.4	175.3	180.9	93.4	249.3	732.5	124.8	247.7	353.7	932.8	1367.8	300.4	927	669.3	269.1	179.1	360.8	263.9	374.1	669.8	1611.3	2223.8	110.7	104	208.3	56.5	56.9	57.2	69.2	142.8	207.6	502.8	652.8
O96008	TOMM40	Mitochondrial import receptor subunit TOM40 homolog OS=Homo sapiens OX=9606 GN=TOMM40 PE=1 SV=1	25.3259	0.389009	0.276547	0.623706	0.48478	0.795856	0.575585	2.77901	poor hit (Pearson < 0.90)	5.4	12	17.9	7.8	47.3	204	6	13.4	31.8	68.7	82.3	16.7	101.5	109.5	9.4	5.2	31.1	13.2	27.5	40.5	92.8	102.8	14.1	15.1	64.7	2.3	1	3.2	4.3	11.1	14.2	38.7	48.6
O96017	CHEK2	Serine/threonine-protein kinase Chk2 OS=Homo sapiens OX=9606 GN=CHEK2 PE=1 SV=1	37.1747	0.993428	0.0348242	0.996709	0.32219	188.951	1.21974e-05	5.27367	perfect hit (Pearson >0.99)	36.8	55.4	59.3	56.4	136	397	42.6	84.5	122.1	882.7	1889	25.4	142.8	193.9	34.1	26.8	48	28.2	43.1	77.9	520.4	1109.9	147.8	158.7	418.3	88.9	97.2	64.8	94.5	212	235.2	1961.2	3814.5
O96019	ACTL6A	Actin-like protein 6A OS=Homo sapiens OX=9606 GN=ACTL6A PE=1 SV=1	64.9651	0.952992	0.0862027	0.976213	0.490909	25.3414	0.00162053	3.42257	good hit (Pearson >0.95)	50.4	82.5	102.8	59.9	170.4	405.9	51.6	125.5	172.8	335.2	643.8	86.8	316.3	291.8	98.4	77.7	144.1	119.2	156.7	209.3	502.5	1053.5	171.6	180.1	417	87.4	88	67.1	103.1	270.1	276.4	722.2	1364.5
O96033	MOCS2	Molybdopterin synthase sulfur carrier subunit OS=Homo sapiens OX=9606 GN=MOCS2 PE=1 SV=1		0.223047	0.242756	0.472327	0.239208	0.358849	0.828796	2.22523	poor hit (Pearson < 0.90)	6.4	12.4	79.8	27.3	82.2	218.5	29.8	27.4	34.2	73.5	82.9	14	94.9	83.3	19.8	8.6	26	11.8	29.2	36.9	48.1	42.6	12.8	18.1	68.3	7.7	11.8	2.9	6.8	24.2	21.3	49.7	33.2
P00167	CYB5A	Cytochrome b5 OS=Homo sapiens OX=9606 GN=CYB5A PE=1 SV=2	37.149	0.873608	0.0976767	0.93467	0.423345	8.63987	0.0180832	3.4276	moderate hit (Pearson >0.90)	6.8	13	14.2	7.6	26.3	73	5.7	15.8	32.7	73	118.8	12.6	41.2	42.4	8.7	5.4	13.7	6	17.7	26	59.1	83.5
P00338	LDHA	L-lactate dehydrogenase A chain OS=Homo sapiens OX=9606 GN=LDHA PE=1 SV=2	0.0323302	0.562645	0.181165	0.750097	0.38029	1.60809	0.304432	1.97425	poor hit (Pearson < 0.90)	446.9	819.7	935.4	296.9	2864.1	11471.2	348.3	783.8	1339.1	2086.2	3340	544.7	5470.8	5418.8	358.1	43.1	1132.5	621.2	1075.1	1522.2	1956.1	1971.2	1373.3	1791	7041.8	540.7	425.9	242.4	536.4	1906.8	1353.4	2200	3080.2
P00367	GLUD1	Glutamate dehydrogenase 1, mitochondrial OS=Homo sapiens OX=9606 GN=GLUD1 PE=1 SV=2	64.3382	0.984291	0.0513048	0.992115	0.563636	78.324	0.000107032	3.3211	perfect hit (Pearson >0.99)	1206.7	1176.5	1342.1	1043.6	2225.6	5157.2	948.9	1687	2371.9	6639.9	13499.3	1294.3	3754.7	3731.1	1483.4	1441.3	1896.7	1564	2360.3	3571.6	7969.8	15000.3	1565.3	1678.2	3058.3	1335.1	1146.5	918.5	1419.1	2159.8	2418	6018	12052.5
P00374	DHFR	Dihydrofolate reductase OS=Homo sapiens OX=9606 GN=DHFR PE=1 SV=2	25.7953	0.995615	0.0301755	0.997805	0.721212	283.832	4.44176e-06	5.04165	perfect hit (Pearson >0.99)	179	241.7	364.2	198.9	794.7	2393.6	317.8	1349.6	3359.1	8950.2	14372.5	257.4	727.7	784.9	306.2	290.5	435.6	386.3	660.2	1546.7	3843.2	5371.7	442.7	485.7	1256.5	232.5	282.6	206.6	339	1231.3	2440.3	6761.1	9440.5
P00387	CYB5R3	NADH-cytochrome b5 reductase 3 OS=Homo sapiens OX=9606 GN=CYB5R3 PE=1 SV=3	10.8768	0.885585	0.14801	0.941056	0.711249	9.6751	0.0142316	3.5688	moderate hit (Pearson >0.90)	42.3	75.3	78.6	45.8	204.2	687.6	81	244.3	427.5	601.6	754.2	53.7	391.5	352.4	50.6	44.1	99.9	104	270.9	486.5	543.1	653	84.2	122.3	370.3	56.3	72.7	34	108.7	310.8	441.8	559.6	648.9
P00390	GSR	Glutathione reductase, mitochondrial OS=Homo sapiens OX=9606 GN=GSR PE=1 SV=2	122.195	0.968549	0.0710114	0.984149	0.454545	38.4948	0.000600171	4.47686	good hit (Pearson >0.95)	35.8	53.9	53.3	37	142.9	383.1	36.1	83.4	162.7	513.1	1076.2	25.3	197.5	191	30.6	15	62.4	39.5	79.8	124.9	303.3	751.9	48	58.2	210.2	38.5	34	19.5	44.5	68.1	91.7	229.8	593.2
P00403	MT-CO2	Cytochrome c oxidase subunit 2 OS=Homo sapiens OX=9606 GN=MT-CO2 PE=1 SV=1	30.9522	0.907264	0.129471	0.952504	0.401218	12.2291	0.00855912	4.16484	good hit (Pearson >0.95)	46.6	74.3	83.4	55.2	244.4	1125.6	53.6	125.1	235.8	807.9	1289.3	72.2	522.6	462	81.6	55.3	131.2	75.5	145.5	294.8	782.5	1150.9	129	163.3	639.4	74.9	96.1	59.5	92.5	229.4	250.6	1113.2	1687.9
P00441	SOD1	Superoxide dismutase [Cu-Zn] OS=Homo sapiens OX=9606 GN=SOD1 PE=1 SV=2	4.62147e-09	6.56729e-05	0.258623	0.00810432	-0.0424242	8.20965e-05	1	2.36184	poor hit (Pearson < 0.90)	200.9	263	486.4	134.4	1230.8	4640.5	152.2	501.8	670.8	1033.1	1371	90.9	787.7	559.2	137.5	81.9	185.3	111.9	182.1	453.5	497.2	517	121	164.9	737	74.6	99.3	39.1	68.6	178.1	152.5	270	423.4
P00491	PNP	Purine nucleoside phosphorylase OS=Homo sapiens OX=9606 GN=PNP PE=1 SV=2	26.0797	0.702679	0.211147	0.838259	0.406449	2.95421	0.132878	3.22678	poor hit (Pearson < 0.90)	33.7	62.1	79.1	42.5	192.2	576.8	29.1	119.1	171.9	461.4	597.3	53.3	426.3	424	44.3	17.4	89.2	39.9	83.3	135	231.7	310.5	65.5	99.3	227.5	33.5	39.5	20.4	29.3	114.1	161.7	411.5	520.5
P00492	HPRT1	Hypoxanthine-guanine phosphoribosyltransferase OS=Homo sapiens OX=9606 GN=HPRT1 PE=1 SV=2	0.0334755	0.573437	0.177411	0.757257	0.38029	1.6804	0.289204	1.74965	poor hit (Pearson < 0.90)	384.3	542	651.3	305.3	1947.8	6707.7	323	651.9	943.2	1422.6	1980	803.9	6627.8	6525.5	712.5	381.8	1317.7	848.3	1435.9	2098.8	2629.9	2697.4	719.2	989.1	3960.8	352	287.8	159.9	295.5	967	748.1	1229	1582
P00505	GOT2	Aspartate aminotransferase, mitochondrial OS=Homo sapiens OX=9606 GN=GOT2 PE=1 SV=3	38.6856	0.801409	0.163159	0.895214	0.631949	5.04433	0.0527876	2.4498	poor hit (Pearson < 0.90)	775.7	1129.6	1044.8	1013.5	1636.6	2915.6	1082.1	1506.5	2051.7	3603.8	5883.7	975.7	2501.9	3474.5	1506.4	1435.9	1547	1274.1	2423.3	2034.7	3572.1	5643.4	2721.4	3761	11784.1	4182	2868.7	3096.2	5301.4	3967.3	4250.8	7437.6	10115.8
P00558	PGK1	Phosphoglycerate kinase 1 OS=Homo sapiens OX=9606 GN=PGK1 PE=1 SV=3	44.8526	0.994987	0.0304933	0.99749	0.474166	248.098	6.20542e-06	5.9918	perfect hit (Pearson >0.99)	366.5	508.6	662.8	318.8	1745.9	5582.5	353.9	768.8	2115.7	16260.9	32185.2	422	3208.7	3156.7	363.2	184	817.5	478.8	698	2429.4	15679.5	29323	659	787.8	3084.9	279.9	266.1	135.8	276	930.3	1805.9	10642.7	27831.9
P00568	AK1	Adenylate kinase isoenzyme 1 OS=Homo sapiens OX=9606 GN=AK1 PE=1 SV=3	58.2051	0.984004	0.0516555	0.99197	0.490909	76.8938	0.000111974	4.87114	perfect hit (Pearson >0.99)	48.5	62.4	114.1	54.8	164.4	465	65.1	124.6	149.9	556.9	1330.8	19	159.5	145.6	15.2	7.6	41.7	23.3	47.1	84.6	311.9	867	115	135.3	372.6	59.3	63.4	37.9	54.1	159.3	207.2	916.6	2302.2
P00846	MT-ATP6	ATP synthase subunit a OS=Homo sapiens OX=9606 GN=MT-ATP6 PE=1 SV=1	26.5002	0.90336	0.135531	0.950452	0.546053	11.6846	0.00946021	3.87979	good hit (Pearson >0.95)	21.9	31.1	27.1	18.6	66.6	399.6	20.8	29.1	86.8	274	413.8	27.7	204.7	208.5	29.9	19	51.2	49.8	89.7	154.7	457.8	527.2	72.7	80.8	258.6	55	35.7	26.4	47.6	85	123	416.5	644.9
P00918	CA2	Carbonic anhydrase 2 OS=Homo sapiens OX=9606 GN=CA2 PE=1 SV=2	0.0340929	0.580846	0.170291	0.762133	0.439943	1.7322	0.278916	2.02751	poor hit (Pearson < 0.90)	141.7	239.8	303.8	125.5	1237.6	2926.8	125.5	346.3	486.2	716.1	1084.8	121.3	1362.7	1287.2	129.4	54.7	256.9	128.8	238.2	379	449.3	487.9	451.8	619.3	4333	315.4	420.1	115.4	293.3	570.6	471.5	746.7	994.3
P00966	ASS1	Argininosuccinate synthase OS=Homo sapiens OX=9606 GN=ASS1 PE=1 SV=2	26.3758	0.905023	0.131163	0.951327	0.480245	11.9111	0.00906989	3.06314	good hit (Pearson >0.95)	65.1	106.9	130.6	68.9	233.6	728.1	59.6	197.5	271.2	590.9	808.8	86.6	342.6	302	95.7	75.4	145.9	96.6	160.9	248.1	579.5	774.8	62.2	60.2	164.5	49.5	60.9	45.1	57	91.2	108.5	251.5	326.7
P01034	CST3	Cystatin-C OS=Homo sapiens OX=9606 GN=CST3 PE=1 SV=1	32.5576	0.997207	0.0160625	0.998603	0.854545	446.336	1.43974e-06	25.4917	perfect hit (Pearson >0.99)	0	0	2.4	2.5	0	4.6	1.9	3	15.3	34.4	61.6	2.2	2.9	5.2	4	0	4.4	5.5	8.9	27.2	62.7	79.5
P02545	LMNA	Prelamin-A/C OS=Homo sapiens OX=9606 GN=LMNA PE=1 SV=1	23.8818	0.962098	0.0594666	0.980866	0.515152	31.7295	0.000952387	2.45153	good hit (Pearson >0.95)												27.4	60.1	57.6	38.4	35.8	46.1	34.6	48.7	53.3	128.6	141.1	133.3	126	232.5	77.5	80	81	91.7	200.1	249.4	613.7	774.5
P02768	ALB	Serum albumin OS=Homo sapiens OX=9606 GN=ALB PE=1 SV=2	0.0337509	0.506628	0.1855	0.711778	0.350463	1.28359	0.38753	1.71034	poor hit (Pearson < 0.90)	48.7	96.4	118.3	37.9	417.9	988	19.3	100.9	176.1	339.3	547	18.4	155.8	227	26.4	9.8	36.6	18.7	43.2	48.4	53.3	47.3	55.7	61.3	209.9	14.7	22.4	3.2	9.1	59.5	31.4	38.3	67.6
P02786	TFRC	Transferrin receptor protein 1 OS=Homo sapiens OX=9606 GN=TFRC PE=1 SV=2	33.9171	0.686283	0.138747	0.828422	0.563636	2.73449	0.149702	2.8787	poor hit (Pearson < 0.90)	39.7	59	74.8	36	179	643.7	27.3	83.4	132.3	315.2	480.7												15.4	15.7	52.3	7.8	6.6	6.5	8.4	20.8	22.6	44.8	68.8
P04075	ALDOA	Fructose-bisphosphate aldolase A OS=Homo sapiens OX=9606 GN=ALDOA PE=1 SV=2	87.1839	0.93853	0.0972843	0.968777	0.442424	19.085	0.00313497	2.68724	good hit (Pearson >0.95)	2391.3	3428	3597.9	2271.6	5241.3	11074.5	2677.2	4844.8	5974.8	11277.2	20249	3101	8871.9	7993.8	2733.5	2518.1	4114.3	3417	4559.5	5792.4	10434.9	18098.6	6690.2	7643.7	12591.6	3892.3	4076.3	2921	4486.6	9078.1	10328.2	18944.3	36169.5
P04080	CSTB	Cystatin-B OS=Homo sapiens OX=9606 GN=CSTB PE=1 SV=2	33.1155	0.950616	0.0938618	0.974996	0.563636	24.062	0.00182991	3.40276	good hit (Pearson >0.95)	26.4	37.3	64	34.6	78.9	195.3	40.7	80.1	121.4	266.5	445.2	27.9	100.9	85.2	25.5	28.2	46.6	35.5	57	92.6	210.7	286.6	300.5	368.1	1096.6	295.1	352	273.4	319.7	551.7	670.8	1419.6	2052.2
P04179	SOD2	Superoxide dismutase [Mn], mitochondrial OS=Homo sapiens OX=9606 GN=SOD2 PE=1 SV=3	30.8351	0.712295	0.188989	0.843976	0.398803	3.09473	0.123461	3.149	poor hit (Pearson < 0.90)	18	23.4	37.9	17	63.8	194.7	22.3	47.7	67.6	157.3	246.4	84.1	923.4	996.5	45.2	8.6	146.2	56.7	118.1	209.2	373	509.3	41	49.3	110.4	23.8	29.5	18.2	25.6	82.3	112.2	267.7	345.2
P04181	OAT	Ornithine aminotransferase, mitochondrial OS=Homo sapiens OX=9606 GN=OAT PE=1 SV=1								3.31505	fit failed	114.7	194.7	302.8	122.1	1221.5	5507.1	223	449.9	642.9	1483.4	2361.2	318.9	3876.8	3493.4	286.9	110.1	595.5	318.2	615	1006.1	2138	2722.2	203.3	285.7	1782.1	109.9	142.8	37.9	78.2	348.8	259.8	732.6	1140.5
P04183	TK1	Thymidine kinase, cytosolic OS=Homo sapiens OX=9606 GN=TK1 PE=1 SV=2	24.042	0.948664	0.0984758	0.973994	0.490909	23.0992	0.0020133	2.98005	good hit (Pearson >0.95)	27.2	45.3	50	32.6	67.1	185.8	35.4	71.9	95.9	270.2	337.7	109.4	338.6	309.8	124.1	103.8	188.7	133.4	181.9	238.2	513.3	648.8	113.1	138.2	251.4	90	94.5	65.1	98	182.8	229.5	578.4	754.5
P04264	KRT1	Keratin, type II cytoskeletal 1 OS=Homo sapiens OX=9606 GN=KRT1 PE=1 SV=6	15.8488	0.514319	0.179008	0.717162	0.55925	1.32371	0.375764	1.93634	poor hit (Pearson < 0.90)	5362.1	1261.7	2078.3	867.3	2141.6	8780.6	850.1	2773.4	1896.3	2490	8186.2	547.2	7964.4	11857	1306.8	226.3	920.4	686.9	3866.2	2860.7	5047.6	4971.5	1773.8	3762.1	6962.1	528.1	591.6	1756.3	822.1	1847.4	2113.9	87905.1	7169.8
P04406	GAPDH	Glyceraldehyde-3-phosphate dehydrogenase OS=Homo sapiens OX=9606 GN=GAPDH PE=1 SV=3	51.3277	0.907384	0.120526	0.952567	0.442424	12.2466	0.00853215	2.33484	good hit (Pearson >0.95)	3726.5	5939	5647.1	3832.5	7163.7	12805.7	3671.5	6775	8945.8	14769	20983.4	3208.4	10502.8	9325.4	3541.3	3039.9	5149.6	4842.4	5703.1	7137.4	11840.7	16833.5	5568.8	7577.2	10153.2	4124.9	4404.8	3411	5136.1	8447.7	9198.2	15944.5	24203.3
P04818	TYMS	Thymidylate synthase OS=Homo sapiens OX=9606 GN=TYMS PE=1 SV=3	143.987	0.963928	0.0751526	0.981798	0.490909	33.4031	0.00084266	3.03986	good hit (Pearson >0.95)	277.9	382.3	365.8	274.3	491.9	1145.4	295.3	469.9	574.3	1140.7	2262.7	262.1	729.2	740.6	241.6	256.9	319.7	264.6	423.4	624	1088.5	2350.8	335.4	417.6	911	314	278.1	207.4	342.6	599.2	549.7	1170.5	2554.7
P04843	RPN1	Dolichyl-diphosphooligosaccharide--protein glycosyltransferase subunit 1 OS=Homo sapiens OX=9606 GN=RPN1 PE=1 SV=1	30.5132	0.931869	0.10947	0.965334	0.480245	17.097	0.00403428	3.4427	good hit (Pearson >0.95)	429.5	719.8	828.4	433	1522.8	5093.1	529	1167.3	1701.9	4744	7271.7	622.8	3104.6	2864.1	647	490.5	1177.8	868	1118.4	1908.4	5304.8	7334.4	1685.7	1984.8	4068.3	929.2	893.6	626.7	1017.4	2443.7	2699.4	7238.5	10868.2
P04844	RPN2	Dolichyl-diphosphooligosaccharide--protein glycosyltransferase subunit 2 OS=Homo sapiens OX=9606 GN=RPN2 PE=1 SV=3	30.2298	0.956019	0.0902335	0.977762	0.480245	27.1711	0.00137523	4.35931	good hit (Pearson >0.95)	88.6	203.5	229.2	100.1	544.2	1890.7	138	346	567.7	1979.4	3136.2	104.1	753.9	778.3	140.7	148.1	252.4	155.2	262.4	472.3	1867.7	2811	172.6	165.1	533.3	89.5	142.9	88.2	98	259.4	324.8	1057.7	1561.4
P05023	ATP1A1	Sodium/potassium-transporting ATPase subunit alpha-1 OS=Homo sapiens OX=9606 GN=ATP1A1 PE=1 SV=1	26.5167	0.974442	0.0709057	0.987138	0.490909	47.6582	0.000358828	3.88458	good hit (Pearson >0.95)	550.8	791	983.2	551.4	1864.2	5730	801.9	1650	2277.7	8015.8	11625.2	695.6	2269.9	2391.5	714.6	490.9	1061.8	816	1040.7	1773.8	6256.3	8541.4	1314.8	1488.1	3747.7	682.9	700.3	517.2	784	1777.5	2776.8	11600.1	16345.9
P05091	ALDH2	Aldehyde dehydrogenase, mitochondrial OS=Homo sapiens OX=9606 GN=ALDH2 PE=1 SV=2								3.24259	fit failed	8.8	24.3	40.9	17.8	190.6	725.2	11.2	45.2	94.5	131.2	205.3	93.4	1039.9	1024.9	79.5	40.6	237.4	111.7	199.6	386.9	615.8	648.3	259.5	316.8	1471	110.8	123.7	63.6	119.4	446.3	403.3	787.5	1358.8
P05114	HMGN1	Non-histone chromosomal protein HMG-14 OS=Homo sapiens OX=9606 GN=HMGN1 PE=1 SV=3	12.6115	0.748099	0.188559	0.864927	0.618903	3.71226	0.0914105	1.25129	poor hit (Pearson < 0.90)	394.5	583.2	762.1	407.6	634.6	1394.7	465.9	750.3	875.5	1579.9	1024.8	793.3	1624.3	1404.2	793.1	613.6	1107.9	996.3	899	1018.1	2263.9	1679.9	921.6	1032.6	1689	829.5	710.7	552.8	952	1290.7	1240.7	2584.3	2260.1
P05141	SLC25A5	ADP/ATP translocase 2 OS=Homo sapiens OX=9606 GN=SLC25A5 PE=1 SV=7	28.9882	0.952186	0.0942101	0.9758	0.480245	24.8929	0.00168993	3.47979	good hit (Pearson >0.95)	1088.2	1728.6	1911.2	994.7	2766.5	11281.7	1227.8	2122.8	3497.7	11735.4	18123.2	1483.4	5978.4	5219.5	1402.5	968.9	1946.8	1697.5	2300.9	3604.3	12049.6	16453.9	2932.2	3017.7	7546.1	1782.7	1554.3	1254.7	1915.6	3460.7	4325.3	14761.1	22040.4
P05198	EIF2S1	Eukaryotic translation initiation factor 2 subunit 1 OS=Homo sapiens OX=9606 GN=EIF2S1 PE=1 SV=3	11.9404	0.976804	0.0731808	0.988334	0.730584	52.6396	0.000282049	3.60616	good hit (Pearson >0.95)	788	1356.5	1578.7	817.9	2134.5	5970.3	980.6	2086.3	5538.5	16445.6	12892.3	927.1	2875.9	2524.8	953.9	769.1	1392.9	1052.4	1629.6	4418.2	12290.5	11742.6	1313.9	1460.7	2345.1	707.3	691.5	515.5	762.3	1905	5423.7	14388	11450.1
P05386	RPLP1	60S acidic ribosomal protein P1 OS=Homo sapiens OX=9606 GN=RPLP1 PE=1 SV=1	33.2276	0.583209	0.24214	0.763683	0.321212	1.74911	0.275665	2.21896	poor hit (Pearson < 0.90)	253.3	448.1	582.6	237	1245.5	2473.7	278.5	757.3	865.8	1409.9	1895	417.2	2324.3	2252.9	405.7	485.6	980.5	513	824.3	1412.9	1920.9	2369.3	821.8	810.5	1601.5	449.5	310.6	220.6	405	1006.3	1005.7	1535.9	1951.8
P05387	RPLP2	60S acidic ribosomal protein P2 OS=Homo sapiens OX=9606 GN=RPLP2 PE=1 SV=1	49.4134	0.743022	0.191094	0.861987	0.401218	3.61422	0.0956612	2.01576	poor hit (Pearson < 0.90)	550.1	915.2	971.2	516.3	1709.6	3368.6	619.5	1474	1674.3	2774.8	4138.9	832.9	2977.6	2740	996.2	1211.3	1877	1137.3	1639.7	2133.6	2569	3182.9	1040.8	1023	1800.8	909.8	1379.4	1049.2	1182.3	1115.9	1264.9	1849	2393.9
P05388	RPLP0	60S acidic ribosomal protein P0 OS=Homo sapiens OX=9606 GN=RPLP0 PE=1 SV=1	32.4848	0.820919	0.165479	0.906046	0.358664	5.73008	0.041424	2.19155	moderate hit (Pearson >0.90)	1170.9	1804.7	1718.4	987.7	2848.5	8371.6	1235.7	1790.9	2517.9	5264.3	7700.8	1359.6	4237.1	4196.9	1586	1475.1	1968.7	1586.1	2022.9	2907.1	5039.4	6484.3	2411.4	2495	4385.5	1475.8	1257.9	986.4	1433.8	2682.8	2757	5203.5	7327.7
P05455	SSB	Lupus La protein OS=Homo sapiens OX=9606 GN=SSB PE=1 SV=2	24.0753	0.761057	0.186387	0.872386	0.454545	3.98137	0.0810084	1.97062	poor hit (Pearson < 0.90)	2687.6	4273	5115.1	2481.3	6757.8	17266	3053.8	6259.9	7772.7	12202.2	14816.2	3041	9812.9	9186.5	3578.3	2736.8	5048	4399.8	5136.4	6424.2	10931.6	13165.9	5651.7	5990.5	10091.3	3400.4	3221.8	2615	3646.2	7077.5	7636.6	11590	14256.7
P06280	GLA	Alpha-galactosidase A OS=Homo sapiens OX=9606 GN=GLA PE=1 SV=1								2.41957	fit failed	7.6	14.6	13.6	4.9	47.2	176.7	4.1	7	22.2	58.3	73	19	180	157.2	11	6.9	27.1	18.1	37.8	50.2	96.8	134.3	9	9.5	31.9	4.9	0.7	1.5	4	10.2	14.2	21.4	20.3
P06454	PTMA	Prothymosin alpha OS=Homo sapiens OX=9606 GN=PTMA PE=1 SV=2	0.000201796	0.25243	0.158155	0.502429	0.236364	0.422085	0.78814	0.615578	poor hit (Pearson < 0.90)	598.6	744.6	977.7	519	1961.3	4964.6	587.5	1077.2	1109.4	1041.2	1233.4	376.1	1081.5	1261.2	328.1	218.1	447.4	290.7	397.5	425.6	426	428.5
P06493	CDK1	Cyclin-dependent kinase 1 OS=Homo sapiens OX=9606 GN=CDK1 PE=1 SV=3	28.9247	0.991465	0.0408402	0.995723	0.636364	145.208	2.34102e-05	4.27767	perfect hit (Pearson >0.99)	431.6	631.7	776.5	433.5	1269.5	3712.4	578	1158.9	2367.5	8006.9	12961.3	590	1849.1	1756.7	664.2	488.5	866.8	809.4	1224	2187.6	6900.4	10254.4	840.5	962.3	2040	563.9	511.2	413.2	661.8	1449.7	2427.8	7712.8	11749.8
P06576	ATP5F1B	ATP synthase subunit beta, mitochondrial OS=Homo sapiens OX=9606 GN=ATP5F1B PE=1 SV=3	35.7353	0.937769	0.103175	0.968385	0.563636	18.8366	0.00323095	3.30802	good hit (Pearson >0.95)	1098.4	1455.5	1668.9	949.9	3456.9	10036.2	1154.4	2470.1	3799.8	9339.1	14915.7	1085.6	4811.7	4736.6	1007.3	782.3	1678.1	1312.3	2156	3524.6	7686.6	11316.7	2421	2554.9	5154.6	1080.1	998.6	644.7	1228.3	3548.2	4848.8	11094.1	16615.1
P06730	EIF4E	Eukaryotic translation initiation factor 4E OS=Homo sapiens OX=9606 GN=EIF4E PE=1 SV=2	26.7486	0.997811	0.0216907	0.998905	0.563636	569.69	7.83769e-07	5.43757	perfect hit (Pearson >0.99)	98.7	141.6	182	99.7	318.7	897.4	124.3	330.2	1243.3	5017.3	8015.1	200.5	707.8	663.8	184	135.6	296.1	224	379.5	1596.5	4692	6714.7	286.5	346.8	806	192.1	186.8	147.1	216.1	533.9	1809.7	6142.8	8575
P06733	ENO1	Alpha-enolase OS=Homo sapiens OX=9606 GN=ENO1 PE=1 SV=2	31.0163	0.740494	0.211395	0.86052	0.435616	3.56685	0.0978138	3.55478	poor hit (Pearson < 0.90)	780.1	1190.5	1602.3	568.5	5485	17118.9	453.4	1698.6	3990.1	10670.3	16417.2	1208.8	12160.7	11942.7	819.5	246.7	2461.8	1276	2324.7	5821.5	12265.7	15877	3448.4	4469.3	15478	1189.8	1135	530.2	1130.2	4785.2	6237.8	13922	20246
P06737	PYGL	Glycogen phosphorylase, liver form OS=Homo sapiens OX=9606 GN=PYGL PE=1 SV=4	28.3712	0.626551	0.239674	0.79155	0.43316	2.09718	0.218725	3.04293	poor hit (Pearson < 0.90)	68.9	116.8	162.1	87.2	383.6	1634.7	104.9	209.4	359.9	871.6	1187.7	191.9	1522.4	1441.4	141.3	69.3	322.8	183.6	316.4	561.8	1242.4	1500.4	148.5	164	488.9	71.7	77.2	47.1	63.1	184	204.6	428.7	616.8
P06744	GPI	Glucose-6-phosphate isomerase OS=Homo sapiens OX=9606 GN=GPI PE=1 SV=4	36.6829	0.979024	0.0618944	0.989456	0.587879	58.3411	0.000219701	3.6258	good hit (Pearson >0.95)	1640.9	2199.3	2208.8	1288.7	2821.8	10380.3	1616.3	2412.1	4988.1	15228.2	25891	1385.9	5002.8	4537.2	1657	1335.2	1928.6	1566.3	2478.3	3944.3	11124	17921.8	2536.8	2595.4	6671.5	2367.1	1762.6	1633.4	2596.1	4246.8	5924.7	15138.8	23387.8
P06746	POLB	DNA polymerase beta OS=Homo sapiens OX=9606 GN=POLB PE=1 SV=3	5.80185	0.908018	0.139422	0.9529	0.721212	12.3396	0.00839091	2.46713	good hit (Pearson >0.95)	228.5	360.7	394.8	240.4	589.3	1262.4	256	746.5	2061.9	2788.9	1774.5	352	806.5	769.9	352.1	273.7	480.5	480.9	710.5	1987	2758.3	2011.8	362.8	357.9	598.1	266.3	267.8	220.2	353.6	767.1	2066	2568.9	1381.9
P06748	NPM1	Nucleophosmin OS=Homo sapiens OX=9606 GN=NPM1 PE=1 SV=2	18.9612	0.550276	0.231681	0.741806	0.381818	1.52948	0.322222	1.0343	poor hit (Pearson < 0.90)	3760.1	4789.3	5508.4	3217.2	6233	13138.3	3490.4	5924.4	6825.9	8922.3	9288.8	4668.5	8720.3	7851.5	4054.9	2994.9	5084.9	5253	4976.9	5659.7	8325.7	9038.1	6374.6	6982.1	11268.1	3848.4	3630.5	2429.7	4639.5	8653.6	8141.6	10130.5	11451.5
P06753	TPM3	Tropomyosin alpha-3 chain OS=Homo sapiens OX=9606 GN=TPM3 PE=1 SV=2	0.0305379	0.381726	0.221918	0.61784	0.29081	0.771757	0.587418	1.99316	poor hit (Pearson < 0.90)	530.2	896	1340.6	365.9	3521.6	10495.1	256.2	1124.8	1639.8	2873.2	3806.7	689.6	5230.1	4736.6	407.4	80.6	1285.9	691	1074.2	1656.7	2438.2	2608.5	212.2	236.5	656	73.7	120.3	42.9	68.4	263.3	205.4	374.3	493
P07108	DBI	Acyl-CoA-binding protein OS=Homo sapiens OX=9606 GN=DBI PE=1 SV=2	0.0340419	0.683921	0.154791	0.826995	0.38029	2.70471	0.152204	0.999549	poor hit (Pearson < 0.90)	354	455.9	798.5	266.9	3151.6	8815.9	259.6	859.4	908.9	1145.4	1561	393.1	4356.4	4241.7	219.5	29.4	791.5	295.9	578.7	1063.7	751.1	589	423.5	587.8	2183.5	146.4	221.8	44.4	111.5	471.8	386.6	404.4	512.3
P07195	LDHB	L-lactate dehydrogenase B chain OS=Homo sapiens OX=9606 GN=LDHB PE=1 SV=2	0.0332216	0.599809	0.168364	0.774474	0.38029	1.87351	0.253236	1.80002	poor hit (Pearson < 0.90)	627.4	1134.7	1411.3	339.3	4738.1	19410.2	337.9	901.5	1840.5	2545.2	4255.6	913.2	9024.4	8246.7	513	90.7	1629	872.3	1513.8	2306.1	3491.3	3651.3	2453.6	2867.9	13994.3	792.3	820.6	262.7	722.1	3045.9	2030.3	3008.6	3820.2
P07237	P4HB	Protein disulfide-isomerase OS=Homo sapiens OX=9606 GN=P4HB PE=1 SV=3								2.58656	fit failed	199.1	354.2	463.5	182.4	1345.6	5069.1	224.1	496.4	807.5	1562.5	2488.7	481.3	5200.2	4785.2	355.9	165.7	1142.9	614.7	976.1	1594.2	2335.2	2737.1	773.3	947.3	3645.2	288.1	328.5	182.5	316.6	1080.5	966.6	1766	2357.6
P07311	ACYP1	Acylphosphatase-1 OS=Homo sapiens OX=9606 GN=ACYP1 PE=1 SV=2	13.9363	0.991753	0.0453811	0.995868	0.781818	150.326	2.14881e-05	4.04019	perfect hit (Pearson >0.99)	131.3	169.9	220.9	180.9	382.7	1057.7	273.2	560.4	1237.5	2500.3	2531.1	185	618	622.8	237.1	262.9	291.7	333.4	659.8	1495	2874.9	3214.9	153.7	166.2	347.6	120.7	161.6	115.5	221.5	450.8	865.4	1891.7	2043.1
P07384	CAPN1	Calpain-1 catalytic subunit OS=Homo sapiens OX=9606 GN=CAPN1 PE=1 SV=1	33.1539	0.948081	0.09587	0.973695	0.39437	22.826	0.00207	3.90589	good hit (Pearson >0.95)	9.5	10.2	13.9	8.2	20.1	88	7.5	6.4	12	69.9	148.6	72.6	394.3	370.8	65.2	33.3	99	75.7	98.1	166.3	675.3	1030.5	33.7	42.3	133	26.1	23.3	15	15.5	65.2	70.1	312.1	511.2
P07437	TUBB	Tubulin beta chain OS=Homo sapiens OX=9606 GN=TUBB PE=1 SV=2	36.3598	0.907018	0.12488	0.952375	0.358664	12.1935	0.00861423	3.15709	good hit (Pearson >0.95)	1669.3	2462.3	2560.3	1395.7	4663.5	15660.3	1577.9	3130.9	4392	12060.5	20599.3	2267.2	9307.5	8594.5	2126.2	1617.3	3013.2	2313.5	3500.6	4942.8	12085.2	19054.8	3364.6	3848.7	9994.8	1935.6	2223.7	1617.8	2131.4	4265.6	5048.1	14220	23027.2
P07686	HEXB	Beta-hexosaminidase subunit beta OS=Homo sapiens OX=9606 GN=HEXB PE=1 SV=3	34.2217	0.686989	0.215865	0.828848	0.559887	2.74348	0.148958	3.40091	poor hit (Pearson < 0.90)	33.4	49.3	61.7	21.5	115.3	580.6	44.4	67.8	91.2	232.9	450	48.3	420.3	397.4	61.1	44.8	110.5	69.2	107.1	171.3	340.3	484.4	11.5	12.8	71	5.3	7.2	6.7	10	28	20.5	65.2	100.3
P07711	CTSL	Cathepsin L1 OS=Homo sapiens OX=9606 GN=CTSL PE=1 SV=2	21.6399	0.993907	0.0243452	0.996949	0.793939	203.887	1.01004e-05	6.10768	perfect hit (Pearson >0.99)	12.1	16.8	33.8	16.6	49.4	139	25.3	82.2	208.8	484.1	635	23.9	111.7	101.4	30.9	27.4	45.7	69.7	281.9	752.6	1531.3	2165.7
P07737	PFN1	Profilin-1 OS=Homo sapiens OX=9606 GN=PFN1 PE=1 SV=2	0.0296069	0.619351	0.167405	0.786989	0.38029	2.03387	0.227811	1.63991	poor hit (Pearson < 0.90)	411.4	590.1	900.5	297.3	3104.2	9914.6	275.9	962.2	1280.4	1703.1	2321.5	556.7	6025.2	6120.3	501.9	168.5	1255.8	582.8	1059.8	1827.1	2023	1987.7	1503.9	2005.6	7359.3	536.6	636	273.5	501.9	1982.5	1543.9	1947.7	2259.3
P07741	APRT	Adenine phosphoribosyltransferase OS=Homo sapiens OX=9606 GN=APRT PE=1 SV=2	36.8801	0.598586	0.226695	0.773684	0.35558	1.86399	0.254863	3.66231	poor hit (Pearson < 0.90)	71.2	102.7	141.4	41.8	621.5	2546.8	45.5	171.1	288.6	581.3	1423.8	73.7	837.8	840.8	57.6	47.9	173	87.4	184.4	285.3	490.3	832.5	222.8	296.6	1102.9	82.2	98.4	53.5	117.3	345	393.2	1280.4	2001.8
P07814	EPRS1	Bifunctional glutamate/proline--tRNA ligase OS=Homo sapiens OX=9606 GN=EPRS1 PE=1 SV=5	30.8983	0.99451	0.0331939	0.997251	0.480245	226.437	7.78556e-06	4.75412	perfect hit (Pearson >0.99)	1455.6	2168	2559.8	1337.1	4055.9	13232	1658.8	2919.8	4273.1	32797.5	55657.9	1869.6	6279.2	5877.4	1915.3	1441.6	2762.7	2135.8	2691.8	4357.2	28608	49297.5	3075.2	3420.3	7471.7	1839.6	1801.5	1277.9	1823.4	3974	4924.7	39209.7	59939.6
P07858	CTSB	Cathepsin B OS=Homo sapiens OX=9606 GN=CTSB PE=1 SV=3	81.5229	0.993479	0.0335623	0.996734	0.636364	190.433	1.19634e-05	5.40134	perfect hit (Pearson >0.99)	30.2	34.7	33.2	28.1	75.9	269.3	32.5	60	98.4	408.6	977.9	5.1	35.6	30.8	7.7	7.5	16.6	9	16.7	29	117.5	392.7	45.1	49.2	126.9	28.9	29.1	18.7	30.4	79.6	129.2	519.1	1365.5
P07900	HSP90AA1	Heat shock protein HSP 90-alpha OS=Homo sapiens OX=9606 GN=HSP90AA1 PE=1 SV=5	0.030453	0.413498	0.217381	0.643038	0.29081	0.881279	0.535761	2.92275	poor hit (Pearson < 0.90)	1140.9	2107.6	2937.1	769.7	11383.6	55904	1096.8	2671	5302.8	10452.4	17288	1935.7	27519.7	24999.8	1223.8	418.5	4772.8	2266.2	4277.2	7280.5	13545.9	15502.7	5914.5	7356.2	38875.5	1815.3	1937.2	716.6	1652.9	9240.7	6646.2	13826.5	21249.9
P07910	HNRNPC	Heterogeneous nuclear ribonucleoproteins C1/C2 OS=Homo sapiens OX=9606 GN=HNRNPC PE=1 SV=4	21.7134	0.6216	0.218696	0.788416	0.435616	2.05338	0.224957	1.99808	poor hit (Pearson < 0.90)	699.2	1155.9	1485.8	652.7	2126.8	6699.5	882	1588.9	2069.8	3139.9	3944	729.1	2653	2286.8	836	583.2	1352.5	969.8	1210.9	1686.1	2973.6	3215.9	1256.4	1377.8	3138.5	774.3	844	532.2	746.4	1895	1681.5	2703.9	3219
P07919	UQCRH	Cytochrome b-c1 complex subunit 6, mitochondrial OS=Homo sapiens OX=9606 GN=UQCRH PE=1 SV=2	35.6346	0.970455	0.0722679	0.985117	0.490909	41.0578	0.000514079	2.62133	good hit (Pearson >0.95)	268.6	314	305	197.6	410.4	916.8	243.4	322	464	1253.8	2138.9	296.9	594	551.7	230	208.3	323.4	282.8	326.2	418.9	1126.6	1708.8	514.7	540.3	864.7	315.9	284	239.5	310.8	534.4	694.6	1722	2616.3
P07954	FH	Fumarate hydratase, mitochondrial OS=Homo sapiens OX=9606 GN=FH PE=1 SV=3								2.18923	fit failed	60.1	107.5	147.1	58.3	546	1942.7	72.9	185.1	310.1	545.4	652.8	6.1	154.8	148.3	0	0	32.7	9.3	19.9	37.5	39.9	33.6	23.4	30.3	178.9	4.7	7	6.1	3.6	36.5	29.9	29.3	37.1
P08069	IGF1R	Insulin-like growth factor 1 receptor OS=Homo sapiens OX=9606 GN=IGF1R PE=1 SV=1	14.2533	0.385554	0.167676	0.62093	0.51451	0.784353	0.581199	2.67949	poor hit (Pearson < 0.90)	4.2	5.8	8.8	2.8	23.4	84.1	3.2	10	14	27.8	41	28.9	82.9	148.2	37.1	25.4	79.3	50.9	58.5	86.8	182.3	121.5
P08133	ANXA6	Annexin A6 OS=Homo sapiens OX=9606 GN=ANXA6 PE=1 SV=3	121.726	0.910137	0.125657	0.954011	0.69347	12.6601	0.00792872	6.15391	good hit (Pearson >0.95)	312.6	481.1	705.8	360.7	1420.2	4496.9	415.4	840	1302.8	10788.5	35063.3	347.2	1861.5	1814.7	334.6	231.5	595.1	390	590.3	1328.4	8018.6	24163.5	759.2	864.3	2522.2	386.6	428	292.5	448.8	1190.6	1674.2	11747.4	35111.1
P08195	SLC3A2	4F2 cell-surface antigen heavy chain OS=Homo sapiens OX=9606 GN=SLC3A2 PE=1 SV=3	31.5694	0.875999	0.14866	0.935948	0.559887	8.83057	0.0172724	3.45037	moderate hit (Pearson >0.90)	246	369.5	440.2	224.7	866.2	3439	253	446	733.6	2276.5	3708.2	234.8	1290.6	1327.6	293.5	202.7	425.7	284.7	406.5	558.4	1966	2840.6	372.8	406	1357.4	181.4	226.6	146.9	188.7	475.3	509.1	1741.9	2670.1
P08237	PFKM	ATP-dependent 6-phosphofructokinase, muscle type OS=Homo sapiens OX=9606 GN=PFKM PE=1 SV=2	18.761	0.890576	0.144788	0.943704	0.497811	10.1735	0.0127792	2.71166	moderate hit (Pearson >0.90)	237.7	452	534.2	273	737.5	2050.9	334.4	613.5	896.7	1760.3	2017.9	447.2	1610.9	1564.2	537.8	396.7	778.1	643.8	757.8	1019.1	2758.3	3093.1	637.3	701.4	1420.4	383.2	494.7	343.6	521.8	930	1144.3	2682.3	3051.1
P08238	HSP90AB1	Heat shock protein HSP 90-beta OS=Homo sapiens OX=9606 GN=HSP90AB1 PE=1 SV=4								2.60081	fit failed	613.9	1055.4	1468.8	440	3911.7	18888.5	518.8	1236.6	2216	4097.3	6674.4	1522.1	12387.3	10915	829	243.3	2477.2	1351.6	2216.9	3324.9	6569.9	7968.2	2396.4	2791	11924.5	819.7	942	444.2	760.3	3309.8	2641.6	5947.5	9399.3
P08240	SRPRA	Signal recognition particle receptor subunit alpha OS=Homo sapiens OX=9606 GN=SRPRA PE=1 SV=2	14.219	0.919122	0.125234	0.958709	0.74424	14.2054	0.00613474	2.64063	good hit (Pearson >0.95)	295.6	449.9	567.5	317.9	578.3	1404	408.8	612.1	800	1650.1	1818.8	140.1	332.7	324.5	172.6	140.2	228.5	185.9	220	323.1	596.1	705.7	5.7	8.6	25.4	4.9	5.8	5.9	5.1	12.6	20.2	56.1	44.6
P08243	ASNS	Asparagine synthetase [glutamine-hydrolyzing] OS=Homo sapiens OX=9606 GN=ASNS PE=1 SV=4	32.5346	0.344282	0.254988	0.586756	0.48478	0.656308	0.647843	2.59525	poor hit (Pearson < 0.90)	170.1	280.4	359	117.5	1035.4	3896.4	146.8	253.1	493.2	954.6	1464.9	169.7	1609.8	1691.9	128.6	45.7	380.7	194.2	345.2	513.8	880.7	1037.9	483.7	552.7	1794.6	236.5	245	158.9	240.5	653.1	645.1	1403.9	2026.5
P08397	HMBS	Porphobilinogen deaminase OS=Homo sapiens OX=9606 GN=HMBS PE=1 SV=2	44.5009	0.976058	0.0642719	0.987957	0.454545	50.9605	0.000305111	4.66948	good hit (Pearson >0.95)	7.2	11.1	16.9	6.7	54.3	133	4.8	23	42.3	171.9	416.5	34.2	193.9	208.6	38	23.4	63.2	46.7	71.3	122.7	410.6	751.3	104.8	124.4	339.5	55.1	61.6	48.7	65.9	163.5	195.9	769.3	1359.1
P08559	PDHA1	Pyruvate dehydrogenase E1 component subunit alpha, somatic form, mitochondrial OS=Homo sapiens OX=9606 GN=PDHA1 PE=1 SV=3	28.1506	0.862176	0.145897	0.928534	0.563636	7.81951	0.0222523	1.78528	moderate hit (Pearson >0.90)	2166	3053.6	3079.6	2256.5	3985.5	7573.4	2432.1	3842.8	4664	7369.1	8708.3	2027.7	5161.5	4670.4	2496.4	2217.8	2971.8	2724.2	3525.6	4422	5810.5	6756.9	2668.6	3300.4	5201.7	2557.8	2374.1	1894.5	2846.3	3993.1	4438.3	6308.9	8157
P08574	CYC1	Cytochrome c1, heme protein, mitochondrial OS=Homo sapiens OX=9606 GN=CYC1 PE=1 SV=3	31.3559	0.906558	0.0893011	0.952133	0.595137	12.1272	0.00871825	3.72686	good hit (Pearson >0.95)	52	66.1	93.1	55.9	187.5	678.9	58	92.9	171.6	609.9	947.6												72.1	77.1	224.1	42	54	38.1	42.7	91.3	127.1	451.2	693.6
P08579	SNRPB2	U2 small nuclear ribonucleoprotein B'' OS=Homo sapiens OX=9606 GN=SNRPB2 PE=1 SV=1	45.9291	0.933969	0.101376	0.966421	0.490909	17.6806	0.00373637	2.96818	good hit (Pearson >0.95)	301.3	469.7	590.9	325	883.1	2462.6	339.6	665.3	832.7	1859.3	3654.9	160.2	391.1	383.7	177.2	101.9	239.9	195.6	210.7	250.2	618.6	1072.5	520.1	643.8	1268.2	350.2	356.6	293.8	363	770.8	769.2	1703.2	3069.1
P08621	SNRNP70	U1 small nuclear ribonucleoprotein 70 kDa OS=Homo sapiens OX=9606 GN=SNRNP70 PE=1 SV=2	50.0729	0.485586	0.220138	0.69684	0.267478	1.17995	0.420197	1.90049	poor hit (Pearson < 0.90)	123.7	151.3	198.4	118.7	297	764.4	132.8	223.8	256.5	396.6	611.6	397.6	1711.3	2568.5	537.6	464.1	834.3	532.6	810.2	952.2	1210.9	1421.8	216.7	258	476.6	157.4	161.3	114.7	165.2	350.5	308.9	434.9	637.8
P08670	VIM	Vimentin OS=Homo sapiens OX=9606 GN=VIM PE=1 SV=4	216.877	0.671973	0.217781	0.819739	0.490909	2.56066	0.165158	2.97319	poor hit (Pearson < 0.90)	52	94	120.5	47.1	258.8	693.4	53.7	175.3	224.3	389.7	634.7	48.5	397.3	384.6	71.5	69.4	130.8	60.4	145.3	296.4	339.5	498.8	124.9	159	412.7	60	83.3	32.8	66.9	219.8	204.4	305.2	481.8
P08708	RPS17	40S ribosomal protein S17 OS=Homo sapiens OX=9606 GN=RPS17 PE=1 SV=2	22.867	0.808599	0.163439	0.899221	0.570595	5.28079	0.0484264	2.17803	poor hit (Pearson < 0.90)	340.2	613.7	745.7	342	855.1	3094.4	448.5	883	1140.1	2003.8	2429.9	879.6	2637.7	2276.8	1118.9	766.1	1513.8	1314.1	1498.1	1826.4	3219.9	3824.7	1403.2	1557.1	2607	1019.6	1045.3	821.3	1151.1	2025.7	2210.7	3466.7	4187.1
P08758	ANXA5	Annexin A5 OS=Homo sapiens OX=9606 GN=ANXA5 PE=1 SV=2	0.0342686	0.619309	0.169684	0.786962	0.439943	2.03351	0.227865	1.85488	poor hit (Pearson < 0.90)	366.3	555	708.9	227	2221.9	8645.4	178.4	498.3	793	1337.6	2092.3	316.1	3634.3	3448.5	322.4	97.7	653.2	326.6	465.9	807.2	1236.3	1458.1	831	1227.9	5268.3	297.2	193.9	103.9	277.7	1082.6	778	1199.3	1492.7
P08865	RPSA	40S ribosomal protein SA OS=Homo sapiens OX=9606 GN=RPSA PE=1 SV=4	27.5994	0.46382	0.253075	0.681044	0.35558	1.08131	0.45461	2.25362	poor hit (Pearson < 0.90)	185.2	231.2	223.4	158.2	575	1865.7	175	315.9	443.9	860.7	1181	329.8	2237	2058.2	339.7	241	584.9	369.7	651.3	976.7	1609.2	1891.8	368.9	480.3	1253	239.3	218.6	131.4	216.7	470.5	470.5	898.5	1093.7
P09001	MRPL3	39S ribosomal protein L3, mitochondrial OS=Homo sapiens OX=9606 GN=MRPL3 PE=1 SV=1	95.2196	0.96934	0.0699539	0.984551	0.563636	39.5199	0.000563478	3.20131	good hit (Pearson >0.95)	229	395.3	455.3	219	555.5	1356.4	256.4	574.8	702.1	1364.1	2767.7	209	622.4	522.4	236.7	187.8	366.5	280.5	375	505.7	1106.5	2066.3	498.8	565.6	815.8	331.5	334.9	284.5	419.3	744	777.9	1679.3	3248.4
P09110	ACAA1	3-ketoacyl-CoA thiolase, peroxisomal OS=Homo sapiens OX=9606 GN=ACAA1 PE=1 SV=2	30.2463	0.978712	0.0621338	0.989299	0.672727	57.4688	0.0002279	3.18082	good hit (Pearson >0.95)	86.9	94.6	112.5	87.3	140.6	340.6	80.3	161.2	180	465	710.2	36.1	104	107.4	39	34.5	56.9	45.8	60	93.3	271	400.1	136.2	178.8	282	118.7	122.4	81.2	129.1	218.5	281.9	693.3	1121.3
P09211	GSTP1	Glutathione S-transferase P OS=Homo sapiens OX=9606 GN=GSTP1 PE=1 SV=2	0.0333683	0.624907	0.162152	0.790511	0.38029	2.08251	0.220786	2.04333	poor hit (Pearson < 0.90)	106.8	153.2	228.4	57.5	915.2	3296.9	72.9	188.2	316.6	440.9	678.9	117.2	2371.5	1979.3	0	0	322.6	113.5	273	546.5	656.2	725.7	774.3	1097.3	3879.8	162.5	117.4	81.5	171.9	976.2	719.4	1013.8	1377.7
P09234	SNRPC	U1 small nuclear ribonucleoprotein C OS=Homo sapiens OX=9606 GN=SNRPC PE=1 SV=1	29.4978	0.730018	0.207881	0.854411	0.509241	3.37994	0.106995	3.52532	poor hit (Pearson < 0.90)	87	132.9	159.6	79.7	612.6	1534.4	82.5	212.4	371.5	880	1373.2	24.5	285.8	259.3	29.8	34.7	73.6	47	76.5	176	249.9	342.6	49.9	66.8	307.9	72	69.9	51.2	75.6	125.5	129.5	293.8	345.1
P09417	QDPR	Dihydropteridine reductase OS=Homo sapiens OX=9606 GN=QDPR PE=1 SV=2	39.3409	0.994516	0.0321097	0.997254	0.563636	226.671	7.76563e-06	5.00657	perfect hit (Pearson >0.99)	34.7	33.3	44.2	36.5	125.5	383.3	25.5	43.4	107.6	841.2	1670.6	62.1	203.9	182.9	43.4	21.6	72.6	59.1	79.3	201.8	884.4	1612.3	79.4	80.7	235.7	40.1	42.5	21.5	32.1	117.9	202.4	1115.4	2110.1
P09429	HMGB1	High mobility group protein B1 OS=Homo sapiens OX=9606 GN=HMGB1 PE=1 SV=3	44.4219	0.994345	0.0311742	0.997169	0.481485	219.81	8.38129e-06	5.55761	perfect hit (Pearson >0.99)	351	585.9	589.7	319.8	1242.6	3451	365.6	773.9	1083.3	5789.3	16421.5	162.1	1158	978.5	172.5	92.4	296	185.5	279.1	499.6	3749.9	12011.4	247.6	309.6	1006.6	109.5	139	63.9	112.2	316.2	249.2	2327.9	7462
P09455	RBP1	Retinol-binding protein 1 OS=Homo sapiens OX=9606 GN=RBP1 PE=1 SV=2	0.0331446	0.493157	0.180033	0.702252	0.439943	1.21625	0.408367	1.83322	poor hit (Pearson < 0.90)	4.1	8.3	10.3	3	43	138	7.2	21.6	30.7	54.7	54.3	6.3	56.3	43.5	7.3	4.9	13.4	3.2	7.4	21.1	27.5	18.2	12.6	14.7	59.4	1.3	0.5	0	0	15.5	15.1	10.5	14.9
P09493	TPM1	Tropomyosin alpha-1 chain OS=Homo sapiens OX=9606 GN=TPM1 PE=1 SV=2	29.2349	0.974306	0.0712799	0.987069	0.352585	47.3995	0.000363581	4.78099	good hit (Pearson >0.95)	55.7	88.7	131.3	53.7	281.4	817.4	62.4	184.5	298.4	2270.4	3698.8	24.7	137.8	128.8	17.4	5.5	46.3	25.1	35.5	75.6	667	1000.2	723.8	867.5	2605.1	240.5	335.9	121.5	228.3	965.8	782.2	3831.6	5593.6
P09496	CLTA	Clathrin light chain A OS=Homo sapiens OX=9606 GN=CLTA PE=1 SV=1	31.9567	0.517977	0.220785	0.719706	0.48478	1.34324	0.370205	1.83944	poor hit (Pearson < 0.90)	242.1	430.2	504.7	244.4	790.6	2256.1	264.5	463.2	668.3	957.4	1303.2	906.4	2721.2	2549.1	943.1	632.2	1416.9	1091.4	1277.8	1413.2	2049.4	2332.7	457.1	511	1027.5	268.4	298.9	186.6	250.3	628.2	515.6	1041.1	1512.3
P09497	CLTB	Clathrin light chain B OS=Homo sapiens OX=9606 GN=CLTB PE=1 SV=1	28.0536	0.674795	0.193833	0.821459	0.437714	2.59373	0.162054	1.85766	poor hit (Pearson < 0.90)	337.2	483.8	630.3	334.9	906.8	2647.9	303.3	638.4	800.4	1260.9	1541.9	186.8	593.6	559.7	246.6	146.5	312.2	250.6	286.3	360.4	641.5	739.7	461.4	470.6	832	225.2	261.7	196.6	216.7	601.7	498.9	861.9	1213
P09543	CNP	2',3'-cyclic-nucleotide 3'-phosphodiesterase OS=Homo sapiens OX=9606 GN=CNP PE=1 SV=2	18.7341	0.959144	0.0914191	0.979359	0.687836	29.3456	0.00114639	3.12337	good hit (Pearson >0.95)	170.3	260.6	331.5	201	496.6	1363.5	236.4	469.3	762.7	1829.8	2225	444.8	1423.9	1309	431.3	322.7	675.1	518.8	713.9	1324	3116.5	3578	756.2	866.2	1673	532.1	555.7	399.3	634.4	1149.9	1608.5	4060.9	4761.3
P09622	DLD	Dihydrolipoyl dehydrogenase, mitochondrial OS=Homo sapiens OX=9606 GN=DLD PE=1 SV=2	28.2077	0.99415	0.0330238	0.997071	0.672727	212.426	9.12293e-06	3.6688	perfect hit (Pearson >0.99)	1058.8	1223.2	1580.2	1165.3	2121.4	4761.5	1384.3	1984.7	2971.1	9230	13683.6	723.3	2559	2576.8	1419.4	1266.2	1704.8	1440.9	1994.7	2925.6	8328	11063	1297.1	1543.9	2275.7	1766.4	1244	703.6	1728.7	2525.4	3190.3	8669.9	13498.5
P09651	HNRNPA1	Heterogeneous nuclear ribonucleoprotein A1 OS=Homo sapiens OX=9606 GN=HNRNPA1 PE=1 SV=5	27.1933	0.815155	0.160159	0.902859	0.607408	5.51241	0.0446264	1.96831	moderate hit (Pearson >0.90)	622.4	978.6	1280.6	723.3	1371.7	3302.9	804.2	1449.9	1558.7	2378.7	2951.7	635.9	1742.2	1699	930.1	730.4	1233.3	1058.6	1326.8	1417.2	2517.8	3005.9	1547.3	1713.4	2788.8	1127.3	1551	1288.3	1519.1	2083.6	2030.8	3238.1	4135.7
P09661	SNRPA1	U2 small nuclear ribonucleoprotein A' OS=Homo sapiens OX=9606 GN=SNRPA1 PE=1 SV=2	42.1735	0.959908	0.0822049	0.979749	0.454545	29.9284	0.00109419	3.2235	good hit (Pearson >0.95)	181.5	252.5	302.2	171.1	453.2	1283.1	185.6	325.9	459.7	1216.1	2220.6	106.6	241	226.9	113.2	87.1	158.3	112.5	163.3	195.1	484.9	776.6	252.3	297.9	646.4	181.6	150.9	141.1	166.4	368.6	361.5	1142.2	2306.7
P09669	COX6C	Cytochrome c oxidase subunit 6C OS=Homo sapiens OX=9606 GN=COX6C PE=1 SV=2	30.6604	0.855983	0.156329	0.925193	0.481485	7.42952	0.024715	2.78	moderate hit (Pearson >0.90)	191.6	250.7	319.4	154.9	495.8	1328.6	137.4	306.7	417.7	1101.4	1567.3	136.9	590	556.3	116.9	78.4	213.4	142.8	211.3	313.9	751.1	1019.8	322.6	415.2	948.5	174.1	181.3	126.4	194.8	428.7	433	1116.6	1715.5
P09874	PARP1	Poly [ADP-ribose] polymerase 1 OS=Homo sapiens OX=9606 GN=PARP1 PE=1 SV=4	11.7409	0.838437	0.162356	0.915663	0.672727	6.48692	0.0324839	1.60866	moderate hit (Pearson >0.90)	8681.7	13145.3	15107.9	9002.7	17447.5	36974.5	10345.7	22040.7	27459.2	43631.2	32835.9	11199.2	25825.3	23774.7	10792.8	8151.1	15135.4	13786.2	16876.4	23227.1	39397.4	38441.3	15472.2	17778.9	25730	11213.8	12622.6	9728.6	14293.6	23953.3	30136.9	47502.5	33803.8
P09884	POLA1	DNA polymerase alpha catalytic subunit OS=Homo sapiens OX=9606 GN=POLA1 PE=1 SV=2	21.7282	0.989966	0.0448335	0.99497	0.49697	123.329	3.50433e-05	4.49833	perfect hit (Pearson >0.99)	57	107.3	131.7	74.3	200.2	619.4	85.1	163.1	220.4	1246	1889.3	48.6	198.4	196.1	56	36.6	66.1	45.8	89.2	140.2	800.7	1179.3	171.6	184.9	452.2	96.5	98.8	94.5	98.5	203.1	279.9	3413.6	2463.2
P09936	UCHL1	Ubiquitin carboxyl-terminal hydrolase isozyme L1 OS=Homo sapiens OX=9606 GN=UCHL1 PE=1 SV=2	0.0326755	0.561975	0.177385	0.749651	0.38029	1.60372	0.305388	1.83154	poor hit (Pearson < 0.90)	202.3	313.5	448.3	131.4	1571.1	4574.8	112.2	408.6	618.8	856.4	1154.5	47.5	565.4	542.2	29.6	10.6	118.4	57.5	109.5	195	273.5	233.5	739.2	938.7	3376.3	258.8	299.1	136.8	245.3	988.4	777.2	986.4	1188
P09960	LTA4H	Leukotriene A-4 hydrolase OS=Homo sapiens OX=9606 GN=LTA4H PE=1 SV=2	28.4807	0.586101	0.253361	0.765572	0.559887	1.77006	0.271705	3.12768	poor hit (Pearson < 0.90)	123.7	179.6	255.9	102.4	791.7	2587.2	106.5	218.5	389.4	1055.8	1650.1	99.9	875.4	842.3	83.7	22.6	205.7	111.3	174.8	340.2	833	936.2	102.3	136.7	530.7	44.2	28	22.9	31.7	156.5	161.9	406.7	546.4
P09972	ALDOC	Fructose-bisphosphate aldolase C OS=Homo sapiens OX=9606 GN=ALDOC PE=1 SV=2	56.1035	0.959311	0.0804713	0.979444	0.563636	29.471	0.00113487	3.27886	good hit (Pearson >0.95)	14.9	20.9	29.3	22.3	47.4	119.3	22.6	43.6	47.8	108.3	187.1	19	65	57.3	16.2	14.8	25.7	24.9	36.9	45.5	104.8	181	60.6	73.2	122.5	42.1	39.5	30.9	45.7	75.9	119.9	245.7	463.2
P0C7P0	CISD3	CDGSH iron-sulfur domain-containing protein 3, mitochondrial OS=Homo sapiens OX=9606 GN=CISD3 PE=1 SV=1	32.7304	0.898068	0.0887046	0.947665	0.570595	11.0131	0.0107649	3.34119	moderate hit (Pearson >0.90)	36.8	57.7	69.9	40.5	78.1	244.7	36.4	70.1	101.3	245.7	337	65	225.6	252.9	116.5	98.5	123.1	111.7	140	202.8	461.7	729
P0CG13	CHTF8	Chromosome transmission fidelity protein 8 homolog OS=Homo sapiens OX=9606 GN=CHTF8 PE=1 SV=1	38.7766	0.971902	0.0476701	0.985851	0.672727	43.2373	0.000453887	4.09756	good hit (Pearson >0.95)	3.3	6	7	5	14.1	42.7	3.8	7.9	13.9	54.2	97												10.2	12.4	21.7	4.7	5.7	2.6	6.3	15.2	31.3	69.5	101.7
P0CG22	DHRS4L1	Putative dehydrogenase/reductase SDR family member 4-like 1 OS=Homo sapiens OX=9606 GN=DHRS4L1 PE=5 SV=1	18451.9	0.990205	0.0413719	0.995091	0.733333	126.37	3.29989e-05	4.51622	perfect hit (Pearson >0.99)	82.4	109.9	119.6	80.9	174.7	523.9	116.9	223.9	411.8	817.1	1481.9	30.7	140.2	55.9	24	27.4	27.2	34.9	148	575.2	662	1702.8	79.9	71.4	184.2	43.8	44.6	25.9	52.9	125.7	192.3	500.5	959.8
P0DME0	SETSIP	Protein SETSIP OS=Homo sapiens OX=9606 GN=SETSIP PE=1 SV=1	9.30409e+08	0.409369	0.188685	0.639841	0.551515	0.86638	0.542472	1.75944	poor hit (Pearson < 0.90)	1194.6	1580.4	1886.3	1168.6	2636.6	5214.4	1277	2707.6	2924.6	3679.4	3766.6	1027.7	3875	3149.3	928.5	935.9	1698.6	1123.9	1905.4	2962.1	3202.9	3736.2
P0DMV9	HSPA1B	Heat shock 70 kDa protein 1B OS=Homo sapiens OX=9606 GN=HSPA1B PE=1 SV=1	33.5296	0.917807	0.11851	0.958023	0.358664	13.9582	0.00638078	3.10164	good hit (Pearson >0.95)	2757.1	3717.1	4135.1	2267	7361.1	22520.6	2465.8	4939.2	7568.4	20446.1	32307.2	2516	10283.2	9381.9	2144.2	1479.5	3317.1	2472.7	3667.7	5758.6	14290.6	21191.1	5036.9	5768.7	13570.7	2752.6	2735.3	1845.6	2924.9	6901.7	7994	21346.8	32280
P0DN79	CBS	Cystathionine beta-synthase-like protein OS=Homo sapiens OX=9606 GN=CBSL PE=1 SV=1								2.13458	fit failed	185.5	270.7	299.6	141.6	835.4	2992.9	152	311.5	473.2	1011.4	1385.8	144.9	1040	1062.7	99	57.6	230.6	146.2	222.5	394	703.3	849.6	405.4	468.3	1596.8	144.1	133.6	87.5	126.9	447.4	365.3	620.7	783.6
P0DP25	CALM3	Calmodulin-3 OS=Homo sapiens OX=9606 GN=CALM3 PE=1 SV=1	85.6221	0.860198	0.148325	0.927469	0.474166	7.69123	0.023023	2.8866	moderate hit (Pearson >0.90)	548.9	749.9	912.2	443.7	2206.2	5213.7	509.9	1206.3	2316.6	4299	6912	612.2	1945.4	1877.6	306	186.3	521	365.4	634.2	1203.9	1999.6	3328	1106.9	1272.4	3753.6	492.4	497	259.2	634.6	1617.7	2330.1	4157.3	6539.8
P10155	RO60	60 kDa SS-A/Ro ribonucleoprotein OS=Homo sapiens OX=9606 GN=RO60 PE=1 SV=2	36.3528	0.829955	0.149274	0.911018	0.472428	6.10098	0.0366641	3.9507	moderate hit (Pearson >0.90)	80.1	155.4	200.6	111.3	333.4	1438.6	136.5	300.4	386.1	777.4	1035	26.2	320.4	256.9	49.2	38.1	76.4	52.1	110.1	144.4	384	621.4	31.7	56	221.4	33.5	24.2	14.7	34.9	73.1	93.3	229.5	382.4
P10515	DLAT	Dihydrolipoyllysine-residue acetyltransferase component of pyruvate dehydrogenase complex, mitochondrial OS=Homo sapiens OX=9606 GN=DLAT PE=1 SV=3	20.1227	0.892069	0.133372	0.944494	0.620064	10.3314	0.0123622	2.01674	moderate hit (Pearson >0.90)	960.4	1413.3	1703.3	1004.6	2332.2	4874.3	1180.5	2265.7	3255.7	5059	5684.1	914.9	1998.2	2051.3	1190.5	1160	1345.3	1341.2	1692.2	2276.9	2811.9	2915.2	2133.3	2392	4403.8	1881.2	1804.5	1422.8	2004.1	3042.1	3637.6	5398.6	7496.3
P10586	PTPRF	Receptor-type tyrosine-protein phosphatase F OS=Homo sapiens OX=9606 GN=PTPRF PE=1 SV=2	30.8887	0.984928	0.0544569	0.992435	0.619679	81.6831	9.65655e-05	4.4848	perfect hit (Pearson >0.99)	38.6	55.5	81.1	40.1	139	426.6	56.3	105.9	190.9	632	1017.5	33.6	125.1	109.2	32.4	29.1	54.7	39.1	50.3	145.2	680.4	975.9	90.6	95.8	287.6	47.8	53.2	40.7	50.3	126.9	207.8	818	1328.3
P10599	TXN	Thioredoxin OS=Homo sapiens OX=9606 GN=TXN PE=1 SV=3	0.032971	0.540064	0.185023	0.73489	0.38029	1.46777	0.337164	1.24356	poor hit (Pearson < 0.90)	531.4	580.3	772.8	404.2	1806.8	4281.9	395.4	797.6	940	1257	1868.6	618.2	3040.3	3205.6	509.1	325.1	865.9	608	739.8	1122.1	1185.4	1410.3	1014.5	1215.4	3550.2	476.6	396.1	258.1	429.1	1067.5	937.2	1261	1678.9
P10606	COX5B	Cytochrome c oxidase subunit 5B, mitochondrial OS=Homo sapiens OX=9606 GN=COX5B PE=1 SV=2	31.4644	0.846717	0.159639	0.920172	0.472428	6.90486	0.0286709	2.89433	moderate hit (Pearson >0.90)	271.6	375.6	435.7	262.8	944.8	2359.9	235.1	486	697.2	1637.6	2376.4	349.4	1738.5	1812	369.8	273.8	629.6	416.5	698	941.5	2145.8	2924.4	221.3	273	599.5	140.6	145.8	97.1	146.4	337.4	368.9	837.2	1242
P10619	CTSA	Lysosomal protective protein OS=Homo sapiens OX=9606 GN=CTSA PE=1 SV=2	29.0029	0.395955	0.263798	0.62925	0.48478	0.819383	0.564289	16.9016	poor hit (Pearson < 0.90)	0	0	2.7	0	5.7	72.1	3.4	0	2.6	20.1	25.8	5.3	70.7	66.3	3.6	5	9.4	4.5	15.5	16.1	37.5	60.8	5.5	8.5	42.9	3.3	5.8	0	1.6	8.2	11.9	34.9	34.1
P10768	ESD	S-formylglutathione hydrolase OS=Homo sapiens OX=9606 GN=ESD PE=1 SV=2	34.673	0.359599	0.178852	0.599666	0.286771	0.701902	0.623239	3.19651	poor hit (Pearson < 0.90)	96.3	142.6	227	91.6	558	1934.3	131.6	242.6	378.1	755.8	1191.7	29.7	236.3	228.7	33.1	8.8	50.3	34.3	43.4	72.1	150.2	201.7
P10809	HSPD1	60 kDa heat shock protein, mitochondrial OS=Homo sapiens OX=9606 GN=HSPD1 PE=1 SV=2	45.6932	0.559706	0.245219	0.748135	0.48478	1.58901	0.308627	3.33553	poor hit (Pearson < 0.90)	1330.6	2150.4	3193.2	1048.9	10184.3	34335.7	964.3	2881.4	4688.3	10238.9	22198.8	1657.9	17778.2	18118.4	1668.6	764.8	4036.6	2056.1	3744	4947	10842.9	19829.2	5041.4	6519.5	22419.2	1878.4	1929.6	905.4	1593	6567.2	5286.8	12371.3	25989.8
P11021	HSPA5	Endoplasmic reticulum chaperone BiP OS=Homo sapiens OX=9606 GN=HSPA5 PE=1 SV=2	37.7957	0.91283	0.119857	0.955421	0.369697	13.0898	0.00736319	3.27525	good hit (Pearson >0.95)	1806.2	2580.9	3201.7	1626.4	6337.6	17224.7	1721.9	3812.3	5273.7	14520.4	25029	1961.2	9049	8949.2	1971.9	1375.2	3233.9	2247.1	3390.3	5149.9	12237	19099.2	3666.6	4161.8	10172.8	1848.5	1876.2	1215.1	1885.5	5013.1	5617.1	14991.2	24656.7
P11142	HSPA8	Heat shock cognate 71 kDa protein OS=Homo sapiens OX=9606 GN=HSPA8 PE=1 SV=1	34.1608	0.93527	0.105307	0.967093	0.454545	18.0608	0.00355862	3.19731	good hit (Pearson >0.95)	2215.8	3066.5	3210.5	1901.8	5926.2	16029.2	1912.3	4064.4	6223.2	16666.8	27296.9	3076.4	12419.6	11583.4	2899.1	2117.4	4423.8	3503.5	5108.8	7563.9	18808.5	28805.9	6780.3	8180.6	20073.3	4389	4819.5	3210.1	5069.4	9427.9	11208.8	30463.6	45361.6
P11171	EPB41	Protein 4.1 OS=Homo sapiens OX=9606 GN=EPB41 PE=1 SV=4	4.63507	0.750902	0.143954	0.866547	0.700342	3.7681	0.0891055	3.01965	poor hit (Pearson < 0.90)												52.5	168	198.1	39.6	36.7	76.2	62.8	110.2	1348.4	623.5	515.2	60.7	55.7	151.6	28	33.5	21.4	26.1	106.1	1010.2	542.6	406.8
P11172	UMPS	Uridine 5'-monophosphate synthase OS=Homo sapiens OX=9606 GN=UMPS PE=1 SV=1	30.0398	0.825326	0.126566	0.908475	0.620064	5.90621	0.0390625	3.68315	moderate hit (Pearson >0.90)	35	44.4	52.1	25.6	140.1	724.9	25.7	39.7	91.6	407.8	739.5												28.3	27.1	65.9	19.9	22.3	22.5	23.1	44	61	172.5	221
P11177	PDHB	Pyruvate dehydrogenase E1 component subunit beta, mitochondrial OS=Homo sapiens OX=9606 GN=PDHB PE=1 SV=3	23.9304	0.846097	0.153374	0.919835	0.490909	6.87199	0.0289475	1.79096	moderate hit (Pearson >0.90)	1428.2	1882.2	2134.7	1442.6	2649.3	5271.8	1518.8	2487.8	3026.6	4724.8	5772.9	1185.2	3363.6	3213.5	1641.9	1552.1	2015.7	1740.9	2250	2784.4	3862.9	4769	2244	2673	3967.4	1926.8	1580	1288.1	1968.1	3047.7	3445.6	5037.7	5717.1
P11216	PYGB	Glycogen phosphorylase, brain form OS=Homo sapiens OX=9606 GN=PYGB PE=1 SV=5	24.2718	0.570174	0.264745	0.755099	0.316789	1.65816	0.293779	3.20077	poor hit (Pearson < 0.90)	10.7	17.4	28.3	14.7	51.1	134	15.8	40.2	51.9	123.6	160.9	11.8	147.1	153.8	17.7	8.1	30.9	12.1	24.2	58.7	136.4	141	31.3	32.9	194.1	12.4	11.7	6.6	13.8	43.5	42.4	94.9	135.4
P11233	RALA	Ras-related protein Ral-A OS=Homo sapiens OX=9606 GN=RALA PE=1 SV=1	19.8117	0.959328	0.0902988	0.979453	0.587879	29.4841	0.00113368	2.86022	good hit (Pearson >0.95)	67.3	103.5	142.2	69.1	180.5	445.2	70.9	165.8	260.5	646.3	794.5	143.6	359.2	326.7	148	74.6	195.9	185	206.3	328.5	788.2	849.9	391.8	436.8	836.4	274.4	272.2	171.4	300.8	599.6	777.2	1859.7	2146.9
P11274	BCR	Breakpoint cluster region protein OS=Homo sapiens OX=9606 GN=BCR PE=1 SV=2	20.3811	0.987981	0.0344105	0.993973	0.575758	102.756	5.49484e-05	4.37591	perfect hit (Pearson >0.99)												45.8	202.9	217.4	37.2	28.8	74.9	52.4	97.8	380.1	825.5	1187.3	157.4	148.8	374.8	113.4	156.2	90.6	220.8	365.3	885	2204.7	2617.4
P11310	ACADM	Medium-chain specific acyl-CoA dehydrogenase, mitochondrial OS=Homo sapiens OX=9606 GN=ACADM PE=1 SV=1	30.0712	0.984514	0.0551005	0.992227	0.480245	79.4667	0.000103301	4.49582	perfect hit (Pearson >0.99)	112.6	161.7	211.2	114.6	409	1231.6	120.8	264.6	477.7	2046	3266.1	295.4	1479.3	1443.4	278.9	162	514.7	321.8	417.2	951.5	4963.4	7375.9	574.5	616.1	1507.7	304.5	332.5	245.1	314.6	732.1	1162.9	5691.1	9110.1
P11387	TOP1	DNA topoisomerase 1 OS=Homo sapiens OX=9606 GN=TOP1 PE=1 SV=2	34.9675	0.955963	0.0877629	0.977734	0.672727	27.1353	0.00137952	3.05815	good hit (Pearson >0.95)	1016.8	1486.9	2183.9	1133.2	2667.2	6948.9	1412.1	2689	4542.9	8728.5	11232.4	864.1	2502.9	2248	859.1	705.6	1464	1016.3	1387.4	2235.6	4808.2	7315.2	1296.6	1467.4	2417.5	813.5	806.9	594.6	890.8	1940	2384.6	4986.4	8011.1
P11388	TOP2A	DNA topoisomerase 2-alpha OS=Homo sapiens OX=9606 GN=TOP2A PE=1 SV=3	31.0363	0.864226	0.146928	0.929637	0.480245	7.95646	0.0214688	2.81807	moderate hit (Pearson >0.90)	62.3	107.4	109.9	68	168.5	689.2	76.9	142.8	209.3	440.1	661.1	94.1	405.8	377.1	138.3	125.1	245.4	169.6	215.5	308.7	648.6	801.3	150.9	171.2	286.2	85.9	99.2	67.6	114.7	251	240.9	417.1	585.7
P11413	G6PD	Glucose-6-phosphate 1-dehydrogenase OS=Homo sapiens OX=9606 GN=G6PD PE=1 SV=4	47.9919	0.966965	0.0750628	0.983344	0.454545	36.5889	0.000677839	3.58552	good hit (Pearson >0.95)	421	601.7	719.3	399	1267.1	3662.5	446.3	879	1427.4	4478.3	8292.3	474.5	1605.6	1496.7	388.3	241.8	622.7	434.5	607.6	1016.6	2818.2	5268.2	573	601.5	1351.2	307.6	268.3	226.1	324	757.2	969.3	2663.1	4533
P11441	UBL4A	Ubiquitin-like protein 4A OS=Homo sapiens OX=9606 GN=UBL4A PE=1 SV=1	28.2362	0.928611	0.0786725	0.963644	0.443771	16.2596	0.00452294	4.30366	good hit (Pearson >0.95)	63.9	109.1	136.7	81.4	262	887.8	84	162	297.1	1002.4	1478.6	81	331.5	418.9	83.8	78.9	143.8	92.9	121.7	213.5	965.1	1365.2
P11586		C-1-tetrahydrofolate synthase, cytoplasmic OS=Homo sapiens OX=9606 GN=MTHFD1 PE=1 SV=3	55.0801	0.958007	0.0827955	0.978778	0.454545	28.5169	0.00122682	3.37067	good hit (Pearson >0.95)	1856.4	2534.9	2580.9	1358.8	4122.2	12337.4	1598.2	3329.7	4760.2	12947.3	25091.3	1611.2	5370.6	5473	1504.1	1028	2286	1642.9	2405.5	3325.9	8767.8	16725.9	3252.5	3675.5	8030.9	1891.6	1806.3	1356.6	1983.6	4487.3	5177.8	13218.9	25653.3
P11717	IGF2R	Cation-independent mannose-6-phosphate receptor OS=Homo sapiens OX=9606 GN=IGF2R PE=1 SV=3	33.5704	0.974027	0.0682881	0.986928	0.406061	46.8774	0.000373448	5.49035	good hit (Pearson >0.95)	10.1	20.9	21.3	8.3	98.6	519.5	11.8	16.9	75.4	571.9	1239.5	9.7	143.2	116.9	6	6.4	23.1	9.8	27.5	61.8	285.5	531.9	83.8	98.6	258	42.8	53.5	38.6	54.3	163.2	193.5	691.2	1131.2
P11766	ADH5	Alcohol dehydrogenase class-3 OS=Homo sapiens OX=9606 GN=ADH5 PE=1 SV=4	31.4063	0.700716	0.122393	0.837088	0.581534	2.92664	0.134841	2.98152	poor hit (Pearson < 0.90)	59.7	78.6	93.9	49.6	246.2	863.3	63.5	114.4	165.7	316	466.3												89.7	117.5	273.1	40.9	34.5	28.8	44.4	137.9	162.3	494.9	716.4
P11908	PRPS2	Ribose-phosphate pyrophosphokinase 2 OS=Homo sapiens OX=9606 GN=PRPS2 PE=1 SV=2	22.4778	0.996899	0.0260685	0.998449	0.757576	401.907	1.86937e-06	5.47137	perfect hit (Pearson >0.99)	162.4	206.4	321.5	173.3	543.6	1613.1	269.1	965.9	2072.4	5730.3	8414	127.9	562.6	580.9	127.7	142.9	256.5	327.2	915.3	3139.5	5682.5	7429.9	249.9	268.5	799.3	172.7	205.8	145.3	252.8	874.5	2009.8	5336.4	7250.7
P11940	PABPC1	Polyadenylate-binding protein 1 OS=Homo sapiens OX=9606 GN=PABPC1 PE=1 SV=2	28.908	0.81264	0.169948	0.901465	0.490909	5.42165	0.0460643	1.87182	moderate hit (Pearson >0.90)	1426.2	2149.8	2506.9	1310.9	3265.8	8102.4	1571.5	3022.7	3742.1	6155.7	8006	2721	5848.6	5224.1	2796	1959.9	3641.1	2819.5	3526	4196.6	6778.9	8344.4	3592.3	4087.8	6334.8	2304.2	2330.7	1922.6	2502	4877.2	4845.3	7595.6	10230.3
P12004	PCNA	Proliferating cell nuclear antigen OS=Homo sapiens OX=9606 GN=PCNA PE=1 SV=1								2.44538	fit failed	230	396.7	490.5	217.7	1417.5	4574.9	256.4	644.3	888.2	1827.3	2651	366.4	2822.9	2460.9	187.8	77.7	559.2	313.9	557.1	882.4	1490.9	1663.7	687.5	883.5	3388.3	290.3	340.8	186.3	336.9	941.7	801.2	1588.8	2122.6
P12081	HARS1	Histidine--tRNA ligase, cytoplasmic OS=Homo sapiens OX=9606 GN=HARS1 PE=1 SV=2	42.9761	0.997315	0.0226611	0.998657	0.636364	464.378	1.3044e-06	5.17398	perfect hit (Pearson >0.99)	595.5	900.6	1010.8	598.5	1640.2	4255	714	1710.8	4342.8	15256.3	29184.7	814.9	2785.1	2914.4	907.1	686.5	1371.6	1037.6	1778.7	4686.5	15949.7	29366	1445.7	1626.7	3754	958.3	938	676.8	1124.6	2786.7	6073.1	21741.5	38515.3
P12236	SLC25A6	ADP/ATP translocase 3 OS=Homo sapiens OX=9606 GN=SLC25A6 PE=1 SV=4	31.335	0.956066	0.088357	0.977786	0.454545	27.2018	0.00137158	3.28712	good hit (Pearson >0.95)	95.2	147.3	171.6	88.8	247.1	817.9	100	227	340	971.1	1471.5	341.5	1252.4	1077	365.1	222.5	486.6	402.7	553	835.4	2316.2	3454.3	292.2	313.3	616.7	167.7	135.3	119.7	181.3	370.1	449.4	1159	1738.4
P12268	IMPDH2	Inosine-5'-monophosphate dehydrogenase 2 OS=Homo sapiens OX=9606 GN=IMPDH2 PE=1 SV=2	32.2273	0.572639	0.251662	0.756729	0.48478	1.67493	0.290321	3.18813	poor hit (Pearson < 0.90)	306.3	490.9	660.1	206.9	2294.7	7659.3	247.1	909.3	1257.5	3185.3	5200.1	524.1	4694.9	4584	409	219.4	1178.3	565.2	1108.8	1790	3758	4915	640	791.4	2830.5	223.2	289.7	121.5	210.7	1014.1	811.9	2030.3	3043.5
P12270	TPR	Nucleoprotein TPR OS=Homo sapiens OX=9606 GN=TPR PE=1 SV=3	29.1672	0.9613	0.0831857	0.980459	0.490909	31.0497	0.0010027	3.3322	good hit (Pearson >0.95)	799.5	1667.5	2051.7	842.8	2603.7	7177.6	1094.9	2615.1	3416.1	8811.1	13955.3	940.4	2728.9	2592.7	1070.1	794.4	1791.6	1187.6	1567	1983.5	5765	8100	1813.7	2091.4	3453.7	1014.4	1087.8	804.3	1118.6	2553.8	3005.4	8454.7	12324
P12277	CKB	Creatine kinase B-type OS=Homo sapiens OX=9606 GN=CKB PE=1 SV=1	0.0334375	0.624048	0.168817	0.789967	0.38029	2.07489	0.221867	1.87308	poor hit (Pearson < 0.90)	420.6	708.6	949.3	201.9	3596.7	19184.8	179.8	569.5	1190.4	1873.8	2909.5	649.7	6721.3	6550.3	424.3	156.2	1180.7	582.6	1110.3	1591.6	2290.5	2337.8	2419.3	3201.8	15439.2	818.9	1021.6	292.7	706.1	3109.6	2115	3705.7	4777.6
P12532	CKMT1A; CKMT1B	Creatine kinase U-type, mitochondrial OS=Homo sapiens OX=9606 GN=CKMT1A PE=1 SV=1	32.8458	0.864379	0.143452	0.92972	0.425534	7.96689	0.0214107	2.10509	moderate hit (Pearson >0.90)	600.5	1222.3	1362.3	685	1452.9	3896.9	775.9	1707.8	1842.1	3220.2	4525.6	978.7	2218.9	1859.3	838.5	546.9	1437.2	988.3	1088.6	1388.7	2894.1	3812	1862.4	2011.7	2420.6	1100.4	1143.6	860.7	1365.8	2515.2	2036.2	3637.1	5052.3
P12694	BCKDHA	2-oxoisovalerate dehydrogenase subunit alpha, mitochondrial OS=Homo sapiens OX=9606 GN=BCKDHA PE=1 SV=2	26.0901	0.959821	0.0851606	0.979705	0.672727	29.8609	0.00110006	2.59106	good hit (Pearson >0.95)	196	279.6	296.1	227.2	414.5	906.3	232.7	373.7	443.1	939.8	1319.7	70	167.2	138.5	70.7	65.9	97.8	78.9	119.1	186.1	381.7	472.2	580.2	651.6	1099.1	478.7	463.3	371.6	516	814.1	977.3	1996.2	2794.4
P12814	ACTN1	Alpha-actinin-1 OS=Homo sapiens OX=9606 GN=ACTN1 PE=1 SV=2	31.0948	0.350107	0.15117	0.591698	0.505264	0.673393	0.638511	1.92451	poor hit (Pearson < 0.90)	92.3	174.6	197.9	77.7	454.5	1115.6	88	232	262.1	352.9	468.7												479	546.4	1579.2	166.8	239.6	85.4	166.7	667.3	536.1	1076	1359.3
P12955	PEPD	Xaa-Pro dipeptidase OS=Homo sapiens OX=9606 GN=PEPD PE=1 SV=3	2531.56	0.192	0.161922	0.438509	0.236364	0.29703	0.868541	2.66295	poor hit (Pearson < 0.90)	24.3	25.3	40.8	18.6	185.4	557.5	13.9	50.9	73.4	149.5	209.7												39.2	54.8	317	19.3	21	14.9	26.7	77.7	84.3	173.1	182.2
P12956	XRCC6	X-ray repair cross-complementing protein 6 OS=Homo sapiens OX=9606 GN=XRCC6 PE=1 SV=2	36.8948	0.929278	0.107626	0.963991	0.406061	16.4249	0.00442018	2.68989	good hit (Pearson >0.95)	2968.4	5188.5	5782.8	2936.4	7049.4	21499.7	3673.5	6211.3	8667.2	19164.1	29489.1	4496.1	12605.8	10564.4	4625.5	3190.5	5761.6	4910.7	6041.8	7659.1	17763.2	27277.5	7227.6	7858.6	12647.5	4674	4457.7	3823.4	5275.1	8714.2	8981.4	20309.7	32217.9
P13010	XRCC5	X-ray repair cross-complementing protein 5 OS=Homo sapiens OX=9606 GN=XRCC5 PE=1 SV=3	35.6863	0.92711	0.111391	0.962865	0.401218	15.8991	0.00475906	3.22548	good hit (Pearson >0.95)	2029.6	3426.8	3849.5	2025.6	5418.3	20217	2650.2	4186.7	6402.5	17142	27047.5	2422.6	10809.1	9791.8	2844.3	2270.6	3981.2	3191.6	4134.4	5847.9	16339.7	25748	5750.1	6341.4	13070.9	3855.8	3542.6	2982.5	4131.2	7533.8	8156	20349.4	33219.7
P13051	UNG	Uracil-DNA glycosylase OS=Homo sapiens OX=9606 GN=UNG PE=1 SV=2	21.2442	0.915838	0.0876581	0.956994	0.563636	13.6023	0.00675983	3.04077	good hit (Pearson >0.95)												24.3	101.1	92.9	17.2	18.2	36.9	18.4	37.3	73.5	152.3	206.1	19.5	20.6	34.7	7.7	13.9	5.1	17	32.4	50.8	131.6	155.7
P13073	COX4I1	Cytochrome c oxidase subunit 4 isoform 1, mitochondrial OS=Homo sapiens OX=9606 GN=COX4I1 PE=1 SV=1	32.8944	0.890945	0.136995	0.943899	0.581534	10.2121	0.0126753	3.49486	moderate hit (Pearson >0.90)	57.5	86.1	117.2	63.7	232.1	798.3	66.9	132.8	198.5	528.4	838.1	8.4	34.1	30.9	2.8	2.6	10.6	7.8	10.8	20.7	74.4	108.7	171.1	216.7	764.9	174.7	151.4	101	162.1	249.9	248.6	769.4	1299.7
P13489	RNH1	Ribonuclease inhibitor OS=Homo sapiens OX=9606 GN=RNH1 PE=1 SV=2	1123.11	0.226116	0.258286	0.475637	0.139394	0.365229	0.824678	1.63024	poor hit (Pearson < 0.90)	54.2	73.4	83.7	58.5	173	566.1	69.7	128.6	173.4	306.4	404.7	709.2	2560.3	2446.6	649.3	575.2	975.1	727.7	1058.4	1318.5	1517.2	1517.2	730.8	868.4	1988.6	461.8	558.7	419.8	602.4	1057.6	843.9	1134.8	1357.2
P13639	EEF2	Elongation factor 2 OS=Homo sapiens OX=9606 GN=EEF2 PE=1 SV=4	24.4539	0.996963	0.0257096	0.99848	0.636364	410.341	1.77515e-06	5.25542	perfect hit (Pearson >0.99)	1496.7	2474.4	2803.8	1613.5	4633.5	16297.6	2039.1	5057.8	19063.6	63497.1	93217.4	2405.6	9190.8	9000.8	2488.7	2060.9	3397.1	3009.1	5730.4	20313.6	58052.8	79618.8	3727.1	4004.1	10079.1	2648	2504.5	1964.9	3467.2	7695.7	24013.4	72703.5	100770
P13640	MT1G	Metallothionein-1G OS=Homo sapiens OX=9606 GN=MT1G PE=1 SV=2	27.6887	0.927386	0.075858	0.963009	0.563636	15.9644	0.00471502	2.34068	good hit (Pearson >0.95)	95.4	89	102.3	80.5	179.1	304.6	77.9	124.3	173.9	373	508.8												69.3	85.9	184.8	40.5	27.2	25.2	38.8	91.1	120	246	333.4
P13645	KRT10	Keratin, type I cytoskeletal 10 OS=Homo sapiens OX=9606 GN=KRT10 PE=1 SV=6	15.0529	0.362312	0.183556	0.601924	0.38029	0.710206	0.618861	1.77417	poor hit (Pearson < 0.90)	2049.9	803.8	1107.3	741.9	1597.2	5780.4	882.8	1883	1296.9	1519.1	3684.2	403.6	5442.8	7164.6	344	249.6	581.7	380.2	1433	2007	2437.8	2638.2	1516.6	2644.3	5531.3	363.3	487.4	1261	619.7	832.1	1659.1	59956.9	5165.8
P13667	PDIA4	Protein disulfide-isomerase A4 OS=Homo sapiens OX=9606 GN=PDIA4 PE=1 SV=2	0.0327879	0.46243	0.2031	0.680022	0.29081	1.07528	0.456827	2.03949	poor hit (Pearson < 0.90)	889.2	1367.2	1841.7	618.2	5292.4	16218.6	671.2	1734.6	2654.3	4293	7323.2	1202.4	9867.8	9313.4	719.8	274.7	2292.4	1275.1	2021.7	3184.3	4057.6	4652.5	2282.2	2832.8	9718.2	860.9	967.3	450.3	865.9	2970.2	2309.2	3549.2	4975.7
P13674	P4HA1	Prolyl 4-hydroxylase subunit alpha-1 OS=Homo sapiens OX=9606 GN=P4HA1 PE=1 SV=2	36.5639	0.447565	0.267917	0.669003	0.36893	1.01271	0.480635	3.05026	poor hit (Pearson < 0.90)	21.1	52.4	77.6	12.1	181.1	649	16.9	62.6	109.4	181.4	338.1	45.1	436.1	432.6	37.9	32.8	135	65.2	104.9	159.7	281.1	419.7	114.8	148.6	409	43.6	72.2	26.2	47.6	164.9	145.1	267.7	437.6
P13693	TPT1	Translationally-controlled tumor protein OS=Homo sapiens OX=9606 GN=TPT1 PE=1 SV=1	104.182	0.977799	0.0607802	0.988837	0.490909	55.0545	0.000252955	5.24906	good hit (Pearson >0.95)	65.8	105.9	143.1	53.1	607.5	2142.7	71.1	217.5	632.4	2136.1	5510.2	27.3	184.3	128.1	24.6	6.8	32.5	26.2	44.2	99.4	290.7	707.6	327.1	409.2	1884.1	124.4	135.8	79.6	188.7	651.1	1154.9	4021.1	8288.8
P13796	LCP1	Plastin-2 OS=Homo sapiens OX=9606 GN=LCP1 PE=1 SV=6	201545	0.326659	0.242393	0.571545	0.224242	0.606415	0.675862	2.70439	poor hit (Pearson < 0.90)												29.8	360.2	350.7	21	19.1	72.9	40.9	76.3	147.6	243.6	216.1	13.4	11.8	55.3	3.2	4.3	2.7	6.1	13.7	25.2	48.7	78.5
P13797	PLS3	Plastin-3 OS=Homo sapiens OX=9606 GN=PLS3 PE=1 SV=4	0.0250717	0.403441	0.223779	0.63517	0.163869	0.845352	0.552112	2.51126	poor hit (Pearson < 0.90)	296	481.3	630.4	311.6	1933.4	7031.7	310	628	977.3	1877.9	2833.9	666.4	7753.6	7416.6	514	226.3	1256.6	707	1259.2	2246.6	3526.7	3930.9	1443.8	1777	7671.6	550	554.1	310.8	502.4	1924.9	1820.5	3357.6	4737.5
P13798	APEH	Acylamino-acid-releasing enzyme OS=Homo sapiens OX=9606 GN=APEH PE=1 SV=4	29.1247	0.492837	0.142339	0.702024	0.309091	1.21469	0.408866	2.98951	poor hit (Pearson < 0.90)	57.5	91.7	99.8	27.2	332.2	1056.4	44.3	90.5	165.2	245.2	372.4	18.4	113.4	98.2	15.8	9.7	34	25.2	38.1	69.5	142.1	179.2
P13804	ETFA	Electron transfer flavoprotein subunit alpha, mitochondrial OS=Homo sapiens OX=9606 GN=ETFA PE=1 SV=1	39.3382	0.70315	0.202014	0.83854	0.35558	2.96088	0.132409	3.63304	poor hit (Pearson < 0.90)	105	168	244.4	106.7	705.4	2480.5	131.7	271.9	428.8	948.5	1835	47.6	445.3	417	49.9	30	94.6	59.5	85.6	149.2	312.9	585.3	75.1	107.9	466	35.5	54.1	28.4	36.5	108.2	121.2	344	667.4
P13807	GYS1	Glycogen [starch] synthase, muscle OS=Homo sapiens OX=9606 GN=GYS1 PE=1 SV=2	26.4124	0.549614	0.140551	0.74136	0.594026	1.5254	0.323183	1.38464	poor hit (Pearson < 0.90)	60.1	94.2	97.2	54.8	170.4	395.2	51.4	91.9	110.9	175	207.2												106.8	117.3	187.6	49.4	58.9	47.4	64.1	120.9	96.8	185	211.2
P13861	PRKAR2A	cAMP-dependent protein kinase type II-alpha regulatory subunit OS=Homo sapiens OX=9606 GN=PRKAR2A PE=1 SV=2	33.6137	0.797178	0.170285	0.892848	0.559887	4.91304	0.055448	3.24835	poor hit (Pearson < 0.90)	92.9	143.5	236.3	92.2	544.9	1918.8	108.3	248.9	359.5	909.5	1531.6	103.3	438.7	457.6	108.6	73.9	161	122.8	149.2	235.6	513.6	724	70.8	79.7	311.1	57.9	57.9	32.1	52.9	107	108.7	318.3	525.8
P13984	GTF2F2	General transcription factor IIF subunit 2 OS=Homo sapiens OX=9606 GN=GTF2F2 PE=1 SV=2	25.8136	0.951335	0.0954792	0.975364	0.563636	24.4361	0.00176496	3.35994	good hit (Pearson >0.95)	157.6	202.3	285.9	164	422.9	1301.3	179.3	346.6	499.5	1355.3	2066	195.4	853.2	829.1	195.9	162	341.3	271.7	372.8	610.6	1773.1	2633.7	247	274.1	598.1	147.9	127.4	81.3	140.5	350.4	599.6	1329.5	1512.9
P13995	MTHFD2	Bifunctional methylenetetrahydrofolate dehydrogenase/cyclohydrolase, mitochondrial OS=Homo sapiens OX=9606 GN=MTHFD2 PE=1 SV=2	26.8777	0.979407	0.0631087	0.98965	0.6	59.4505	0.000209859	3.63277	good hit (Pearson >0.95)	179.4	274.9	342.2	186.8	505.7	1319	219.6	458.5	698.7	2002.6	3022.3	647.7	1924.7	1845.4	691.3	573.6	1032.7	772.6	1104	1718.6	5060.5	6955.9	533.1	612.6	1147.1	314.1	317.4	226.1	343.2	853.6	1281.9	4005.4	5623.8
P14174	MIF	Macrophage migration inhibitory factor OS=Homo sapiens OX=9606 GN=MIF PE=1 SV=4	0.0329253	0.561306	0.166369	0.749204	0.38029	1.59936	0.306342	1.44912	poor hit (Pearson < 0.90)	376.9	470.1	631	299.8	1567.4	4158	216.1	651	746.1	1239	1811.2	693.1	4633.9	3606.3	220.9	97.6	790	378	709.1	1200.6	1345.1	1513.5	440.3	565.2	2840.9	212.8	135.7	64.5	189.8	689.9	546.9	678.5	854.1
P14314	PRKCSH	Glucosidase 2 subunit beta OS=Homo sapiens OX=9606 GN=PRKCSH PE=1 SV=2	0.0325184	0.42348	0.212698	0.650754	0.29081	0.918182	0.519552	1.10057	poor hit (Pearson < 0.90)	610.9	1032.1	1326.4	550.4	2358.9	6082.8	602.5	1313.5	1449.9	1538.2	1854.3	1035.3	3308.4	3096	913.3	619.6	1435	970	1253.5	1597.8	2538.8	3099.3	3142.3	3647.9	7449.6	1296.2	1649.7	945.5	1358.8	3940.1	2784.6	3168.8	3410
P14324	FDPS	Farnesyl pyrophosphate synthase OS=Homo sapiens OX=9606 GN=FDPS PE=1 SV=4	0.0331917	0.622828	0.16478	0.789195	0.38029	2.06414	0.223404	1.73	poor hit (Pearson < 0.90)	50.6	86.1	114.7	49.5	386.6	1293.2	32.8	106	159.7	254.8	357.8	83.2	943	871.7	24	1.1	145.9	74.4	134.8	230	288	351.8	202.8	256.5	973.9	53.6	65.8	20.9	46.7	231.4	153.2	230.5	247.6
P14406	COX7A2	Cytochrome c oxidase subunit 7A2, mitochondrial OS=Homo sapiens OX=9606 GN=COX7A2 PE=1 SV=1	30.5669	0.888751	0.139526	0.942736	0.401218	9.98601	0.0133001	3.29867	moderate hit (Pearson >0.90)	96	120.5	121.9	74.3	297.6	1182.3	69.4	159.5	267.3	818.1	1274.5	99.8	660.8	556.2	100.6	73.2	162.4	117.3	192.2	353.9	963.9	1417.8	112.1	128.8	293.1	58.4	54	34.8	55.2	130.2	144.6	402.1	566.3
P14550	AKR1A1	Aldo-keto reductase family 1 member A1 OS=Homo sapiens OX=9606 GN=AKR1A1 PE=1 SV=3	1.18711e-32	0.000354505	0.159755	0.0188322	-0.175758	0.000443288	0.999999	2.53312	poor hit (Pearson < 0.90)	11	18.1	25.1	9.2	104.2	397.9	16.4	32.9	49.1	104	165.7												5.8	10	54.9	2.9	2.8	0	2.4	12.5	6.8	11.1	12.9
P14618	PKM	Pyruvate kinase PKM OS=Homo sapiens OX=9606 GN=PKM PE=1 SV=4	37.893	0.812915	0.17583	0.901618	0.559887	5.43146	0.0459058	4.14983	moderate hit (Pearson >0.90)	502.1	1007.3	1377.7	439.9	4543	18638.5	502.1	1312.8	2388.9	10088.9	19831.2	866.2	8211.4	8218.8	725.4	311.2	1764.7	989.7	1455.2	2219.5	8378.8	14918.7	2568.7	3137.7	13540.1	988.3	930	571.5	920.5	3416.1	2939.8	9090.8	21120.7
P14625	HSP90B1	Endoplasmin OS=Homo sapiens OX=9606 GN=HSP90B1 PE=1 SV=1	43.1637	0.509128	0.2584	0.713533	0.334566	1.29649	0.383694	3.40027	poor hit (Pearson < 0.90)	481.6	887.3	1266.6	339.5	4452.7	17543.1	414.5	1211	2200.6	4894.8	11876.1	796	8041.2	7671.4	535.3	180	1755.7	860.1	1471.4	2331.6	4137.5	7362.6	2217.6	2639.8	10444.7	621.5	816	333.3	619.1	3068.7	2215.3	5066.1	11442.7
P14635	CCNB1	G2/mitotic-specific cyclin-B1 OS=Homo sapiens OX=9606 GN=CCNB1 PE=1 SV=1	13.8033	0.919264	0.130887	0.958782	0.792035	14.2325	0.00610864	2.04217	good hit (Pearson >0.95)	425.6	547.7	709.6	489.3	851.8	2200.4	504.3	880.1	1192.3	2381.8	2508.4	596.1	1181.5	1157	593.4	485.8	758.5	690.9	785.8	1048.4	2038.1	2136	700.9	688.8	1037.2	434.1	367.4	418.5	470.8	902.1	1115.7	2441.9	2318.7
P14649	MYL6B	Myosin light chain 6B OS=Homo sapiens OX=9606 GN=MYL6B PE=1 SV=1	33.1919	0.962559	0.0556178	0.981101	0.352585	32.1363	0.000923954	3.95564	good hit (Pearson >0.95)												18.4	92.2	98.9	29.5	9.8	39.1	24.8	42	61.1	236.5	361.5	24.5	25.6	62.1	8.5	17.1	8.7	12	30.2	35.2	166.6	300.2
P14678	SNRPB	Small nuclear ribonucleoprotein-associated proteins B and B' OS=Homo sapiens OX=9606 GN=SNRPB PE=1 SV=2	42.9768	0.96633	0.0747544	0.983021	0.490909	35.8748	0.000710574	3.63351	good hit (Pearson >0.95)	383.2	575	790.6	405.2	1248.2	3476.7	458.6	866.7	1190.9	3501.3	6930.6	445.3	1566.4	1497	515.8	387.2	841.7	529.6	833	1114.1	3120	5405.1	924.1	1097.4	2083	527.3	491.2	310.6	530.1	1379	1301.8	4080.1	8046.6
P14735	IDE	Insulin-degrading enzyme OS=Homo sapiens OX=9606 GN=IDE PE=1 SV=4	1.07286e+28	0.046175	0.220544	0.218427	0.309091	0.0605129	0.991099	3.71412	poor hit (Pearson < 0.90)	4	12.5	12.1	3.2	40.3	129.2	7.5	12.9	25.6	44.4	52.8	16.6	234	216.4	12.9	16.4	54.3	29.8	48.4	95.4	201.3	216.6
P14854	COX6B1	Cytochrome c oxidase subunit 6B1 OS=Homo sapiens OX=9606 GN=COX6B1 PE=1 SV=2	45.9652	0.8647	0.106015	0.929893	0.393939	7.98875	0.0212897	2.64835	moderate hit (Pearson >0.90)												47.5	136.6	133.3	45.8	48.4	57.7	44.6	58.1	112.2	195.5	272.3	107.4	136.8	300.1	84.7	72.5	45	58.2	175.5	236.4	453.6	736.4
P14866	HNRNPL	Heterogeneous nuclear ribonucleoprotein L OS=Homo sapiens OX=9606 GN=HNRNPL PE=1 SV=2	27.1427	0.761126	0.185803	0.872425	0.430303	3.98289	0.0809546	1.76452	poor hit (Pearson < 0.90)	777.3	1264.6	1279.3	701.9	1502.1	4156.6	848	1651.4	1875.6	3054.7	3899.3	833.8	2116	1841.2	930.1	662.2	1285.9	1046.7	1161.9	1369.3	2189.5	2630.1	1138.5	1370.3	1710	725.6	639.8	495.3	716	1578.3	1507	2161.3	2821.9
P14868	DARS1	Aspartate--tRNA ligase, cytoplasmic OS=Homo sapiens OX=9606 GN=DARS1 PE=1 SV=2	26.9266	0.996523	0.0270798	0.99826	0.672727	358.221	2.48944e-06	5.21233	perfect hit (Pearson >0.99)	413.7	630.9	756.2	427.9	1439.3	4664.8	601	1380	3167	15505	23687.7	809.5	3217.1	2908	798.4	650.4	1241.5	1060.8	1755.2	4722.3	18512.5	29282.5	1410.1	1592.9	3701	902.5	854.1	648.6	1065.8	2727.4	5481.7	25438.6	34691.9
P14927	UQCRB	Cytochrome b-c1 complex subunit 7 OS=Homo sapiens OX=9606 GN=UQCRB PE=1 SV=2	34.5646	0.971525	0.0674896	0.98566	0.563636	42.6477	0.000469152	2.48153	good hit (Pearson >0.95)	481.2	661.5	628.7	395.6	785.1	1473.6	489	938.7	1048.4	2232.3	3841.9	1035.4	2037.9	1758.9	1018.3	642.4	1232.4	1082.7	1318.8	1537.5	2982.6	4873.2	991.6	1137.8	1455.1	722.9	816.8	623.9	873.6	1226.1	1345.5	2829	4596.8
P15104	GLUL	Glutamine synthetase OS=Homo sapiens OX=9606 GN=GLUL PE=1 SV=4	27.9119	0.607106	0.188397	0.77917	0.621338	1.93152	0.243615	2.97906	poor hit (Pearson < 0.90)	54.1	79.9	103.8	46.4	254.8	905.5	50.5	131.1	204.5	389	578.2	76.5	317.8	707.9	206.3	214.6	376.3	276.5	235.1	230.2	498.5	435.9	28.5	47.2	106.8	18.8	29.4	7.8	20.8	56	52.6	156.7	229.4
P15121	AKR1B1	Aldo-keto reductase family 1 member B1 OS=Homo sapiens OX=9606 GN=AKR1B1 PE=1 SV=3	0.0337563	0.480042	0.201004	0.69285	0.29081	1.15404	0.428908	2.30164	poor hit (Pearson < 0.90)	289.3	474.6	757.2	247.1	2565.1	7714.1	246	746.9	1156.4	2129.4	2945.9	321.4	3622.9	3714.9	359.1	167.7	811.2	372.5	733.1	1228.7	1599.1	1720.2	879.2	1093	4033	306.5	356.8	151.4	312.1	1140.7	903	1393.5	1933.2
P15170	GSPT1	Eukaryotic peptide chain release factor GTP-binding subunit ERF3A OS=Homo sapiens OX=9606 GN=GSPT1 PE=1 SV=1	26.7911	0.995948	0.0302139	0.997972	0.437692	307.249	3.64712e-06	5.72989	perfect hit (Pearson >0.99)	133.4	184.1	268.1	131.8	608.7	1837	170.2	293.5	528.3	7182	10220	139.3	1028.8	1006.2	149.5	92.2	313.2	191.6	257.3	577.3	7273.9	9672.1	420.6	518.8	1522	242.1	282.6	175.4	272.2	723.2	788.1	8327.1	11819.7
P15291	B4GALT1	Beta-1,4-galactosyltransferase 1 OS=Homo sapiens OX=9606 GN=B4GALT1 PE=1 SV=5	31.8905	0.833722	0.16083	0.913084	0.559887	6.26754	0.034773	3.7673	moderate hit (Pearson >0.90)	7.5	7.1	12.2	6.6	25.6	141.8	2.5	1.3	16.6	70.4	114.5	25	151.2	145.1	25.8	8.4	27.4	24.7	38	47.9	206	274.8	8.9	12.8	63.5	10	4.1	6.8	10.2	13.5	16.6	74.6	133.9
P15311	EZR	Ezrin OS=Homo sapiens OX=9606 GN=EZR PE=1 SV=4	12.181	0.93244	0.119305	0.965629	0.797863	17.2521	0.00395196	2.28303	good hit (Pearson >0.95)	3186.5	5241.4	6399	3492.4	7411	17271.9	4113.5	7664.6	11225.8	23264.6	22793.8	3916.4	9019.7	8709.9	4041.6	3324	5607.1	4616.1	5361.4	7583.9	17425.7	16345.3	6673.5	7525.3	12134	4828.8	4514	3836.4	5527.6	9553.1	12129.2	28805.7	25770.6
P15336	ATF2	Cyclic AMP-dependent transcription factor ATF-2 OS=Homo sapiens OX=9606 GN=ATF2 PE=1 SV=4	32.8262	0.518432	0.245165	0.720022	0.499597	1.34569	0.369515	2.53554	poor hit (Pearson < 0.90)	3.1	6.3	7.7	0	7.3	34.4	3.3	9.3	9.8	14	26.9	3.5	23	21.4	4.4	3.8	6.3	5.7	6.8	9.6	17.4	28.4	6.9	9.1	27	5.7	6	4.8	5.7	10.5	6.3	19.7	19.1
P15374	UCHL3	Ubiquitin carboxyl-terminal hydrolase isozyme L3 OS=Homo sapiens OX=9606 GN=UCHL3 PE=1 SV=1	26.5726	0.462952	0.22389	0.680406	0.55925	1.07754	0.455995	2.34419	poor hit (Pearson < 0.90)	44.5	68.7	87.1	42.1	278.3	925	78.9	155.4	183.5	398.7	523.6	123.4	565.4	571.5	102.7	77.6	230	176.2	195.2	285.8	653.1	800.6	93	97	362.9	21.2	31.5	16.2	21.7	93.5	82.5	158	159.5
P15531	NME1	Nucleoside diphosphate kinase A OS=Homo sapiens OX=9606 GN=NME1 PE=1 SV=1	0.0325725	0.595185	0.170516	0.771482	0.38029	1.83783	0.259409	2.12993	poor hit (Pearson < 0.90)	383.4	682	953.6	276	3853.2	12337.2	272.3	983.2	1487.2	2168.1	3097.3	344.6	5839.5	5663.4	256.5	54.6	1055.4	496.8	931.9	1682.8	2022.5	1878.9	1610.6	2071.5	9115.8	549.5	595.8	217	530.6	2283.4	1728.5	2366.5	3066.1
P15880	RPS2	40S ribosomal protein S2 OS=Homo sapiens OX=9606 GN=RPS2 PE=1 SV=2	19.6246	0.863348	0.15908	0.929165	0.581534	7.8973	0.0218025	2.82894	moderate hit (Pearson >0.90)	1052.1	2149.1	2406	1028.2	3988.1	13272.9	1246.3	3665.6	5124.4	11238.9	12962.6	1465.6	6286.2	5202.5	1308.3	978.2	2202.7	1574.1	2550.6	4164.6	8726.3	10325.5	3076.4	3429.9	6687.4	1653	1613.7	1310.9	2024.5	4446.5	5126.1	10552.6	12714.5
P15924	DSP	Desmoplakin OS=Homo sapiens OX=9606 GN=DSP PE=1 SV=3	28.1263	0.912587	0.126027	0.955294	0.556522	13.0499	0.00741327	2.72126	good hit (Pearson >0.95)	240.8	206.5	269.7	120.5	300.1	1182.2	156.5	293.6	317.6	865.5	1577.5	223.4	630.5	698.8	245.9	127.6	329	291.4	306.9	345.8	1036	1518.6	200.8	283.7	452.7	118.1	97.5	189.3	111.6	263.7	325.5	1210.1	1293.1
P15927	RPA2	Replication protein A 32 kDa subunit OS=Homo sapiens OX=9606 GN=RPA2 PE=1 SV=1	44.9	0.663064	0.166868	0.814288	0.309091	2.45991	0.175133	2.86859	poor hit (Pearson < 0.90)												167.7	1017.4	969.8	124.3	59.7	309.4	201.3	291.4	434.3	874.2	1425.8	24.1	32.1	90.8	14.6	16.5	9.1	14	43.6	42.4	90.8	151.2
P16104	H2AX	Histone H2AX OS=Homo sapiens OX=9606 GN=H2AX PE=1 SV=2	28.0578	0.82579	0.162093	0.90873	0.546053	5.92526	0.0388184	2.30818	moderate hit (Pearson >0.90)	367.6	699.9	976.5	474.2	1224.4	3522.1	566.2	914.8	1303.4	2318.1	3127.4	501.4	1288.9	1117.9	537.8	379.1	752.2	585.9	668.3	879	1693.2	2074.4	619.8	696.5	1226.1	365.3	306.1	330.3	369.7	821.6	808.2	1580.7	2139.1
P16152	CBR1	Carbonyl reductase [NADPH] 1 OS=Homo sapiens OX=9606 GN=CBR1 PE=1 SV=3	32.0591	0.99195	0.0392855	0.995967	0.660606	154.027	2.02335e-05	4.3669	perfect hit (Pearson >0.99)	365.7	488.6	612.7	376.9	1087.9	2763.6	492.5	1146.2	2283.7	6635.1	10737.7	621.1	2083	2106.2	650.7	616.7	911.9	800.4	1523.1	3133.7	8148.4	12718.4	560.5	633.6	1498.4	394.5	362.5	273.5	486.9	1170	1843.5	4994.3	8188.8
P16219	ACADS	Short-chain specific acyl-CoA dehydrogenase, mitochondrial OS=Homo sapiens OX=9606 GN=ACADS PE=1 SV=1	122.709	0.575271	0.190366	0.758466	0.260606	1.69305	0.286646	3.0681	poor hit (Pearson < 0.90)												3	29.5	34.8	5.3	3.8	6.3	8.8	13.2	21.3	30.9	51.4	7.6	14	25.2	8.7	3.6	3.9	6	12.1	11.3	19.6	31.2
P16333	NCK1	Cytoplasmic protein NCK1 OS=Homo sapiens OX=9606 GN=NCK1 PE=1 SV=1	24.7258	0.995426	0.0312445	0.99771	0.636364	272.019	4.93681e-06	4.80557	perfect hit (Pearson >0.99)	9.8	15.1	18.9	14.2	28.9	65.1	17.3	25.4	54.7	182.4	263.9	32.5	150.6	171	50.3	32	78.5	51.4	67.6	324.4	1667.9	2105.6	66.6	65	159.4	42.3	47.7	25	41.8	119.5	176.6	580	834.9
P16402	H1-3	Histone H1.3 OS=Homo sapiens OX=9606 GN=H1-3 PE=1 SV=2	53.8691	0.845858	0.1026	0.919705	0.757576	6.85941	0.0290543	1.68315	moderate hit (Pearson >0.90)	13.2	28.3	29	16.3	25.4	53.6	20.4	31.8	38.2	47.2	57.9												94.3	81.3	98.9	48	45.5	36.4	64.1	127	109.4	190.6	221.7
P16403	H1-2	Histone H1.2 OS=Homo sapiens OX=9606 GN=H1-2 PE=1 SV=2	29.1922	0.847768	0.143231	0.920743	0.575758	6.96118	0.0282056	1.08113	moderate hit (Pearson >0.90)	1207.7	2012.7	2211.7	1383.6	1547.8	3776.7	1605.1	1842.7	2307.6	3199	3855.1	1638.8	1505	1196.6	1595.6	797.9	1426.7	1624.4	1265.1	1020.3	2040.9	2633.8	670.7	678.8	872.6	451.5	482.5	454.6	547.5	834.9	822.1	1013.4	1238.1
P16615	ATP2A2	Sarcoplasmic/endoplasmic reticulum calcium ATPase 2 OS=Homo sapiens OX=9606 GN=ATP2A2 PE=1 SV=1	24.7206	0.951295	0.0962029	0.975343	0.559273	24.4145	0.00176862	3.05284	good hit (Pearson >0.95)	241.2	316.1	394	211.9	658.4	1876	274.5	488.6	754.2	1986.8	2807.2	421.8	1270.2	1179.8	447.2	316.9	606.9	479.7	633.2	926.6	2445.1	3166.2	442.8	477.8	870	211.4	244.4	187.9	259.2	565	803.8	2281.2	2896.5
P16949	STMN1	Stathmin OS=Homo sapiens OX=9606 GN=STMN1 PE=1 SV=3	65.5351	0.768033	0.180066	0.876375	0.239208	4.13871	0.0756761	3.27324	poor hit (Pearson < 0.90)	129.6	140.2	218.1	79.7	757.4	2113.2	70.7	218.1	313.1	608.2	1924.4	103.7	609.8	604.5	99.7	50.1	157.8	105.2	173.7	290.2	433.3	992.5	723.7	967.7	3067.1	374.8	321.9	177.8	232.3	964.5	609.3	1359.2	4602
P16989	YBX3	Y-box-binding protein 3 OS=Homo sapiens OX=9606 GN=YBX3 PE=1 SV=4	25.775	0.880827	0.141181	0.938524	0.546053	9.23895	0.0156991	2.11642	moderate hit (Pearson >0.90)	164.5	227.7	360.4	184.7	367.9	889.9	238.6	367.3	442.7	822.7	1045.6	118.8	302.8	273.3	158.2	119.9	203.3	163	183.2	230	425.9	514.1	325.4	377.1	592.1	266.3	333.9	296.9	305.9	461.9	443.5	762.9	964.5
P17096	HMGA1	High mobility group protein HMG-I/HMG-Y OS=Homo sapiens OX=9606 GN=HMGA1 PE=1 SV=3	39.5118	0.959138	0.0808409	0.979356	0.636364	29.3404	0.00114687	2.87883	good hit (Pearson >0.95)	36.4	51.4	70.7	37.2	77.6	196.8	40.6	76	109.2	207.2	325.2	78.1	221.1	214.4	109.3	76.6	141.9	123.4	142.9	158.4	356.6	598.2	135.1	129	223.9	101	102.9	71.7	119.5	194.2	207.5	445.4	785.7
P17174	GOT1	Aspartate aminotransferase, cytoplasmic OS=Homo sapiens OX=9606 GN=GOT1 PE=1 SV=3	44.4551	0.688446	0.202512	0.829726	0.48478	2.76214	0.147428	3.61005	poor hit (Pearson < 0.90)	34.9	48.7	61.8	19.8	227.9	1046.6	29.4	74.7	106.6	258.4	758.3	25.9	219.9	221.3	26.1	8.9	57	25.7	58.1	114.9	194.7	375.6	51.3	58.8	276.4	28.3	36.3	12.2	22.9	80.2	60.4	152.5	296.4
P17480	UBTF	Nucleolar transcription factor 1 OS=Homo sapiens OX=9606 GN=UBTF PE=1 SV=1	13.6154	0.991409	0.0473801	0.995695	0.792035	144.258	2.37933e-05	3.50439	perfect hit (Pearson >0.99)	502.8	800.9	1061	563.5	1273.9	2943.4	619.1	1261.3	2635.4	8209.8	8124.7	515.8	1127.4	1070.9	574.8	408.4	766.7	674.2	773.3	1711.7	5143.8	5410.5	785.7	816.5	1280.5	482.9	516	393.1	608.2	1167.5	2472.6	6658.5	6774.3
P17568	NDUFB7	NADH dehydrogenase [ubiquinone] 1 beta subcomplex subunit 7 OS=Homo sapiens OX=9606 GN=NDUFB7 PE=1 SV=4	25.4216	0.927049	0.0799912	0.962834	0.672727	15.8848	0.00476876	3.13888	good hit (Pearson >0.95)	104.2	193.2	266.9	110.8	317.4	953.7	139.5	298.1	414.1	1045.4	1420.5												143.9	170.8	280.8	76.2	102.2	82.1	104.3	210.2	259.8	691.7	819
P17612	PRKACA	cAMP-dependent protein kinase catalytic subunit alpha OS=Homo sapiens OX=9606 GN=PRKACA PE=1 SV=2	37.3866	0.717359	0.190467	0.846971	0.48478	3.17257	0.118637	3.5066	poor hit (Pearson < 0.90)	5.1	6.5	11.4	7.6	22.8	127.6	5.6	20.1	22.8	49.2	88.3	8.2	87.7	135.5	7.8	17.2	25.4	14.7	23.4	36.8	102.8	175.4	201.8	246.1	547.5	133.5	108.3	73.4	126.6	283.6	257.6	440.8	800
P17812	CTPS1	CTP synthase 1 OS=Homo sapiens OX=9606 GN=CTPS1 PE=1 SV=2	33.5036	0.955586	0.0886321	0.977541	0.472428	26.8945	0.00140883	4.06188	good hit (Pearson >0.95)	65.6	92.3	117.7	48	277.9	984.7	73.4	129.3	210.7	986.4	1878.7	28.7	138.2	155.8	36.4	43.9	67	60.8	69.7	91.1	300.1	439.9	532.6	626.3	1678.8	250.6	212.9	329.1	235.2	616.6	809.7	3314	5652.2
P17844	DDX5	Probable ATP-dependent RNA helicase DDX5 OS=Homo sapiens OX=9606 GN=DDX5 PE=1 SV=1	23.7202	0.765335	0.17772	0.874834	0.49697	4.07675	0.0777161	1.82792	poor hit (Pearson < 0.90)	696.9	987	1234.3	616.1	1376.8	3894.2	781.8	1264.9	1545.2	2420.8	2990	944.9	2537.9	2263.2	1110.8	763	1601.5	1275.3	1343.2	1695.1	2924.8	3285.1	1304.4	1379.3	2302.9	835.7	905.8	676.5	849	1832.4	1800.5	3106.6	3913.1
P17858	PFKL	ATP-dependent 6-phosphofructokinase, liver type OS=Homo sapiens OX=9606 GN=PFKL PE=1 SV=6	19.9982	0.912795	0.132036	0.955403	0.497811	13.084	0.00737045	2.78556	good hit (Pearson >0.95)	100	152.1	191.5	98	249.3	814	117.3	207.4	313.9	746.5	914.1	130.7	382.6	384	145	108.5	186.6	155.6	204	315.9	843.1	942.9	157.7	190.7	415	117.2	122.7	94.4	125.1	209.5	297.1	650.5	783.9
P17980	PSMC3	26S proteasome regulatory subunit 6A OS=Homo sapiens OX=9606 GN=PSMC3 PE=1 SV=3	49.5248	0.899463	0.123711	0.9484	0.358664	11.1833	0.0104115	3.38753	moderate hit (Pearson >0.90)	210.9	327.9	434.7	178.6	843.1	2801.6	218.8	453.5	660.9	1622.4	3857.9	368.6	1757	1713.9	318.6	190.9	643.7	431.3	566.9	820	1969.5	3875.5	504.8	553.2	1255.4	243.1	235.1	174.5	236.1	660.6	597	1364.1	3008.3
P17987	TCP1	T-complex protein 1 subunit alpha OS=Homo sapiens OX=9606 GN=TCP1 PE=1 SV=1	65.8168	0.994039	0.0322628	0.997015	0.490909	208.458	9.55989e-06	5.18383	perfect hit (Pearson >0.99)	320.5	476.9	647.5	339.4	1239.8	4112.1	397.5	786.9	1340.9	6387	17529.4	551	2323.5	2324.9	620.9	484.8	986.8	663.7	1133.7	1865.5	8040.8	19764.1	929.3	989.3	2521.9	649.2	665.9	468.7	680.5	1473.5	2144.4	9578.8	22748.9
P18031	PTPN1	Tyrosine-protein phosphatase non-receptor type 1 OS=Homo sapiens OX=9606 GN=PTPN1 PE=1 SV=1	19.1578	0.975246	0.0753361	0.987545	0.546053	49.2465	0.000331469	3.96655	good hit (Pearson >0.95)	75.9	125.3	150	79	284.9	807.3	101.8	202.9	385.3	1619.2	1894.3	226.2	991.4	951.3	267.5	150	371.2	230.5	321.7	793.5	2698	2871.3	222.4	270.4	687.4	140.1	148.8	102.1	152.9	347.6	499.5	2206.9	2682.2
P18074	ERCC2	General transcription and DNA repair factor IIH helicase subunit XPD OS=Homo sapiens OX=9606 GN=ERCC2 PE=1 SV=1	30.8395	0.987997	0.048333	0.99398	0.6	102.89	5.47728e-05	4.50081	perfect hit (Pearson >0.99)	22.8	28.4	33.8	18.1	60.4	220.1	22.7	47.5	127.9	488	816.8	45.9	200.9	278.3	56.1	39.7	59.2	48	151.6	237.7	827.9	1347.9	58.2	66.2	128.2	37.8	35.7	33.4	31.5	82.5	139.7	428.8	642
P18077	RPL35A	60S ribosomal protein L35a OS=Homo sapiens OX=9606 GN=RPL35A PE=1 SV=2	24.5307	0.724261	0.199194	0.851035	0.358664	3.28326	0.112216	2.2735	poor hit (Pearson < 0.90)	827	1702.3	2003.8	908.1	2687.3	9659.6	975.6	2384	3131.8	6065.7	7587.5	1392.5	4479	3377	992	603.8	1827.6	1280.8	1973.8	2478.1	4424.9	5605.5	1137.6	1227.1	2662.8	551.6	517.5	406.3	659.7	1971.3	1827.6	2933.4	3481.4
P18085	ARF4	ADP-ribosylation factor 4 OS=Homo sapiens OX=9606 GN=ARF4 PE=1 SV=3	31.8856	0.684077	0.154039	0.82709	0.512092	2.70666	0.152038	3.97031	poor hit (Pearson < 0.90)	36.4	57.2	67	34.2	224.5	877.4	34.4	70	130	478.4	764.6	66.1	514.8	510.6	32	40.5	118.8	57.5	106.1	176.3	554.4	773.1
P18124	RPL7	60S ribosomal protein L7 OS=Homo sapiens OX=9606 GN=RPL7 PE=1 SV=1	23.2493	0.704864	0.205144	0.839562	0.525257	2.98533	0.130709	2.41707	poor hit (Pearson < 0.90)	485.8	868.2	1085	498.1	1808.6	6989.9	526.9	1445.7	1845.1	4035.7	5200.8	1214.5	4355.7	3742.1	1137.8	718.1	2059.6	1430.9	1868.2	2596.4	4032.3	4621.1	1571.5	1797	3634.6	881.2	934.2	708	1033.2	2750.4	2488.8	4788.8	5877.4
P18206	VCL	Vinculin OS=Homo sapiens OX=9606 GN=VCL PE=1 SV=4	0.0330955	0.47525	0.201135	0.689384	0.439943	1.13209	0.436469	2.18459	poor hit (Pearson < 0.90)	3.1	7	8.9	0	73.2	232.8	0	12.4	16.5	16.9	29.2	79.6	879.7	844.6	58.8	33.3	164.2	79.4	138.8	340.9	453.1	420.7	450.1	546.8	1095.8	169.5	212.6	77.4	131.3	527.6	423.5	785.8	849.4
P18583	SON	Protein SON OS=Homo sapiens OX=9606 GN=SON PE=1 SV=4	40.3258	0.926796	0.072441	0.962702	0.393939	15.8255	0.00480934	2.87359	good hit (Pearson >0.95)												127.4	346.9	333.1	110.3	69.9	192.8	123.9	153.6	220.9	548.6	975.1	73.6	94.8	162.3	54.3	51.1	34.3	48.1	120.5	96.8	229	516.5
P18615	NELFE	Negative elongation factor E OS=Homo sapiens OX=9606 GN=NELFE PE=1 SV=3	27.7669	0.984588	0.0546597	0.992264	0.563636	79.8576	0.000102066	3.27761	perfect hit (Pearson >0.99)	93.4	106.3	131.4	86.2	176	389.1	94	161.2	222.1	715	995.6	152.5	407.3	377.5	160.2	108.5	212.2	172.5	242.3	353.2	1119.9	1665.1	178.1	168.5	328.3	106.6	99.6	80.3	111.2	211.2	297.1	947.2	1395.5
P18621	RPL17	60S ribosomal protein L17 OS=Homo sapiens OX=9606 GN=RPL17 PE=1 SV=3	33.7166	0.779036	0.173335	0.88263	0.575758	4.40702	0.0676508	1.9183	poor hit (Pearson < 0.90)	739.4	1305.4	1551.9	714.7	1695.2	4812.2	930.3	1723.5	2219.8	3269.6	4069.4	1010.1	3036.3	2357.6	1114.6	681.2	1498.1	1271.4	1504.5	1960.4	3059.5	3770.9	1922.4	2089.5	2650.8	1102.5	1053.7	815.8	1183.1	2643.6	2775	3974.6	5052.5
P18669	PGAM1	Phosphoglycerate mutase 1 OS=Homo sapiens OX=9606 GN=PGAM1 PE=1 SV=2	103.223	0.398556	0.265034	0.631313	0.237616	0.828331	0.560059	2.75396	poor hit (Pearson < 0.90)	153	213.5	302.3	103.1	1056.9	3004	104.6	368	510.3	910.3	2054.5	352.3	2408.9	2443	281.3	107.1	621.2	349.7	566.6	816.1	1106.4	2182.1	724	873.1	3447.5	230	333.3	86	191.4	934.7	673.6	970.4	2672
P18754	RCC1	Regulator of chromosome condensation OS=Homo sapiens OX=9606 GN=RCC1 PE=1 SV=1	24.4512	0.964811	0.083749	0.982248	0.636364	34.2729	0.000792534	3.38531	good hit (Pearson >0.95)	126.1	184.9	232.2	142.7	389.3	932.7	128.4	358.2	485	1207.9	1625.2	192	619.9	695.5	215.2	172.5	369.7	212.5	473.5	614.2	1749.3	2103.2	192.4	243.8	458.9	167.1	150.2	101	182.2	332.5	432.4	1273.2	1554.8
P18858	LIG1	DNA ligase 1 OS=Homo sapiens OX=9606 GN=LIG1 PE=1 SV=1	48.8797	0.982459	0.0533166	0.991191	0.437714	70.012	0.000140839	5.13009	perfect hit (Pearson >0.99)	10.8	20.1	32.8	11.5	70.9	279.7	16	43.7	52.4	248.5	918.5	84.8	347.1	333.8	132.9	90.8	174.6	120.3	144.9	201.2	533.3	1285.3	18.3	20.4	88	9.1	7.9	2	5.3	28	22.8	143.4	609.7
P18859	ATP5PF	ATP synthase-coupling factor 6, mitochondrial OS=Homo sapiens OX=9606 GN=ATP5PF PE=1 SV=1	34.5802	0.948368	0.0906437	0.973842	0.563636	22.9597	0.00204197	2.6222	good hit (Pearson >0.95)	463.1	601.5	709	511.6	1011.1	2211.3	557.9	929.5	1105.3	2258.5	3625.4	418	1174.7	1244	572.8	535.6	774.5	629.2	840.5	1111.4	2093.3	2867.6	518.6	558.6	1066.1	455.6	415.6	309.5	488.7	754.3	855	1533.3	2253.7
P18887		DNA repair protein XRCC1 OS=Homo sapiens OX=9606 GN=XRCC1 PE=1 SV=2	126.591	0.900088	0.121801	0.94873	0.333333	11.261	0.0102555	18.1172	moderate hit (Pearson >0.90)	0	6.6	7.4	0	23.2	59.8	0	7.3	13.1	30.8	94.6	5.4	44.6	43.9	4.9	1.8	11	3.5	13.9	24.4	44.2	98.7	9.9	13.3	54.7	7.7	4.9	1.5	4.3	20.9	22.1	55	131.6
P19174	PLCG1	1-phosphatidylinositol 4,5-bisphosphate phosphodiesterase gamma-1 OS=Homo sapiens OX=9606 GN=PLCG1 PE=1 SV=1	41.0739	0.993118	0.0343474	0.996553	0.406061	180.374	1.36857e-05	5.30474	perfect hit (Pearson >0.99)	22.7	44.1	44.7	27.5	109.1	310.6	29.7	78.8	93.1	482.9	1045.4	7.1	40.2	31.6	6.8	2.6	4.4	6.9	12.9	16.8	108.6	378.2	78.6	86.2	220	34.6	49.6	23.9	41.8	120.6	104.2	701.4	1978.6
P19338	NCL	Nucleolin OS=Homo sapiens OX=9606 GN=NCL PE=1 SV=3	16.6949	0.843224	0.169078	0.918272	0.69697	6.72317	0.0302473	1.38434	moderate hit (Pearson >0.90)	6865.8	8795.4	10450.5	6495.2	10536.7	22502.9	7339.3	11792.1	14300.8	21226.1	22783.5	6040.9	11532	10335.8	6224.7	4930.7	7929.2	7436.7	8099.9	9345.8	14375.4	14998.3	13232.1	13343	16715.5	8400.3	8507.2	7253.2	9975.5	16890.8	18269	27374.1	28572.4
P19367	HK1	Hexokinase-1 OS=Homo sapiens OX=9606 GN=HK1 PE=1 SV=3	26.8127	0.954612	0.0949286	0.977043	0.472428	26.2904	0.0014863	4.43242	good hit (Pearson >0.95)	25.2	47	57.8	21.4	143.9	640.8	18.7	71.3	140.1	734	1031.6	123.9	770.6	715.5	115.2	69.9	207.3	143.2	202.7	361.5	1813.1	2328.1	137.1	150.9	508.7	59.6	69.7	39.4	72.6	183	247.5	1175.6	1794.2
P19388	POLR2E	DNA-directed RNA polymerases I, II, and III subunit RPABC1 OS=Homo sapiens OX=9606 GN=POLR2E PE=1 SV=4	26.2996	0.984066	0.0561897	0.992001	0.672727	77.2006	0.000110887	4.13545	perfect hit (Pearson >0.99)	66	88	136.2	76.6	216.6	621.2	89.6	183.9	305.8	994.9	1431.7	52.9	192.8	180.6	51.5	39.5	108.1	71.9	107.8	210.2	732.5	1059.9	298.7	337.4	681	209.8	208.2	131.5	211.4	536.3	879.4	2667.5	3730.8
P19404	NDUFV2	NADH dehydrogenase [ubiquinone] flavoprotein 2, mitochondrial OS=Homo sapiens OX=9606 GN=NDUFV2 PE=1 SV=2	22.4548	0.949782	0.0986904	0.974568	0.6	23.6417	0.00190697	3.65206	good hit (Pearson >0.95)	17.3	39.8	66.8	23	121.7	346.8	33.9	109.8	157.2	424.8	599.7	181.3	646.5	613.2	173.1	138.3	349.3	222.3	285.5	531	1303.5	1564.7	405	444.5	864	229.6	247.5	191.5	235	653.5	875.7	2199.4	2689.5
P19447	ERCC3	General transcription and DNA repair factor IIH helicase subunit XPB OS=Homo sapiens OX=9606 GN=ERCC3 PE=1 SV=1	8.58253	0.976942	0.0780856	0.988404	0.769697	52.9613	0.000277912	3.7852	good hit (Pearson >0.95)	24.4	35	59.3	34.8	93.7	340.9	55.5	154.3	336.4	563.1	563.8	36.6	107.1	106.3	42.1	31.7	61.5	55.4	129.1	284.1	376.6	382.4	19.9	20.7	41.9	9.9	10.8	9.1	25	74	186.2	241.3	216
P19525	EIF2AK2	Interferon-induced, double-stranded RNA-activated protein kinase OS=Homo sapiens OX=9606 GN=EIF2AK2 PE=1 SV=2	19.9002	0.894134	0.143888	0.945586	0.490909	10.5573	0.0117981	3.17028	moderate hit (Pearson >0.90)	228	367.5	483.6	225.1	749.8	2616.6	255.9	688.5	875.9	2265.9	2658	303.6	1619.3	1470.6	364.3	330.9	717.1	474	676.3	1128.9	2691.5	2978.7	566	692.1	1439.7	486.6	430.4	308.3	569.1	1061.8	1294.7	2942.8	3610.1
P19623	SRM	Spermidine synthase OS=Homo sapiens OX=9606 GN=SRM PE=1 SV=1	0.0282625	0.393621	0.227766	0.627392	0.29081	0.811417	0.568085	2.61262	poor hit (Pearson < 0.90)	47.1	95.5	134.3	39.4	488.1	1968.6	48.5	144.5	210.1	424.6	728.6	131.3	1177.2	1124.4	115.9	68.5	233.6	151.6	253.9	418.3	686.3	870.3	127.1	155.2	560.5	40.8	42.8	20	47.5	142.1	117.1	206.5	283.6
P19784	CSNK2A2	Casein kinase II subunit alpha' OS=Homo sapiens OX=9606 GN=CSNK2A2 PE=1 SV=1	51.7631	0.988477	0.0443995	0.994222	0.490909	107.231	4.94728e-05	4.30634	perfect hit (Pearson >0.99)	61.8	95.6	96	56.2	171.3	521.5	62.3	167	182.8	774	1863.8	145.6	367.3	354	123.1	109.3	219	151.7	191.3	264.3	784.9	1726.5	110.4	138.6	316	73.9	80.2	57.8	82.4	196	190.8	987.8	2390.9
P19793	RXRA	Retinoic acid receptor RXR-alpha OS=Homo sapiens OX=9606 GN=RXRA PE=1 SV=1	21.2139	0.937953	0.0744674	0.96848	0.510741	18.8959	0.00320765	24.6125	good hit (Pearson >0.95)	0	0	0	1.7	7.7	49.6	0	1.5	10.3	50.6	94.2	6.5	10.2	11.6	3	6.4	8.7	9.2	8.7	19	47.2	45.4
P20020	ATP2B1	Plasma membrane calcium-transporting ATPase 1 OS=Homo sapiens OX=9606 GN=ATP2B1 PE=1 SV=4	30.3617	0.98443	0.0551899	0.992185	0.563636	79.0329	0.000104696	4.60205	perfect hit (Pearson >0.99)	34.4	49.8	60.8	30.5	141.7	476.2	36.9	86.5	178.9	725.6	1166.5	55.3	220.2	231.8	48.1	50.3	89.7	66.5	100.2	200.1	886.9	1308.4	221.8	254.3	621.5	96.3	117.3	71.1	105	304.4	384.1	2354.8	3959.9
P20042	EIF2S2	Eukaryotic translation initiation factor 2 subunit 2 OS=Homo sapiens OX=9606 GN=EIF2S2 PE=1 SV=2	11.044	0.879365	0.149802	0.937747	0.614183	9.11186	0.0161665	3.32718	moderate hit (Pearson >0.90)	361.4	685.8	865	440.1	1196.6	3726.2	554	1035.7	4481.4	11030.4	6141.4	594.7	1952	1873.3	731.1	523	1106.2	840.7	1053.4	4124.9	9529.4	5723.3	1392.4	1566.8	3337.9	1119.3	1171.2	847.8	1264.9	2256.1	8251.7	15241.2	8607.5
P20073	ANXA7	Annexin A7 OS=Homo sapiens OX=9606 GN=ANXA7 PE=1 SV=3	23.2961	0.338916	0.186529	0.582165	0.55925	0.640835	0.656412	3.48391	poor hit (Pearson < 0.90)	11.3	16.1	27.6	16	72.7	399.7	18.7	37.2	43.9	144.6	205.6	84.9	692.8	718	78.8	41.1	195.2	97.4	164.9	293.8	605.6	584.1
P20248	CCNA2	Cyclin-A2 OS=Homo sapiens OX=9606 GN=CCNA2 PE=1 SV=2	20.9075	0.992173	0.0420503	0.996079	0.660606	158.463	1.88606e-05	3.70887	perfect hit (Pearson >0.99)	109.2	118.4	136.9	100.8	172.2	376.4	114.9	186.2	434.3	1298.6	1622.7	149.2	305.3	280.3	148.7	129.6	174.2	166.1	211	558.8	1574.8	1969.2	57.5	74.3	186.7	40.1	43.8	24.6	36.8	101.4	160.6	524.6	655.5
P20290	BTF3	Transcription factor BTF3 OS=Homo sapiens OX=9606 GN=BTF3 PE=1 SV=1	42.4415	0.987902	0.0461045	0.993932	0.454545	102.07	5.58619e-05	4.63284	perfect hit (Pearson >0.99)	72.1	118	154.6	61.2	283.7	778.4	52.7	175.1	244.7	1359.9	2861	138.6	675.6	660	147	107.6	270.3	188.2	259.3	411.4	1888.2	3891.3	186	211.4	525.4	126.6	133.6	86.1	149.6	313	397.8	1310.7	2549.6
P20340	RAB6A	Ras-related protein Rab-6A OS=Homo sapiens OX=9606 GN=RAB6A PE=1 SV=3	30.5429	0.695963	0.207219	0.834244	0.559887	2.86134	0.139654	3.50719	poor hit (Pearson < 0.90)	8.2	13	17.2	11.3	46.7	260	6.7	10.3	29.9	91.2	151.9	43.5	229.9	274.4	29.7	24.2	59.1	42.7	77.2	105.7	258.9	331	10.5	9.2	71.6	6.1	4.5	5.9	6.9	19.1	25.6	74	109.5
P20585	MSH3	DNA mismatch repair protein Msh3 OS=Homo sapiens OX=9606 GN=MSH3 PE=1 SV=4	27.6401	0.949496	0.0936896	0.974421	0.69697	23.5005	0.00193387	2.60397	good hit (Pearson >0.95)	22.4	16.8	25	21.7	30.4	112.5	19.1	31.1	38.2	99.1	145.9	54.4	150.7	129.4	75.1	63.3	88.5	98.6	108.5	175.4	281.9	320.6	126.7	138.3	234.1	93.4	85.6	58.1	96.4	188.5	256.9	489.6	741.7
P20618	PSMB1	Proteasome subunit beta type-1 OS=Homo sapiens OX=9606 GN=PSMB1 PE=1 SV=2	107.905	0.949045	0.0884052	0.974189	0.490909	23.2815	0.00197665	3.51284	good hit (Pearson >0.95)	155.4	217.2	269.2	146.3	486.8	1501.9	161.1	328.9	426.5	935.4	2377	208.1	836.2	734.9	252	163.9	356.3	243.9	364.1	530.3	1001.8	2494.1	282.8	317.9	648.5	154.3	146.1	97.2	155.5	394.9	428.7	1062.8	2294.4
P20674	COX5A	Cytochrome c oxidase subunit 5A, mitochondrial OS=Homo sapiens OX=9606 GN=COX5A PE=1 SV=2	32.7789	0.800375	0.184411	0.894637	0.481485	5.01174	0.0534311	3.56116	poor hit (Pearson < 0.90)	125.2	202.1	229.9	119.7	694.2	2237.7	93.2	314.9	469.5	1358	2216.7	333.8	2645	2500.4	235.6	133.8	562.7	316.2	613.3	1196.1	2790.6	3887.7	337.4	443.3	1695.5	155.7	160.1	104.2	163.2	538.5	601.5	1742.8	2690.8
P20700	LMNB1	Lamin-B1 OS=Homo sapiens OX=9606 GN=LMNB1 PE=1 SV=2	22.2933	0.962776	0.0845065	0.981212	0.672727	32.3306	0.00091079	2.8816	good hit (Pearson >0.95)	246.1	291.9	365.8	238.6	614.2	1438.7	292.5	555.7	784.1	1843.4	2365.7	384.2	979.8	1007.1	440.7	382.7	584.9	490.9	676.2	1245.6	2084.3	2612.4	750.4	807.2	1487.1	497	533.1	371.1	579.1	1203.1	1649.6	3527	4595.2
P20810	CAST	Calpastatin OS=Homo sapiens OX=9606 GN=CAST PE=1 SV=4	37.5215	0.982171	0.0562481	0.991046	0.490909	68.8624	0.000146653	4.20585	perfect hit (Pearson >0.99)	43.4	51.4	80.3	41.3	123.2	359	44.2	103.2	137.7	534.9	981	63.3	262.5	310.4	90	53	126.8	76.9	129.7	167.4	860.9	1784.2	71.2	72.3	187.4	45.7	47.3	24.2	34.1	100.4	104	404.1	702.3
P20936	RASA1	Ras GTPase-activating protein 1 OS=Homo sapiens OX=9606 GN=RASA1 PE=1 SV=1	29.5447	0.998656	0.0169078	0.999328	0.656491	928.842	2.31532e-07	6.11946	perfect hit (Pearson >0.99)	49.3	85.6	91.5	56.2	176.7	569.7	74.2	145.6	591	2618.1	4046.9	37.1	205.7	195.2	74.3	61	87.4	63.8	79.2	421.2	2354.9	3918.2	114.2	141.9	306.7	90.6	99.7	68.6	89.9	170.4	790.5	3064.9	4426.9
P20962	PTMS	Parathymosin OS=Homo sapiens OX=9606 GN=PTMS PE=1 SV=2	0.0293949	0.448004	0.141216	0.669331	0.275897	1.01451	0.47993	0.913184	poor hit (Pearson < 0.90)	150.2	175.6	238.1	97	595.1	1675.7	97.8	226	258	285.3	339.6	207.2	1117.8	1113.7	210.2	108.4	335.2	191.2	293.4	395.3	390.8	325
P21127	CDK11B	Cyclin-dependent kinase 11B OS=Homo sapiens OX=9606 GN=CDK11B PE=1 SV=4	184.136	0.671572	0.166473	0.819496	0.393939	2.55601	0.165601	2.63672	poor hit (Pearson < 0.90)												48.7	250.3	263	61.2	38.3	80.8	67.3	140.5	227.1	274.7	362.9	37.8	48.5	105.7	16.8	11.3	13	19.5	49.9	46.5	109.1	196.2
P21266	GSTM3	Glutathione S-transferase Mu 3 OS=Homo sapiens OX=9606 GN=GSTM3 PE=1 SV=3	0.0316267	0.481539	0.200683	0.69393	0.38029	1.16098	0.426552	2.27191	poor hit (Pearson < 0.90)	81.5	148.1	185.1	69.7	715.7	2893.2	85.1	282	373.6	688.4	957.9	93.9	820.1	780.4	81.7	46.3	170.5	84.9	147.4	252	417.3	438.1	277.9	352	1379.8	96.1	80.3	52.6	94.5	342.9	287.7	454.9	570.9
P21333	FLNA	Filamin-A OS=Homo sapiens OX=9606 GN=FLNA PE=1 SV=4	48.406	0.987076	0.0470267	0.993517	0.406061	95.4705	6.58444e-05	4.80118	perfect hit (Pearson >0.99)	801.4	1330.3	1786.2	815.1	3532.9	11450.2	881.5	2200	3139.1	14821.2	37364.8	1235.6	5960.4	5731	1306	868.6	2255.3	1370.5	2030.2	3488.4	14564	31572	1633.3	1821.7	4327.2	848.5	998.5	514.7	831.2	2386.1	2522.1	12132.4	29711.4
P21359	NF1	Neurofibromin OS=Homo sapiens OX=9606 GN=NF1 PE=1 SV=2	23.3667	0.971684	0.0754419	0.98574	0.563636	42.8951	0.00046266	3.67688	good hit (Pearson >0.95)	43.9	67.5	71.2	40	87.4	294	60.2	81.9	134.4	400.5	529	12.9	51	43.5	14.1	15.3	21.2	9.2	21.3	44.6	132.5	177.4	12.5	18.1	44.4	13.3	14.8	7.6	12.1	30.4	35.1	127.7	157.8
P21796	VDAC1	Voltage-dependent anion-selective channel protein 1 OS=Homo sapiens OX=9606 GN=VDAC1 PE=1 SV=2	25.2401	0.717651	0.212225	0.847143	0.43316	3.17714	0.118362	3.32281	poor hit (Pearson < 0.90)	274.6	480	567.8	226.4	1612.1	6473.7	243.4	641.8	1142.9	3366.7	4680.9	505.6	3903.6	3506.3	370.3	290.7	860.3	543.3	865.6	1651.4	3729	4701.2	677.6	836.7	3277.7	351.1	444.3	235.2	351.2	1039.5	1233.1	3561.6	4282.9
P21912	SDHB	Succinate dehydrogenase [ubiquinone] iron-sulfur subunit, mitochondrial OS=Homo sapiens OX=9606 GN=SDHB PE=1 SV=3	17.2293	0.921926	0.126809	0.96017	0.656571	14.7604	0.00562881	2.87173	good hit (Pearson >0.95)	297.3	367	430.8	279.2	776.9	2194	283.4	703.1	1198.6	3228.2	3696.8	484.4	1776.7	1647	416.6	325.5	647.4	470	765.6	1561.1	2934	3324.3	511.3	561.3	1396.3	385	373.3	271.3	430	745.2	995.2	2056.7	2349.5
P21953	BCKDHB	2-oxoisovalerate dehydrogenase subunit beta, mitochondrial OS=Homo sapiens OX=9606 GN=BCKDHB PE=1 SV=2	41.1256	0.947392	0.0925664	0.973341	0.515152	22.5108	0.00213823	3.08579	good hit (Pearson >0.95)	49.3	89.8	80.5	49.8	154.3	374.7	61.5	144.3	203.7	433.5	699.6	84.1	334.7	296.2	125.9	125	157.7	128	189.3	276.6	482.1	625	136.6	163.4	313.5	120.4	101.6	78.7	126.5	193.1	265.4	518.9	792.7
P21964	COMT	Catechol O-methyltransferase OS=Homo sapiens OX=9606 GN=COMT PE=1 SV=2	25.3337	0.669124	0.226655	0.818	0.45022	2.52785	0.168319	3.83403	poor hit (Pearson < 0.90)	8.4	20.8	18.8	11.6	37.3	127.7	11.2	28.4	40.5	96.2	156.1	9	308.7	261.7	17.7	10.7	31.9	19.5	44.6	101.5	173.4	204.9	49.9	58.5	271.4	27.9	32.9	21.8	28.2	93.5	102.8	310.8	342.1
P22033	MMUT	Methylmalonyl-CoA mutase, mitochondrial OS=Homo sapiens OX=9606 GN=MMUT PE=1 SV=4	59.3218	0.997334	0.0230852	0.998666	0.745455	467.601	1.28212e-06	5.23326	perfect hit (Pearson >0.99)	130.4	181.7	258.3	146.1	502.7	1280.2	274.5	972.8	1963.3	4759.6	8500.6	307	996.6	1013	326.9	321.1	478.1	595.5	1489.5	3407.3	6250.8	9458	245.2	289.3	692	181.3	216	127.6	369	1027.5	2054.9	4472.9	6498.2
P22059	OSBP	Oxysterol-binding protein 1 OS=Homo sapiens OX=9606 GN=OSBP PE=1 SV=1	41.6277	0.981086	0.0574348	0.990498	0.454545	64.8384	0.000169872	4.84085	perfect hit (Pearson >0.99)	110.9	165.9	237.2	121.2	474.2	1657.6	154.9	251.8	429.8	1945.8	4382.3	76.6	579.6	572.8	80.4	49.4	147.5	97.7	159.2	318.7	1441.7	2856.7	40.8	58.6	140.3	30	28.5	17.6	31.6	76.3	88.7	356.6	651.6
P22061	PCMT1	Protein-L-isoaspartate(D-aspartate) O-methyltransferase OS=Homo sapiens OX=9606 GN=PCMT1 PE=1 SV=4	15.1183	0.373522	0.236202	0.611165	0.423345	0.745283	0.600726	1.78994	poor hit (Pearson < 0.90)	713.6	832.1	1036.9	809.8	2522.6	5341.2	744.8	1537.9	1971.3	2764.1	3325.1	1032.3	4986.9	4557.2	1148.7	1120.9	1620.2	1217.8	2098.3	3546.2	3408.9	3488	1252.5	1501	3978.3	1108.8	970.6	699.3	1193.4	2033.3	2203.5	2726.7	3289.5
P22087	FBL	rRNA 2'-O-methyltransferase fibrillarin OS=Homo sapiens OX=9606 GN=FBL PE=1 SV=2	28.0534	0.948747	0.0970141	0.974036	0.563636	23.1386	0.00200529	2.7919	good hit (Pearson >0.95)	178	242.9	309.1	150	374.1	1127.7	189	352.8	475.1	1184.2	1700.6	286.9	769.5	664.1	293.5	208.4	406.2	295.6	344.2	578.7	1452	2008	195.8	182.7	324.2	107.4	107.2	103.1	127.7	245	308.8	716.8	972.6
P22102	GART	Trifunctional purine biosynthetic protein adenosine-3 OS=Homo sapiens OX=9606 GN=GART PE=1 SV=1	17.861	0.995326	0.0310619	0.99766	0.939394	266.203	5.2092e-06	5.14619	perfect hit (Pearson >0.99)	698.4	1035.6	1239.1	791.1	3913.7	8056.5	3807.1	7985.1	11189.6	26344	35207.7	1262.4	4855.1	5031.7	1473	2456.1	1868.4	5779.6	13115.3	18000.8	27177.8	39073.4	1563.1	1764.3	4753.1	1210.7	2033.9	655.3	6558.1	11927.2	17310	35000.6	44487.9
P22234	PAICS	Multifunctional protein ADE2 OS=Homo sapiens OX=9606 GN=PAICS PE=1 SV=3	26.3607	0.992192	0.0404543	0.996088	0.563636	158.844	1.8749e-05	4.81832	perfect hit (Pearson >0.99)	616.4	1088.8	1113.2	687.9	1722.2	6315.2	786.4	1571.5	3754.8	17735.9	25204.7	993.6	3955.2	4095.7	980.1	752.6	1525.1	1101.3	1955.7	4116.1	17765.5	24452.5	1170.2	1348.8	4123.7	876.2	918.5	691.2	1122.9	2230	3899.4	16989.7	26115.8
P22307	SCP2	Non-specific lipid-transfer protein OS=Homo sapiens OX=9606 GN=SCP2 PE=1 SV=2	37.5801	0.488099	0.263708	0.698641	0.35558	1.19188	0.416262	2.77157	poor hit (Pearson < 0.90)	117.5	131.4	196.6	123.3	497.2	1584.6	138.1	239.7	440.1	719.5	1123.4	170.2	1334.6	1476.1	131.5	103.9	347.9	206.1	294.4	577.8	973.2	1298.8	405.9	566.6	1899.1	242.9	252.9	162.6	277.3	566.5	542.4	1128	1771.4
P22314	UBA1	Ubiquitin-like modifier-activating enzyme 1 OS=Homo sapiens OX=9606 GN=UBA1 PE=1 SV=3	0.0241677	0.363955	0.240784	0.603287	0.213348	0.71527	0.616208	2.85791	poor hit (Pearson < 0.90)	468.1	756.2	1203.3	339.9	4806.5	16356.7	468.6	1305.1	2103.4	3664.7	7153.1	611	6720.5	6556.1	318.4	173.4	1295.6	579.7	1229.5	2147.2	3003.6	4441.1	2045.3	2513.1	11109.5	554.5	578.3	314.1	603.4	2942.7	2090.1	3532.1	7016.2
P22392	NME2	Nucleoside diphosphate kinase B OS=Homo sapiens OX=9606 GN=NME2 PE=1 SV=1	0.0327663	0.605749	0.163457	0.778299	0.439943	1.92057	0.245392	1.72512	poor hit (Pearson < 0.90)	281	459.5	546.2	187.6	1889.7	5587.1	170.5	675.8	812.8	1205	1531.9	187.6	2110.2	1904.5	167.9	56.4	394.2	210.9	354.6	596.5	583.7	723.9	1076.8	1303.7	4710.1	397.4	518.9	149.1	315.6	1252.7	929.6	1467	1849.7
P22570	FDXR	NADPH:adrenodoxin oxidoreductase, mitochondrial OS=Homo sapiens OX=9606 GN=FDXR PE=1 SV=3	24.5236	0.994299	0.0349064	0.997146	0.6	218.026	8.55253e-06	4.44065	perfect hit (Pearson >0.99)	133.8	196.2	211.6	165.5	349.5	929	160.2	373.5	869.4	3259.9	4822.8	229.2	775.8	752.1	280	224.9	365.8	261.1	492.9	1056.5	3306.5	4303.4	359.9	396.2	824.8	253	213.1	194.9	271	602.7	1168.8	3909.4	5445.6
P22626	HNRNPA2B1	Heterogeneous nuclear ribonucleoproteins A2/B1 OS=Homo sapiens OX=9606 GN=HNRNPA2B1 PE=1 SV=2	23.5048	0.791562	0.171835	0.889698	0.478788	4.74698	0.0590882	1.96672	poor hit (Pearson < 0.90)	2083.5	4267.8	4185.9	1993.5	5140.5	12125.1	2792.3	5213.1	6706.9	9413.3	11645.6	2283.4	7069.7	6112.4	3188	2405.9	4545.8	3973.3	4619.5	5162.4	8415.4	9912.6	4876.6	5740.4	8896.6	3628.2	3480.4	2376	4017	6943.8	6592.4	10021.1	12002.5
P22694	PRKACB	cAMP-dependent protein kinase catalytic subunit beta OS=Homo sapiens OX=9606 GN=PRKACB PE=1 SV=2	141.944	0.662001	0.220075	0.813635	0.700649	2.44824	0.176341	2.59982	poor hit (Pearson < 0.90)	40.9	51.7	62.2	35.4	104.7	365.7	35.8	57.8	71.9	175.5	324.6	70.1	292.3	254.8	60.6	30.3	106.2	68.3	102.2	117	240.2	431.2	49.7	72.1	149.4	30.4	21.8	17.8	22.6	60.1	49.4	121.8	226.8
P22695	UQCRC2	Cytochrome b-c1 complex subunit 2, mitochondrial OS=Homo sapiens OX=9606 GN=UQCRC2 PE=1 SV=3	26.3124	0.940616	0.105833	0.969854	0.435616	19.7995	0.00288015	3.44159	good hit (Pearson >0.95)	113.6	185.1	229.9	135.8	410.7	1270.1	147	249	385.6	1302.3	1887.3	408.2	1732.5	1696.4	396.3	301.5	631.6	487	685	986.2	3164	4018.7	758.2	839.3	2087.1	493.7	492.1	361.9	550.8	1055.2	1299.3	4344.9	5945.3
P22830	FECH	Ferrochelatase, mitochondrial OS=Homo sapiens OX=9606 GN=FECH PE=1 SV=2	29.8058	0.923392	0.11733	0.960933	0.480245	15.0668	0.0053742	3.14686	good hit (Pearson >0.95)	44.6	61.8	84	38.8	133	408.9	42.9	106.9	160.2	392	534.7	61.4	172.6	151.7	50.3	37.5	79.2	46	79.2	144.4	306.5	457.7	43.6	51.5	145	17.3	19.7	10.2	19	58.6	85.6	238.6	339
P23193	TCEA1	Transcription elongation factor A protein 1 OS=Homo sapiens OX=9606 GN=TCEA1 PE=1 SV=2	21.7959	0.997592	0.0233143	0.998795	0.745455	517.762	9.94607e-07	4.5097	perfect hit (Pearson >0.99)	372.4	437.8	585.1	390.4	816.5	1943.6	578.2	1946.6	4122.1	8674.9	11513.1	422	1046.3	1012.6	385.7	328.2	537.8	641.5	1598.7	4387.2	7337.9	9936.3	944.6	991.1	1759.9	626.6	698.8	528	920.7	2824	6419.8	12056.3	15339.6
P23246	SFPQ	Splicing factor, proline- and glutamine-rich OS=Homo sapiens OX=9606 GN=SFPQ PE=1 SV=2	23.2332	0.805154	0.174233	0.897304	0.515152	5.16533	0.0504906	1.84097	poor hit (Pearson < 0.90)	1236	1957.4	2291.6	1333.1	2651.8	6730.4	1638.6	2745.5	3211.1	5205.1	6326	1877.6	4614.1	4122.4	1978.5	1351.5	2719.9	2087.3	2550.8	3115.2	5610.8	6271.5	2637.5	2879.7	4371	1784.1	1744.7	1563.3	2011.9	3678.8	3689	5598.1	7093.7
P23258	TUBG1	Tubulin gamma-1 chain OS=Homo sapiens OX=9606 GN=TUBG1 PE=1 SV=2	13.5445	0.981574	0.0654926	0.990744	0.660606	66.5887	0.000159183	3.2048	perfect hit (Pearson >0.99)	210.5	370.4	401.6	235.8	574	1459.1	244.3	670.2	1527.8	3236	3853.3	367.6	793.4	797.3	375	273.3	481.9	403.4	607.8	1295.8	2169	2561.2	268.9	291	495.5	176.4	169	147.3	196	434.8	998.2	1668.3	1652.6
P23284	PPIB	Peptidyl-prolyl cis-trans isomerase B OS=Homo sapiens OX=9606 GN=PPIB PE=1 SV=2	2.98135	0.781503	0.196038	0.884027	0.818182	4.47091	0.0659155	2.0578	poor hit (Pearson < 0.90)	2508.6	3157.8	3412.2	2212.9	4360.8	7915.1	5425	10489.7	20375.4	14642.3	10126.5	1632	4577.6	4237.4	2674.7	2931.6	2713.9	4961.2	9906	18079.6	12034.9	7890.4	3213.5	3739.7	6463.5	2976.4	3721.5	2397.2	6625	14316.4	28661.5	18251.7	11883.7
P23368	ME2	NAD-dependent malic enzyme, mitochondrial OS=Homo sapiens OX=9606 GN=ME2 PE=1 SV=1	15.1328	0.960283	0.0957902	0.97994	0.644065	30.2225	0.00106909	3.45924	good hit (Pearson >0.95)	161.1	246.5	255.2	148.6	495	1575.1	176.9	326.9	915.5	2123.8	2390.6	68.5	245.8	233.5	76.7	52.3	103.3	62.9	111	309.7	637.2	735.3	483.1	586.6	1433.7	333.9	329.8	235	340	730.6	1491.6	3982.7	4035.1
P23378	GLDC	Glycine dehydrogenase (decarboxylating), mitochondrial OS=Homo sapiens OX=9606 GN=GLDC PE=1 SV=2	11.1116	0.980906	0.0679819	0.990407	0.757576	64.2154	0.00017392	3.16881	perfect hit (Pearson >0.99)	391	589.7	637.6	367.1	870.5	1979.4	483.1	1253.7	2429.7	3861	4232.4	376.1	1081.7	970.9	380.1	339.4	558.3	503.2	822.7	2087	3023	3467.9	748	861.1	1454.2	482.2	531.1	405.8	633.7	1639.5	3277.2	5293.6	5450.7
P23381	WARS1	Tryptophan--tRNA ligase, cytoplasmic OS=Homo sapiens OX=9606 GN=WARS1 PE=1 SV=2	45.6645	0.998745	0.0157388	0.999373	0.636364	995.096	1.94952e-07	6.26402	perfect hit (Pearson >0.99)	116.8	153.1	260.5	147.6	490	1544.9	157.7	403.9	1289.8	7196.6	14469.9	185.8	805.1	800.7	207.6	161.3	332.7	229.4	375.2	2442.1	7926.6	15237.5	377.2	420.4	1222	253.9	299.2	183.7	260.3	717.1	2514.2	10387.5	16852.2
P23396	RPS3	40S ribosomal protein S3 OS=Homo sapiens OX=9606 GN=RPS3 PE=1 SV=2	29.9593	0.86333	0.148227	0.929156	0.51275	7.89612	0.0218092	2.99438	moderate hit (Pearson >0.90)	965.6	1933.8	2225.6	1241.3	3343.8	13330.9	1344.9	2208.7	3408.3	8444.1	12039	1524.8	6231.7	5753.4	1957	1535.6	2651.7	2002.6	2954	3430.4	8640.3	11549.4	2540.1	2687.1	6443.5	1641.9	1500.3	1240.3	1773.4	3659.2	3987.3	9281.8	13611.6
P23526	AHCY	Adenosylhomocysteinase OS=Homo sapiens OX=9606 GN=AHCY PE=1 SV=4	9.98603e+45	0.0107543	0.29508	0.103893	0.139394	0.013589	0.999499	2.61042	poor hit (Pearson < 0.90)	109.4	200.9	286.4	89.6	970.6	3495.8	102.5	348.1	506.2	921.3	1333.5	176.6	1668.8	1477.1	183	154.5	378.9	287	450.3	723	1331.3	1497.3	466.9	583.7	2130.8	146	171.7	59.2	147.7	621.3	491.5	775	1028.9
P23528	CFL1	Cofilin-1 OS=Homo sapiens OX=9606 GN=CFL1 PE=1 SV=3	0.0330423	0.589995	0.171435	0.768111	0.38029	1.79874	0.266407	1.98073	poor hit (Pearson < 0.90)	1103.1	1627.1	2358.9	716.1	8614.6	25365.8	783.8	2178.9	3090.5	4420.7	7799.2	1173	13440.6	12489.3	624.4	122.9	2291.3	1134.7	2016.7	3798.4	3637.5	4565.2	3803.2	5358.9	20646	1434.6	1244.2	568.8	1340.2	5140.1	4054.8	5324.3	8498.3
P23588	EIF4B	Eukaryotic translation initiation factor 4B OS=Homo sapiens OX=9606 GN=EIF4B PE=1 SV=2	28.2881	0.992625	0.0387462	0.996305	0.563636	168.23	1.62649e-05	4.3692	perfect hit (Pearson >0.99)	351.6	479.4	632.1	313.9	1046.2	2701	363.7	719.9	1281.8	6562.8	10282.3	355.6	1003.6	994.7	410.6	298.2	555.5	436	585.5	1041.2	4399.7	6335.9	766	884.6	2097.9	499	467	338.1	486.2	1029.8	1508.5	8534.4	12975.3
P23786	CPT2	Carnitine O-palmitoyltransferase 2, mitochondrial OS=Homo sapiens OX=9606 GN=CPT2 PE=1 SV=2	38.1721	0.788373	0.180278	0.887904	0.43316	4.65663	0.0612096	3.67961	poor hit (Pearson < 0.90)	13.8	26.3	36.4	18.2	107.9	358.7	19.3	46	70.2	182.9	318.6	62.2	400.7	453.9	85.3	72.5	149.7	97.2	137.5	194.2	480	713.2	55.3	73.5	290.7	33.9	38.2	30.4	44.9	86.5	121.5	253.5	439.5
P23919	DTYMK	Thymidylate kinase OS=Homo sapiens OX=9606 GN=DTYMK PE=1 SV=4	41.5115	0.969066	0.0731936	0.984411	0.490909	39.158	0.000576066	3.94996	good hit (Pearson >0.95)	84.7	162.5	149.4	97.8	303.6	845	107.5	226.6	376.3	1187.5	2056.7	153.8	674.5	790.2	176.9	133.3	302.5	216.2	298.8	506.1	1396.1	2257.7	324.8	381.1	868.5	202.3	215.1	157.9	256.6	550	642.2	1811.2	3363.5
P23921	RRM1	Ribonucleoside-diphosphate reductase large subunit OS=Homo sapiens OX=9606 GN=RRM1 PE=1 SV=1	27.8183	0.996675	0.0262244	0.998336	0.745455	374.685	2.22602e-06	4.68965	perfect hit (Pearson >0.99)	557.1	756.5	823.2	579.7	1283.2	3668	810.4	1893.6	4667.4	13207.6	20045.9	528.6	1759.1	1557.2	504.7	416.8	701.9	677	1249	3495.5	8679.4	13514.8	1092.9	1195.1	2398.9	707.6	727	518.2	924.2	2295.6	5443	14686.4	20416.7
P24534	EEF1B2	Elongation factor 1-beta OS=Homo sapiens OX=9606 GN=EEF1B2 PE=1 SV=3	34.6589	0.990563	0.042143	0.99527	0.437692	131.203	3.0078e-05	4.63714	perfect hit (Pearson >0.99)	458.9	595.1	703	383.3	1409.5	3767.6	468.5	868.2	1321.9	7632.5	15109.6	443.8	2385.2	2359.3	581.8	469.5	948.9	683.8	1059.7	1716.8	8319.2	13992.7	1348.8	1467.3	3967.2	976	1133.4	747.8	1121.4	1673.9	1960.7	11745	20019.3
P24539	ATP5PB	ATP synthase F(0) complex subunit B1, mitochondrial OS=Homo sapiens OX=9606 GN=ATP5PB PE=1 SV=2	30.518	0.922497	0.116478	0.960467	0.49697	14.8785	0.00552876	3.58169	good hit (Pearson >0.95)	113.8	205.6	253.3	111.3	507.1	2140.6	158.4	306.5	552.3	1833.9	2928.5	165.5	687.3	586.6	177.2	153.5	296.9	349.4	269.4	462.2	1115	1434.1	239.7	278.8	842.9	142.5	125.2	76.7	143.1	309.8	360.7	1160.6	1844.9
P24666	ACP1	Low molecular weight phosphotyrosine protein phosphatase OS=Homo sapiens OX=9606 GN=ACP1 PE=1 SV=3	35.5437	0.509097	0.218378	0.713511	0.55925	1.29633	0.383742	2.87501	poor hit (Pearson < 0.90)	27.5	36.1	49	27.7	153.6	491.8	20.8	48.5	75.9	220.7	294.1	95.9	714.4	635.1	41.3	21.5	129.4	61.3	101.2	224.5	314.6	410.2	107	152.8	509.3	43.3	28.5	20.2	43.1	153.8	128	430.5	923.5
P24752	ACAT1	Acetyl-CoA acetyltransferase, mitochondrial OS=Homo sapiens OX=9606 GN=ACAT1 PE=1 SV=1	43.1632	0.994152	0.0327304	0.997072	0.563636	212.49	9.11616e-06	4.69068	perfect hit (Pearson >0.99)	294	441.6	490.4	299.6	761.6	2219.6	335.1	679.7	1265.8	4913.5	10373.4	456.1	1563.4	1663.9	541.5	436.3	755.5	665.7	913.3	1636.7	5941	10763.4	674.4	813.5	2003.8	585.9	529.9	357.9	666.8	1259.2	2055	7484.7	13949.6
P24941	CDK2	Cyclin-dependent kinase 2 OS=Homo sapiens OX=9606 GN=CDK2 PE=1 SV=2	26.6973	0.997345	0.0231245	0.998672	0.745455	469.559	1.26884e-06	5.30521	perfect hit (Pearson >0.99)	117.4	162.7	233	150.4	529.7	1403.7	262.6	883.6	1880.8	5449.5	9061.7	234.1	745.9	777.8	273.1	298.1	351.1	477.7	1228.7	2426.2	6217.9	9848.3	269.4	276.6	671.6	166	213.3	125.7	305.5	813.7	1357.5	3586.2	5128.4
P25098	GRK2	Beta-adrenergic receptor kinase 1 OS=Homo sapiens OX=9606 GN=GRK2 PE=1 SV=2	19.9702	0.983714	0.0597409	0.991824	0.672727	75.5045	0.000117085	4.07015	perfect hit (Pearson >0.99)	34.2	41.6	58.5	37.6	78.7	218.9	44.5	75.3	139.3	332.6	430	142.2	541.7	461.7	134.7	132.1	234.4	167.6	345.4	912.9	2189.8	3092.2	188.9	229.2	479.3	123	119.2	90.7	150.4	440.4	1060.3	2998.2	3274.4
P25205	MCM3	DNA replication licensing factor MCM3 OS=Homo sapiens OX=9606 GN=MCM3 PE=1 SV=3	48.1443	0.978434	0.0601259	0.989158	0.490909	56.711	0.000235375	3.90114	good hit (Pearson >0.95)	573.2	884.5	967.4	557.9	1649.1	4907.6	597.8	1227.3	1639.1	5439.7	11876	386.4	1433.5	1351.8	426.2	302.3	668.5	475.9	658.4	816.8	2812.8	5766.8	1023.5	1187.5	2336.4	670.9	682.6	468.6	719.2	1465.8	1736.5	5409.3	11038.5
P25398	RPS12	40S ribosomal protein S12 OS=Homo sapiens OX=9606 GN=RPS12 PE=1 SV=3	37.7429	0.973478	0.0653053	0.98665	0.587879	45.8815	0.000393331	3.24083	good hit (Pearson >0.95)	511.3	874.9	1033.3	596.2	1368.6	3431.6	739.2	1367.2	1734	3999.4	7395.8	774.6	2560.8	2274.1	1071.6	753.2	1426.3	1366.9	1533.6	1827	4314.8	7386.4	878.3	1042.9	1531	709.3	707.2	539.2	747.6	1228.2	1367.7	3047.5	5379.5
P25440	BRD2	Bromodomain-containing protein 2 OS=Homo sapiens OX=9606 GN=BRD2 PE=1 SV=2	95.7663	0.9864	0.032767	0.993177	0.636364	90.6634	7.47578e-05	5.22197	perfect hit (Pearson >0.99)	8.4	16.3	24.2	10.6	81.2	320.3	13.8	24.7	28.4	270	1103.4												9.1	9.8	18.7	7.2	3.5	0	1.4	10.7	39.3	81.2	96.5
P25490	YY1	Transcriptional repressor protein YY1 OS=Homo sapiens OX=9606 GN=YY1 PE=1 SV=2	28.5484	0.92927	0.108994	0.963987	0.442424	16.4228	0.00442143	2.29867	good hit (Pearson >0.95)	114.3	182.6	216.6	109.8	193.5	348.4	146.4	214	250.8	408.3	549.3	71.3	217.3	207.1	78.8	66.1	107.9	90	96.9	137.7	347.8	483.1	690.4	798	944.8	509.6	471.9	454.3	544.2	1062	1036.8	1795.6	2525.2
P25685	DNAJB1	DnaJ homolog subfamily B member 1 OS=Homo sapiens OX=9606 GN=DNAJB1 PE=1 SV=4	24.9526	0.835949	0.161866	0.914303	0.478788	6.36959	0.0336812	1.86289	moderate hit (Pearson >0.90)	978.6	1628.1	1780.9	938.5	1970.3	4817.5	1228	2188.6	2612.5	4335	5418.1	853.5	1686.3	1619	865.9	566.6	1248.5	971.6	1029	1173.8	2346.1	2642.9	1388.4	1671.5	2477.8	909.3	958.8	752.7	1009.1	1810.5	1890.4	2899	3897.2
P25705	ATP5F1A	ATP synthase subunit alpha, mitochondrial OS=Homo sapiens OX=9606 GN=ATP5F1A PE=1 SV=1	25.637	0.949863	0.0975819	0.974609	0.480245	23.6816	0.00189946	3.27188	good hit (Pearson >0.95)	2129.7	3040.1	3498.8	2047.8	5692.6	18252.3	2392	4269.5	6940.1	20442	28035	1971.7	6847.4	6525.6	1863.1	1471.5	2789.4	2282.3	3164.2	4923.4	13706.7	18241	4153.2	4632.7	11035.8	2631.3	2590.5	1927.6	3006.2	6231.6	7978.4	22741.1	30732.2
P25786	PSMA1	Proteasome subunit alpha type-1 OS=Homo sapiens OX=9606 GN=PSMA1 PE=1 SV=1	45.6006	0.926727	0.105718	0.962667	0.43316	15.8096	0.00482034	3.77355	good hit (Pearson >0.95)	232.8	360.5	460.9	228.9	979.3	3615	270.1	489.3	691.7	1886.6	5562.3	425.1	2302.5	2236.6	570.5	332	938.5	609.9	844.4	1086.2	2563.1	6471.6	334.4	393.6	929	155.6	179.9	117.7	153.3	429.2	324.2	832.2	2351.4
P25787	PSMA2	Proteasome subunit alpha type-2 OS=Homo sapiens OX=9606 GN=PSMA2 PE=1 SV=2	52.4023	0.940358	0.0946602	0.96972	0.51275	19.7083	0.00291104	3.62691	good hit (Pearson >0.95)	289.4	482.2	482.3	212.5	944.9	2886.3	234.8	545	706.6	1442.1	4758.3	311.3	1595.3	1468.6	402.2	256.7	620.7	472.2	626	799.1	1740.6	4538.3	367.4	414.1	970.9	174.1	210.3	132.3	188.4	480.1	396	957.8	2890
P25788	PSMA3	Proteasome subunit alpha type-3 OS=Homo sapiens OX=9606 GN=PSMA3 PE=1 SV=2	47.6385	0.923022	0.107694	0.960741	0.43316	14.9885	0.00543776	3.63911	good hit (Pearson >0.95)	336.4	502.3	660.6	279.6	1193.5	3990.2	302.9	612.2	833.3	1807.7	5718.7	227.4	1202.3	1075.8	274.6	165.2	477.2	321.2	414.3	545.6	1229.2	3115.5	338.9	349.9	998.7	177.4	185.5	116.5	178.7	452.7	383.8	951.3	2814.1
P25789	PSMA4	Proteasome subunit alpha type-4 OS=Homo sapiens OX=9606 GN=PSMA4 PE=1 SV=1	46.7775	0.924986	0.107915	0.961762	0.43316	15.4136	0.00510512	4.36646	good hit (Pearson >0.95)	259.2	448.2	500.8	208.6	1306.5	5083	270.7	471.2	784.7	2357.6	7382.8	175.4	1579.7	1426.6	246.4	159.6	476.3	324.4	403.9	607.3	1675.3	4459.3	417.2	496.3	1864.5	232.7	225.3	163.1	246.6	620.8	532.7	1545.1	5056.2
P26038	MSN	Moesin OS=Homo sapiens OX=9606 GN=MSN PE=1 SV=3	12.3936	0.951587	0.105583	0.975493	0.797863	24.5693	0.0017426	2.73349	good hit (Pearson >0.95)	1037.4	1664	2110	1191.1	2764.8	6976.5	1351.1	2613.6	4013.4	10029.9	10050.2	1077	3177.5	2847.9	1112.2	961.9	1685.1	1336.5	1857.3	2953.6	7378.3	7142	2614.3	2772.3	5435.7	1921	1770.3	1485.3	2074.9	3779.8	4630.4	12646.2	11970.5
P26196	DDX6	Probable ATP-dependent RNA helicase DDX6 OS=Homo sapiens OX=9606 GN=DDX6 PE=1 SV=2	35.1379	0.914626	0.117602	0.956361	0.430303	13.3915	0.00699933	2.70868	good hit (Pearson >0.95)	85.1	134.1	132.2	87.6	174.1	545.9	82.5	190.4	201	498.2	740.2	145.3	340.8	308.5	174.8	126.4	227.3	191.6	210.2	246	442.4	634.6	447.6	551.2	1424.8	343.8	324.9	245.4	375.2	717.7	777	2005	3291.7
P26358	DNMT1	DNA (cytosine-5)-methyltransferase 1 OS=Homo sapiens OX=9606 GN=DNMT1 PE=1 SV=2	26.5046	0.96815	0.076516	0.983946	0.672727	37.9964	0.000619224	3.08227	good hit (Pearson >0.95)	609.9	960.7	1202.3	636.6	1543.3	4090.1	752.1	1708.2	2359.6	5499.7	7658.1	866.4	2307.7	2252.3	982.1	727.9	1390.7	1095.3	1329	1972.1	5109.6	7110.6	1329.2	1532.4	2171.6	889.6	917.9	740.9	1073.4	2107.2	2569.3	5641.7	7836.3
P26368	U2AF2	Splicing factor U2AF 65 kDa subunit OS=Homo sapiens OX=9606 GN=U2AF2 PE=1 SV=4	37.089	0.993307	0.0355547	0.996648	0.563636	185.521	1.27641e-05	4.86334	perfect hit (Pearson >0.99)	360.3	656.3	801.6	363.3	1644	3746.7	451.5	1119.4	2168.8	7375.1	16254.2	241.4	1096.4	1083.5	327.1	250.4	564.5	384.9	526.7	1147.8	4792.1	7367.8	1004.6	1083.3	2605	683.2	589.6	428.9	713.7	1544.5	2601.4	11071.5	17993.9
P26373	RPL13	60S ribosomal protein L13 OS=Homo sapiens OX=9606 GN=RPL13 PE=1 SV=4	25.5562	0.697196	0.192109	0.834983	0.481485	2.87809	0.138397	1.8464	poor hit (Pearson < 0.90)	1983.1	3162.8	4337.7	1902.1	5136.6	14710.5	2208.3	4421	4870	8243	10048.5	1059.1	3125.5	2746.3	1088.5	656.2	1753.5	1266	1494.3	1976.9	3365.7	3853.8	2835.6	3011.1	4910	1737.5	1999.4	1414.7	2002.5	4153.2	3470.7	5552.2	7151.6
P26440	IVD	Isovaleryl-CoA dehydrogenase, mitochondrial OS=Homo sapiens OX=9606 GN=IVD PE=1 SV=2	32.3321	0.96863	0.0758026	0.98419	0.563636	38.5972	0.000596359	3.36163	good hit (Pearson >0.95)	98.8	119.9	143.1	87	221.2	663.7	114.1	194.7	291.7	796.2	1149.5	153.5	382.5	423.2	166.1	134.8	200.7	175.3	220.9	342.9	868.2	1408.7	264.9	345.6	760.2	235.9	220.5	157.7	239.7	452.5	760	1887.4	2694.5
P26583	HMGB2	High mobility group protein B2 OS=Homo sapiens OX=9606 GN=HMGB2 PE=1 SV=2	27.8966	0.967397	0.0768776	0.983563	0.69697	37.0895	0.000656135	2.14492	good hit (Pearson >0.95)	1413.5	1597.5	1807.8	1489.7	1847	3246.3	1454.1	2355.8	2550.2	4778.2	5087.7	2831.8	5231.2	4468.3	2444.7	2014.4	3080	2794	2980.1	3809.7	8512.4	12685.8	3221.5	3796.2	5450.4	2792.5	2912.7	2365.3	3418.8	4642.1	4576.3	10616.9	17283.5
P26599	PTBP1	Polypyrimidine tract-binding protein 1 OS=Homo sapiens OX=9606 GN=PTBP1 PE=1 SV=1	31.3237	0.891169	0.133657	0.944017	0.563636	10.2357	0.0126126	2.70663	moderate hit (Pearson >0.90)	574.5	1056.6	1153.5	635.1	1426.5	4794.8	671.7	1230.9	1806.6	3371.9	4649.3	422.8	1339.2	1247.8	534.2	328.8	790.3	643	819.9	1086.8	2370.8	3250.7	1285.9	1386.6	1879	742.1	624.5	506.1	824.2	1702.6	2039.6	4035.3	5749.1
P26639	TARS1	Threonine--tRNA ligase 1, cytoplasmic OS=Homo sapiens OX=9606 GN=TARS1 PE=1 SV=3	83.4333	0.99909	0.0136964	0.999546	0.745455	1373.02	8.72725e-08	6.39665	perfect hit (Pearson >0.99)	541.9	786.8	1057.1	532	2162.4	6381.6	1192.8	5900.9	16965.6	39725.6	73375.4	787.4	3296.2	3270.2	806.8	780.1	1314	1475.2	4634.8	19719.2	38142.9	63475.9	1052.8	1126.7	2878.9	614.6	708.9	427.5	1364.1	5965.2	18867.8	40177.5	57683.8
P26640	VARS1	Valine--tRNA ligase OS=Homo sapiens OX=9606 GN=VARS1 PE=1 SV=4	37.7279	0.885751	0.0918302	0.941143	0.512092	9.69097	0.0141818	4.2359	moderate hit (Pearson >0.90)	73.4	95.8	138.1	76.4	340.5	1396.2	77.3	143.6	190.1	787	2103.2	98.4	413.5	397.6	112.4	67.2	186.6	121.6	169.6	238.5	702.5	1219.2
P26641	EEF1G	Elongation factor 1-gamma OS=Homo sapiens OX=9606 GN=EEF1G PE=1 SV=3	37.7463	0.992794	0.0365401	0.99639	0.435616	172.213	1.53492e-05	4.79428	perfect hit (Pearson >0.99)	520.6	728.6	854	506.8	1566.5	4993.5	578.3	959.6	1446.3	9616.2	21276.8	705.3	2908.3	2871.8	743.7	615.5	1136	867.6	1295.8	1733.9	10522.2	19249.3	1241.3	1372.2	3396.5	858.7	704.1	570.1	801.1	1598.7	1855.7	12354.1	23773.7
P26885	FKBP2	Peptidyl-prolyl cis-trans isomerase FKBP2 OS=Homo sapiens OX=9606 GN=FKBP2 PE=1 SV=2	13.1539	0.985786	0.0612412	0.992868	0.792035	86.6914	8.34504e-05	4.01878	perfect hit (Pearson >0.99)	151.3	207.5	229	146.8	417	1296.6	162.8	432.2	1119.5	3040.5	3035.7	98.5	387.6	373.5	101.3	95.8	146.2	114.3	238.4	628	1662.5	1667.9	217.1	235.8	698.7	195.4	160	110.6	217	440.2	896.1	2603.5	2721.6
P27144	AK4	Adenylate kinase 4, mitochondrial OS=Homo sapiens OX=9606 GN=AK4 PE=1 SV=1	38.7842	0.918304	0.116792	0.958282	0.38144	14.0506	0.00628726	4.80561	good hit (Pearson >0.95)	146.5	143.8	419.5	188.7	662.7	1734.2	208.6	299.4	448.5	1041.3	1849.5	18.9	161.4	115.5	13.5	12.7	27	16.3	25.4	47.7	308.3	840	17	20	78.3	7.5	3.9	6.6	6	19.3	18.4	231.3	662.7
P27348	YWHAQ	14-3-3 protein theta OS=Homo sapiens OX=9606 GN=YWHAQ PE=1 SV=1	25.6222	0.519639	0.255008	0.72086	0.35558	1.35221	0.367686	3.563	poor hit (Pearson < 0.90)	134.2	172	192	109.5	1039.4	4515	152.5	385.3	781.8	1800.7	2599.7	212	3136	2701.5	126.8	62.5	291.1	211.6	373.6	1164.9	2147.8	2832.5	420.3	587.5	3107.4	157.4	153.4	113	173.1	664.1	839.3	2387.7	2680.8
P27448	MARK3	MAP/microtubule affinity-regulating kinase 3 OS=Homo sapiens OX=9606 GN=MARK3 PE=1 SV=5	26.6524	0.963843	0.0794199	0.981755	0.612121	33.3218	0.000847566	2.37038	good hit (Pearson >0.95)	18.6	25.8	16	15.2	22.5	46.8	12.7	38.5	37.6	86.4	104.8	89	294.9	235.6	98.9	65.1	131	108.5	142.9	194.8	523.6	667.1	22.3	16.8	15.7	10.8	9.8	2	12.9	22.6	20.1	45.3	73
P27635	LOC100768740; LOC101344695; LOC105294701; LOC112632580; Rpl10; RPL10	60S ribosomal protein L10 OS=Homo sapiens OX=9606 GN=RPL10 PE=1 SV=4	24.2885	0.819641	0.161229	0.90534	0.546053	5.68063	0.0421226	2.25291	moderate hit (Pearson >0.90)	749.1	609.8	1049.5	447.2	1322.9	5136.4	558.8	1014	1331.6	2571.9	3841.9	396.6	1382.8	1178.5	407.7	289.7	602.4	463.7	579.5	854.5	1617.1	2044.2	510.1	575	1076.3	355.7	344.2	277.3	376.3	833.1	937.7	1878	2089.6
P27694	RPA1	Replication protein A 70 kDa DNA-binding subunit OS=Homo sapiens OX=9606 GN=RPA1 PE=1 SV=2	47.9982	0.873051	0.141563	0.934372	0.406061	8.59648	0.0182751	3.86108	moderate hit (Pearson >0.90)	120.8	177.9	261.3	112.6	593.5	2060.7	116.1	377	479.9	1246.8	2322.6	123.1	1126.8	1101.8	136.2	97.9	298.5	150.5	299.5	546.2	1199.8	2343.1	249.9	300	917.8	121.3	129.3	75.9	123.2	420.4	429.5	1073.8	2095.2
P27695	APEX1	DNA-(apurinic or apyrimidinic site) lyase OS=Homo sapiens OX=9606 GN=APEX1 PE=1 SV=2	11.8528	0.968801	0.0824772	0.984277	0.730584	38.815	0.00058836	3.08258	good hit (Pearson >0.95)	814.9	1317.8	1298.2	821.8	1583.8	3301.5	933	1932.3	4433.8	10636.8	8807.3	1177.3	3361.2	3060.9	1404.8	1091.6	1844.8	1766.2	1992	4370.7	13028.7	11943.7	1918.9	2094.9	3399.6	1368.9	1471.1	1211.2	1632.3	2653.3	5568.6	15894.2	10639.3
P27708	CAD	CAD protein OS=Homo sapiens OX=9606 GN=CAD PE=1 SV=3	40.9023	0.977713	0.0628018	0.988794	0.490909	54.8373	0.000255395	4.18852	good hit (Pearson >0.95)	209.9	337.8	444.7	240.2	762.4	2670.1	288.2	544.5	769.9	3123.1	6044.6	202.8	774.2	770.6	220.2	170.3	314.6	231.3	352	569.8	1974.5	3362.7	455.8	465.3	1175.2	248.2	225.8	186.5	251.9	650	802.1	2999.1	5786.4
P27797	CALR	Calreticulin OS=Homo sapiens OX=9606 GN=CALR PE=1 SV=1	0.0329363	0.607837	0.170805	0.779639	0.38029	1.93745	0.242659	1.56452	poor hit (Pearson < 0.90)	301.1	522.7	744.7	206.3	2556.8	8385.1	187.9	672	981.1	1184.5	1556.9	481.1	4100.2	4075.7	421.7	193.5	901.7	488.2	833.9	1265.6	1995.3	2032.1	1579.1	2001.6	8126.2	435.9	555.5	163.1	370.8	2003.2	1336.8	1652.5	1870.9
P27816	MAP4	Microtubule-associated protein 4 OS=Homo sapiens OX=9606 GN=MAP4 PE=1 SV=3	33.7492	0.834729	0.158544	0.913635	0.504562	6.31334	0.034277	2.12624	moderate hit (Pearson >0.90)	1793.6	2980.3	3906	1946.8	4062.7	10420.9	2521.3	4128.8	5069.7	8073.5	11143.9	2781.7	6810.1	6184.6	3033.1	2041.9	4525.9	3553.1	3715.3	4159.4	8464.3	10552.7	4327.6	4938.9	8308.9	2764.4	2659.9	2208.5	3103.4	6327.6	6137.8	10270.6	15278
P27824	CANX	Calnexin OS=Homo sapiens OX=9606 GN=CANX PE=1 SV=2	0.0265487	0.383612	0.218997	0.619364	0.29081	0.777943	0.584355	2.19906	poor hit (Pearson < 0.90)	781.7	1093.2	1322.4	597.2	3655.3	13326.5	668.6	1535.1	2220.3	4002.7	6382.7	624.9	4583.4	4107	441.6	202.9	953.9	591.7	968.1	1529.7	2555.3	3013.8	2345.1	3002.4	13069.1	1407.2	1701.8	648.6	1192.2	3071.3	2545.8	4191.9	5765.6
P28066	PSMA5	Proteasome subunit alpha type-5 OS=Homo sapiens OX=9606 GN=PSMA5 PE=1 SV=3	77.2726	0.946725	0.0903461	0.972998	0.406061	22.213	0.00220565	3.96421	good hit (Pearson >0.95)	209.5	351.1	398.3	191.3	788.8	2722	257.6	548.9	766.5	1686.9	4738.8	265.1	1586.2	1229.9	284	194.7	475.8	336.8	441	772.1	1681.3	4376.5	526.2	630.7	1856.8	300.6	331.2	208	319.1	832.5	757.2	2003.1	5357.8
P28070	PSMB4	Proteasome subunit beta type-4 OS=Homo sapiens OX=9606 GN=PSMB4 PE=1 SV=4	68.2934	0.93167	0.101135	0.965231	0.369697	17.0436	0.00406313	3.56012	good hit (Pearson >0.95)	103.5	160.6	199	87.4	373	1120.5	104.1	218.4	311.5	693.8	1757.8	83.1	377.9	343.6	100.8	46.8	149.4	88.7	157.5	210.3	392	1048.8	212.9	257.8	629.2	118	134.9	88.3	120.7	320.5	260.3	674.1	1629.9
P28072	PSMB6	Proteasome subunit beta type-6 OS=Homo sapiens OX=9606 GN=PSMB6 PE=1 SV=4	46.1693	0.927212	0.105645	0.962918	0.43316	15.9231	0.00474277	3.85066	good hit (Pearson >0.95)	62.4	86.7	112.2	47.1	238.8	870	51.2	97	151.8	359.7	1191.8	91.1	473.6	414.2	115.9	71.2	194.8	113.6	164	202.8	506.1	1377.2	164.6	187.9	532.8	85.6	88.7	61.5	90.2	287.8	217.8	574.7	1711.7
P28074	PSMB5	Proteasome subunit beta type-5 OS=Homo sapiens OX=9606 GN=PSMB5 PE=1 SV=3	108.091	0.950113	0.0875894	0.974738	0.406061	23.8069	0.00187615	4.38478	good hit (Pearson >0.95)	68.9	106.7	106.5	45	298.5	1230.4	70	127.8	179	548.7	1925.8	90.7	776.4	665.2	118.7	97.6	233.7	156.7	244.1	377.9	920.3	2575.8	17.3	19.8	37.1	7.3	2.9	6	8.2	29.5	28.1	49.1	198.7
P28288	ABCD3	ATP-binding cassette sub-family D member 3 OS=Homo sapiens OX=9606 GN=ABCD3 PE=1 SV=1	29.4298	0.97615	0.0676869	0.988003	0.559273	51.1605	0.000302228	4.07651	good hit (Pearson >0.95)	161.7	273	290	164	519	1910.1	189.7	347.5	689	2649.6	4097	129.2	519.1	473.5	131.8	80.1	183.4	150.2	240	424.2	1273.9	1915.7	519.5	576.7	1431.3	283.5	318.2	240.9	322.8	725.6	1153.7	4591.4	6640.8
P28331	NDUFS1	NADH-ubiquinone oxidoreductase 75 kDa subunit, mitochondrial OS=Homo sapiens OX=9606 GN=NDUFS1 PE=1 SV=3	22.6643	0.93961	0.109306	0.969335	0.546053	19.4487	0.00300149	3.36139	good hit (Pearson >0.95)	213.6	352.2	453.2	230.1	648.7	2133.6	248	591.5	789.5	2286.4	3067.5	258	983.7	909.3	253.6	219	483.3	303.5	438.6	707.5	1870.2	2445.2	281.5	341.7	769.1	161	163.8	131.8	191.5	522.5	616.9	1941.3	2245.1
P28340	POLD1	DNA polymerase delta catalytic subunit OS=Homo sapiens OX=9606 GN=POLD1 PE=1 SV=2	40.3124	0.984663	0.0521513	0.992302	0.563636	80.2511	0.000100844	3.67539	perfect hit (Pearson >0.99)	233.9	303.6	409.9	240.2	626.2	1787.8	257.5	491.8	697	2462.8	4883.9	325.6	744.9	702.6	280.5	209.8	372.7	322.1	407.7	586.7	1797.7	3186.1	457.8	476.6	964.5	269	287.3	197.1	290.5	624.9	870.8	2786.6	4672.7
P28370	SMARCA1	Probable global transcription activator SNF2L1 OS=Homo sapiens OX=9606 GN=SMARCA1 PE=1 SV=2	27.0509	0.993722	0.0239485	0.996856	0.624242	197.843	1.08831e-05	3.78952	perfect hit (Pearson >0.99)												24.3	55.8	54.6	30.5	23.9	43.7	31.4	40.1	75.3	247.6	380.9	82.5	87.3	152.8	55.1	59.2	66.3	90.9	180.9	271.1	722.3	1006.4
P28482	MAPK1	Mitogen-activated protein kinase 1 OS=Homo sapiens OX=9606 GN=MAPK1 PE=1 SV=3	36.2071	0.877637	0.142395	0.936823	0.51275	8.96549	0.0167292	3.44885	moderate hit (Pearson >0.90)	189.8	319.8	414.1	163.1	789.6	3578.4	216.2	400.1	687.9	1898.8	3486.2	230.2	831.6	816.1	223.9	141.5	360.1	251.8	312.9	446.7	1256	1915.6	333.2	384.3	904.2	152.3	206.9	128.2	176.3	404.2	491.6	1579.4	2838.4
P29083	GTF2E1	General transcription factor IIE subunit 1 OS=Homo sapiens OX=9606 GN=GTF2E1 PE=1 SV=2	40.3971	0.93907	0.0699602	0.969056	0.684848	19.2653	0.00306778	4.18373	good hit (Pearson >0.95)	7.6	12.7	12.5	6.5	21.4	72.1	9.7	22.6	34.5	82.8	123.9	24.8	82.9	77.4	31.8	23	40.3	29.7	50	80.1	271.3	502.4
P29084	GTF2E2	Transcription initiation factor IIE subunit beta OS=Homo sapiens OX=9606 GN=GTF2E2 PE=1 SV=1	23.0725	0.939286	0.0728238	0.969167	0.681033	19.3382	0.00304119	3.28219	good hit (Pearson >0.95)	15.5	38.8	49.2	21.5	74.3	193.4	24.8	63	78	242.3	304.2												9	8.6	16.3	5.1	6.2	3.6	7	14.5	9.7	37.5	43.4
P29144	TPP2	Tripeptidyl-peptidase 2 OS=Homo sapiens OX=9606 GN=TPP2 PE=1 SV=4	48.4819	0.852898	0.101682	0.923525	0.6	7.24751	0.0259957	3.53461	moderate hit (Pearson >0.90)	2.2	4.7	6.2	3.9	11.4	45.6	5.5	11.4	13.3	30.6	53.5												45	51.2	121.6	24	30.8	18	23.5	57.1	54.7	126.3	248.5
P29401	TKT	Transketolase OS=Homo sapiens OX=9606 GN=TKT PE=1 SV=3	67.2199	0.989436	0.0428417	0.994704	0.527273	117.077	3.98422e-05	4.14634	perfect hit (Pearson >0.99)	1090.4	1795.1	2009.5	1089.7	2980.8	8341	1172.8	2930.1	5343.4	16415.9	31480.6	2317.1	8475.2	7331.9	2596.5	1826.6	3515	2524.4	4396.5	7605	20334.1	39420.9	2846.7	2788	6306.3	2479.8	1848.5	1446.2	2452.7	4717.7	6274.2	15662.1	32182.7
P29692	EEF1D	Elongation factor 1-delta OS=Homo sapiens OX=9606 GN=EEF1D PE=1 SV=5	44.9957	0.976999	0.0618562	0.988432	0.472428	53.0943	0.000276225	4.19145	good hit (Pearson >0.95)	533.6	719.6	922.8	431	1772	5523.2	477.7	1022.2	1261.1	5315.8	14027.6	239.3	1026.6	1007.5	221.9	169.6	461.6	277.1	429.3	593.8	2019.5	4307.6	1095.3	1163.6	2794.4	601	641.2	383.1	578.4	1448.3	1381.7	6163.4	14116.5
P29966	MARCKS	Myristoylated alanine-rich C-kinase substrate OS=Homo sapiens OX=9606 GN=MARCKS PE=1 SV=4	22.8494	0.991803	0.0422508	0.995893	0.553194	151.246	2.11664e-05	4.32431	perfect hit (Pearson >0.99)	222.9	246.2	306.5	188.1	609.6	1590.5	202.2	402.1	905.1	3739.2	5574.3	248	791.4	963.3	278.3	204.9	397.9	324.1	453.1	1184.7	3998.2	5411.9	259	294.7	712	192.2	215.2	128	189.9	373.7	871.8	3257.4	3815.6
P30038	ALDH4A1	Delta-1-pyrroline-5-carboxylate dehydrogenase, mitochondrial OS=Homo sapiens OX=9606 GN=ALDH4A1 PE=1 SV=3	16.6005	0.995001	0.0345473	0.997497	0.721212	248.794	6.16236e-06	5.24047	perfect hit (Pearson >0.99)	32.2	51.1	59.7	25.4	134.3	476.3	45.8	232	824.5	1925.7	2401.4	72.7	318.4	315.7	90	66.6	138.5	85.7	205	769.5	1600.4	2040.3	145.7	168.7	470.8	95.2	125.4	84.2	126.4	466.2	1480.3	3330.7	3761
P30040	ERP29	Endoplasmic reticulum resident protein 29 OS=Homo sapiens OX=9606 GN=ERP29 PE=1 SV=4	25.5215	0.997076	0.0254601	0.998537	0.595747	426.286	1.61437e-06	5.66962	perfect hit (Pearson >0.99)	135.8	193.5	254.4	150.2	502.7	1520.7	174	332.3	766.9	5243	7590.2	131.5	722.5	654.3	122.2	104.3	235.1	148.7	228.1	927.4	6255.1	9043.8	164.7	199.8	478.4	100.4	107.5	71.4	109.1	266.4	658.6	4113.4	5650.6
P30041	PRDX6	Peroxiredoxin-6 OS=Homo sapiens OX=9606 GN=PRDX6 PE=1 SV=3	0.0288927	0.439226	0.212704	0.662742	0.20133	0.97906	0.494071	2.64536	poor hit (Pearson < 0.90)	245	434.1	557	241.2	2115.5	9925.6	281.3	378.9	912.5	1953.1	3140.8	348.8	3739.4	4152.9	271.3	149.8	665.6	365.6	691.1	1153.8	1758.8	2046.8	891.1	1128.8	5720.9	356.8	270	181.7	376.4	1228.7	1072.3	2024	2901
P30044	PRDX5	Peroxiredoxin-5, mitochondrial OS=Homo sapiens OX=9606 GN=PRDX5 PE=1 SV=4	0.0334214	0.467013	0.201608	0.683384	0.350463	1.09527	0.449528	2.20098	poor hit (Pearson < 0.90)	143.5	187.1	280.5	99.9	924.2	2777.1	114.7	301.9	400.4	789.3	1246.6	110	1011.5	1039.6	83.2	23.4	208.3	106.2	181	375.2	402	501.8	212	297.9	1180.4	119.9	146.1	45	80.7	288.7	261.9	395.4	520
P30046	DDT	D-dopachrome decarboxylase OS=Homo sapiens OX=9606 GN=DDT PE=1 SV=3	0.0349908	0.612435	0.167542	0.782582	0.350463	1.97527	0.236683	1.31726	poor hit (Pearson < 0.90)	12.5	22.4	26.1	14.1	120.1	312.8	4.5	25.3	45.8	36.7	65.8	17.6	221.9	299.1	9.2	4.4	39.6	16.9	41.2	56.7	54.6	42.2	50	77.7	329.9	23.7	11.1	5.9	20.6	65.5	46.1	48.1	61.3
P30048	PRDX3	Thioredoxin-dependent peroxide reductase, mitochondrial OS=Homo sapiens OX=9606 GN=PRDX3 PE=1 SV=3	0.0328158	0.558638	0.181313	0.747424	0.29081	1.58214	0.310157	2.76487	poor hit (Pearson < 0.90)	37.6	101.4	167.5	24.7	900.3	3126.7	50.2	174.7	276.9	474.3	661.1	75	1522.9	1660.7	43.2	25.4	226	93.4	215.8	413.3	513.3	522.6	87.4	103.9	680.5	32	29.6	16.1	35.9	110.8	95.8	193.1	224
P30049	ATP5F1D	ATP synthase subunit delta, mitochondrial OS=Homo sapiens OX=9606 GN=ATP5F1D PE=1 SV=2	27.9796	0.874101	0.101396	0.934934	0.6	8.67858	0.0179144	3.20848	moderate hit (Pearson >0.90)	43.9	65.6	92	47.7	202.9	508.2	46.6	118.2	159.1	396.6	585.4												53.7	57.1	110.1	33.1	36.2	18.1	31.9	78.2	88.6	259.7	344.1
P30050	RPL12	60S ribosomal protein L12 OS=Homo sapiens OX=9606 GN=RPL12 PE=1 SV=1	22.5425	0.511676	0.230686	0.715315	0.471951	1.30977	0.379797	1.61212	poor hit (Pearson < 0.90)	450.9	872.2	1214.3	527.8	1477	4227.1	615.4	1181.7	1244.5	1951.6	2215.7	788.2	2282.4	1986.9	762.9	539.7	1306	916	1064	1248	1960.4	2147	2018.7	2180.7	3675.2	1265.1	1350.8	910.7	1463.5	2740.1	2383	3823.4	4308.6
P30084	ECHS1	Enoyl-CoA hydratase, mitochondrial OS=Homo sapiens OX=9606 GN=ECHS1 PE=1 SV=4								2.25194	fit failed	152.6	222.4	310.6	98.8	938	2782	100.1	334.4	457.2	680.1	958.4	196.5	1859	1714.9	189.5	51.9	452.4	238.6	403.5	659.7	937.2	1038.8	362.8	424.4	1404.2	148.7	181.4	83.4	137.9	473.8	403.4	822.8	1180.9
P30085	CMPK1	UMP-CMP kinase OS=Homo sapiens OX=9606 GN=CMPK1 PE=1 SV=3	116.252	0.616064	0.242729	0.784898	0.522233	2.00575	0.23201	3.40418	poor hit (Pearson < 0.90)	76.5	121.1	192	75.7	657.2	1915.6	41.5	187.1	266	590.1	1743.5	141.9	1273.9	1234.9	87.4	48.8	278.7	121.3	246.3	477.8	729.7	1524.5	142.8	153.2	620.2	38.5	45.3	21.8	42.5	147.6	143.2	254.2	692
P30086	PEBP1	Phosphatidylethanolamine-binding protein 1 OS=Homo sapiens OX=9606 GN=PEBP1 PE=1 SV=3	0.031695	0.478814	0.197734	0.691964	0.29081	1.14838	0.430842	1.96238	poor hit (Pearson < 0.90)	388.8	486.8	548.7	263.8	1985.7	5150.6	245.1	784.8	846.8	1432.6	2512.2	437.5	3626.7	3495.9	309.9	108	764.6	379	651.8	1373.8	1228.1	1634.5	925.3	1256.4	4519.6	414.8	351.2	185.4	425.5	1280.1	1025.7	1395.2	2268.6
P30101	PDIA3	Protein disulfide-isomerase A3 OS=Homo sapiens OX=9606 GN=PDIA3 PE=1 SV=4	66.7893	0.998075	0.0182505	0.999037	0.454545	648.215	5.68011e-07	5.86751	perfect hit (Pearson >0.99)	338.9	506.8	711.4	359	1252	3290.5	412.1	761.2	1057.6	6813.8	27691.2	304.4	1324.4	1256.2	283.5	223.5	479.6	409.7	556.8	930.8	5153.7	17008.8	693.7	785.2	2044	378.9	385.5	248.2	382.3	961.4	1155.7	8383.1	30238.9
P30153	PPP2R1A	Serine/threonine-protein phosphatase 2A 65 kDa regulatory subunit A alpha isoform OS=Homo sapiens OX=9606 GN=PPP2R1A PE=1 SV=4	36.2584	0.867126	0.149731	0.931196	0.358664	8.15742	0.0203873	3.44501	moderate hit (Pearson >0.90)	346.2	483.2	604.8	322.2	1358.6	4646.1	335.7	666.8	1034.2	2967.9	5282.5	361.1	2231	2170.3	349	328.5	646.4	389.9	625	1103.7	2665.9	4269.1	663.3	760.1	2444	382.7	287.7	243.7	372.5	974.3	1067.5	2969.5	4749.4
P30307	CDC25C	M-phase inducer phosphatase 3 OS=Homo sapiens OX=9606 GN=CDC25C PE=1 SV=2	19.4984	0.923328	0.0823623	0.9609	0.802435	15.0532	0.00538514	4.35843	good hit (Pearson >0.95)	20.2	31.5	47.8	19.6	97	389.7	40	104.3	114.1	335.1	557.8	5.9	15.5	21.8	8.9	6.5	9.8	20.8	12.8	42	94.1	89.9
P30405	PPIF	Peptidyl-prolyl cis-trans isomerase F, mitochondrial OS=Homo sapiens OX=9606 GN=PPIF PE=1 SV=1	19.3932	0.922054	0.117172	0.960236	0.660606	14.7868	0.00560625	1.47043	good hit (Pearson >0.95)	2289.2	2280.1	2329.6	2021.7	2620.1	4106.7	2224.1	2850.1	3542.1	5161.2	5519.3	1527.3	2866.7	3075.1	1635.1	1798.7	1952.6	1871.9	2286.6	2815	4014.9	4588.9	2242.7	2769	4124.3	2242.4	2440.5	1856.8	2642.8	3425.2	3454.7	5449.8	6587.5
P30419	NMT1	Glycylpeptide N-tetradecanoyltransferase 1 OS=Homo sapiens OX=9606 GN=NMT1 PE=1 SV=2	12.3436	0.979777	0.0695856	0.989837	0.730584	60.5622	0.000200604	3.29095	good hit (Pearson >0.95)	531.5	827.8	894.5	523.6	1103.8	3205.3	652.8	1133.3	2458.7	7504.3	6593.1	502.1	1602.3	1442.7	630.4	479.1	799.4	676	876.6	1620.7	5433.8	5451.7	848.1	965.4	1991.1	677.6	577.2	443.6	718.1	1276.7	2162	6655	5903.9
P30520	ADSS2	Adenylosuccinate synthetase isozyme 2 OS=Homo sapiens OX=9606 GN=ADSS2 PE=1 SV=3	32.9178	0.88425	0.0953083	0.940345	0.407297	9.5491	0.0146351	3.6691	moderate hit (Pearson >0.90)	43.2	56.8	87.5	47.4	192	565.6	58.7	121.7	185.7	475	780.3	41.1	133.2	155.7	55.2	40.1	68.9	44.9	71.2	101	261.5	368.2
P30533	LRPAP1	Alpha-2-macroglobulin receptor-associated protein OS=Homo sapiens OX=9606 GN=LRPAP1 PE=1 SV=1	9.9611	0.954947	0.101498	0.977214	0.745455	26.4952	0.00145938	3.97331	good hit (Pearson >0.95)	276.2	419.1	492.3	254.7	688	1574.6	282.4	1021.7	4196.3	8800.7	5690.3	314.4	887.8	781.7	318.9	259.9	504.8	378.9	748.2	3925.8	6411.3	5128.1	712.2	782.1	1216.4	460.3	423.5	299.9	495.1	1441.5	7234	12579.4	8212.5
P30566	ADSL	Adenylosuccinate lyase OS=Homo sapiens OX=9606 GN=ADSL PE=1 SV=2	47.5274	0.934325	0.104309	0.966605	0.527273	17.783	0.00368728	2.87161	good hit (Pearson >0.95)	86.9	111.4	124.2	85	161.6	439.9	97	172.3	213.9	423.9	642.1	132.8	382	385.1	139.8	118.8	203.1	126.8	240.2	341.9	683.7	1069.6	257.4	334.6	798.2	247.8	231.5	169	265.3	452.6	539.2	1040.4	1695.6
P30622	CLIP1	CAP-Gly domain-containing linker protein 1 OS=Homo sapiens OX=9606 GN=CLIP1 PE=1 SV=2	27.93	0.978028	0.0645436	0.988953	0.687836	55.6401	0.000246537	3.63048	good hit (Pearson >0.95)	6.5	8.1	8.1	4	13.4	36.2	4.3	10.4	18.7	51.6	75.5	5.5	25.1	23.1	7.4	4.5	10.4	9	8.6	24.4	63.6	85.2	7.9	12.9	16.2	6.7	8.6	4.8	9.9	11	17.5	56.8	83.4
P30626	SRI	Sorcin OS=Homo sapiens OX=9606 GN=SRI PE=1 SV=1	0.0300924	0.533693	0.18438	0.730544	0.29081	1.43064	0.346597	2.45826	poor hit (Pearson < 0.90)	17.7	37	46.7	20.1	271.1	824.5	11.3	37.2	82	133	202.8	34.6	487.7	530.7	15.6	1.3	83.5	40.5	76.2	136.3	218.9	224.2	29.3	35.7	228.3	10.6	9.9	5.2	12.3	42.1	33.9	47.9	65.5
P30837		Aldehyde dehydrogenase X, mitochondrial OS=Homo sapiens OX=9606 GN=ALDH1B1 PE=1 SV=3	0.0237369	0.377908	0.225803	0.614742	0.0751068	0.759349	0.593615	2.79403	poor hit (Pearson < 0.90)	104.5	170.4	263.2	94.1	1037	4089.4	129.1	384.3	570.6	1054.4	1592.8	83.2	1247.9	1313.1	81.5	23.4	210.3	89.6	207	351.8	592.2	556.5	64.6	79.7	327	21.8	39.8	9.3	23.2	99.2	90.5	187.4	211.4
P30876	POLR2B	DNA-directed RNA polymerase II subunit RPB2 OS=Homo sapiens OX=9606 GN=POLR2B PE=1 SV=1	47.7227	0.935289	0.0704671	0.967103	0.672727	18.0666	0.00355601	3.3162	good hit (Pearson >0.95)	36.9	49.5	80	40.6	98	252.8	49.3	91.8	129.9	270.4	414												10.8	13.8	25.4	5.2	5	5.4	7	13.1	19.6	51.9	95.5
P31040	SDHA	Succinate dehydrogenase [ubiquinone] flavoprotein subunit, mitochondrial OS=Homo sapiens OX=9606 GN=SDHA PE=1 SV=2	16.3128	0.907566	0.136538	0.952663	0.515152	12.2732	0.00849138	2.38674	good hit (Pearson >0.95)	363.8	416.7	343.8	285.5	639.6	1447.7	253.2	551.1	994	1902.5	2049.1	278.6	1055.8	950.8	237.7	223.1	435.2	306.6	463.2	804.7	1417.4	1691.7	696.1	780.9	1500.4	471.7	410.4	322.3	484.3	1003.4	1405.3	2642.4	2911.2
P31150	GDI1	Rab GDP dissociation inhibitor alpha OS=Homo sapiens OX=9606 GN=GDI1 PE=1 SV=2								2.11161	fit failed	46.5	65	98.7	39.2	357.2	1184.4	40.6	121.3	171.4	258.6	409												218.7	243.8	1106.2	73.2	103.9	36.4	71	266.3	219.2	364.8	464.4
P31483	TIA1	Nucleolysin TIA-1 isoform p40 OS=Homo sapiens OX=9606 GN=TIA1 PE=1 SV=3	23.6703	0.913124	0.121323	0.955575	0.624242	13.1383	0.00730289	2.23293	good hit (Pearson >0.95)	164.7	273.7	319	168	338.7	829.5	215.3	379.1	476.4	912.3	1120.8	144.9	291.8	267.9	135	91.9	199.5	164	169	226.6	398.4	505.8	263.2	294.9	436	159.5	171.6	110.9	174	365.2	450.6	902.4	1151
P31689	DNAJA1	DnaJ homolog subfamily A member 1 OS=Homo sapiens OX=9606 GN=DNAJA1 PE=1 SV=2	25.3931	0.979693	0.0631739	0.989794	0.563636	60.3043	0.000202699	3.50721	good hit (Pearson >0.95)	580.6	865.6	1029.8	535	1524.2	3581	695.7	1474.4	2249.5	6100.9	8641	591.9	1938.7	1858.1	718.9	611.2	1068.5	817.6	1109.9	1845.5	5220.6	7028.1	819.4	959.4	1713.7	528.5	566.1	445.3	591.4	1247.3	1740.4	5034	6816.3
P31930	UQCRC1	Cytochrome b-c1 complex subunit 1, mitochondrial OS=Homo sapiens OX=9606 GN=UQCRC1 PE=1 SV=3	31.343	0.483989	0.246875	0.695693	0.48478	1.17243	0.422702	2.7977	poor hit (Pearson < 0.90)	129.2	209.6	287.4	124.1	956.8	3123.6	109.3	282	470.9	980.2	1480.5	197.3	1293.5	1275.2	156.3	91.8	340.3	185.2	308.8	483.3	887.2	1085.2	443.5	574.8	1888.2	185.8	154.5	126.6	212.5	658.7	639	1635.3	2365.6
P31939	ATIC	Bifunctional purine biosynthesis protein PURH OS=Homo sapiens OX=9606 GN=ATIC PE=1 SV=3	48.0106	0.987724	0.0449201	0.993843	0.43316	100.573	5.79299e-05	5.59361	perfect hit (Pearson >0.99)	78.9	126.1	163.4	68.7	516.7	1724.7	57.4	200.3	248.4	1480.2	6769.5	261.5	1939.7	1825	212.5	123.6	524	285.4	501.8	786.2	2984.7	11685.7	359.1	436.9	1678.1	146.5	152.6	83.9	167.3	526.7	473.3	2339.8	10545.9
P31942	HNRNPH3	Heterogeneous nuclear ribonucleoprotein H3 OS=Homo sapiens OX=9606 GN=HNRNPH3 PE=1 SV=2	24.5315	0.832131	0.166509	0.912212	0.454545	6.19627	0.0355652	2.57099	moderate hit (Pearson >0.90)	173.3	292.9	417.1	192.2	639.4	1799.1	229.9	585.3	749.2	1423.7	1849.6	159.5	583.3	513.6	169.5	118.9	272.4	205	284	380.2	661.1	804	454.8	491.3	966.4	273.3	290.5	195.2	290.5	705.8	754	1377.8	1773.7
P31943	HNRNPH1	Heterogeneous nuclear ribonucleoprotein H OS=Homo sapiens OX=9606 GN=HNRNPH1 PE=1 SV=4	26.6813	0.859464	0.152229	0.927073	0.563636	7.64449	0.023313	2.50476	moderate hit (Pearson >0.90)	927.5	1709.2	1739.7	878.4	2570.2	6917.5	1036.8	2691.9	3591.3	6221.7	7813.9	1280	4363.6	3685.1	1184.3	763.1	1949.6	1475.2	2017	3178.3	5664.5	7329.1	1739.1	1934.2	3942.8	980.1	901.4	642.2	1201.1	2749.5	2933	4920.8	6591.1
P31946	YWHAB	14-3-3 protein beta/alpha OS=Homo sapiens OX=9606 GN=YWHAB PE=1 SV=3	28.1978	0.61626	0.229063	0.785023	0.398803	2.00742	0.231759	2.5416	poor hit (Pearson < 0.90)	221.5	270.8	403.4	182.9	1248.5	3581.5	279.4	582.4	907.7	1679.8	2382.9	430.8	2159.4	2114.3	389.5	287.4	697.7	547.8	868.7	1215.2	1959.3	2289.8	979.5	1115.3	2803.2	382.3	431.4	239.5	432.1	1255.7	1412.2	2522.8	3381
P31948	STIP1	Stress-induced-phosphoprotein 1 OS=Homo sapiens OX=9606 GN=STIP1 PE=1 SV=1	40.5441	0.970595	0.0690431	0.985188	0.43316	41.2602	0.000508031	4.75257	good hit (Pearson >0.95)	567.4	998.3	1417.8	480.6	3781.8	11690.1	570.5	1539.8	2281.3	11514.9	30438.1	1059.2	7159	6592.2	812.9	329.6	1831.3	1079.8	1654.8	2740.5	10262.5	26976.3	1757.3	2109.7	6146.1	641.8	795.4	354.5	667.5	2481.2	2215.3	9245	25194.7
P31949	S100A11	Protein S100-A11 OS=Homo sapiens OX=9606 GN=S100A11 PE=1 SV=2	0.0332347	0.535088	0.187223	0.731497	0.29081	1.43868	0.344523	2.51393	poor hit (Pearson < 0.90)	11	14.8	36.9	9.4	191.1	652	12.5	38	76.3	103.8	152.4	24.4	485.9	527.5	6.3	0	91.4	31.3	69.7	143	173.6	155.9	89.5	114.3	443.1	14.5	9.9	20.3	18.5	128.2	97.5	144.5	188.4
P32119	PRDX2	Peroxiredoxin-2 OS=Homo sapiens OX=9606 GN=PRDX2 PE=1 SV=5	26.1331	0.989909	0.045469	0.994942	0.539394	122.625	3.55418e-05	3.65425	perfect hit (Pearson >0.99)	686.2	852.2	974.4	683.1	1285.8	3279.8	779.6	1045.6	2462	8226.3	11825.2	1138.8	2618.1	2428	818.6	560	993.7	1013.3	1230.1	2729.8	8351.5	11158.1	1678.1	1941.5	3314	815.2	764.9	635.6	920.2	2468.5	4024.7	13461.3	19835.2
P32121	ARRB2	Beta-arrestin-2 OS=Homo sapiens OX=9606 GN=ARRB2 PE=1 SV=2	1.12014	0.411803	0.303303	0.641734	0.721212	0.875138	0.538515	2.56196	poor hit (Pearson < 0.90)	35.1	64.3	69	41.6	288.8	336.3	442.3	1877.6	591.7	142.8	219.6	139	443	414	180	272.9	210.6	903	2759.8	1201.3	756.1	1106.2	303.9	333.7	670.1	292	587.9	111.8	2671.4	7311.1	3411.3	1095.6	1256.8
P32322	PYCR1	Pyrroline-5-carboxylate reductase 1, mitochondrial OS=Homo sapiens OX=9606 GN=PYCR1 PE=1 SV=2	31.5481	0.929951	0.10678	0.96434	0.563636	16.5947	0.00431796	2.57233	good hit (Pearson >0.95)	312	431.7	562.6	332.6	623.7	1508.5	367.9	666.4	753.1	1403.6	2056.2	163.9	512.2	467.8	177	151.4	268.8	188.3	287	352.4	937.2	1407.3	367.9	408.4	618.2	244.1	247.7	195.9	282.3	514.7	491	884.6	1367.9
P32780	GTF2H1	General transcription factor IIH subunit 1 OS=Homo sapiens OX=9606 GN=GTF2H1 PE=1 SV=1	23.7365	0.998826	0.016032	0.999413	0.939394	1063.93	1.64977e-07	5.20921	perfect hit (Pearson >0.99)	11.9	17	26.7	22.9	55.6	118.8	46.8	143.2	268.2	554.4	750.2	28.2	53.8	64.6	31.1	37.8	33.6	76	179.3	373.4	567.5	852.8	36.9	41	83.6	29.4	38.3	16.4	62.4	176.2	390	786.7	979.9
P32929	CTH	Cystathionine gamma-lyase OS=Homo sapiens OX=9606 GN=CTH PE=1 SV=3	28.4733	0.635039	0.213062	0.796893	0.481485	2.17502	0.208215	2.15581	poor hit (Pearson < 0.90)	163.4	242.4	289.1	169.8	536.9	1361.8	199.5	329.2	415.6	707.1	981.8	191.7	728.4	787.3	226.5	182.9	309	238.6	329	445.6	637.2	702.7	538.6	576.4	1282.7	324.4	325.5	221	353.1	702.6	759.2	1576.7	2163.9
P32969	RPL9; RPL9P7; RPL9P8; RPL9P9	60S ribosomal protein L9 OS=Homo sapiens OX=9606 GN=RPL9 PE=1 SV=1	29.5018	0.806642	0.159518	0.898132	0.546053	5.21468	0.0495936	2.41696	poor hit (Pearson < 0.90)	353.3	688.7	778.3	365.1	975.7	3755.4	471.8	856.7	1124.4	1962	2700.2	855.8	2689.1	2453.3	1013.9	714.3	1354.3	1151.7	1655.2	1931.9	3866	4866.7	1067.1	1195.4	2309.6	618.6	607	470.7	651.9	1554.5	1495.7	2745.2	3739.6
P33176	KIF5B	Kinesin-1 heavy chain OS=Homo sapiens OX=9606 GN=KIF5B PE=1 SV=1	27.1896	0.986291	0.0529959	0.993122	0.480245	89.9299	7.62644e-05	4.48337	perfect hit (Pearson >0.99)	204.8	359	500.2	218.8	883.5	2773.1	271.3	552.6	968.1	5307.8	8087.8	312.3	1319.3	1353.7	363.8	259.4	586.4	401	594.4	893.1	5035.8	6832.9	700	705.1	1727.6	344.3	372.6	267	354.7	964	1198.3	6198.6	9066.8
P33240	CSTF2	Cleavage stimulation factor subunit 2 OS=Homo sapiens OX=9606 GN=CSTF2 PE=1 SV=1	27.876	0.916353	0.0812979	0.957263	0.6	13.6938	0.00665941	3.09064	good hit (Pearson >0.95)	65.1	87.4	119.6	76.4	180	528	89.7	147.8	242.2	566.9	768.9												395.5	502.9	1121.8	281.8	225	158.7	243.1	641.9	675	1658.6	2430
P33316	DUT	Deoxyuridine 5'-triphosphate nucleotidohydrolase, mitochondrial OS=Homo sapiens OX=9606 GN=DUT PE=1 SV=4	43.103	0.782076	0.189517	0.88435	0.48478	4.48593	0.0655164	3.16011	poor hit (Pearson < 0.90)	327.1	396.3	507.7	330.6	1228.5	2967.8	300.2	653.6	903.4	2221.6	4443.3	357.4	1809.3	1763	272.2	186.9	524.3	360.2	499.4	864.5	1489.6	3192	248	317.4	1386.4	219.4	257.1	215.4	249.6	317.7	307.9	728.9	1460.1
P33527	ABCC1	Multidrug resistance-associated protein 1 OS=Homo sapiens OX=9606 GN=ABCC1 PE=1 SV=3	26.8891	0.977553	0.06855	0.988713	0.401218	54.4367	0.000259983	5.23571	good hit (Pearson >0.95)	2.9	7.2	9.8	2.4	15.8	80.3	3.8	7.8	19.2	126.1	195.7	10.2	76.7	55.8	9	4.5	15.9	4	14.3	37.9	197.2	275.9	8.8	7	50.4	1.9	2	2.4	6.4	11.7	16.4	196.1	257.9
P33981	TTK	Dual specificity protein kinase TTK OS=Homo sapiens OX=9606 GN=TTK PE=1 SV=2	25.9431	0.961728	0.0592529	0.980677	0.478788	31.4111	0.000975499	3.69981	good hit (Pearson >0.95)												24.7	95	101	24.6	16.2	47	30.9	42	80.3	297.8	482.2	24.8	23.8	69.8	17.2	13	10	15.9	44	54	181.9	214.5
P33991	MCM4	DNA replication licensing factor MCM4 OS=Homo sapiens OX=9606 GN=MCM4 PE=1 SV=5	42.0751	0.745319	0.181579	0.863319	0.35558	3.65811	0.0937251	3.33947	poor hit (Pearson < 0.90)	172.6	260.7	388	127.8	868.8	3340.2	142.4	324.2	445.1	1000.2	2534.3	151.4	1217.3	1195.6	177.9	75.3	361.4	230.3	352.9	450.8	1044.7	1890.5	617	695.2	2100.5	239.9	283.9	126.3	233	773.1	651.3	1594.7	3490.3
P33992	MCM5	DNA replication licensing factor MCM5 OS=Homo sapiens OX=9606 GN=MCM5 PE=1 SV=5	24.6087	0.946609	0.102189	0.972938	0.546053	22.1621	0.00221747	3.50858	good hit (Pearson >0.95)	287.9	468	588.6	283.7	996.5	3309.5	316.5	665.4	1100.6	3719.8	4733.2	615.1	2300.9	2181.7	594	384.9	955.8	709.4	955	1459.8	4832.9	6312.5	835	938.4	2316.9	493.4	471.3	337.6	516.7	1227	1452.7	5313.4	7295.9
P33993	MCM7	DNA replication licensing factor MCM7 OS=Homo sapiens OX=9606 GN=MCM7 PE=1 SV=4	36.1547	0.831117	0.163979	0.911656	0.559887	6.15158	0.0360747	3.27381	moderate hit (Pearson >0.90)	180.4	305.2	378.5	184	821	2966.4	208.4	485.6	595.7	1699.4	3255.8	277.1	1605.8	1469.3	280.1	170.8	529.4	336.6	493	698.5	1680.4	2644.3	801.8	893.6	2473.1	333	339.9	194.4	295.4	989.9	900.3	2354.5	4212.3
P34741	SDC2	Syndecan-2 OS=Homo sapiens OX=9606 GN=SDC2 PE=1 SV=2	51.8718	0.774425	0.126192	0.880014	0.480245	4.29139	0.0709566	2.95826	poor hit (Pearson < 0.90)	14.3	22.4	15.7	12.9	35.6	107	12.2	25.6	31.7	71.2	118.1	5.1	19.2	17.3	3.9	0.9	8.6	7.7	8.8	15	24.6	37.3
P34896	SHMT1	Serine hydroxymethyltransferase, cytosolic OS=Homo sapiens OX=9606 GN=SHMT1 PE=1 SV=1	40.4552	0.949931	0.0614027	0.974644	0.472428	23.7157	0.00189307	3.9	good hit (Pearson >0.95)	23	28.8	32.3	15.8	65.6	234	29.6	35.5	60.3	222.8	492.3	43.7	127.7	136.4	52.4	37	66.7	59.1	75.2	96.4	286	455
P34897	SHMT2	Serine hydroxymethyltransferase, mitochondrial OS=Homo sapiens OX=9606 GN=SHMT2 PE=1 SV=3	34.3606	0.613085	0.228052	0.782997	0.48478	1.98068	0.235845	2.32977	poor hit (Pearson < 0.90)	666.5	1084.2	1153.3	650	2098.8	7097.3	679.5	1208.2	1631.6	3362.3	4948.2	683.5	2978.6	2722.1	578.7	337.7	972.6	687.5	967.7	1170.9	2392	3196.8	1473.6	1778.2	4391	773.6	734.1	526.6	805.2	2035.2	1637.6	3195.5	5392
P34932	HSPA4	Heat shock 70 kDa protein 4 OS=Homo sapiens OX=9606 GN=HSPA4 PE=1 SV=4	36.2295	0.453123	0.264328	0.673144	0.48478	1.03571	0.47171	2.70682	poor hit (Pearson < 0.90)	989.4	1641.7	2165.4	736.5	5543.4	19321.1	808.9	2208.9	3350.1	6271.6	11612.1	997.6	7057.2	6893	916.7	382.7	2059.3	1189.8	1790.3	2696.8	4528	6218.4	2294	2824.6	8668.7	872	1059.4	435.1	818.5	2960.5	2399.7	5314.6	8726.4
P34949	MPI	Mannose-6-phosphate isomerase OS=Homo sapiens OX=9606 GN=MPI PE=1 SV=2		0.33413	0.186549	0.578042	0.239208	0.627244	0.664028	45.0203	poor hit (Pearson < 0.90)	0	5.5	6.3	1.8	9.3	56.4	3	3.8	8.8	16.3	27.5	0	48.4	51.4	3.8	1.9	7	1.5	7.3	21.3	41.9	46.3
P35080	PFN2	Profilin-2 OS=Homo sapiens OX=9606 GN=PFN2 PE=1 SV=3	34.9468	0.454634	0.215116	0.674266	0.35558	1.04204	0.469288	1.84328	poor hit (Pearson < 0.90)	74.6	106.6	128.1	49	269.4	648.8	60.9	109.9	117.3	177	252.9	157	691.3	629.8	137.6	82.6	203.2	151.4	214.8	293.2	471.8	536.6	474.7	493.1	1150	210.8	205.1	92.8	200.3	531.7	474.5	1038.8	1892.8
P35221	CTNNA1	Catenin alpha-1 OS=Homo sapiens OX=9606 GN=CTNNA1 PE=1 SV=1	17.9392	0.975095	0.0768771	0.987469	0.559273	48.9408	0.000336502	4.16364	good hit (Pearson >0.95)	28.9	43.4	64.6	36.3	114.5	406.8	30.4	84.9	196.8	699.3	699	107.8	309.6	259.6	104.3	76.9	140.8	106	175.9	270.2	739	1072.7	37.2	47	156.5	28.3	19.8	18.3	21.9	67.7	186.1	882.9	889.7
P35232	PHB1	Prohibitin OS=Homo sapiens OX=9606 GN=PHB PE=1 SV=1	26.8026	0.791973	0.171175	0.889929	0.51275	4.75884	0.0588174	2.35036	poor hit (Pearson < 0.90)	652.5	1407.4	1777.1	715	2153.5	8098.3	945.9	1902.6	2353.9	4708.9	6228.4	1518.8	4241.1	3767.8	1399.6	786.4	2051.2	1509.9	1895.7	2208.1	5306.6	6349	2241.1	2123	4322.8	1109.1	1080.6	877.4	1235.6	2878.1	2696.3	5443.8	7448.2
P35240	NF2	Merlin OS=Homo sapiens OX=9606 GN=NF2 PE=1 SV=1	10.2622	0.938349	0.115757	0.968684	0.778379	19.0255	0.0031576	2.91791	good hit (Pearson >0.95)	3.9	6	10.5	6.2	15.4	41.7	7.6	10.8	31.4	62.4	57.7	52	111.2	102.9	57.6	47.1	79.4	73.2	74.1	343.7	488.5	306.1	73.3	75.3	154.2	56	68.9	52.2	68.5	115.9	393.6	500.2	363.3
P35241	RDX	Radixin OS=Homo sapiens OX=9606 GN=RDX PE=1 SV=1	13.3315	0.967336	0.0888809	0.983532	0.812777	37.0185	0.000659152	2.59938	good hit (Pearson >0.95)	811.7	1226.5	1534.9	797.7	1517.7	3845.1	1051.1	1642.4	2589.1	6270.5	6310.9	1108.2	2699.8	2479.9	1212.3	986.8	1762.9	1473.2	1621.5	2262.8	6510.7	6635.6	1869.3	1999.4	2697.9	1289	1237	1094.9	1510.6	2652.9	3347	9065	8937.1
P35244	RPA3	Replication protein A 14 kDa subunit OS=Homo sapiens OX=9606 GN=RPA3 PE=1 SV=1	40.5566	0.834455	0.164893	0.913485	0.454545	6.30083	0.0344115	3.67322	moderate hit (Pearson >0.90)	27.9	47.3	63.4	33.9	200.3	678.5	41.5	112.4	190.8	423.4	687.7	21.1	169.8	145.3	6.2	12.5	46.9	24.4	59.6	102.3	196.9	334.4	90.9	90.1	347.1	58.4	54.9	43.2	52.5	154.7	149.7	350	483.1
P35249	RFC4	Replication factor C subunit 4 OS=Homo sapiens OX=9606 GN=RFC4 PE=1 SV=2	24.5195	0.922111	0.120168	0.960266	0.581534	14.7985	0.00559623	3.07185	good hit (Pearson >0.95)	184.1	356.2	432	199.7	637.3	2090.2	267.9	520.9	711.8	1951.2	2596.6	621.3	2193.9	2038.3	787	601.2	1144.9	871	1083.6	1416.2	3704.9	4756.8	694.6	767	1509.9	415.9	398.2	328.5	450.7	1004.8	1218.1	3016.1	3824.1
P35250	RFC2	Replication factor C subunit 2 OS=Homo sapiens OX=9606 GN=RFC2 PE=1 SV=3	26.7624	0.924434	0.118858	0.961475	0.490909	15.2918	0.00519739	3.55648	good hit (Pearson >0.95)	27.3	45.7	60.8	29.1	96.5	500.5	33.1	57.2	116.6	389.7	607.8	155.5	650.5	665	186.7	146.9	291.4	228	329.4	574	1269	1745.9	202.4	212.8	486.4	132	114.3	88.8	118.3	282.1	396.6	1052	1318.7
P35251	RFC1	Replication factor C subunit 1 OS=Homo sapiens OX=9606 GN=RFC1 PE=1 SV=4	17.6585	0.916824	0.129529	0.957509	0.636364	13.7783	0.00656851	2.25492	good hit (Pearson >0.95)	33.3	39.2	56.4	34.1	61.4	135.3	44.7	76.4	86.6	148.5	174.5	241.4	387.9	361.7	211.3	170.1	256.7	224.6	281.6	665.6	1158.1	1166.4	19	17.7	58.6	8.4	16.5	10.4	12.6	21.2	26.8	64	81.6
P35268	RPL22	60S ribosomal protein L22 OS=Homo sapiens OX=9606 GN=RPL22 PE=1 SV=2								0.387831	fit failed	363.3	528.5	661.9	436.1	846.1	1766.8	402.5	715	790.2	834.7	616.2	652.5	1168.2	1062.2	617.8	430.4	803.5	665	653.2	672.6	858.9	658.6
P35269	GTF2F1	General transcription factor IIF subunit 1 OS=Homo sapiens OX=9606 GN=GTF2F1 PE=1 SV=2	30.898	0.971059	0.0715674	0.985423	0.563636	41.9414	0.000488403	3.39586	good hit (Pearson >0.95)	155.2	205.8	304.6	173.8	380.2	917	207.6	422.5	660.2	1460.6	1938.9	123.2	386.2	400.9	146	73.6	190.3	123.7	176.5	261.9	857.1	1426.5	180.7	188.7	443.7	111	157.9	87.4	143.7	279.7	304	870.3	1456.8
P35270	SPR	Sepiapterin reductase OS=Homo sapiens OX=9606 GN=SPR PE=1 SV=1	37.1312	0.960709	0.0803919	0.980157	0.472428	30.5636	0.00104099	2.3165	good hit (Pearson >0.95)	559.6	680	742.2	560	1041.9	1836.2	619.1	769.6	1021	2406.1	3373.8	524.3	1141.5	1214.2	702.7	493.2	771.5	698.5	665.4	1029.6	1753.1	2573.9	879.3	1026.4	1649.4	965.8	704.4	549.3	755	1062.3	1249.7	2465.2	3671.9
P35527	KRT9	Keratin, type I cytoskeletal 9 OS=Homo sapiens OX=9606 GN=KRT9 PE=1 SV=3								2.59866	fit failed												204.4	2538.6	3696	531.5	100	452.2	332.7	1899.9	978.3	2001.1	1899.3	808.7	3402.8	4319.8	382.5	305.3	942.4	678.8	1715.3	1121.8	3202.7	3193.2
P35573	AGL	Glycogen debranching enzyme OS=Homo sapiens OX=9606 GN=AGL PE=1 SV=3	1.4011e-48	8.02573e-05	0.209407	0.00908254	0.0909091	0.00010033	1	3.91383	poor hit (Pearson < 0.90)	13.7	17.8	27.1	7	64.5	466.8	17.2	15.8	42.1	94	191.2	3.6	74.5	43.8	2.3	0	6.6	0	4.5	8.2	24.7	58.6
P35579	MYH9	Myosin-9 OS=Homo sapiens OX=9606 GN=MYH9 PE=1 SV=4	43.8416	0.989884	0.0414768	0.994929	0.406061	122.314	3.57658e-05	5.19532	perfect hit (Pearson >0.99)	696	1040.2	1531.3	667	3305.8	11744.9	777.3	1699.1	2497.4	13926.2	41549.9	948.4	4885.7	4809.3	1037.2	661	1931.3	1186.2	1772.7	2728.1	14255.5	34523.9	1863.5	2060.8	5719.4	942.2	1219.3	644.8	971.7	2867.3	2964.1	14189.2	42177.5
P35580	MYH10	Myosin-10 OS=Homo sapiens OX=9606 GN=MYH10 PE=1 SV=3	45.8449	0.97768	0.0607806	0.988777	0.406061	54.753	0.000256351	4.58041	good hit (Pearson >0.95)	280.8	475.2	674.9	319.3	1437.2	5169.6	358.8	830.9	1308.1	5185.1	12666.2	544.2	2496.6	2476.1	593.6	384.7	1064.7	677.3	955.3	1434.9	5358	11187.2	1081.5	1204.3	3050.4	522.4	625.3	332.4	589.7	1906.9	1656.1	5990.8	15971.2
P35606	COPB2	Coatomer subunit beta' OS=Homo sapiens OX=9606 GN=COPB2 PE=1 SV=2	63.4038	0.971203	0.0689888	0.985496	0.490909	42.1566	0.000482421	4.08341	good hit (Pearson >0.95)	193.2	294.4	317.6	182.6	711.5	2337.8	219.5	461.5	690.3	2155.8	4849.4	165.8	863.4	791.1	172.7	126	286.2	194.9	329.7	539.5	1535	3204.2	779.6	874.1	1749.1	463.1	422.7	305	440.5	1068.5	1298.3	3837.4	7829.6
P35610	SOAT1	Sterol O-acyltransferase 1 OS=Homo sapiens OX=9606 GN=SOAT1 PE=1 SV=3	69.518	0.915744	0.0768598	0.956945	0.551515	13.5857	0.00677827	2.63432	good hit (Pearson >0.95)	6.3	15.3	22.2	9.8	15.8	25.9	8.9	18.5	22.5	30.9	48.9												191.1	186	354	101.2	114.3	78.3	114.8	267.1	317.6	714.7	949.1
P35611	ADD1	Alpha-adducin OS=Homo sapiens OX=9606 GN=ADD1 PE=1 SV=2	19.8565	0.99268	0.0405078	0.996333	0.563636	169.52	1.59602e-05	4.20101	perfect hit (Pearson >0.99)	110.1	177.2	183.3	117.1	334.4	770.8	135.9	289.2	884.1	2325.6	2946.9	46.2	144.5	140.4	50.5	39.9	71.5	48.5	68.3	212.5	631.2	825.9	122.9	145.3	317.5	87.6	103.2	63.4	99.9	228.4	504.8	1334.4	1598
P35612	ADD2	Beta-adducin OS=Homo sapiens OX=9606 GN=ADD2 PE=1 SV=3	17.0279	0.982551	0.0429195	0.991237	0.551515	70.3885	0.000139005	3.40861	perfect hit (Pearson >0.99)												108.1	269.2	262.6	109.9	76.4	151.8	132.3	151.3	464.7	1112.1	1356	207.6	218.3	446.1	119.9	132.9	114.2	129.7	290.3	686.7	1647.8	1866.3
P35613	BSG	Basigin OS=Homo sapiens OX=9606 GN=BSG PE=1 SV=2	29.3237	0.726524	0.202779	0.852364	0.559887	3.32078	0.110149	2.82778	poor hit (Pearson < 0.90)	475.2	635.6	830.7	394.1	1907.7	5985.7	361	750.9	1215	3069.9	4619.1	289.9	1681.9	1651.4	258.5	164.4	525.2	358.1	527.1	807.5	1860.3	2356	905.2	1118.5	3253.6	452.9	473.2	252.6	452.1	1164.2	1110.1	3071.7	4100.9
P35637	FUS	RNA-binding protein FUS OS=Homo sapiens OX=9606 GN=FUS PE=1 SV=1	27.1648	0.914451	0.118804	0.956269	0.563636	13.3615	0.00703437	2.13051	good hit (Pearson >0.95)	1026.4	1754.3	1939.8	1005.6	1993.7	4537.1	1166.8	2481.3	2693.2	4838.6	6147.9	1356	3271.7	2709.8	1451.6	1177.6	2074.6	1664.3	1991.5	2484.4	4630.1	5942.5	1981.4	2218.7	3008.9	1567.6	1635.2	1350.3	1853.9	2625.1	2614.5	4625.3	6337.2
P35659	DEK	Protein DEK OS=Homo sapiens OX=9606 GN=DEK PE=1 SV=1	25.8363	0.986115	0.0529052	0.993033	0.563636	88.7724	7.87295e-05	3.52879	perfect hit (Pearson >0.99)	577.9	979	1125.2	607.7	1292.9	3852.4	723.7	1318.8	1873.3	6740.3	9396.2	805.8	2252.2	1828.9	962.3	695.6	1279.9	1109.8	1325	1789.7	7168.7	10240.8	1512.5	1662.4	2586.9	1098.1	1003.4	803.9	1157.8	2125.2	2457.8	8607.5	11253.9
P35908	KRT2	Keratin, type II cytoskeletal 2 epidermal OS=Homo sapiens OX=9606 GN=KRT2 PE=1 SV=2	13.904	0.438326	0.189975	0.662062	0.529423	0.97549	0.495523	2.19241	poor hit (Pearson < 0.90)	941.9	425.7	834.4	457.7	1042.4	3996.5	1211.5	405.3	1164.6	1475.9	2305.1	141.2	1422.3	2441.4	131.1	126.8	200.8	148.1	478	764	988.2	1156.6	1388.6	2547.7	6307.8	356.9	308.1	2541.7	608.9	745.5	1804.6	38507.8	6614.4
P35914	HMGCL	Hydroxymethylglutaryl-CoA lyase, mitochondrial OS=Homo sapiens OX=9606 GN=HMGCL PE=1 SV=2	83.4269	0.992309	0.0371747	0.996147	0.757576	161.282	1.80554e-05	4.57814	perfect hit (Pearson >0.99)	67.2	92.2	119.3	69.8	236.3	628.7	91.6	209.8	364.3	1014.2	2132.5	61.8	237.9	250.3	70.3	71.5	105.4	116.6	226.8	510.9	998.7	1665.9	177.1	190.5	427.7	136	126	84.5	190.7	465.1	678.3	1651.3	2821.7
P35998	PSMC2	26S proteasome regulatory subunit 7 OS=Homo sapiens OX=9606 GN=PSMC2 PE=1 SV=3	46.7914	0.92064	0.112462	0.9595	0.401218	14.5011	0.00585767	3.56089	good hit (Pearson >0.95)	197.6	332.6	469.7	199.7	772.1	2549.2	198.6	443.8	632.2	1640.4	3503.5	112.3	544.6	433.1	105.3	75.2	197.7	108.5	168.9	263.4	654.1	1231.9	95.2	100.8	234	42.2	48.5	37.8	42.3	134.3	117.7	357.3	804.5
P36405	ARL3	ADP-ribosylation factor-like protein 3 OS=Homo sapiens OX=9606 GN=ARL3 PE=1 SV=2	45.878	0.388822	0.271674	0.623556	0.334566	0.795232	0.575888	3.69674	poor hit (Pearson < 0.90)	23.8	50	94.9	29.4	334.7	1107.3	35.3	120.8	131.8	300.7	681.5	38	701.8	732.1	11.3	0	144.4	41.1	90.1	189	305	526.6	146.7	196.7	859.8	58.6	74.9	23.7	50.5	210.9	182.9	445.5	806
P36406	TRIM23	E3 ubiquitin-protein ligase TRIM23 OS=Homo sapiens OX=9606 GN=TRIM23 PE=1 SV=1	65.0321	0.96316	0.052655	0.981407	0.406061	32.6802	0.000887758	5.04481	good hit (Pearson >0.95)												8.4	55.5	71.2	9	8.1	19.5	18.1	18.5	32.9	121.7	314.6	16	20.4	99.2	8.6	7.4	10.1	13.6	37.5	36.3	143.7	465.5
P36542	ATP5F1C	ATP synthase subunit gamma, mitochondrial OS=Homo sapiens OX=9606 GN=ATP5F1C PE=1 SV=1	28.9814	0.954182	0.0913863	0.976822	0.454545	26.0316	0.00152131	3.34327	good hit (Pearson >0.95)	578.6	857.8	964.4	537.8	1550.9	4720.1	649.9	1203.6	1835.4	5455.6	8075.9	832	3394	2896.2	709	568.6	1129.7	925.3	1360.7	2247.1	6105.5	8825.2	1120.1	1246.3	2609.6	607	465.2	349.9	613.6	1569.5	2060.8	5613.7	7908.9
P36551	CPOX	Oxygen-dependent coproporphyrinogen-III oxidase, mitochondrial OS=Homo sapiens OX=9606 GN=CPOX PE=1 SV=3	46.1497	0.984403	0.0506123	0.992171	0.43316	78.895	0.000105144	4.91353	perfect hit (Pearson >0.99)	78.5	95.2	126.2	87.5	333.6	1080.2	88.2	200.4	259.7	1123.3	3495.7	203.6	1228.5	1197.3	218.8	150.2	387.7	237	341.4	516.7	2033.3	6380.1	147.8	173.8	535.3	66.7	85.4	46.2	66.7	192.6	195.1	777.6	2899.5
P36578	RPL4	60S ribosomal protein L4 OS=Homo sapiens OX=9606 GN=RPL4 PE=1 SV=5	19.9049	0.635781	0.217284	0.797359	0.398803	2.182	0.207307	1.90849	poor hit (Pearson < 0.90)	2623.4	3936.3	5387.1	2444.2	7058.5	21774.2	2833.4	5876.1	6915.9	11492.3	13634.4	1712.2	7280.7	6281.2	1483.4	946.7	3030.7	2036.1	2738.6	3995.7	7083.1	7987.7	6944.3	7326	11365.6	3581	3538.7	2553.1	4073.9	9794	9053.4	13452.1	15154
P36776	LONP1	Lon protease homolog, mitochondrial OS=Homo sapiens OX=9606 GN=LONP1 PE=1 SV=2	31.861	0.994767	0.0322924	0.99738	0.480245	237.615	6.90772e-06	5.37069	perfect hit (Pearson >0.99)	157.3	220.6	275.5	161.2	554.6	2244.8	188.9	380.6	554.5	5439.3	10403	303.3	1523.9	1405.8	292.7	220.2	505.6	327.8	494.8	776.3	7612.6	12912.4	453.1	501.8	1360.2	267.6	268.8	222.6	299.5	606.6	898.6	7082.1	11398.5
P36871	PGM1	Phosphoglucomutase-1 OS=Homo sapiens OX=9606 GN=PGM1 PE=1 SV=3								2.32895	fit failed	87.7	136.4	173.8	60.1	587.6	2253.4	86.3	160.6	287.4	498.1	715.9												180.5	212.3	1104.7	71.2	73.7	38.4	65.9	253.3	232.1	387.1	558.2
P36873	PPP1CC	Serine/threonine-protein phosphatase PP1-gamma catalytic subunit OS=Homo sapiens OX=9606 GN=PPP1CC PE=1 SV=1	21.9893	0.984385	0.0564648	0.992162	0.662617	78.7995	0.000105457	3.10952	perfect hit (Pearson >0.99)	140.1	184.2	235.4	135.1	274.3	610.4	173.5	246.1	418.3	1114.4	1379.7	159.4	427.5	397.5	231.3	205.4	287.4	256.6	288.2	423.9	1189.4	1448.6	174.9	191.2	265.6	110	92.9	77.9	111.1	261	336.5	939.8	1256.5
P36957	DLST	Dihydrolipoyllysine-residue succinyltransferase component of 2-oxoglutarate dehydrogenase complex, mitochondrial OS=Homo sapiens OX=9606 GN=DLST PE=1 SV=4	31.9963	0.899954	0.130806	0.948659	0.636364	11.2443	0.0102888	1.99173	moderate hit (Pearson >0.90)	437.9	481.7	420.9	334.9	619.6	1308.5	388.9	574.4	767.9	1222.8	1713.7	625.7	1364.4	1559	782.9	788.3	803.3	801	1234.7	1553.7	2165.4	2677.4	446.4	542.3	1073	348.9	321.3	311.2	336.6	584.2	767.9	1365.2	1677
P37108	SRP14	Signal recognition particle 14 kDa protein OS=Homo sapiens OX=9606 GN=SRP14 PE=1 SV=2	151.298	0.458616	0.233041	0.677212	0.38029	1.0589	0.462917	0.933772	poor hit (Pearson < 0.90)	1968.8	2497.6	3127.5	1986.9	3239.5	6603.7	2214.6	3263.9	3227.8	2663.8	5042.3	1961.6	3738.5	3286.3	1977.8	1572.5	2385.9	2347.1	2362.2	2408	2368.4	4010.8	4182.8	4277.2	5728.8	3059.7	2615.3	2186	3181.6	4871.3	4997.5	3322.6	5568
P37198	NUP62	Nuclear pore glycoprotein p62 OS=Homo sapiens OX=9606 GN=NUP62 PE=1 SV=3	32.1116	0.789394	0.179704	0.888478	0.559887	4.68525	0.0605261	4.28724	poor hit (Pearson < 0.90)	9	30.4	43	11.4	154.4	560.8	19	65.1	66.6	254.7	461.7	24.7	275.4	260	23.6	17	61	37.4	50.2	83.4	259.4	361.8	12.7	16.2	59.9	8.8	14.1	8.2	9.6	22.5	32.1	84.7	125.8
P37802	TAGLN2	Transgelin-2 OS=Homo sapiens OX=9606 GN=TAGLN2 PE=1 SV=3	49.8785	0.911207	0.116333	0.954571	0.425208	12.8276	0.00770126	4.39323	good hit (Pearson >0.95)	179.8	233.6	364.3	173.7	1384.8	3982.6	130.4	390.7	604.9	1929.2	6779.6	407.2	4084.8	4166	307.5	161.5	825.7	414.2	666.5	1569.9	2993.7	8746.1	494.6	617	1940.7	190.1	156.5	86	170.9	632.3	652.6	1748.3	5666.5
P37837	TALDO1	Transaldolase OS=Homo sapiens OX=9606 GN=TALDO1 PE=1 SV=2	0.0322528	0.530964	0.188062	0.728673	0.38029	1.41504	0.350661	1.93789	poor hit (Pearson < 0.90)	226.4	384.1	561.2	129.5	1762.8	6317.4	171.6	424.6	788.3	1198.4	1738.9	554.7	4046.8	4185.7	408.8	109.8	974.2	511.7	808.7	1299.7	1893.3	2061.4	899.2	1226.1	5313.7	289.1	307.2	124.6	284.5	1264.1	926.6	1429.8	1771.9
P37840	SNCA	Alpha-synuclein OS=Homo sapiens OX=9606 GN=SNCA PE=1 SV=1	53691.3	0.201604	0.155996	0.449004	0.0425534	0.315638	0.856637	2.67729	poor hit (Pearson < 0.90)	4.3	6.7	6.9	3.2	17.7	94.2	2.6	3.3	13	26.7	41.1												5.7	7.8	43.4	8	7.9	2.7	6.8	7	10.8	13.5	24.4
P38117	ETFB	Electron transfer flavoprotein subunit beta OS=Homo sapiens OX=9606 GN=ETFB PE=1 SV=3	40.8982	0.671625	0.215789	0.819527	0.35558	2.55662	0.165542	3.3536	poor hit (Pearson < 0.90)	128.4	227.4	327	85.3	930.6	2879.9	103.7	358.9	475.8	1139.6	2311.1	268	1947.6	1911.4	195.6	80.7	483.2	251	379.6	602.1	1203.5	2107.4	174.8	196.4	702.3	38.8	31.8	21.6	43.5	190.7	179.7	564.8	1319.1
P38159	RBMX	RNA-binding motif protein, X chromosome OS=Homo sapiens OX=9606 GN=RBMX PE=1 SV=3	26.111	0.703545	0.190968	0.838776	0.358664	2.96649	0.132016	1.72873	poor hit (Pearson < 0.90)	563	869.4	1104.6	507.6	1386.5	3604.5	648.4	1207.8	1413.6	2147.3	2617.7	685.3	1704.9	1608	693.5	443.2	1088.5	842.1	899.3	1126.5	1832.4	2235.4	1424.8	1547.3	2422.3	842.2	912.1	642.2	858.6	1967	1802.3	2822.6	3420.3
P38606	ATP6V1A	V-type proton ATPase catalytic subunit A OS=Homo sapiens OX=9606 GN=ATP6V1A PE=1 SV=2	39.519	0.913416	0.11796	0.955728	0.490909	13.1869	0.00724322	3.92592	good hit (Pearson >0.95)	13.5	31.2	32.7	16.5	89.5	279.7	22.2	44.5	62	154.3	344.6	47	221.8	203.6	57.2	34.8	84.6	54.1	82	141	367.3	542.8	51.5	69.7	261	46.4	53.6	29.2	43.8	111.3	108.9	343.3	613.4
P38646	HSPA9	Stress-70 protein, mitochondrial OS=Homo sapiens OX=9606 GN=HSPA9 PE=1 SV=2	29.9388	0.957435	0.0873989	0.978486	0.563636	28.1169	0.0012685	2.90258	good hit (Pearson >0.95)	2627.2	3316.5	3714.7	2474.4	6060.9	14484.1	2745.5	5273.1	7745.3	18452	27140.1	2647.8	7321.7	7030.9	2311.9	1860	3167.5	2538.7	3747.2	6064.3	12631.9	17928.3	5067.5	5674.1	10572.9	3438.6	3312.9	2489.7	3656.9	7025.1	9393	21758.5	30290.7
P38919	EIF4A3	Eukaryotic initiation factor 4A-III OS=Homo sapiens OX=9606 GN=EIF4A3 PE=1 SV=4	45.5532	0.966778	0.0752515	0.983249	0.490909	36.3753	0.000687404	3.57552	good hit (Pearson >0.95)	411.6	616.1	683.7	432.1	1052.5	3960.1	491.1	807.4	1252.7	3941.1	7644.6	634.4	1981.2	1910.7	643.9	517.9	922.1	704.7	1008.2	1405	3970.5	6851.6	1120.2	1270	2692.1	768	823.2	685.5	953.3	1581.8	1857.4	4955.6	9462.4
P39019	RPS19	40S ribosomal protein S19 OS=Homo sapiens OX=9606 GN=RPS19 PE=1 SV=2	25.4849	0.739038	0.195821	0.859673	0.525257	3.53997	0.0990653	1.68837	poor hit (Pearson < 0.90)	988.9	1534.6	1952.6	961.8	1874.3	5052.3	1279.4	1992.7	2345	3803.2	4646.8	1436.6	2982.7	3418.2	1394.4	899.9	1901.9	1615.3	1630.3	1867.2	3349.9	3830.6	2461.9	2743.5	3987.8	1878	1759.7	1486.5	2085.8	3726.6	3575.5	5177	6577.9
P39023	RPL3	60S ribosomal protein L3 OS=Homo sapiens OX=9606 GN=RPL3 PE=1 SV=2	21.7791	0.700914	0.197043	0.837206	0.525257	2.9294	0.134643	1.97284	poor hit (Pearson < 0.90)	1662.9	2751.1	3745.2	1639	4727	15502.1	1756.1	3941.4	4890.4	8764.1	10457.1	3474.5	10946.3	9295.9	3291.2	1994.7	5487.5	4020.9	4751	6444.1	11583.7	13193.4	6379.9	6875.4	10992.9	3286.6	2973.8	2144	3520.2	9235.9	8293.8	13462.8	16160.7
P39656	DDOST	Dolichyl-diphosphooligosaccharide--protein glycosyltransferase 48 kDa subunit OS=Homo sapiens OX=9606 GN=DDOST PE=1 SV=4	33.4748	0.93938	0.103106	0.969216	0.401218	19.3703	0.00302957	3.59409	good hit (Pearson >0.95)	213.5	342.2	432.6	200.9	820.9	3051.5	252.5	524.3	756.1	2701.8	4668.7	357.7	1412.7	1304.1	331.9	235.1	532	387.2	521	756.5	2220.1	3413.6	356.2	397.3	986.8	199.8	216.1	172.1	237.4	533.8	704.8	2003.2	3006
P39687	ANP32A	Acidic leucine-rich nuclear phosphoprotein 32 family member A OS=Homo sapiens OX=9606 GN=ANP32A PE=1 SV=1	9.27226	0.426215	0.267827	0.652851	0.447886	0.928515	0.515118	1.12051	poor hit (Pearson < 0.90)	415.5	562	597	337	874.9	1645.3	380.2	761.9	837.2	1062.4	1101.5	500	1468	1437.5	550.2	548.1	768.9	646.3	952.2	1123.2	1329.8	1367.4	1161.4	1130.6	1798.9	662.2	649.2	542.8	772.7	1360.1	1431.7	1474.1	1646.5
P39748	FEN1	Flap endonuclease 1 OS=Homo sapiens OX=9606 GN=FEN1 PE=1 SV=1	12.3423	0.934827	0.111749	0.966865	0.797863	17.9297	0.00361853	2.1679	good hit (Pearson >0.95)	1476.7	2110.5	2590.2	1456.7	2657.5	5844.3	1761.2	2947.6	4256.2	8777.8	7408.2	1574.5	3981.5	3753.2	1605.3	1280	2293.6	2110.2	2215.6	2875	7752.7	8225.3	2165.8	2511.7	3929.9	1672	1624	1173.7	1944	3302.4	3628.3	9208.8	7498.9
P40222	TXLNA	Alpha-taxilin OS=Homo sapiens OX=9606 GN=TXLNA PE=1 SV=3	12.305	0.958876	0.0962031	0.979222	0.797863	29.1462	0.00116505	2.63966	good hit (Pearson >0.95)	579.6	707.4	988.2	594	1292.9	2819.2	731.1	1381.8	1663.7	5094.6	4682.9	1311.5	3331.5	3174	1271	932.8	1973.7	1463.8	2071.4	3443.8	8581.2	9104.8	1591.2	1760.8	3065.4	985.1	934.9	749	1140.3	2590.2	3672.6	7020.5	6865.7
P40227	CCT6A	T-complex protein 1 subunit zeta OS=Homo sapiens OX=9606 GN=CCT6A PE=1 SV=3	64.5367	0.990469	0.0400647	0.995223	0.490909	129.905	3.08256e-05	4.97488	perfect hit (Pearson >0.99)	516.5	793.6	983	465.3	1919.2	6831.3	489.2	1015.1	1563	7336.5	24247.8	924.2	3948.9	3632.3	945.9	668.1	1447.7	1033.7	1682	2586.4	9822.5	25797.3	943.8	1117.2	3060	710.9	645	433.3	722.3	1481.3	1786.8	7899.4	22399.4
P40429	RPL13A	60S ribosomal protein L13a OS=Homo sapiens OX=9606 GN=RPL13A PE=1 SV=2	23.5897	0.698329	0.200563	0.835661	0.398803	2.89358	0.137248	2.08886	poor hit (Pearson < 0.90)	530.3	1050.4	1214.3	483.8	1714.3	6275.5	546.7	1546.6	1907.8	3721.5	4351.2	1257.8	4430.5	3565.4	917	596.4	1695.2	1252.8	1568.8	2379.7	4175.8	4929.3	846.7	866.6	1360.5	475.6	462	343.8	505.8	1103.7	1028.1	1599.5	2027.2
P40616	ARL1	ADP-ribosylation factor-like protein 1 OS=Homo sapiens OX=9606 GN=ARL1 PE=1 SV=1	27.7366	0.735518	0.169233	0.857624	0.700649	3.47623	0.102123	2.74049	poor hit (Pearson < 0.90)												25.7	190.9	162.5	31	16.6	51	33.3	54.9	79.5	213.1	248.3	27.3	29.9	76.3	16.9	13.7	9.9	15	24.6	34.6	122.5	126.2
P40925	MDH1	Malate dehydrogenase, cytoplasmic OS=Homo sapiens OX=9606 GN=MDH1 PE=1 SV=4	0.0318607	0.488522	0.205082	0.698944	0.29081	1.1939	0.4156	2.35029	poor hit (Pearson < 0.90)	435.4	707.7	968.7	253.1	3524.1	11937.2	263.7	710.3	1312.8	1981.3	4004.9	683.3	6844.6	6848	354.2	77.2	1368.4	634.6	1159	1970.4	2574.9	3614.3	1661.7	2151.2	9078.9	528.6	528.8	246.4	503.1	2095.7	1564.1	2836.8	4528.6
P40926	MDH2	Malate dehydrogenase, mitochondrial OS=Homo sapiens OX=9606 GN=MDH2 PE=1 SV=3	12.4584	0.974858	0.0755573	0.987349	0.665903	48.4666	0.000344523	3.11044	good hit (Pearson >0.95)	1439.5	1529.7	1735	1250.1	2616	5513.7	1378	2367.3	5014.3	17027	14514.7	2158.2	5842.4	6021.9	2196.3	1853.3	2759.4	2824.1	3807	6267.7	22947.5	19315.2	2589.8	2746.7	5515.9	1807.8	2171.8	1742.7	2360.5	3734.5	6382.5	22577.6	18487
P40937	RFC5	Replication factor C subunit 5 OS=Homo sapiens OX=9606 GN=RFC5 PE=1 SV=1	27.1173	0.90043	0.0932361	0.94891	0.581534	11.304	0.0101706	3.3382	moderate hit (Pearson >0.90)	50.6	89.1	95.5	54.4	175.9	563.9	55.4	110.7	162.5	543.2	722.4												100.5	102.1	256.3	80.5	71.1	63.4	85.3	134	165.8	503.5	720
P40938	RFC3	Replication factor C subunit 3 OS=Homo sapiens OX=9606 GN=RFC3 PE=1 SV=2	28.6859	0.926079	0.114366	0.96233	0.546053	15.66	0.00492521	2.98498	good hit (Pearson >0.95)	61.1	96.6	115.9	62.7	182.5	571.9	86.3	142.5	200.7	499.2	733.2	146.7	434.3	418.4	173.5	140.9	253.1	214.1	255.8	344.1	807.2	996.6	243.8	264	587.2	143.9	161.8	117.6	140.5	375.6	398.2	982.8	1484.1
P40939	HADHA	Trifunctional enzyme subunit alpha, mitochondrial OS=Homo sapiens OX=9606 GN=HADHA PE=1 SV=2	32.4483	0.892082	0.136003	0.944501	0.401218	10.3328	0.0123586	3.25736	moderate hit (Pearson >0.90)	377.3	701	743.4	356.1	1448.6	5859.9	417.3	828.5	1311	3866.2	6370	482.1	1928.5	1750.2	485.5	339.6	728.1	552.3	772.7	1087.2	2779.9	3943.2	981.2	1090.6	2573.9	552.2	561.7	382.2	576.4	1318.9	1611.2	4162.3	6212.7
P41091	EIF2S3	Eukaryotic translation initiation factor 2 subunit 3 OS=Homo sapiens OX=9606 GN=EIF2S3 PE=1 SV=3	11.6327	0.9189	0.126161	0.958593	0.614183	14.1631	0.00617597	3.9061	good hit (Pearson >0.95)	377.7	665	805.3	400.1	1343.4	4671.1	497.1	1092.2	4523	14367.3	9043.3	585.2	2598.1	2313.2	664.8	402.7	966.5	766.6	947.6	4796.4	13793.7	9518.6	1122.4	1143.5	2394.6	677.7	585.8	476.9	680.5	1591.4	6225.4	16307.5	9710.8
P41208	CETN2	Centrin-2 OS=Homo sapiens OX=9606 GN=CETN2 PE=1 SV=1	17.4676	0.990527	0.0454237	0.995252	0.90303	130.707	3.0361e-05	3.77922	perfect hit (Pearson >0.99)	112.5	183.1	255.2	132.8	443.5	919.9	392.1	1027.2	1463.1	1997.6	2330.1	148.6	457.4	436.3	189.2	196.5	264.6	492.6	825.6	1150.9	1466.4	1858.1	44.6	44.4	92.4	28.6	43.2	28.1	96.5	188.4	279.2	369	445.7
P41214	EIF2D	Eukaryotic translation initiation factor 2D OS=Homo sapiens OX=9606 GN=EIF2D PE=1 SV=3	16.126	0.896616	0.142146	0.946898	0.678834	10.8409	0.0111399	2.02282	moderate hit (Pearson >0.90)	153	239.8	268	167.4	310.1	737.1	180.3	323.4	426.2	739.7	882.6	93.4	211.5	205	99.6	64.4	130.8	97.3	156.2	166.7	345.2	378	418.6	460.1	587.1	281.8	290.3	300.2	315.2	567.2	636.9	1240.2	1203.3
P41223	BUD31	Protein BUD31 homolog OS=Homo sapiens OX=9606 GN=BUD31 PE=1 SV=2	23.9406	0.805396	0.1191	0.897439	0.583589	5.17331	0.050344	2.26268	poor hit (Pearson < 0.90)	52.1	77.8	106.8	59.9	130.9	322.7	66.8	132.7	165.5	325.9	421.1	118.7	212.6	184.9	106	60.3	160.8	113.5	164.4	173.2	289.3	338.2
P41227	NAA10	N-alpha-acetyltransferase 10 OS=Homo sapiens OX=9606 GN=NAA10 PE=1 SV=1	31.2331	0.997126	0.0241754	0.998562	0.474166	433.703	1.54648e-06	5.65547	perfect hit (Pearson >0.99)	94.8	141.3	205.5	101.8	434.3	1294.3	130	253.6	497.4	5011.4	8717.4	49.1	196.1	212.9	51.9	28.6	91.2	61.3	85.1	173.6	1377.6	2234.1	252.4	268.4	762.9	139.1	178.3	104	149.9	369.2	589.3	4606.6	7724.8
P41240	CSK	Tyrosine-protein kinase CSK OS=Homo sapiens OX=9606 GN=CSK PE=1 SV=1	39.2415	0.991041	0.0409346	0.99551	0.407297	138.272	2.6421e-05	5.49531	perfect hit (Pearson >0.99)	19.3	27.4	53.7	27.6	110.3	386.5	29.8	53.2	106.5	669.7	1259.7	78.5	333.4	326.7	91.9	90.6	131.9	78.1	127.1	273.6	1353.9	2408.1	23.1	27.8	104.6	16.6	18.5	10.9	19.1	32.9	75.2	488	1058.9
P41250	GARS1	Glycine--tRNA ligase OS=Homo sapiens OX=9606 GN=GARS1 PE=1 SV=3	46.1883	0.961181	0.0785353	0.980398	0.43316	30.9506	0.00101035	4.9351	good hit (Pearson >0.95)	190.7	316.9	484.2	193.6	1469	5145.6	211.2	550	777.6	3371.3	12255.9	242.8	2113.5	1982.5	248.5	165.4	534.6	279.3	504.6	834	2535.5	7133	649.9	776.6	2822.5	260.9	307.5	178.1	287.6	1009	813.4	2846.2	9855.3
P41252	IARS1	Isoleucine--tRNA ligase, cytoplasmic OS=Homo sapiens OX=9606 GN=IARS1 PE=1 SV=2	32.0249	0.99456	0.0328418	0.997276	0.480245	228.543	7.60873e-06	5.24271	perfect hit (Pearson >0.99)	644.1	1077.2	1311.6	673.4	2296.9	9164.6	879.5	1431.7	2273.4	21878.4	38441.3	1030.5	4795.8	4513.1	1208.2	893.9	1760.5	1354.5	1856.8	3073.7	22742.3	42106.9	1809.6	1954.6	4670.7	1016.2	1035	755.4	1100.7	2295.3	2937.6	25299.6	40278.7
P41567	EIF1	Eukaryotic translation initiation factor 1 OS=Homo sapiens OX=9606 GN=EIF1 PE=1 SV=1	4.43978	0.980216	0.0739267	0.990059	0.725354	61.9328	0.000189961	4.20947	perfect hit (Pearson >0.99)	11.2	15.6	17.7	7.4	33.7	61.2	14.3	45.3	290.8	362.4	269.9	19.9	79.2	72.4	13.2	14.1	34.2	40.8	70	539.2	462.2	471.1	34.3	36	57.7	18.8	14.9	7.3	13.3	83.8	527	627.3	380.7
P42166	TMPO	Lamina-associated polypeptide 2, isoform alpha OS=Homo sapiens OX=9606 GN=TMPO PE=1 SV=2	17.6899	0.988272	0.0522649	0.994119	0.563636	105.331	5.17003e-05	3.5931	perfect hit (Pearson >0.99)	400.2	597.4	686.5	395.2	1018.1	2561	481.9	958.5	2231.7	6256.9	7511.4	507	1361.9	1346.9	586.7	390.2	794.1	662.9	809.7	1757.7	4664.9	5551.2	1139	1284.5	2130	708.6	675.9	498	716.6	1684.2	3491.8	9324.8	9740.8
P42167	TMPO	Lamina-associated polypeptide 2, isoforms beta/gamma OS=Homo sapiens OX=9606 GN=TMPO PE=1 SV=2	20.4589	0.921255	0.120891	0.959821	0.601253	14.6241	0.00574749	2.24308	good hit (Pearson >0.95)	559.1	813.2	948.1	534.1	1099.6	2796.1	630.5	1074.5	1520.4	3420.9	3783.4	536.2	1388.3	1098.4	507.2	334.1	632.2	585.3	652.8	886.1	2061.2	2525.4	1075.2	1221.6	1922.2	735.7	696.2	551.4	811.5	1391.8	1476.9	2940.7	3579.3
P42224	STAT1	Signal transducer and activator of transcription 1-alpha/beta OS=Homo sapiens OX=9606 GN=STAT1 PE=1 SV=2	22.8819	0.982988	0.0605466	0.991458	0.559273	72.2291	0.000130504	4.1433	perfect hit (Pearson >0.99)	68.1	100.8	145.6	80	260.8	885.8	97.3	194.9	329.3	1552.6	2071	74.1	314.3	291.9	75.4	60.7	115.5	87.1	124.5	226.1	922.4	1236.2	155.6	166.7	368.6	117.7	108.2	80.2	120.1	249.6	359.5	1446	1692.3
P42285	MTREX	Exosome RNA helicase MTR4 OS=Homo sapiens OX=9606 GN=MTREX PE=1 SV=3	23.6481	0.981015	0.0625695	0.990462	0.6	64.5928	0.000171452	3.71582	perfect hit (Pearson >0.99)	461.9	725.4	847.8	447.7	1326.9	3966.7	551.5	1064.6	2065.2	6625.7	8887.8	563.4	1924.8	1862.5	675.2	561.5	948.7	730.9	1026.8	1846	5773.1	7755.6	1016.8	1106.1	1962.4	582.6	633.9	477.8	662.4	1359.5	2179.2	6711	8707.8
P42345	MTOR	Serine/threonine-protein kinase mTOR OS=Homo sapiens OX=9606 GN=MTOR PE=1 SV=1	24.2015	0.927539	0.0812886	0.963088	0.522799	16.0007	0.00469081	3.33354	good hit (Pearson >0.95)	11	13.5	13.3	7.9	17.5	58.5	8.7	15.8	23.5	75.8	88.9	10.1	35.5	37.9	12.4	7.9	12.6	8.4	21.3	24.1	91	127
P42356	PI4KA	Phosphatidylinositol 4-kinase alpha OS=Homo sapiens OX=9606 GN=PI4KA PE=1 SV=4	10.6732	0.973612	0.0542021	0.986718	0.636364	46.1205	0.000388427	3.42617	good hit (Pearson >0.95)												12.5	59.5	53.5	19.7	13.9	23.7	27.3	43.5	138.6	198.7	185.7	6.3	4.1	13.6	3.4	6.7	5	4.2	13.3	24.5	54.2	49
P42575	CASP2	Caspase-2 OS=Homo sapiens OX=9606 GN=CASP2 PE=1 SV=2								2.15973	fit failed												108.9	540.6	1160	164	80.3	279.3	142.5	183.9	205.6	673.5	634.7	355.9	459.1	1951.7	132.5	108.1	51.8	85.4	470.3	390	862.5	1219.2
P42677	RPS27	40S ribosomal protein S27 OS=Homo sapiens OX=9606 GN=RPS27 PE=1 SV=3	24.3025	0.872767	0.149145	0.93422	0.406061	8.57451	0.0183733	2.628	moderate hit (Pearson >0.90)	315.1	503.7	571.1	313	821.4	2189.5	350	764.5	912.5	1968.6	2463.9	89.7	463.3	382.7	70.6	53	142.3	108.7	157.3	263.9	531.9	679.7	603.3	653.8	991	355.9	337.1	273.2	411.3	848.3	925.6	1865.4	2405.2
P42684	ABL2	Tyrosine-protein kinase ABL2 OS=Homo sapiens OX=9606 GN=ABL2 PE=1 SV=1	30.6412	0.926193	0.0757492	0.96239	0.636364	15.686	0.00490677	3.31276	good hit (Pearson >0.95)	22.3	30.5	27.3	19.9	63	224.8	19.1	37.1	63.2	212.8	343.5												10	10.2	23	6.4	4.7	2.7	4.9	19.1	19.5	42.3	64.1
P42695	NCAPD3	Condensin-2 complex subunit D3 OS=Homo sapiens OX=9606 GN=NCAPD3 PE=1 SV=2	37.2168	0.903084	0.127904	0.950307	0.443771	11.6477	0.00952591	3.34345	good hit (Pearson >0.95)	9.6	31.8	25.9	18.2	38.3	141.5	15.4	33.7	45.7	100.7	149.4	32.9	120.6	112.7	31.9	24.3	52.3	35	51.9	86.5	200	315.6	137.2	144.2	282.4	55.4	57.2	52.6	62.6	172.3	229.4	610.7	961.1
P42704	LRPPRC	Leucine-rich PPR motif-containing protein, mitochondrial OS=Homo sapiens OX=9606 GN=LRPPRC PE=1 SV=3	34.315	0.87149	0.146815	0.933536	0.401218	8.47685	0.018819	3.24258	moderate hit (Pearson >0.90)	798.2	1363.2	1588.4	772.8	3112.4	12264.3	839.4	1810.7	2820.3	7788.3	13026.3	1401	6567.6	5929.7	1260.2	968	2160	1453.7	2219.1	3132.9	8271.2	12425.3	2075.7	2404.4	5653.5	1145.3	1049.1	763	1246.2	2686.8	2892.1	7606.6	12159.8
P42765	ACAA2	3-ketoacyl-CoA thiolase, mitochondrial OS=Homo sapiens OX=9606 GN=ACAA2 PE=1 SV=2	26.557	0.993203	0.0376702	0.996596	0.6	182.664	1.32646e-05	4.71362	perfect hit (Pearson >0.99)	179.5	247.3	335.1	192	602.3	1797.7	223.9	399.4	1066.5	4146.1	6906.9	263.5	950.4	977.7	313.1	225.1	439.4	318.3	526.2	1287.6	4863.1	6501.4	469.4	546.5	1351.2	345.1	368.1	248.9	344.7	730.4	1484.5	6458	8931.4
P42766	RPL35	60S ribosomal protein L35 OS=Homo sapiens OX=9606 GN=RPL35 PE=1 SV=2	23.1946	0.802005	0.172379	0.895547	0.556522	5.06329	0.0524182	2.17948	poor hit (Pearson < 0.90)	249.5	424.7	521.8	235.4	755	2444.1	302.3	558.7	827.1	1651	2060.6	1660.1	5043.1	4173.5	1845.1	1311.4	2552.7	2110.2	2472	3152.8	5579.3	6202.3	777.2	853.5	1284.5	501.9	439.3	394	559	988	1015.9	1807.7	2341.3
P42858	HTT	Huntingtin OS=Homo sapiens OX=9606 GN=HTT PE=1 SV=2	38.3889	0.985258	0.0509904	0.992601	0.418182	83.5397	9.13878e-05	4.64802	perfect hit (Pearson >0.99)	2	3.2	6.8	2.9	9.5	47.2	0	7.7	9	60.8	157.9	9.1	22.3	24.1	6	3.6	10.6	7.7	10	14.4	71.3	127	21.7	20.3	59.4	16.4	13.7	8.9	8.7	27.2	31.4	159.8	310.4
P43034	PAFAH1B1	Platelet-activating factor acetylhydrolase IB subunit alpha OS=Homo sapiens OX=9606 GN=PAFAH1B1 PE=1 SV=2	36.6582	0.969176	0.0742768	0.984467	0.442424	39.3022	0.000571002	4.19647	good hit (Pearson >0.95)	89.9	155.2	192.7	70.6	426.2	1012.3	75.4	242.5	522.7	1839.6	3031.7	113.5	753.9	723.2	100.5	75.4	243.8	146.3	221.2	457	1590.6	2405.4	60	54	142.9	26.2	19.2	11.3	19.8	75.2	89.9	272.5	517.4
P43155	CRAT	Carnitine O-acetyltransferase OS=Homo sapiens OX=9606 GN=CRAT PE=1 SV=5	27.5369	0.976871	0.0646327	0.988368	0.624242	52.7936	0.000280057	2.9063	good hit (Pearson >0.95)	132.9	213.2	210.6	149.3	255.4	547.5	183.1	296	384.7	851.3	1082.4	150.1	531.2	517.7	260.6	200.4	296.9	284	316.1	353.5	1008.6	1406.3	104.8	105	143.9	73.6	76	62.3	87.5	139.8	167	412.6	578.7
P43243	MATR3	Matrin-3 OS=Homo sapiens OX=9606 GN=MATR3 PE=1 SV=2	28.9101	0.795103	0.181369	0.891685	0.481485	4.85061	0.0567789	2.72408	poor hit (Pearson < 0.90)	148.9	224.8	329.2	164	542.8	1800.8	194.8	392	511	1183.8	1721.6	200.7	958.2	861.7	236.6	167.4	435.5	269.7	411.8	556.8	1113.5	1357.3	758.1	886.6	1900.8	476.8	561.4	339.3	464.7	1123.8	1005.9	2035.9	2796.7
P43246	MSH2	DNA mismatch repair protein Msh2 OS=Homo sapiens OX=9606 GN=MSH2 PE=1 SV=1	38.4088	0.955659	0.0868997	0.977578	0.454545	26.9407	0.00140314	3.50172	good hit (Pearson >0.95)	217	337.1	413.1	195	628.7	2051.1	246	430.8	699.5	2112.6	3731.7	304.2	1003.8	1001.5	313.5	220.3	453.8	358.6	483.5	713.8	1981.7	3130.9	226.7	254.1	628.4	140	144.5	103.6	149.2	304.4	317.7	1002.6	1861.5
P43487	RANBP1	Ran-specific GTPase-activating protein OS=Homo sapiens OX=9606 GN=RANBP1 PE=1 SV=1	39.3779	0.624538	0.22341	0.790277	0.48478	2.07923	0.22125	3.06263	poor hit (Pearson < 0.90)	429.8	747.4	1059.7	381.5	2824.9	7482.5	382.9	957.9	1563.6	3015.8	5473.1	350.3	3080.1	3370	383.8	166.5	808.7	512.9	816.1	1230.3	2249.6	3451.6	1169	1505.5	3385.7	353.6	430.9	182.6	302.1	1516.4	1315.9	2787.9	5433.7
P43490	NAMPT	Nicotinamide phosphoribosyltransferase OS=Homo sapiens OX=9606 GN=NAMPT PE=1 SV=1	21.2571	0.991714	0.0431407	0.995848	0.563636	149.609	2.17438e-05	4.60318	perfect hit (Pearson >0.99)	227	370.6	410.3	252.1	777.5	2497.9	296.5	626.2	1741.9	6371.9	8682.3	432.4	1822.5	1649.5	423.9	275.3	579.4	562.6	831	1751.1	6692.7	9078.5	717	824.8	2005.2	436.8	414	316.1	536.8	1146.3	2974.5	11585.4	12819.5
P43686	PSMC4	26S proteasome regulatory subunit 6B OS=Homo sapiens OX=9606 GN=PSMC4 PE=1 SV=2	54.4959	0.928613	0.105112	0.963645	0.406061	16.2601	0.00452264	3.52177	good hit (Pearson >0.95)	258	383.9	441	204.8	912.6	3123.2	238.1	527.7	721.4	1793.7	4604.2	440.6	1956.2	1652.5	368.4	254	632.9	465.6	616.8	963.2	2374.5	4980.4	798.5	894.1	2245.4	401	468.6	309.3	419.9	1062.8	1065.7	2701.7	5997.8
P43897	TSFM	Elongation factor Ts, mitochondrial OS=Homo sapiens OX=9606 GN=TSFM PE=1 SV=2	27.4725	0.994691	0.0334814	0.997342	0.595747	234.208	7.15995e-06	5.48534	perfect hit (Pearson >0.99)	62.5	114	129.1	62.8	298.4	1029.4	82.8	165	486.6	2993.8	4505.4	67.8	370.7	383.9	73.6	58.7	127.3	101.8	126.2	315.4	2168.6	3141.8	129.3	144.8	406	82.3	64.5	47.9	68.5	200.4	452.9	2276.4	3479.8
P45877	PPIC	Peptidyl-prolyl cis-trans isomerase C OS=Homo sapiens OX=9606 GN=PPIC PE=1 SV=1	22.2423	0.994071	0.0355871	0.997031	0.69697	209.585	9.43287e-06	4.18921	perfect hit (Pearson >0.99)	40.3	47.1	40	35	92.5	271.7	61.4	85.5	229.6	689.6	915.9	42.2	138.2	121.3	48.2	47.8	77.2	58.1	103.7	207.8	512	696	58.8	71.6	161.3	74.3	60.1	35.3	80.2	124.1	243	759.3	952.3
P45880	VDAC2	Voltage-dependent anion-selective channel protein 2 OS=Homo sapiens OX=9606 GN=VDAC2 PE=1 SV=2	27.8589	0.737877	0.203677	0.858998	0.43316	3.51876	0.100069	3.38451	poor hit (Pearson < 0.90)	207.1	373.5	485.9	210.1	1178.1	5197.1	239.3	473	890	2629.2	3924.6	357.8	2748	2495.8	273.4	225.3	672.1	438.7	679.1	1187.1	2948.1	3732.6	507.1	593	2239.5	227.8	240.4	171.1	254.8	719.5	798.4	2193.4	2921.6
P45973	CBX5	Chromobox protein homolog 5 OS=Homo sapiens OX=9606 GN=CBX5 PE=1 SV=1	34.665	0.992772	0.0377953	0.996379	0.527273	171.68	1.54675e-05	5.04244	perfect hit (Pearson >0.99)	92.7	142.1	188.7	102.7	451.8	1226.3	89.4	296.1	976.6	3412.8	5598.2	70.8	282.2	331.3	75.7	50	108.7	66	115.2	468.1	1423.2	2237.7	283.7	326.6	866.5	155.2	177.7	93.8	148.7	461.2	926.9	3329.7	5319.8
P45974	USP5	Ubiquitin carboxyl-terminal hydrolase 5 OS=Homo sapiens OX=9606 GN=USP5 PE=1 SV=2	0.0326206	0.645548	0.161804	0.80346	0.38029	2.27657	0.195514	1.5459	poor hit (Pearson < 0.90)	74.5	119.4	145.6	66.3	654.7	2257.4	48.5	171.6	237.6	351.6	499.4	104.7	1257.4	1234.8	47.8	12.3	191.5	109.8	177.5	305.8	431.8	366.4	89.9	99.9	550.5	29.5	25.9	10.5	22.6	103.4	61.1	72	95.4
P46013	MKI67	Proliferation marker protein Ki-67 OS=Homo sapiens OX=9606 GN=MKI67 PE=1 SV=2	15.484	0.900814	0.139569	0.949112	0.614183	11.3526	0.0100758	2.23676	moderate hit (Pearson >0.90)	194.1	299.3	403.5	211.9	432.5	1005.6	260.8	490.4	567.9	984.5	1094.5	299.6	686	671.7	388.5	287.5	567.2	432.3	473.5	625	1292	1266.9	326.5	372.7	639.2	251.9	296.6	224.2	310.2	543.1	646.7	1309.4	1433.8
P46019	PHKA2	Phosphorylase b kinase regulatory subunit alpha, liver isoform OS=Homo sapiens OX=9606 GN=PHKA2 PE=1 SV=1	35.0101	0.967674	0.0516206	0.983704	0.454545	37.4183	0.000642405	3.33659	good hit (Pearson >0.95)												6.7	10.8	14	12.1	9	9.6	6.5	12.5	18.6	47.8	78.3	24.3	33.1	78	22.8	20.2	11.4	15.6	44.1	64.6	142.7	212.2
P46060	RANGAP1	Ran GTPase-activating protein 1 OS=Homo sapiens OX=9606 GN=RANGAP1 PE=1 SV=1	34.0551	0.487239	0.260582	0.698025	0.48478	1.18778	0.417607	2.5241	poor hit (Pearson < 0.90)	108.3	161.1	184.4	102.2	401.5	1558.4	109.2	174.9	322.9	697.9	1063.6	225	1184	1151.3	225.8	158.4	388.4	253.1	409.1	506.7	855.2	1126.2	140.3	171.8	607.8	90.2	94.8	52	85.6	221.8	185.6	355.8	543.2
P46063	RECQL	ATP-dependent DNA helicase Q1 OS=Homo sapiens OX=9606 GN=RECQL PE=1 SV=3	38.1593	0.938862	0.101348	0.968949	0.563636	19.1956	0.00309351	3.22291	good hit (Pearson >0.95)	223.5	382.8	468.3	266.6	644.9	2224.5	264.8	601.8	797.9	1906.6	2938.1	386.2	1350.9	1208.1	404.8	347.3	635.2	620.2	813.8	1182.5	2617.1	3744.6	952.9	1129.1	2114.9	670.6	634.4	491.4	785.4	1438.2	1598.2	3610.7	6084.7
P46100		Transcriptional regulator ATRX OS=Homo sapiens OX=9606 GN=ATRX PE=1 SV=5	129.504	0.655372	0.210938	0.809551	0.522233	2.3771	0.183959	4.45291	poor hit (Pearson < 0.90)	11.4	21.3	19.1	12.7	63.6	466.5	12.5	7.8	28.7	95.7	275.2	8.7	148.5	135.9	13.2	7.9	19.8	17.8	24.9	29.3	116.2	242.7	12.7	12.6	138.9	6	4.4	6	9.5	25.6	18.8	92.2	198.1
P46109	CRKL	Crk-like protein OS=Homo sapiens OX=9606 GN=CRKL PE=1 SV=1	386.075	0.943877	0.0889689	0.971533	0.551515	21.0226	0.00250696	1.03513	good hit (Pearson >0.95)	849.3	995.8	940.8	840.4	896.1	1278.6	883.5	1008.3	1162.6	1375.1	1767.7	838.3	1161.1	1161	937.3	833.7	887.8	1012.4	1093	1126.3	1289.5	1615	978.8	1034.8	1186.5	1000.3	893.8	754.9	1042.4	939.2	1110.8	1529.2	2100.8
P46379	BAG6	Large proline-rich protein BAG6 OS=Homo sapiens OX=9606 GN=BAG6 PE=1 SV=2	33.4386	0.981355	0.0582991	0.990633	0.454545	65.7905	0.000163937	4.71773	perfect hit (Pearson >0.99)	6.3	13.3	15.8	7.8	44.9	138	13.9	24.1	40.1	212.4	402.9	27.3	127.2	124.3	20.4	10.8	42.6	32.9	49.3	72.3	344	534.7	31.9	40.4	99.4	16	13.9	9	14.4	59.4	59.3	269.6	464
P46459	NSF	Vesicle-fusing ATPase OS=Homo sapiens OX=9606 GN=NSF PE=1 SV=3	36.8089	0.900062	0.128532	0.948716	0.481485	11.2577	0.0102621	3.92235	moderate hit (Pearson >0.90)	95.3	146	203.6	84.7	537	1806	97.6	238.1	353.5	1204.6	2542.8	197.9	1498.9	1393.8	236.1	176.7	524.3	274.1	485	647.9	2030	3144.1	443.6	565.3	1689.9	219.2	191.4	117.2	203.9	694	761.1	2169.1	3647.2
P46734	MAP2K3	Dual specificity mitogen-activated protein kinase kinase 3 OS=Homo sapiens OX=9606 GN=MAP2K3 PE=1 SV=2	12.1381	0.978011	0.0491095	0.988944	0.797863	55.5967	0.000247004	3.47429	good hit (Pearson >0.95)	19.2	29	42.1	20.9	49.7	134.2	20.1	39.5	113.9	293.4	315.6												27.8	34.4	55.7	19.6	14.2	13.6	15.4	41.4	90.5	225.9	208.9
P46776	RPL27A	60S ribosomal protein L27a OS=Homo sapiens OX=9606 GN=RPL27A PE=1 SV=2	30.8312	0.789851	0.181927	0.888736	0.38298	4.69816	0.0602214	2.07926	poor hit (Pearson < 0.90)	597.8	991.9	1266.2	557.9	1528.3	5069.1	709.3	1439.6	1568.2	3377.9	5476.3	1159.6	2744	2283	1093.5	647.7	1511.6	1188.8	1290.1	1706.6	2962.8	3443.5	1421.2	1612.6	2622.9	876.6	810.3	719.1	862.6	2068.9	2021	3106.9	3942.7
P46777	RPL5	60S ribosomal protein L5 OS=Homo sapiens OX=9606 GN=RPL5 PE=1 SV=3	20.0709	0.882549	0.141304	0.939441	0.563636	9.39274	0.0151585	1.55317	moderate hit (Pearson >0.90)	2854.4	3548.6	3348.9	2482.4	4181.8	8582.8	2813.6	4678.2	5542.5	8501	9787.8	3805.1	7799	6912.6	3810	3019.9	4431.1	4145.3	4832.5	6595.6	9222.6	10737.4	4634.6	4716.7	5463.9	2916.5	2236.1	1821.7	2690.6	5406.1	6572.7	10086.6	12105
P46778	RPL21	60S ribosomal protein L21 OS=Homo sapiens OX=9606 GN=RPL21 PE=1 SV=2	26.1347	0.614572	0.217992	0.783947	0.493991	1.99315	0.233927	1.98533	poor hit (Pearson < 0.90)	477.9	827.7	1184.3	459.4	1561	5438.5	631.3	1337.5	1478.5	2684.4	3502	918.8	3133.6	2635.5	840.7	518.4	1400	1142.6	1359.7	1722.5	3011.6	3596	1655.1	1728.5	3337.6	902.3	955.9	654.2	1089.5	2321.1	1935.9	2986.1	3582.4
P46779	RPL28	60S ribosomal protein L28 OS=Homo sapiens OX=9606 GN=RPL28 PE=1 SV=3	21.2489	0.620187	0.22683	0.787519	0.481485	2.04109	0.226749	2.09044	poor hit (Pearson < 0.90)	293.3	478.7	747.3	295.6	1162	3727.9	369.5	827.7	1009.3	1949.6	2367.5	612.2	2147.5	1873.3	560.4	377.3	1076.5	700.4	893.1	1245.1	2288.8	2419.6	1181.7	1294.2	2540.7	570.5	525.4	382	621.5	1754.8	1448.6	2349.7	2861.1
P46781	RPS9	40S ribosomal protein S9 OS=Homo sapiens OX=9606 GN=RPS9 PE=1 SV=3	30.585	0.781542	0.168688	0.884049	0.481485	4.47194	0.0658881	2.57848	poor hit (Pearson < 0.90)	827.7	1744.6	1935.1	954.1	2937.2	11355.2	1141.5	2084.2	2946.9	5597	7580.2	1675.9	6072.2	6033.7	1918.1	1620.9	2775.3	2108.4	3387.6	3471	7091.7	9398.1	2440.9	2846.1	5729	1725.9	1706.2	1508.2	2024	3514	3589.9	7257.1	10128.7
P46782	RPS5	40S ribosomal protein S5 OS=Homo sapiens OX=9606 GN=RPS5 PE=1 SV=4	32.8889	0.895488	0.132381	0.946302	0.480245	10.7103	0.0114364	2.39554	moderate hit (Pearson >0.90)	568.1	814.1	974	654.3	1011.8	3255.1	680.3	957	1103.4	2443.5	3291.1	438	1063.8	890.2	455.6	315.9	582.3	458.5	578.6	712.7	1768.8	2515.6	1566.8	1706.7	2816.7	1060.3	976	869.6	1153.3	2061.7	2112	4154.9	6859.9
P46783	RPS10	40S ribosomal protein S10 OS=Homo sapiens OX=9606 GN=RPS10 PE=1 SV=1	20.8829	0.756119	0.184893	0.869551	0.525257	3.87545	0.0848959	1.7087	poor hit (Pearson < 0.90)	1525.8	2296.5	2938	1584	3033.2	7481.6	2019.2	3198.5	3600.6	5506	6272.8	995.1	2768.4	2518.5	1238.3	842.4	1692	1464.7	1530.4	1834.8	3234.8	3398.6	2582	2900	4654.8	2174	2214.7	1833.9	2416.2	3616.8	3511.8	5280.9	6422
P46821	MAP1B	Microtubule-associated protein 1B OS=Homo sapiens OX=9606 GN=MAP1B PE=1 SV=2	22.4265	0.858412	0.156761	0.926505	0.637812	7.57842	0.0237318	2.34478	moderate hit (Pearson >0.90)	293.8	460.8	676.8	335.5	699.2	1891.7	373.7	735.7	828.8	1369.5	1821.8	856.6	1869.6	1903.5	940.4	710.9	1505.5	1068	1159.5	1617.5	3250.2	3477.6	183	218.3	381.6	124.1	145.6	118	151.3	313.6	345.7	739.1	952.9
P46934	NEDD4	E3 ubiquitin-protein ligase NEDD4 OS=Homo sapiens OX=9606 GN=NEDD4 PE=1 SV=4	38.4973	0.992406	0.038309	0.996196	0.595747	163.358	1.74926e-05	6.01641	perfect hit (Pearson >0.99)	7.2	16.4	12.9	8.9	43.8	245.4	12.3	31	112	540.5	924	11.7	123.4	103.7	11.6	14.3	22.2	14.4	30.3	112.5	493	864.6	21.6	18.3	77.1	17.8	9.6	12.3	13.6	32.2	78.1	336.1	617.8
P46939	UTRN	Utrophin OS=Homo sapiens OX=9606 GN=UTRN PE=1 SV=2	24.8149	0.977884	0.0672558	0.98888	0.595747	55.2697	0.000250569	4.15533	good hit (Pearson >0.95)	13.2	20.4	30.9	18.6	55	207.3	18.1	34.5	84.8	327.7	474.1	35.8	154.9	149.2	34.7	34	56.8	41.3	69	135.9	429.5	587.4	59.8	57.5	139.2	26.1	39.8	24.3	32.9	83.7	119.4	443.7	574.1
P46940	IQGAP1	Ras GTPase-activating-like protein IQGAP1 OS=Homo sapiens OX=9606 GN=IQGAP1 PE=1 SV=1	23.3884	0.986389	0.0543366	0.993171	0.595747	90.5894	7.49079e-05	4.73481	perfect hit (Pearson >0.99)	227.4	366.9	540.8	227.1	1038.4	3579	263.8	675.2	1473.1	7210.2	9580.8	547	2664.5	2533.5	558.4	403.6	998.7	645.6	954.8	2187.2	10809.5	14428.9	903.7	1006.8	2801.3	460.8	500.6	352.5	561.2	1610.3	2844.2	11773.6	15350.5
P46976	GYG1	Glycogenin-1 OS=Homo sapiens OX=9606 GN=GYG1 PE=1 SV=4	22.1267	0.37102	0.145391	0.609114	0.55925	0.737346	0.60478	1.95689	poor hit (Pearson < 0.90)	20.4	21.3	24.1	21	71.9	319.4	17.2	37.2	53.4	109	135.8												39	42.8	118.8	24.5	29.4	15	22.6	65.8	42.1	89	88.3
P46977	STT3A	Dolichyl-diphosphooligosaccharide--protein glycosyltransferase subunit STT3A OS=Homo sapiens OX=9606 GN=STT3A PE=1 SV=2	28.6312	0.94	0.105102	0.969536	0.480245	19.5832	0.00295412	3.4586	good hit (Pearson >0.95)	80.8	141	149.3	73	314.2	1012.9	67.3	150.4	291.8	916.6	1499	118.9	454.9	439.3	97	72.6	143.8	97.3	203.7	279.8	793.7	1098.6	249.4	272.5	589.7	124.7	117.1	113.9	165.6	352.9	513.3	1456.3	1933.2
P47755	CAPZA2	F-actin-capping protein subunit alpha-2 OS=Homo sapiens OX=9606 GN=CAPZA2 PE=1 SV=3	34.5035	0.957225	0.0870043	0.978379	0.454545	27.9726	0.00128401	4.21575	good hit (Pearson >0.95)	13.2	19.9	26.8	14.5	54.6	184.2	16.3	38	66.8	204.1	367.1	15.3	91.1	85.3	22	16.1	35.4	20.5	29.8	57.4	181.5	292.4	14.3	20.9	60.6	6.4	3	4.7	11	22.2	26.6	109	172.6
P47756	CAPZB	F-actin-capping protein subunit beta OS=Homo sapiens OX=9606 GN=CAPZB PE=1 SV=4	34.3046	0.926105	0.0772665	0.962344	0.57751	15.6659	0.00492102	4.11169	good hit (Pearson >0.95)	69.3	105.4	106.4	64.6	225.2	975.6	59.5	140.6	194.8	805.1	1552												104.6	122.8	409.1	67.1	66.9	50.6	75.8	169.7	204.5	850.2	1395.9
P47813	EIF1AX	Eukaryotic translation initiation factor 1A, X-chromosomal OS=Homo sapiens OX=9606 GN=EIF1AX PE=1 SV=2	14.3443	0.887554	0.0984658	0.942101	0.607408	9.86645	0.0136479	5.05551	moderate hit (Pearson >0.90)	147.4	215.1	313.3	151.5	651.6	1658.5	174.8	250.2	1002.3	12684	4718.6	147.5	803.2	751.5	149.6	86.3	268.6	172.1	205.9	780.1	7033.1	5095.6
P47897	QARS1	Glutamine--tRNA ligase OS=Homo sapiens OX=9606 GN=QARS1 PE=1 SV=1	38.3362	0.996686	0.0247892	0.998342	0.490909	375.946	2.20747e-06	5.11206	perfect hit (Pearson >0.99)	605.2	851.3	1074.5	647.5	1784.2	5306.1	718.2	1284.7	1740.5	12878.9	27290.6	864	2519.5	2564.2	903.6	682.8	1193.6	894.6	1144	1740.8	12538.7	27927.1	1115.8	1201.9	2769.8	734.7	758.3	526.1	790.2	1627	2028.8	15090.1	31667.4
P47914	RPL29	60S ribosomal protein L29 OS=Homo sapiens OX=9606 GN=RPL29 PE=1 SV=2	25.6544	0.514392	0.232117	0.717211	0.481485	1.32409	0.375653	1.19448	poor hit (Pearson < 0.90)	352.3	497.8	789	365.5	783	2168.9	410	739.8	730.1	1122.8	1373.1	920.6	2012	1672.4	729.5	480.5	1134.8	842.5	862.7	1053.3	1541.5	1748.9	1433.8	1364.4	1688.9	695.3	760.5	683.7	787.6	1692.5	1322.9	2035.3	2321.3
P47985	UQCRFS1	Cytochrome b-c1 complex subunit Rieske, mitochondrial OS=Homo sapiens OX=9606 GN=UQCRFS1 PE=1 SV=2	31.8934	0.758108	0.126115	0.870698	0.563636	3.9176	0.0833187	2.82659	poor hit (Pearson < 0.90)	335.2	399.7	507.7	341.7	1105	2906.3	309.3	655.4	831.9	1590	2460.4												40.3	53.8	159.5	26.3	26.8	12.8	17.9	79.3	108.3	207.4	276.3
P48047	ATP5PO	ATP synthase subunit O, mitochondrial OS=Homo sapiens OX=9606 GN=ATP5PO PE=1 SV=1	28.8679	0.921771	0.117034	0.960089	0.480245	14.7287	0.00565614	3.05741	good hit (Pearson >0.95)	206.2	377.5	406.6	228.8	637.9	2176.8	239	485	780.9	1909.8	2576.4	447	1454	1388.6	478.4	326.3	696.5	544.2	725.7	882.3	2462.9	3362.5	143.3	154	276.4	79	82.5	42.6	73.6	177.6	209.4	569.7	879.6
P48059	LIMS1	LIM and senescent cell antigen-like-containing domain protein 1 OS=Homo sapiens OX=9606 GN=LIMS1 PE=1 SV=4	10.4714	0.927469	0.123605	0.963052	0.660606	15.9841	0.00470183	2.82172	good hit (Pearson >0.95)	126.2	182.4	240.9	128.1	371.1	1078.3	168	324.2	774.4	1351	1338.9	225.3	839.1	814.7	347.9	231.8	461.7	387.7	517.1	1351.5	1952.5	1611.8	563	603.1	1457	465.2	490.2	359.1	508.8	908.9	2347	3583.9	2621.4
P48426	PIP4K2A	Phosphatidylinositol 5-phosphate 4-kinase type-2 alpha OS=Homo sapiens OX=9606 GN=PIP4K2A PE=1 SV=2	3.21438	0.903001	0.098331	0.950264	0.709091	11.6368	0.0095455	23.4952	good hit (Pearson >0.95)												0	5.2	6.5	1.9	5.4	3.7	13.1	29.3	76.6	55.7	35.7	76.2	65.4	100.9	32	33.7	23.5	57.7	306.2	449.9	351.7	298.4
P48444	ARCN1	Coatomer subunit delta OS=Homo sapiens OX=9606 GN=ARCN1 PE=1 SV=1	31.1755	0.981983	0.0585348	0.99095	0.454545	68.1273	0.000150548	4.12224	perfect hit (Pearson >0.99)	262.3	366.3	459.8	243.7	809.5	2309.2	271.7	568.9	901.7	3926.8	6667.2	367.6	1353.5	1406.4	375.5	272.5	578.1	396.5	546.1	965.9	3620.1	5439.1	647.7	712.6	1823.5	385.4	380.7	285.5	415.7	924.9	1278.2	5696.8	9095.6
P48556	PSMD8	26S proteasome non-ATPase regulatory subunit 8 OS=Homo sapiens OX=9606 GN=PSMD8 PE=1 SV=2	40.1971	0.900771	0.125948	0.94909	0.512092	11.3471	0.0100864	3.49778	moderate hit (Pearson >0.90)	26.9	38.6	54.7	27.4	119.5	547.7	25.4	50	69.9	208.7	598.9	128.9	307.5	322.3	154.3	115.8	175.5	172.5	162.7	229.1	536.5	869.2	55.2	65.1	209.2	28.4	44	22.7	34.1	68.7	76.1	215.4	530
P48634	PRRC2A	Protein PRRC2A OS=Homo sapiens OX=9606 GN=PRRC2A PE=1 SV=3	29.9623	0.893569	0.127362	0.945288	0.6	10.4947	0.0119509	2.18394	moderate hit (Pearson >0.90)	72.2	101.3	124.5	60.1	152.6	378.3	80	172	198.2	323.5	392.5	21.5	43.3	51	24.2	8.8	27.1	19.5	26.8	43.2	74.7	109.1	332.9	378.8	526.4	310.2	216.8	167.4	286.3	502.2	533.4	851	1132.2
P48643	CCT5	T-complex protein 1 subunit epsilon OS=Homo sapiens OX=9606 GN=CCT5 PE=1 SV=1	62.4632	0.992144	0.0364722	0.996064	0.490909	157.862	1.9039e-05	5.14326	perfect hit (Pearson >0.99)	777.9	1150.2	1449.3	765	2893.9	9828.3	832.3	1747.5	2262.7	11784.4	39139.7	945.3	4570.8	4251.9	1053.4	874.6	1696.8	1139	1834.4	2883	11781.1	32667.4	1436	1671.1	4882	1109.3	863	618.4	1035.9	2352.1	2607	12103.8	36453.9
P48729	CSNK1A1	Casein kinase I isoform alpha OS=Homo sapiens OX=9606 GN=CSNK1A1 PE=1 SV=2	14.6785	0.932203	0.125541	0.965506	0.621338	17.1873	0.00398602	3.173	good hit (Pearson >0.95)	24.6	35.6	38.6	25.3	79.7	251.6	30.2	42.3	81.6	271.8	261.8	54.8	225.3	231.2	64.6	40.9	105.2	69.6	132.5	161.3	600.5	597.9	33.9	37	81.6	22.9	21.3	16	23.8	52.2	66.4	198	214.2
P48735	IDH2	Isocitrate dehydrogenase [NADP], mitochondrial OS=Homo sapiens OX=9606 GN=IDH2 PE=1 SV=2	24.6176	0.705503	0.222053	0.839943	0.435616	2.99453	0.130077	3.1182	poor hit (Pearson < 0.90)	85.3	155.2	208.1	83.4	522.7	1920.2	114.9	275	458.1	1149	1573.3	203.9	1338.2	1455.1	172.3	117.6	480.4	268.2	424.7	676.7	1507.1	1804.5	178.4	210	588.6	87.9	84.6	74.1	92.8	254.4	278.1	577.9	715.5
P48739	PITPNB	Phosphatidylinositol transfer protein beta isoform OS=Homo sapiens OX=9606 GN=PITPNB PE=1 SV=2	37.9936	0.884419	0.137455	0.940436	0.480245	9.56496	0.0145834	3.14099	moderate hit (Pearson >0.90)	135	207.7	265.4	146.3	763.6	2390.1	159.4	550.4	784.4	1738.4	2738.7	828	2879.6	2594.3	788.4	447.9	1103.3	783.2	1000.4	1717.6	3547.8	4915.2	558.4	576.5	1427.8	290.6	269.6	202.1	303.7	753.9	974.5	2057.7	3182.9
P49006	MARCKSL1	MARCKS-related protein OS=Homo sapiens OX=9606 GN=MARCKSL1 PE=1 SV=2	18.602	0.997233	0.0265832	0.998616	0.656571	450.555	1.40639e-06	5.46615	perfect hit (Pearson >0.99)	57.9	61.5	101.3	50.6	208.5	565.4	50.7	115.4	450	2893.8	3815	113.9	533.6	524.2	106.4	79.1	203.9	114.6	162.9	778.8	4160.9	4957.4	243.4	263.7	743.6	120.6	111.9	68.9	117.8	263.3	1108.3	7509.4	7331.6
P49189	ALDH9A1	4-trimethylaminobutyraldehyde dehydrogenase OS=Homo sapiens OX=9606 GN=ALDH9A1 PE=1 SV=3	36.6142	0.254377	0.159655	0.504358	0.416501	0.426451	0.785355	2.55825	poor hit (Pearson < 0.90)	60	100.8	135.7	53.6	399	1298.5	59.7	153	244	510.1	788.5												146.3	180.6	856.5	35.7	20.2	20.3	44	205.8	144.2	295.7	386.2
P49207	RPL34	60S ribosomal protein L34 OS=Homo sapiens OX=9606 GN=RPL34 PE=1 SV=3	19.8166	0.744758	0.186716	0.862994	0.490909	3.64731	0.0941965	1.92786	poor hit (Pearson < 0.90)	493.1	883	925.8	422.5	1324.4	4234.7	490.8	1411.1	1559.1	2677.1	3325.8	395.5	1294.5	908.2	320.7	230.3	673.3	578.2	583.7	939.8	1407.9	1547.1	1385.3	1533.3	1941.8	764.5	885.4	611.4	964.7	1901.4	1687.5	2490.1	2892.3
P49247	RPIA	Ribose-5-phosphate isomerase OS=Homo sapiens OX=9606 GN=RPIA PE=1 SV=3	38.3663	0.985739	0.0504805	0.992848	0.587879	86.3987	8.41458e-05	3.21271	perfect hit (Pearson >0.99)	40.5	40.7	53.6	44.6	59.3	151	35.2	71.3	90.1	277	451.2	50.6	107.4	93.9	46.9	38.7	58.2	39.8	64.1	91.6	252.7	421.6	27.9	23.4	48.9	20.2	12.3	12.9	15.7	44.9	51.5	118.4	239.5
P49321	NASP	Nuclear autoantigenic sperm protein OS=Homo sapiens OX=9606 GN=NASP PE=1 SV=2								1.75886	fit failed	1085.4	1597.3	2152.4	910.3	3880.8	11736.2	1006.4	2220.2	2648.4	3311.9	4633.1	644.3	3866.7	3614.2	568.1	424.5	1359.7	756.1	1260.9	1934.7	2830.3	3143.7	1904.5	2262.5	5406.3	890.8	1035.3	612	877.4	2415.9	2131.1	2845.5	3544.5
P49327	FASN	Fatty acid synthase OS=Homo sapiens OX=9606 GN=FASN PE=1 SV=3	33.5954	0.697121	0.204834	0.834938	0.559887	2.87706	0.138473	3.08854	poor hit (Pearson < 0.90)	444.4	740.6	938.7	366.7	2347.9	8729.1	356.7	973.2	1808.6	4075.7	6305.2	597.8	3970.4	3634	537.6	292.4	1109.3	692.9	1081.3	1705.8	3638.7	5267.7	1075.3	1326.3	4091.2	445.2	502.8	285.2	453.7	1421.4	1184.4	3155	5293.8
P49368	CCT3	T-complex protein 1 subunit gamma OS=Homo sapiens OX=9606 GN=CCT3 PE=1 SV=4	46.6627	0.991661	0.0376376	0.995822	0.490909	148.649	2.20929e-05	5.01797	perfect hit (Pearson >0.99)	528.7	783.6	1081.5	497.9	2055.2	7087.2	580.3	1202	1807.7	8769.8	28119.3	728.6	3132.4	3032.8	821.9	606.1	1277.7	874.1	1385.4	2185.1	8706.7	22376.2	1352.2	1569.6	4008.2	848.3	788.6	533.4	870.6	2098.1	2452.9	10636.1	28159.7
P49406	MRPL19	39S ribosomal protein L19, mitochondrial OS=Homo sapiens OX=9606 GN=MRPL19 PE=1 SV=2	48.4521	0.951841	0.0881087	0.975623	0.490909	24.7057	0.00172012	3.34822	good hit (Pearson >0.95)	133	237.7	263	138	349.9	1183.2	178.5	338.3	388.9	933	1827.1	324.4	1069.6	952	423.4	330	617.9	461.9	614.6	775.9	1883.3	3408.5	330.6	398.7	742.2	254.3	244.3	194.4	250.3	493.9	501.1	1271.9	2419.1
P49407	ARRB1	Beta-arrestin-1 OS=Homo sapiens OX=9606 GN=ARRB1 PE=1 SV=2	1.25048	0.636508	0.274833	0.797815	0.731607	2.18887	0.206419	2.84433	poor hit (Pearson < 0.90)	103.8	159	188	155.7	633.1	816.2	995.7	3309.8	2460	923.9	935	138	442.7	416.4	195.1	407.2	198.7	1379.5	3558.2	3543.1	1144.6	1056.9	63.1	72.7	164	50.6	103.1	18.4	325.3	761.4	946.4	435.1	338.8
P49411		Elongation factor Tu, mitochondrial OS=Homo sapiens OX=9606 GN=TUFM PE=1 SV=2	30.7276	0.920873	0.116336	0.959621	0.509241	14.5475	0.00581579	3.30076	good hit (Pearson >0.95)	539.9	939.9	1022.2	529.8	1940.7	5806.4	774.4	1625.8	2133.7	5333	7920.4	998.6	4053.1	3761.4	944.5	714.2	1579.7	1355.8	1833	2570.2	6472.6	8841.1	1024.4	1298.5	3328.1	594.5	690.2	427.6	754	1680.5	1745.4	4960.2	7547.5
P49419	ALDH7A1	Alpha-aminoadipic semialdehyde dehydrogenase OS=Homo sapiens OX=9606 GN=ALDH7A1 PE=1 SV=5	33.5098	0.664128	0.173354	0.814941	0.309091	2.47166	0.173927	2.59233	poor hit (Pearson < 0.90)												59.2	297.6	266.8	61.2	50.3	94.2	60.9	110.3	172.4	339.5	505.3	38.7	45	138.1	22.7	23.1	15.7	23.4	66.9	54.8	112.4	164.9
P49454	CENPF	Centromere protein F OS=Homo sapiens OX=9606 GN=CENPF PE=1 SV=3	31.2255	0.878141	0.143718	0.937092	0.443771	9.00773	0.016564	3.03298	moderate hit (Pearson >0.90)	37.2	36.5	79.9	30.5	66.4	216.4	27.5	63.6	72.4	149.3	242.1	12.4	76.3	58.7	18.1	9.2	35.9	16.2	32	40.2	89.4	146.7	23.8	36.7	58.6	25.5	18.6	15.7	15.4	52.6	52.1	145.8	169.5
P49458	SRP9	Signal recognition particle 9 kDa protein OS=Homo sapiens OX=9606 GN=SRP9 PE=1 SV=2	20312	0.838865	0.15257	0.915896	0.515152	6.50746	0.0322805	2.84223	moderate hit (Pearson >0.90)	96.2	157.3	189.1	102.7	375.4	928.3	120.8	347.4	409.1	709.5	1251.2	181.1	888.7	706.5	175.4	195.3	311.4	213.4	390.5	583.9	753.9	1359.4	715.2	835.8	1622.3	373.3	309.5	208.2	414.2	1230.5	1519.8	1530.4	2701.7
P49585	PCYT1A	Choline-phosphate cytidylyltransferase A OS=Homo sapiens OX=9606 GN=PCYT1A PE=1 SV=2	29.0484	0.985486	0.0367187	0.992716	0.672727	84.8731	8.7906e-05	5.22745	perfect hit (Pearson >0.99)	12.6	16.1	18.4	12	43.4	200.3	15.2	32.4	58.3	393.3	681.2												18.3	20.6	73.4	10.8	11.4	10.3	10	26.3	46.1	344.6	475.1
P49588	AARS1	Alanine--tRNA ligase, cytoplasmic OS=Homo sapiens OX=9606 GN=AARS1 PE=1 SV=2	53.1274	0.856954	0.147294	0.925718	0.48478	7.48843	0.0243193	4.37936	moderate hit (Pearson >0.90)	325.6	598	991.5	207.1	3338.4	10744.3	221.5	1017.1	1412.4	4040	14270	400.6	4978.3	4819.3	291.1	120.2	1127.6	468.6	926	1592.5	3604.9	9829.8	1741	2174.4	7610.3	520.5	645	218.9	470.3	2346.5	1652	4460.7	14594.2
P49589	CARS1	Cysteine--tRNA ligase, cytoplasmic OS=Homo sapiens OX=9606 GN=CARS1 PE=1 SV=3	48.5391	0.994908	0.0299269	0.997451	0.490909	244.256	6.45068e-06	5.60492	perfect hit (Pearson >0.99)	87.1	117.8	163.6	80.6	301	1271	91.2	178.3	290.6	2260.4	6231.3	170.4	732.7	653	131.9	93.4	220.9	149.8	237.1	433.2	2828.2	7559.8	222.3	248.9	945.1	133.7	152.2	88.5	149.9	353.3	439.4	2926.5	8073.9
P49590	HARS2	Histidine--tRNA ligase, mitochondrial OS=Homo sapiens OX=9606 GN=HARS2 PE=1 SV=1	33.4909	0.959567	0.0843104	0.979575	0.563636	29.665	0.00111736	3.89482	good hit (Pearson >0.95)	7	9.4	15.9	6.5	24.9	74.1	7.4	24.1	43.1	87.2	144.2	7.8	45.1	39.9	10	8	18.6	11.9	20.1	34.8	96.2	142.7	13.5	19.4	43.9	10.3	7.5	2.6	9.9	21.9	31.4	83.4	117.9
P49591	SARS1	Serine--tRNA ligase, cytoplasmic OS=Homo sapiens OX=9606 GN=SARS1 PE=1 SV=3	13.2495	0.979947	0.0693257	0.989923	0.792035	61.0845	0.000196452	3.04567	good hit (Pearson >0.95)	1505.3	2090.4	2291.5	1535.6	3019.4	7200	1726.7	3053.7	6260	13992.6	13697	1384.8	3773.5	3686.7	1624.5	1321.3	2122.1	1814.8	2455.7	4266.7	10766.6	12258.5	1946.2	2186.1	3920.4	1543.5	1640	1375.3	1801.8	2950.5	5478.2	14505.2	13603.5
P49593	PPM1F	Protein phosphatase 1F OS=Homo sapiens OX=9606 GN=PPM1F PE=1 SV=3		0.195104	0.164685	0.441748	0.0790277	0.302996	0.864733	1.55009	poor hit (Pearson < 0.90)	6.2	13.1	16.4	6.7	41.6	66.7	2	9	17.9	27.5	31.9												17.1	16.1	51.7	5.2	3	1.7	2.3	18.9	13.5	35.5	28.5
P49642	PRIM1	DNA primase small subunit OS=Homo sapiens OX=9606 GN=PRIM1 PE=1 SV=1	30.3509	0.986908	0.0502068	0.993432	0.515152	94.2287	6.7998e-05	4.33252	perfect hit (Pearson >0.99)	34	50.2	62	34.3	110.7	459.8	45.7	91.1	91.6	613.6	1290.1	68.7	217.1	179.8	72.6	41.1	98.3	84.1	117.1	176.5	703.9	934.7	94.7	113.2	248.7	70.4	56.6	47.4	69.6	135.2	172.6	985.5	1500.2
P49643	PRIM2	DNA primase large subunit OS=Homo sapiens OX=9606 GN=PRIM2 PE=1 SV=2	30.0226	0.978784	0.0648396	0.989335	0.454545	57.668	0.000225991	4.44332	good hit (Pearson >0.95)	16.9	25.8	33.2	19.7	53.4	202.1	17.8	33.9	47	220.5	390.9	39.4	170.4	169.3	51.4	39.4	75.4	46.8	88	140.2	909.1	1286.8	43.9	45.9	98.9	31.3	29.1	27.5	26.6	62.3	78.1	385.8	598.4
P49720	PSMB3	Proteasome subunit beta type-3 OS=Homo sapiens OX=9606 GN=PSMB3 PE=1 SV=2	49.9494	0.941028	0.0952275	0.970066	0.51275	19.9465	0.00283133	4.04931	good hit (Pearson >0.95)	49.4	86.2	80.2	46.2	173.9	737	51.8	91.2	155.9	448.4	1086.1	32.1	215.1	169.2	38.5	22.9	66.1	55.1	64.6	93.5	220.9	571	88.7	97.6	284.6	65.5	59.1	29.3	49.6	148.1	125.3	336.3	1029.3
P49721	PSMB2	Proteasome subunit beta type-2 OS=Homo sapiens OX=9606 GN=PSMB2 PE=1 SV=1	67.4655	0.964285	0.0759795	0.98198	0.490909	33.7492	0.000822197	3.92704	good hit (Pearson >0.95)	52.4	77.2	104.9	48.1	227.6	685.6	56.5	114.2	212.6	543	1340.1	70.6	302.9	241.1	77	45.2	133.4	83.4	110.6	168	471.6	982.6	28.5	33.8	70.8	11.9	13.8	8.2	16.2	39.6	47.3	148.5	281.8
P49736	MCM2	DNA replication licensing factor MCM2 OS=Homo sapiens OX=9606 GN=MCM2 PE=1 SV=4	43.6287	0.863449	0.144526	0.929219	0.39437	7.90406	0.021764	3.77307	moderate hit (Pearson >0.90)	17.5	33.8	53.5	20.7	112.6	434.2	20.4	60.4	95.5	243.6	513.9	43.6	280.9	241.2	47.8	28.8	68.7	44.6	81.7	129.3	282.4	559	221.7	288.1	856.6	109.3	133	74.9	107	304.4	225.3	560.2	1504.6
P49748	ACADVL	Very long-chain specific acyl-CoA dehydrogenase, mitochondrial OS=Homo sapiens OX=9606 GN=ACADVL PE=1 SV=1	24.9394	0.941683	0.105053	0.970403	0.619679	20.1845	0.00275473	3.46225	good hit (Pearson >0.95)	3.8	3.9	6.4	2.8	9.4	54.3	6.8	9.6	14.4	44.4	75	47.3	192.4	185.3	64.4	63	101.6	69.9	133.4	180.5	476.6	509.6	165.1	160.3	369.5	91.1	99.4	73.2	106.9	204.6	274.1	744.5	1039.5
P49755	TMED10	Transmembrane emp24 domain-containing protein 10 OS=Homo sapiens OX=9606 GN=TMED10 PE=1 SV=2	34.1823	0.855458	0.155729	0.92491	0.481485	7.39801	0.0249302	3.39516	moderate hit (Pearson >0.90)	162.2	236.2	260.6	125.9	627	2118.1	118.3	292.1	467.9	1352.4	2308.5	238	1641.8	1521.2	252.2	169.8	397.6	281.4	458.2	753.6	2026.5	2987.5	632	754.7	2299	283.7	309.7	181.8	322.2	768.1	821.2	2467	4119.5
P49756	RBM25	RNA-binding protein 25 OS=Homo sapiens OX=9606 GN=RBM25 PE=1 SV=3	25.7917	0.990074	0.0466851	0.995025	0.563636	124.687	3.41091e-05	3.89404	perfect hit (Pearson >0.99)	51.2	83.1	78.6	49	116	342.2	51.5	134	188.2	853.9	1046.5	262.9	697.3	693.3	299	186.1	413.9	292.2	410.4	657.7	2625.5	3400	160.3	173.6	313.8	117.3	97.4	73.3	108.9	239.7	367.6	1525.1	1992.7
P49757	NUMB	Protein numb homolog OS=Homo sapiens OX=9606 GN=NUMB PE=1 SV=2	15.049	0.980902	0.0650991	0.990405	0.721212	64.2023	0.000174007	3.73286	perfect hit (Pearson >0.99)	21.1	29.9	45	25.4	80.1	193.7	27.8	81.9	127.9	322.7	456.3	147.7	416	408.9	163.1	128.6	226.8	211.7	494.3	998.3	1512.9	1587.2	164.4	188.7	451	97.6	117.1	83.4	150.3	420.5	820.4	1492.4	1662.6
P49773	HINT1	Histidine triad nucleotide-binding protein 1 OS=Homo sapiens OX=9606 GN=HINT1 PE=1 SV=2	0.0325141	0.581624	0.175597	0.762644	0.38029	1.73774	0.277845	1.76998	poor hit (Pearson < 0.90)	46.7	68.4	85.7	39.9	300.6	909.3	31	87.4	145.7	194.5	239	45	491	466.3	42.6	26.8	98.8	49.8	81	174.4	211.9	194	316.8	421.7	1871.3	79.9	82.5	43.9	81.3	354.1	299.9	446.3	569.6
P49790	NUP153	Nuclear pore complex protein Nup153 OS=Homo sapiens OX=9606 GN=NUP153 PE=1 SV=2	41.0074	0.950227	0.0609183	0.974796	0.684848	23.8639	0.00186568	2.09591	good hit (Pearson >0.95)	11.7	18.4	16.3	15.4	21.9	39.3	14.6	27.4	38.8	60.5	70.3												113.1	123.9	171.1	56.2	55.8	32.3	59.3	135.2	149.1	239.2	344
P49792	RANBP2	E3 SUMO-protein ligase RanBP2 OS=Homo sapiens OX=9606 GN=RANBP2 PE=1 SV=2	35.8725	0.922826	0.112284	0.960638	0.454545	14.9471	0.00547172	2.78334	good hit (Pearson >0.95)	193.5	253.5	301.2	165.9	521.3	1243.2	199.5	392.1	523.1	1189.1	1900.7	176.5	520.2	523.4	176.8	127.9	281.4	189.9	256.6	339.3	707.4	1019.4	368.1	380.6	750.3	212.2	181	120.5	202.2	479	528	1359.2	2117.1
P49821	NDUFV1	NADH dehydrogenase [ubiquinone] flavoprotein 1, mitochondrial OS=Homo sapiens OX=9606 GN=NDUFV1 PE=1 SV=4	25.1607	0.961513	0.0868746	0.980568	0.559273	31.2282	0.000989139	4.06729	good hit (Pearson >0.95)	43.7	72.7	106.9	52.2	198.3	652.8	49.8	165.6	275.4	743.3	1080.1	210.9	875.8	750.3	199.6	138.4	365.8	239.8	374.3	620.3	1898.5	2486.2	201.5	227	678.4	129.9	154.5	114.2	145.1	345.4	581.5	2440.8	3258.1
P49841	GSK3B	Glycogen synthase kinase-3 beta OS=Homo sapiens OX=9606 GN=GSK3B PE=1 SV=2	23.3817	0.924859	0.116724	0.961696	0.563636	15.3853	0.00512635	2.83704	good hit (Pearson >0.95)	16.5	29.5	40.1	22.7	61.8	163.3	16.1	54	77.6	162.8	245	64.1	175.8	138.1	50.4	45.9	81.2	60.6	82.2	138.5	297.3	351.7	43.7	49.5	104.6	21.4	27.1	18.6	38.3	62.9	77.8	161.7	195.7
P49914	MTHFS	5-formyltetrahydrofolate cyclo-ligase OS=Homo sapiens OX=9606 GN=MTHFS PE=1 SV=2	16.1008	0.996673	0.0183473	0.998335	0.951515	374.445	2.22957e-06	5.20211	perfect hit (Pearson >0.99)	26.9	44.3	49.9	28.7	95	233.2	59.3	259.5	464	840.4	1097												34.4	41.6	63.1	31.4	43.1	10.8	107.5	220.8	481.8	938.5	1143.1
P49915	GMPS	GMP synthase [glutamine-hydrolyzing] OS=Homo sapiens OX=9606 GN=GMPS PE=1 SV=1	36.4617	0.956541	0.0873601	0.978029	0.406061	27.5124	0.00133531	4.67606	good hit (Pearson >0.95)	72	96.5	134.2	63.9	362.8	1455.2	91	185.2	357	1579.2	2698	125.2	1058.9	987.6	130.1	78.3	257.9	137.3	257.2	490.3	1870.5	3166.2	241.1	293.6	1086.3	114.3	101.3	73.4	116.7	357.2	492.2	2024.7	4250.7
P49916	LIG3	DNA ligase 3 OS=Homo sapiens OX=9606 GN=LIG3 PE=1 SV=2	65.5613	0.955837	0.0860922	0.977669	0.563636	27.0544	0.00138927	3.62612	good hit (Pearson >0.95)	270	398.4	554.2	303.1	821.7	2580.4	358.6	603.2	801.2	2110.9	4246.5	101.7	442.4	422.6	95.9	70.9	191.3	127.6	181.5	361.5	780.3	1385.3	353.3	395.8	796.9	239.4	257.6	192.9	275.3	602.1	959.3	2093	3104.3
P49959	MRE11	Double-strand break repair protein MRE11 OS=Homo sapiens OX=9606 GN=MRE11 PE=1 SV=3	43.7738	0.95812	0.0839929	0.978836	0.454545	28.5972	0.00121869	3.80595	good hit (Pearson >0.95)	130.2	186.9	298.4	143.4	464.7	1561.8	158.6	275.9	441.1	1488.2	2981.2	157.4	535.9	694.8	215.9	177.4	340.8	230.1	319	487.1	1313.6	2215.7	189.4	247.4	529.8	116.6	136	81.6	112.2	306	323.8	897.9	1607.7
P50213	IDH3A	Isocitrate dehydrogenase [NAD] subunit alpha, mitochondrial OS=Homo sapiens OX=9606 GN=IDH3A PE=1 SV=1	57.2005	0.97592	0.0627912	0.987887	0.369697	50.6598	0.000309517	4.42735	good hit (Pearson >0.95)	73.7	122.1	157.3	79.8	346.9	1064.7	93.4	197.8	287.4	1089.9	2852.1	200.4	894.5	968.1	230.1	144	369.7	242.5	356	496.8	1702.2	3447.6	130.7	152.8	351.4	58.2	43.5	33.9	50.4	180	204.5	666	1955.5
P50336	PPOX	Protoporphyrinogen oxidase OS=Homo sapiens OX=9606 GN=PPOX PE=1 SV=1	32.3289	0.863988	0.153625	0.929509	0.435616	7.94035	0.0215589	3.4768	moderate hit (Pearson >0.90)	13.8	19	22	17.5	55.7	211.6	16	26.5	41	140.3	228.1	21	99.7	115.4	22.5	14.9	35.6	25.3	40.3	59.5	152.3	190.7	18.6	24.4	79.5	6.6	6.2	6.2	15.5	29	44.6	100.1	171
P50395	GDI2	Rab GDP dissociation inhibitor beta OS=Homo sapiens OX=9606 GN=GDI2 PE=1 SV=2	44.6366	0.925664	0.106731	0.962115	0.481485	15.5656	0.00499305	4.44223	good hit (Pearson >0.95)	272.7	412.5	553.8	252.4	1599.9	5464.2	248.8	691.1	908.8	2408.4	8661.5	255.4	2403.7	2267.8	260.4	134.9	531.2	308	560.3	962.2	1945.7	6969.3	497.1	632.3	2383.6	207	267.2	120.8	203.9	652.5	541.2	1581.7	5892.5
P50402	EMD	Emerin OS=Homo sapiens OX=9606 GN=EMD PE=1 SV=1	26.1621	0.871985	0.148579	0.933801	0.386532	8.51448	0.0186455	2.84954	moderate hit (Pearson >0.90)	35.3	55.7	61.2	26.9	111.5	301.7	34	75.4	116.7	253.3	345.3	135.8	701.2	581.8	194.6	118.4	218	167.8	248.7	395.2	861.6	1045.8	68.3	73.6	178	39.6	29.4	18.2	37.2	85.1	77.6	243.1	339.5
P50454	SERPINH1	Serpin H1 OS=Homo sapiens OX=9606 GN=SERPINH1 PE=1 SV=2	23.3325	0.919814	0.125138	0.959069	0.550269	14.3387	0.00600759	3.79049	good hit (Pearson >0.95)	84.7	175.9	209.1	102.5	448.2	1611.2	111.9	266	511.1	1688.2	2189.2	166.1	939.8	909.6	168.9	95.3	292.5	226.2	294.2	475	1546.5	2001.7	267.4	347.5	995.4	144.9	192.2	128.5	176.7	429.2	574.7	1851	2274.5
P50502	ST13	Hsc70-interacting protein OS=Homo sapiens OX=9606 GN=ST13 PE=1 SV=2	0.0327434	0.476803	0.196456	0.690509	0.38029	1.13916	0.434015	1.85241	poor hit (Pearson < 0.90)	257.8	535	738.7	202.2	2296.7	7468.3	229.2	980.3	1283.5	1834.5	2836.3	799.8	4041	3633.5	349.7	149.2	1016.5	424.3	753.5	1270.7	1818.1	2015.7	1889	2210.5	6842.2	623	804.4	348.2	575.4	2196.9	1762.4	2462.5	3207.8
P50552	VASP	Vasodilator-stimulated phosphoprotein OS=Homo sapiens OX=9606 GN=VASP PE=1 SV=3	38.8954	0.883408	0.132597	0.939898	0.435616	9.47113	0.0148929	3.01618	moderate hit (Pearson >0.90)	34.4	81.6	110.9	50.1	144.3	352.6	56.3	131	130.2	280.1	491.3	107.4	427.1	413.8	103.2	75.4	242.2	168.2	186.5	248.7	560	786.3	137.2	155.1	333.9	87.8	127.3	63.9	95.4	183.8	183.4	415.4	694.8
P50570	DNM2	Dynamin-2 OS=Homo sapiens OX=9606 GN=DNM2 PE=1 SV=2	28.7488	0.993008	0.0363982	0.996498	0.781818	177.524	1.42367e-05	4.36025	perfect hit (Pearson >0.99)	821.1	1282.3	1381.8	856.7	2132.3	5432.2	1401.5	3667.6	5543.3	13557.5	21159.1	497.6	1706.1	1573.9	547.2	462.4	833.1	869.8	1805.6	3102.1	5725.4	9652.2	1238.9	1425.9	3049.2	923.5	1059.5	741.3	1947.8	4039.8	6454	14498.6	21472.8
P50579	METAP2	Methionine aminopeptidase 2 OS=Homo sapiens OX=9606 GN=METAP2 PE=1 SV=1	12.0293	0.945259	0.105696	0.972244	0.587879	21.5849	0.00235789	3.78918	good hit (Pearson >0.95)	57.9	106.4	135.7	65.5	178.9	576.9	75.4	232.4	756.4	1638.5	1098.2	31.9	131.5	118.1	48.3	23.7	63.1	44.2	76.6	238.2	664.5	549.5	93	113.8	275.3	89.6	67.3	53	86.7	157.7	485.8	1128.1	752.1
P50613	CDK7	Cyclin-dependent kinase 7 OS=Homo sapiens OX=9606 GN=CDK7 PE=1 SV=1	52.952	0.982083	0.0393602	0.991001	0.793939	68.5148	0.000148477	5.03587	perfect hit (Pearson >0.99)	7.9	12.2	15.7	12.1	34.5	74.2	13	29.8	74.2	128.6	208												56	56.7	153.3	32	36	19.5	30.8	112.1	503.8	1475.3	2289
P50748	KNTC1	Kinetochore-associated protein 1 OS=Homo sapiens OX=9606 GN=KNTC1 PE=1 SV=1	23.3957	0.950101	0.100715	0.974731	0.706595	23.8005	0.00187733	4.54986	good hit (Pearson >0.95)	2.7	2.6	3.8	1.1	11	55.6	2.6	9.7	15.2	50.9	71.4	3.6	40.6	39.1	5.3	5.7	9.2	5.6	14.8	30.4	116.2	154.6	40.5	36.8	97	16.5	27.9	19.9	22	69.4	119.4	369	458.3
P50914	RPL14	60S ribosomal protein L14 OS=Homo sapiens OX=9606 GN=RPL14 PE=1 SV=4	21.555	0.681664	0.196469	0.82563	0.481485	2.67667	0.154613	1.95117	poor hit (Pearson < 0.90)	725.9	1193.8	1817.5	772.2	2249.5	6975.5	852.2	1970.5	1987.5	3443.8	4049.8	350.6	1197.9	1087	332.2	238.4	594.2	408.8	469.9	724	1362.3	1697.5	2079.4	2144.1	3607.5	1137.3	1193.3	806.7	1252.8	2979.5	2544.8	4129.5	4451.1
P50990	CCT8	T-complex protein 1 subunit theta OS=Homo sapiens OX=9606 GN=CCT8 PE=1 SV=4	115.517	0.991615	0.0374445	0.995799	0.490909	147.83	2.23967e-05	5.09119	perfect hit (Pearson >0.99)	673.9	999	1259.9	676.2	2589.4	8701.4	695.9	1547.5	2239.3	9074.4	33234	927.8	4393.4	4302.9	1131.9	922.3	1773.8	1317	2071.3	3099.9	9604.1	31845.3	1647.9	1914.5	5275.5	1139.2	1025.9	754.3	1177.9	2786.7	3504.9	13948	38561.7
P50991	CCT4	T-complex protein 1 subunit delta OS=Homo sapiens OX=9606 GN=CCT4 PE=1 SV=4	63.0926	0.993359	0.0335344	0.996674	0.490909	186.98	1.25187e-05	5.03433	perfect hit (Pearson >0.99)	752.8	1045.9	1311.4	697.3	2299.4	8355.9	750.7	1446.1	2165.8	8116.2	34372.4	773.9	3310	3103.9	865.8	658.3	1251.1	996.9	1395.5	2095.4	9371.1	26752.2	1471.5	1593.2	3778.3	853.9	795.6	603	873.9	2108	2577.4	11715.8	32810
P51003	PAPOLA	Poly(A) polymerase alpha OS=Homo sapiens OX=9606 GN=PAPOLA PE=1 SV=4	23.3174	0.996805	0.0266466	0.998401	0.672727	389.978	2.01501e-06	5.98369	perfect hit (Pearson >0.99)	91.6	137.7	205.3	110.5	441	1497.3	132.6	394	1399	5578	7614.6	55.7	384.8	364.7	72.6	51.6	109.8	82.5	184.4	867.9	2953.3	4223	198.5	224.3	746.2	115.7	122.5	85.2	152.5	509.4	1759.4	5967.7	7980.9
P51114	FXR1	Fragile X mental retardation syndrome-related protein 1 OS=Homo sapiens OX=9606 GN=FXR1 PE=1 SV=3	28.9064	0.782502	0.136374	0.884591	0.393939	4.49718	0.0652199	2.23008	poor hit (Pearson < 0.90)												44.4	131.9	157.4	52.5	50.9	90.6	56.3	63.2	86.9	194.5	238.9	110.1	102.6	253.7	63.3	57.8	47.4	66.4	136.1	129.3	291.9	450.4
P51116	FXR2	Fragile X mental retardation syndrome-related protein 2 OS=Homo sapiens OX=9606 GN=FXR2 PE=1 SV=2	28.8747	0.845772	0.153942	0.919659	0.480245	6.85488	0.0290929	2.18323	moderate hit (Pearson >0.90)	165.4	235.4	297.8	152.8	389.1	1002.7	185.9	348.3	413.1	761.1	940	300.7	830.2	774.2	355.5	237.5	495.4	351.9	433.4	657.8	1145.9	1433.3	51.5	49.7	89.9	24.3	36.9	17.1	23.2	65.7	68	121.8	178.1
P51148	RAB5C	Ras-related protein Rab-5C OS=Homo sapiens OX=9606 GN=RAB5C PE=1 SV=2	25.5625	0.832459	0.158731	0.912392	0.550269	6.21085	0.035401	3.51698	moderate hit (Pearson >0.90)	23.1	33.6	47.8	31.1	128.6	538.8	36.5	61.9	90.9	282.1	373.4	23	155.3	133.1	31.2	23.6	39.5	27.5	45.1	81.8	294.1	380.1	74.2	99.5	325.1	49.9	47.5	36.2	50	117.7	152.6	320.6	416.7
P51149	RAB7A	Ras-related protein Rab-7a OS=Homo sapiens OX=9606 GN=RAB7A PE=1 SV=1	27.0147	0.749167	0.197102	0.865544	0.481485	3.73339	0.0905286	3.2201	poor hit (Pearson < 0.90)	58.7	103.2	117.3	60	310.3	1252.5	72.3	195.2	285.1	734.9	1010.5	251.3	1641.6	1416.2	181	139.9	416.8	295.2	445.8	807.7	1561.2	1984.2	126.1	138.4	528	53.6	79.9	34.2	66.2	231.7	235.5	560.5	750.7
P51178	PLCD1	1-phosphatidylinositol 4,5-bisphosphate phosphodiesterase delta-1 OS=Homo sapiens OX=9606 GN=PLCD1 PE=1 SV=2	26.2963	0.961079	0.0570561	0.980346	0.769697	30.8663	0.00101692	4.71001	good hit (Pearson >0.95)	16.4	17.5	32.2	19.4	54.7	143.6	20.1	49.5	55	190	281.8	15	61.4	83.8	31.6	33.7	26.4	48.1	134.4	230.3	417.1	598
P51397	DAP	Death-associated protein 1 OS=Homo sapiens OX=9606 GN=DAP PE=1 SV=3	31.4845	0.983008	0.037724	0.991468	0.6	72.3149	0.000130126	3.76512	perfect hit (Pearson >0.99)	36.7	45.2	44.6	31.1	71.6	152.1	39.8	67.3	104.7	358.8	545.7	55.8	180.9	190.3	60.6	53.1	78.7	73.9	107.8	174.3	451	693.7
P51398	DAP3	28S ribosomal protein S29, mitochondrial OS=Homo sapiens OX=9606 GN=DAP3 PE=1 SV=1	38.9977	0.887967	0.136229	0.94232	0.490909	9.90747	0.0135271	2.42204	moderate hit (Pearson >0.90)	91.5	117.3	155.5	76.6	190.2	552	86.7	171.6	212.3	407.7	603.7	26.8	81	92.2	30.5	24.2	35.3	29	35.4	60.8	126.1	183.2	374.9	394.7	543.2	199.7	198.6	176.2	226.1	494.3	521.2	892	1279.5
P51452	DUSP3	Dual specificity protein phosphatase 3 OS=Homo sapiens OX=9606 GN=DUSP3 PE=1 SV=1	35.1402	0.499512	0.227084	0.706761	0.48478	1.24756	0.398503	2.84204	poor hit (Pearson < 0.90)	21.4	39.3	51.9	24.9	146.7	546.8	32	57.6	84.4	169.4	300.6	11.6	96.6	71.6	3.2	2.9	14	10.7	16.4	27.7	51.6	70.8	14	15.7	53.3	2.5	3.1	0	7.4	18.2	19.2	38.4	60.2
P51530	DNA2	DNA replication ATP-dependent helicase/nuclease DNA2 OS=Homo sapiens OX=9606 GN=DNA2 PE=1 SV=3	14.3407	0.963641	0.0614306	0.981652	0.800391	33.1297	0.000859331	3.59723	good hit (Pearson >0.95)	11.7	21.5	26.1	21.8	37.4	107.7	24.9	57.6	80.1	192.6	208.6												15.8	15.9	28.4	11.3	11.2	6.2	11	35.7	37.4	134.3	129.8
P51531	SMARCA2	Probable global transcription activator SNF2L2 OS=Homo sapiens OX=9606 GN=SMARCA2 PE=1 SV=2	50.5667	0.919805	0.0780631	0.959065	0.393939	14.3371	0.00600915	3.11737	good hit (Pearson >0.95)												52	157.5	160.3	48.3	34.8	60.1	48.5	67.4	94.4	241.9	408.4	33.8	47.5	89.2	24.3	25	21.7	26.5	64.4	64.4	148.3	324.1
P51532	SMARCA4	Transcription activator BRG1 OS=Homo sapiens OX=9606 GN=SMARCA4 PE=1 SV=2	37.9161	0.759506	0.122135	0.871497	0.551515	3.94764	0.082219	2.91755	poor hit (Pearson < 0.90)	106	167.7	212.4	91.4	335.7	1338.6	112.3	209.3	272	602	1094.8												218.3	258.9	538.8	152.6	167.5	125.8	166	355.9	332.6	699	1206.6
P51553	IDH3G	Isocitrate dehydrogenase [NAD] subunit gamma, mitochondrial OS=Homo sapiens OX=9606 GN=IDH3G PE=1 SV=1	45.171	0.968013	0.0495445	0.983877	0.6	37.8288	0.000625825	4.32176	good hit (Pearson >0.95)	31.9	56.4	76	27.3	109.2	393.2	37.4	80.2	118.6	459	934												120.9	130.6	332.8	71.2	73.2	46.3	72.3	156.2	201.3	771.8	1651.3
P51571	SSR4	Translocon-associated protein subunit delta OS=Homo sapiens OX=9606 GN=SSR4 PE=1 SV=1	25.5256	0.88807	0.141717	0.942375	0.570595	9.91773	0.0134972	2.73785	moderate hit (Pearson >0.90)	79	90.7	95.4	53.5	156.3	645.4	64.1	128.1	211.5	502.4	670.3	133.8	590.8	462.2	129.1	81.9	173.6	197.4	188.7	310.6	732.4	922.8	209.2	234.6	308.9	75.2	62	50	77.4	246.4	317.6	769.4	1061.2
P51572	BCAP31	B-cell receptor-associated protein 31 OS=Homo sapiens OX=9606 GN=BCAP31 PE=1 SV=3	35.2393	0.806229	0.169446	0.897903	0.401218	5.20091	0.0498416	2.46762	poor hit (Pearson < 0.90)	452.5	748.2	899.8	440	1550.3	4523.7	521.2	1022.2	1428.7	2815.8	4208.7	478.7	1739.3	1530.3	528.4	368.2	779.3	651.6	693.2	957.1	1734.5	2257.2	1524.7	1641.2	2854.4	746.7	762.8	553.6	799	2110	1987.8	3868.4	5883.4
P51610	HCFC1	Host cell factor 1 OS=Homo sapiens OX=9606 GN=HCFC1 PE=1 SV=2	27.0057	0.92907	0.109792	0.963883	0.563636	16.373	0.00445211	2.70037	good hit (Pearson >0.95)	566.2	1027	1214.7	612.6	1444.6	3984.9	729.7	1523.2	1984.6	3985.7	5736.7	612.8	1738.9	1488.4	659	462	1043.9	783.3	965.7	1165.4	2479.3	3394.7	1017	1169.8	1703	716.7	708.4	553.5	772.1	1551.1	1986.9	3894.3	4975.3
P51617	IRAK1	Interleukin-1 receptor-associated kinase 1 OS=Homo sapiens OX=9606 GN=IRAK1 PE=1 SV=2	21.5458	0.839493	0.119611	0.91624	0.606546	6.53784	0.0319828	2.66696	moderate hit (Pearson >0.90)	22.6	21.1	25.1	20.3	45.9	141.2	14.9	30.5	51.3	125.7	156.5	5.7	14.9	13	4.7	3.5	6.5	3.4	7.9	13.6	27.3	33.2
P51649	ALDH5A1	Succinate-semialdehyde dehydrogenase, mitochondrial OS=Homo sapiens OX=9606 GN=ALDH5A1 PE=1 SV=2	72.5346	0.988189	0.0458695	0.994077	0.660606	104.583	5.26148e-05	3.96289	perfect hit (Pearson >0.99)	191.4	320.8	386.3	212	568.8	1516.3	244.3	677.7	1191.3	3000.2	5072.9	87.9	260.9	239.4	82.5	63.3	110.9	68.2	178.2	297.8	779.4	1388.9	68.3	81.5	136.2	48.5	53.1	28.4	55.7	126.1	194.7	367	618.4
P51659	HSD17B4	Peroxisomal multifunctional enzyme type 2 OS=Homo sapiens OX=9606 GN=HSD17B4 PE=1 SV=3	25.576	0.938239	0.105579	0.968627	0.563636	18.9891	0.00317152	3.09371	good hit (Pearson >0.95)	1020.7	1931.8	1980.3	1124.6	2612.2	8871.4	1318.6	2840.8	4265	8940	11914.2	1116.4	4335.6	3571.7	1229	881.7	1912.9	1454.7	2099.2	3166.1	7714.2	10243	2471.8	2803.7	4499.8	1534	1499.5	1232	1930.3	4040.3	4850.7	10340.8	14359.3
P51665	PSMD7	26S proteasome non-ATPase regulatory subunit 7 OS=Homo sapiens OX=9606 GN=PSMD7 PE=1 SV=2	38.2147	0.955343	0.0870378	0.977417	0.369697	26.7414	0.00142792	3.92689	good hit (Pearson >0.95)	61.4	71.8	112.5	66	157	554.9	102.1	180.6	243.5	719.4	1205.5	33.8	223.5	214	40.6	23.6	69.3	37.4	68.5	63.7	259.3	562.3	61.3	77.7	185.5	40.3	44.1	30.8	38.3	90.9	120.6	397	660.3
P51784	USP11	Ubiquitin carboxyl-terminal hydrolase 11 OS=Homo sapiens OX=9606 GN=USP11 PE=1 SV=3	54.7589	0.975828	0.0438295	0.98784	0.583589	50.4633	0.000312444	4.98721	good hit (Pearson >0.95)	2.9	0	0	0	3.7	24.1	2.8	4.8	10.7	34.3	74.2	4.4	33.2	37.8	3.7	2.7	8.3	7	10.8	32.8	107.8	173
P51812	RPS6KA3	Ribosomal protein S6 kinase alpha-3 OS=Homo sapiens OX=9606 GN=RPS6KA3 PE=1 SV=1	23.6335	0.929239	0.119366	0.96397	0.546053	16.4151	0.00442618	3.90786	good hit (Pearson >0.95)	11.4	24.4	26.6	17.4	81.8	305.6	14.9	31.2	75.4	298.8	361.8	56.5	242.3	277.7	40	20.2	66.7	43.7	69.4	157.1	573.9	755	38.7	39.4	106.3	14.8	12.9	9.5	16.9	41	63.3	229.7	308.6
P51858	HDGF	Hepatoma-derived growth factor OS=Homo sapiens OX=9606 GN=HDGF PE=1 SV=1	56.305	0.737709	0.190762	0.8589	0.239208	3.5157	0.100214	3.23885	poor hit (Pearson < 0.90)	116.7	176.1	242.9	94.9	717.3	2078.6	77.9	250.7	349.4	681.8	1878.2	81.9	521	523.4	100	31.4	144.8	80.7	134.3	186.7	337.4	793.6	380.8	440.6	1498.7	149.6	214.3	70.9	144.5	475.8	375.4	705.7	2054.4
P51948	MNAT1	CDK-activating kinase assembly factor MAT1 OS=Homo sapiens OX=9606 GN=MNAT1 PE=1 SV=1	29.8583	0.995956	0.028728	0.997976	0.563636	307.85	3.62943e-06	5.01062	perfect hit (Pearson >0.99)	22.3	38.9	56.1	29.9	106	265.5	47.2	99.9	318.2	1025.3	1629.1	21.4	82.5	84.5	30.3	30.5	41	33.2	45.8	122.6	323.3	485.5	24	23.9	51.7	11.9	12.7	10.5	19.6	43	124.6	343.9	485.1
P51957	NEK4	Serine/threonine-protein kinase Nek4 OS=Homo sapiens OX=9606 GN=NEK4 PE=1 SV=2	23.606	0.874718	0.104173	0.935264	0.559273	8.7275	0.0177042	3.21575	moderate hit (Pearson >0.90)	12.7	17.2	15.7	10	30	108.4	10.8	25.3	40.6	106	142.8	34.6	103.9	94.1	31.3	21.2	52.2	30.7	58.3	99	212.9	265.6
P51965	UBE2E1	Ubiquitin-conjugating enzyme E2 E1 OS=Homo sapiens OX=9606 GN=UBE2E1 PE=1 SV=1	22.8113	0.983544	0.0392838	0.991738	0.687836	74.7089	0.000120161	3.86359	perfect hit (Pearson >0.99)	25.4	27.3	33	24.2	67.8	146	24.4	55	102	310.5	437.8	133.6	345.7	355.6	107.3	77.1	125.6	110.5	154.5	435.8	1328.7	1642.4
P51970	NDUFA8	NADH dehydrogenase [ubiquinone] 1 alpha subcomplex subunit 8 OS=Homo sapiens OX=9606 GN=NDUFA8 PE=1 SV=3	27.9959	0.966586	0.0800752	0.983151	0.454545	36.1599	0.000697243	4.76936	good hit (Pearson >0.95)	51.5	88.7	145.2	62.8	452.7	1596.6	82.8	270.5	460.7	2264.6	3581.1	202.9	1456.9	1279.1	193.1	168.2	492.3	281.5	386.8	916.3	3187	4437.3	482	618.4	1900	254.9	179.2	156.8	301.4	990	1343.3	4475.5	6429.3
P51991	HNRNPA3	Heterogeneous nuclear ribonucleoprotein A3 OS=Homo sapiens OX=9606 GN=HNRNPA3 PE=1 SV=2	24.4093	0.773367	0.182647	0.879413	0.563636	4.26552	0.071727	1.82346	poor hit (Pearson < 0.90)	503.8	844.9	888.6	490.7	1060.3	2747.3	571	1157.4	1394.7	2097.5	2486.7	686.6	1925.1	1496.9	771.3	538.7	1126.7	874.7	980.3	1261.1	1940.9	2345.7	773.3	834.7	1242.9	471.6	454.2	359.3	498.1	1102.1	1100.2	1646.1	2033.1
P52209	PGD	6-phosphogluconate dehydrogenase, decarboxylating OS=Homo sapiens OX=9606 GN=PGD PE=1 SV=3	50.105	0.995678	0.027524	0.997837	0.563636	287.991	4.28403e-06	4.88425	perfect hit (Pearson >0.99)	281.2	285.7	391.6	279.8	634.8	2161.2	267.1	403.1	624.4	4274.7	11209.5	367.2	1463.8	1357.6	443.4	376	602.4	518.6	753.6	1080.4	5506.1	10937	690.5	728.5	1325.3	295	298	218.3	350.7	982.8	1405.6	4074	14980.1
P52272	HNRNPM	Heterogeneous nuclear ribonucleoprotein M OS=Homo sapiens OX=9606 GN=HNRNPM PE=1 SV=3	30.3612	0.872	0.143601	0.933809	0.546053	8.51559	0.0186404	2.60094	moderate hit (Pearson >0.90)	1331.2	2249.6	2717.1	1248.7	3956	12517.5	1590.9	3149	4347.5	9065.3	13166.4	2083.5	6729.9	5846.8	2404.8	1407.4	3469.5	2984.9	3304.3	4401.1	9110.4	12017.7	4549.5	5021.2	9165.2	2659.8	2508.9	1784.2	2824.9	6364.3	6436.4	13139.3	17807.1
P52292	KPNA2	Importin subunit alpha-1 OS=Homo sapiens OX=9606 GN=KPNA2 PE=1 SV=1	40.9683	0.990254	0.0419107	0.995115	0.490909	127.006	3.25925e-05	4.34889	perfect hit (Pearson >0.99)	282.2	421.2	599.7	323	917.7	2688.6	381.3	700.6	1040.3	4103.5	8511	341.8	1083.4	1046.8	368.1	325.3	563.7	414.5	567.3	857.4	3656.3	7082.3	605	708.4	1394.6	442.2	418.1	284.9	427.9	827	1115.7	4583.7	8191.6
P52294	KPNA1	Importin subunit alpha-5 OS=Homo sapiens OX=9606 GN=KPNA1 PE=1 SV=3	38.0313	0.958838	0.0563156	0.979203	0.454545	29.118	0.00116773	4.18577	good hit (Pearson >0.95)	59.2	78.1	93.4	55.1	199.1	821.1	67.9	99.1	164.5	828.3	1867.3	9	25.3	25.7	7.9	9.9	8.8	5.7	16	21.2	60.5	94.5
P52298	NCBP2	Nuclear cap-binding protein subunit 2 OS=Homo sapiens OX=9606 GN=NCBP2 PE=1 SV=1	27.6649	0.948102	0.0959364	0.973705	0.563636	22.8356	0.00206797	2.64041	good hit (Pearson >0.95)	42.2	39	44.8	27.3	56	153.9	39.6	77.1	77.7	186.3	242.6	94.2	335.2	254.1	97.8	78.2	154.7	105.8	159.4	242.6	560.5	781.2	196.8	230.8	331.8	109.3	123.1	74.1	103	268.1	281.4	684.4	1000.6
P52434	POLR2H	DNA-directed RNA polymerases I, II, and III subunit RPABC3 OS=Homo sapiens OX=9606 GN=POLR2H PE=1 SV=4	26.4434	0.980349	0.0627416	0.990126	0.6	62.3603	0.000186803	4.22016	perfect hit (Pearson >0.99)	98	148.2	172.6	87.1	304.2	1265.6	96.1	277	563.1	1929.1	2652.7	82	271.8	222.4	65.8	52.4	105.1	82.7	123.1	296.1	792.3	1157.4	36.7	37	102.8	20.6	24.1	14.1	28.2	75.5	176.8	438.2	621.9
P52564	MAP2K6	Dual specificity mitogen-activated protein kinase kinase 6 OS=Homo sapiens OX=9606 GN=MAP2K6 PE=1 SV=1	23.8952	0.990313	0.031342	0.995145	0.430303	127.79	3.21007e-05	5.21082	perfect hit (Pearson >0.99)												33.1	240.7	327.8	54.8	28.6	72.4	49.3	64.6	236.4	1985.9	2534.6	89.7	109.8	235.7	58	62.2	41.3	61.1	137.1	250.4	1151.2	1606.7
P52565	ARHGDIA	Rho GDP-dissociation inhibitor 1 OS=Homo sapiens OX=9606 GN=ARHGDIA PE=1 SV=3	37.5916	0.46168	0.156649	0.67947	0.518919	1.07204	0.458024	3.17374	poor hit (Pearson < 0.90)	56.8	82	103.7	53.1	485	1622.5	41.5	118.4	254.9	545.9	971.8												178.3	204	1041.1	68.6	39	40.4	79.1	286.4	247.3	514.7	848.6
P52597	HNRNPF	Heterogeneous nuclear ribonucleoprotein F OS=Homo sapiens OX=9606 GN=HNRNPF PE=1 SV=3	26.8935	0.697899	0.161802	0.835404	0.393939	2.88769	0.137684	2.14475	poor hit (Pearson < 0.90)												153.6	582.2	565.4	146.9	104	247.4	176.6	254.5	346.8	657.9	840.7	861.1	1016.6	1914.5	490.7	501	352.2	539.1	1173.4	1204.3	2289	3076.6
P52701	MSH6	DNA mismatch repair protein Msh6 OS=Homo sapiens OX=9606 GN=MSH6 PE=1 SV=2	36.1484	0.965566	0.0775714	0.982632	0.490909	35.0518	0.000751116	3.65339	good hit (Pearson >0.95)	275.4	417.9	465	239.4	803.3	2649.5	291.2	554.7	879	2746.4	5075.9	350.2	1221.2	1106.5	313.4	226.2	475.5	408.3	623.5	895	2435.4	3871.7	606.2	702.2	1615	346.5	333.6	238.2	395.1	914.2	1079.7	3762.9	5926.8
P52732	KIF11	Kinesin-like protein KIF11 OS=Homo sapiens OX=9606 GN=KIF11 PE=1 SV=2	8.14159	0.971188	0.0852873	0.985489	0.733333	42.1354	0.000483007	3.9038	good hit (Pearson >0.95)	44.7	85.9	119.9	47.4	186.9	523.8	103.9	304.5	685.4	753.7	787.7	3.5	31.7	22.6	8	5.9	14.6	13.1	13.8	56.8	96.1	98.1	474.6	539.8	1047.1	257.8	294.3	177	349.1	984.1	2367.5	3302.1	3222.2
P52758	RIDA	2-iminobutanoate/2-iminopropanoate deaminase OS=Homo sapiens OX=9606 GN=RIDA PE=1 SV=1	41.2641	0.770586	0.122345	0.87783	0.455929	4.19867	0.073772	2.7138	poor hit (Pearson < 0.90)	100.2	112.7	99.9	62.3	279.3	678.3	43.4	104.4	165.6	327.3	582.1												32.3	33.5	106.2	21.6	30.2	16.4	24	51.9	68.6	160	239.3
P52789	HK2	Hexokinase-2 OS=Homo sapiens OX=9606 GN=HK2 PE=1 SV=2	26.938	0.994706	0.0331606	0.997349	0.672727	234.848	7.11159e-06	5.06008	perfect hit (Pearson >0.99)	163.9	278.3	349.9	181.6	554	1722.2	238.5	508.7	1224.2	4485.7	6825.5	220.2	878.7	789.2	249.6	183.3	361.5	288.1	539.5	1476.4	4606.2	6747.1	213	234	637.5	138.9	140.4	114.9	159.2	459.9	1180.7	4280.2	6197.7
P52815	MRPL12	39S ribosomal protein L12, mitochondrial OS=Homo sapiens OX=9606 GN=MRPL12 PE=1 SV=2	111.428	0.944439	0.0933136	0.971822	0.490909	21.2476	0.00244577	3.55053	good hit (Pearson >0.95)	152.2	247.2	367.3	164.7	662.8	2037.5	170.4	479.4	689.1	1485.3	3273.8	297.9	1319	1257	350.4	309.2	585.1	369.3	539.7	789	1856.5	3543.8	492.7	578	782.2	246.9	212.4	167.6	251.1	733.2	814.7	1572.9	3097.4
P52907	CAPZA1	F-actin-capping protein subunit alpha-1 OS=Homo sapiens OX=9606 GN=CAPZA1 PE=1 SV=3	34.6349	0.958242	0.0861466	0.978898	0.490909	28.6844	0.00120995	3.69712	good hit (Pearson >0.95)	40.6	50.8	65.5	35.3	124.4	427	52	87.2	130.3	385.6	685.2	80	284.5	319.3	107.7	86.5	148.1	124.1	167	246.5	690.8	1006.9	134	155	392.7	89.5	96.8	68.2	84.2	220.8	300.1	883.6	1376.4
P52926	HMGA2	High mobility group protein HMGI-C OS=Homo sapiens OX=9606 GN=HMGA2 PE=1 SV=1	29.1008	0.836174	0.107037	0.914425	0.49697	6.38003	0.0335721	3.12255	moderate hit (Pearson >0.90)	12.4	20.4	23.9	9.7	26	81.1	16.8	26.9	29.9	60.2	98.9	4.9	22	19.3	10.3	9.4	15.2	14.1	15.4	16.4	40.4	46.6
P53004	BLVRA	Biliverdin reductase A OS=Homo sapiens OX=9606 GN=BLVRA PE=1 SV=2	51.5655	0.989469	0.0425776	0.994721	0.454545	117.449	3.95319e-05	4.91024	perfect hit (Pearson >0.99)	62.8	86.2	113.4	58.9	232.9	693.8	81.3	159.1	227.6	893	2488	45.6	265.2	267	53.5	26.9	75.2	51.8	79.8	144.7	633	1853.2	34.4	39.6	102.3	16.9	19.1	11	16.8	76.7	67	342.8	580.9
P53007	SLC25A1	Tricarboxylate transport protein, mitochondrial OS=Homo sapiens OX=9606 GN=SLC25A1 PE=1 SV=2	28.0143	0.936623	0.0717764	0.967793	0.6	18.4732	0.00337894	2.9584	good hit (Pearson >0.95)	66.2	99.4	126.6	71.3	170.8	496.3	84.5	117.3	212.1	523.8	791.3												99.6	102	189.1	57.6	37	33	47.6	128.1	177.1	385.1	503.4
P53041	PPP5C	Serine/threonine-protein phosphatase 5 OS=Homo sapiens OX=9606 GN=PPP5C PE=1 SV=1	23.0783	0.997592	0.0233722	0.998795	0.6	517.772	9.94559e-07	5.76114	perfect hit (Pearson >0.99)	183.2	293.1	385.9	197.5	793	2516.7	234.9	560.9	2588.4	11394.3	16161.6	254.2	1194.2	1119.9	259.3	156.6	422	279.4	518.6	2249.8	9539.7	12959.9	392.1	416	1192.9	200.6	209.6	146.6	252.4	626	2270.2	10688	13907.3
P53367	ARFIP1	Arfaptin-1 OS=Homo sapiens OX=9606 GN=ARFIP1 PE=1 SV=2	15342.3	0.418058	0.16182	0.646613	0.139394	0.897979	0.528353	3.30731	poor hit (Pearson < 0.90)	4.5	10.5	17.5	4.1	48.2	174.5	3.3	18.5	17.5	47.3	81.5												11.2	19.6	64.1	3.1	4.3	1.6	0	15.7	10.5	25.6	60.6
P53396	ACLY	ATP-citrate synthase OS=Homo sapiens OX=9606 GN=ACLY PE=1 SV=3	36.8848	0.840025	0.160303	0.916529	0.559887	6.56371	0.0317323	3.26169	moderate hit (Pearson >0.90)	824.3	1090.4	1253	725.7	2731.6	12144.1	737.7	1192.5	1921.4	6058.3	11698.7	1109.7	6056	5463.4	865.4	753.2	1522.5	1073.9	1665.5	2698.6	6486.6	11149.3	1548.8	1694.4	5234.3	913.8	793.6	614	977	1828.9	1917.4	5249.2	9582.9
P53582	METAP1	Methionine aminopeptidase 1 OS=Homo sapiens OX=9606 GN=METAP1 PE=1 SV=2	16.6792	0.992777	0.041089	0.996382	0.781818	171.803	1.54401e-05	3.88273	perfect hit (Pearson >0.99)	199.9	265.6	326.9	218.9	456.5	1033.8	313.6	827.1	1305	2879.3	3050.8	195.4	634.6	596.8	243.7	198.8	318.5	376.5	669.9	1364	2685.3	3586.7	269.9	302.8	542	212.9	217	163.8	323	747.9	1291.8	2851.1	3092.3
P53597	SUCLG1	Succinate--CoA ligase [ADP/GDP-forming] subunit alpha, mitochondrial OS=Homo sapiens OX=9606 GN=SUCLG1 PE=1 SV=4	48.5725	0.975496	0.0632343	0.987672	0.435616	49.7619	0.000323218	4.20808	good hit (Pearson >0.95)	245.8	321.8	421.8	264.1	749.8	2094.6	237.4	527.8	601.9	2187.9	5104.6	113.8	619.4	530.4	120.8	76.2	197.1	146.3	186.1	280.1	932.5	2292.7	154.2	198.3	523.3	98.5	111.3	60.4	98	210.6	236.1	900.8	2326.9
P53618	COPB1	Coatomer subunit beta OS=Homo sapiens OX=9606 GN=COPB1 PE=1 SV=3	29.9268	0.961869	0.0842732	0.980749	0.480245	31.5318	0.000966651	3.66327	good hit (Pearson >0.95)	220.3	343.8	379.8	197.8	643.9	2312.5	279.9	457.7	702.9	2589.1	4099.5	315.8	1225	1264.7	376.2	286.4	513.8	418.8	562.6	793.6	2740.2	3929.5	699.4	776.7	1806.6	430.2	429	330.6	430.7	876.8	1234.8	4120.6	6142.5
P53621	COPA	Coatomer subunit alpha OS=Homo sapiens OX=9606 GN=COPA PE=1 SV=2	42.3735	0.957938	0.0833736	0.978743	0.490909	28.4682	0.0012318	3.15717	good hit (Pearson >0.95)	1241.7	1692.9	2111.7	1216.3	2981.4	8920.8	1358.4	2428.4	3098.4	8342.7	15527.2	874.1	2605.5	2301.9	899.2	619.6	1272.2	993.7	1312.7	1807.2	4284.3	7070.1	2037.9	2187.8	3970.1	1252.1	1125.9	857	1274.3	2717.1	2937.8	8058.7	14303.9
P53680	AP2S1	AP-2 complex subunit sigma OS=Homo sapiens OX=9606 GN=AP2S1 PE=1 SV=2	9.21498	0.991476	0.0455647	0.995729	0.806061	145.392	2.33369e-05	3.74327	perfect hit (Pearson >0.99)	59.7	71.4	108.8	61.8	214.5	556.9	156	515.3	913	1369	1554.8	97.3	261.2	287.2	117.2	118.6	142.3	229.2	558	1067	1208.3	1233.1	175.4	188.2	328.3	123.4	125.5	75.6	176	402.5	619.5	1042.6	1276.3
P53701	HCCS	Cytochrome c-type heme lyase OS=Homo sapiens OX=9606 GN=HCCS PE=1 SV=1	26.9199	0.706625	0.14768	0.840611	0.38144	3.01076	0.128973	3.36348	poor hit (Pearson < 0.90)	59.3	73.1	99.3	58.4	215.6	646.7	52.8	111	173	406.2	559.6	44.4	350.3	320.9	49.3	36.8	91.7	59.5	104	148.8	419.1	498.4
P53985	SLC16A1	Monocarboxylate transporter 1 OS=Homo sapiens OX=9606 GN=SLC16A1 PE=1 SV=3	24.0733	0.979579	0.0648286	0.989737	0.563636	59.9605	0.00020554	3.1323	good hit (Pearson >0.95)	143.1	174.1	227.2	142.8	270.9	623.6	154.7	257.3	363.5	931.8	1333.6	200.1	610.3	649.5	228.3	186.2	302.3	264.6	307	471.6	1923.8	2448.2	366.3	383.5	589.8	243	235.9	206.4	251.1	461.9	676.7	1783.7	2165.7
P53990	IST1	IST1 homolog OS=Homo sapiens OX=9606 GN=IST1 PE=1 SV=1	21.9872	0.994419	0.036211	0.997206	0.619679	222.73	8.11122e-06	5.27576	perfect hit (Pearson >0.99)	39.1	62.1	80.6	43.4	172.1	529.6	56.9	98.8	267.8	1981	2348	95.3	403.9	411.4	91.2	77.7	162.1	118.5	151.3	381	1985	2365.9	46.1	39.2	178.7	28.3	34.4	24.3	40.5	80.2	195.4	1248.9	1797.9
P53992	SEC24C	Protein transport protein Sec24C OS=Homo sapiens OX=9606 GN=SEC24C PE=1 SV=3	39.9496	0.950847	0.0913825	0.975114	0.478788	24.181	0.00180888	17.4525	good hit (Pearson >0.95)	0	5.3	4.5	3.5	11.8	65	4	5.8	16.2	67.9	125.4	196.7	568.7	511.3	185	159.7	278.9	225	313.2	489.2	921.6	1530.8	51.6	63	150	45.5	42.3	31.9	46.4	80.9	95.9	224.5	305.1
P53999	SUB1	Activated RNA polymerase II transcriptional coactivator p15 OS=Homo sapiens OX=9606 GN=SUB1 PE=1 SV=3	34.197	0.994121	0.0336163	0.997056	0.563636	211.38	9.23539e-06	4.2977	perfect hit (Pearson >0.99)	322.5	403.3	443.7	263.3	641.2	1990.9	293.1	489.6	759.4	4250.8	7370.2	455.5	1239.4	1163.3	411.1	301.8	514	476.4	544.2	1009.6	5275.8	9114.2	457.8	422.1	758.7	219.4	237.6	156.1	227	568.5	953.6	4194.5	7615.6
P54098	POLG	DNA polymerase subunit gamma-1 OS=Homo sapiens OX=9606 GN=POLG PE=1 SV=1	35.8559	0.995512	0.0285236	0.997754	0.587879	277.299	4.70646e-06	18.0538	perfect hit (Pearson >0.99)	0	3.7	0	2.3	6.5	9.8	0	5.4	8.1	27.6	63.3	19.1	87.5	57.9	26.2	25.7	37.3	26.6	37	68.4	257.3	429.6	18.1	22.8	28.8	14.2	11.1	7.4	16.8	25.2	37.5	148.7	256.1
P54105	CLNS1A	Methylosome subunit pICln OS=Homo sapiens OX=9606 GN=CLNS1A PE=1 SV=1	17.3214	0.632927	0.197175	0.795567	0.431613	2.15532	0.210809	2.59139	poor hit (Pearson < 0.90)	32.8	42.4	54.3	24.5	139.7	406	33.5	91.2	93.5	177.9	244.4	56.6	371.2	295.7	30.3	23.1	76.4	48	86.5	148.6	230.2	306.6	80.3	104.7	294.5	53.2	69	25.3	80.2	299.4	390.6	478.6	435.5
P54136	RARS1	Arginine--tRNA ligase, cytoplasmic OS=Homo sapiens OX=9606 GN=RARS1 PE=1 SV=2	30.0154	0.997479	0.0227876	0.998739	0.6	494.529	1.11517e-06	5.5923	perfect hit (Pearson >0.99)	501	771.2	1019.7	516.1	1808.5	5783.9	663.7	1453	3227.4	21632.7	35911.5	665	2920	2758.3	743.3	618.2	1204.4	867.8	1282.7	3225.1	19382.5	33600.4	1306.9	1443.2	3550.1	794.5	823.1	595.3	893.2	2110.3	4002.9	26786.5	40520.6
P54577	YARS1	Tyrosine--tRNA ligase, cytoplasmic OS=Homo sapiens OX=9606 GN=YARS1 PE=1 SV=4	12.2235	0.99279	0.0423352	0.996388	0.607408	172.121	1.53696e-05	4.36423	perfect hit (Pearson >0.99)	1507.1	2263.8	2619.5	1352.7	3776.9	10495.4	1660.9	3592.8	13376.4	45052.6	38020.2	1693.8	5562.1	5315.8	1708.6	1352.3	2495.9	2118.4	2940.2	12348.4	38143.7	41252.9	3419.5	3728.1	8341.8	2218.3	2044.8	1615.6	2483.8	5248.1	20248.4	57330.4	48617.3
P54578	USP14	Ubiquitin carboxyl-terminal hydrolase 14 OS=Homo sapiens OX=9606 GN=USP14 PE=1 SV=3	115.972	0.985263	0.0489191	0.992604	0.418182	83.572	9.13011e-05	4.59358	perfect hit (Pearson >0.99)	44.2	66.8	86.5	46.7	176	511.2	50.1	86.4	113.1	333.8	2069.2	68.9	276.4	334.2	69.5	55.5	119.8	70.4	119.7	164.1	461.8	1779.3	134.7	137.8	361.6	76.9	92.9	56.9	68.5	165.7	202.7	531	1568.1
P54619	PRKAG1	5'-AMP-activated protein kinase subunit gamma-1 OS=Homo sapiens OX=9606 GN=PRKAG1 PE=1 SV=1	28.2238	0.996195	0.0283177	0.998096	0.587879	327.257	3.11746e-06	5.87805	perfect hit (Pearson >0.99)	9.1	13.9	14	13.5	29.3	225.9	14.9	22.9	79	678.4	1311.2	12	58.6	61.6	13.5	8.5	20.2	13.3	33.8	105.7	408.8	575.5	67.7	79.2	222.3	41.2	37.8	32	50	103.3	310	1468.5	1993
P54646	PRKAA2	5'-AMP-activated protein kinase catalytic subunit alpha-2 OS=Homo sapiens OX=9606 GN=PRKAA2 PE=1 SV=2	22.4852	0.99022	0.0460382	0.995098	0.636364	126.556	3.28792e-05	3.73284	perfect hit (Pearson >0.99)	31.6	38.9	50	30.1	78.2	212.4	37.7	84.6	155.4	575.9	815.8	50.7	113.9	98.1	35.6	19.1	53.8	49.3	48.3	181.9	625.7	741.9	34.4	35.6	66.7	23.9	30.4	30.5	29.1	54.6	74.6	169.8	214
P54709	ATP1B3	Sodium/potassium-transporting ATPase subunit beta-3 OS=Homo sapiens OX=9606 GN=ATP1B3 PE=1 SV=1	29.4122	0.967734	0.0796097	0.983735	0.546053	37.4901	0.000639462	4.88817	good hit (Pearson >0.95)	53.3	99.3	99.6	51.4	271.8	1396.4	62.4	82.7	279.4	1578.2	2600.5	104.8	718.6	729.1	88.8	78.6	178.1	125.2	177.7	373.7	2126.4	3094.9	89.2	113.3	393.2	51.3	46.1	35.2	52.5	135.2	242.6	1064.8	1607.7
P54727	RAD23B	UV excision repair protein RAD23 homolog B OS=Homo sapiens OX=9606 GN=RAD23B PE=1 SV=1	42.054	0.303665	0.249238	0.551058	0.187487	0.545112	0.71179	1.97307	poor hit (Pearson < 0.90)	287.9	345.9	544.3	237.5	1198.1	3582.4	273.2	576.5	737.8	1126.7	1666.6	256.7	1429.2	1259.9	225.9	120.4	406.1	255.1	346.4	640.3	897.7	1085.9	314.3	379.5	958.2	153.3	169.8	80.5	147.6	435.3	363.7	528.1	776.7
P54819	AK2	Adenylate kinase 2, mitochondrial OS=Homo sapiens OX=9606 GN=AK2 PE=1 SV=2	44.1836	0.977643	0.0617832	0.988758	0.333333	54.6612	0.000257398	4.69224	good hit (Pearson >0.95)	251.7	319.3	454.6	246.1	1377	3716.6	233.7	616	902.6	5185	12073.6	509.7	2871.1	2866.1	493.9	344.2	814.1	482.7	799.8	1576.5	5900.7	12504	759.2	970.3	3028.8	442.6	410	255.4	423.1	1167.4	1282.5	5135.6	11147.6
P54886	ALDH18A1	Delta-1-pyrroline-5-carboxylate synthase OS=Homo sapiens OX=9606 GN=ALDH18A1 PE=1 SV=2	34.3574	0.957049	0.0880037	0.978289	0.480245	27.8527	0.00129711	4.19239	good hit (Pearson >0.95)	225.8	384.9	464.4	236.4	1034.6	4395.5	258.9	494.1	1029.4	4520	7564.6	463.9	1989.6	2081.8	464.6	362.9	729.3	561.2	811.4	1395.3	4401.9	6618.9	756.8	838.1	2586.7	375.4	367.8	262.6	404	973.4	1281.1	5129.2	9675.3
P55010	EIF5	Eukaryotic translation initiation factor 5 OS=Homo sapiens OX=9606 GN=EIF5 PE=1 SV=2	54.4729	0.998131	0.0182861	0.999065	0.454545	667.547	5.27871e-07	6.33258	perfect hit (Pearson >0.99)	105.9	164.5	208.5	101	491.3	1573	143.3	314.1	526	4351	13106.4	130.9	713.1	749.7	159.1	113.7	252.2	199.2	282.8	569.6	4732	13293.9	376	429.9	1369.2	208.9	248.1	162.6	247.2	650.4	857	6119.8	15659.5
P55011	SLC12A2	Solute carrier family 12 member 2 OS=Homo sapiens OX=9606 GN=SLC12A2 PE=1 SV=1	22.7785	0.970049	0.0786984	0.984911	0.595747	40.4851	0.000531739	3.54729	good hit (Pearson >0.95)	46.4	58.8	77	47.8	133.8	382.1	52.7	94.6	165.7	551.1	746.3	42.8	150	134.8	41.6	36.9	79.5	50.9	68.5	122.4	387.4	509.8	94.7	107.5	254.4	60.8	63.7	43.8	59.7	119.8	206.8	659.5	789.8
P55036	PSMD4	26S proteasome non-ATPase regulatory subunit 4 OS=Homo sapiens OX=9606 GN=PSMD4 PE=1 SV=1	26.4594	0.993365	0.0380617	0.996677	0.490909	187.141	1.24919e-05	4.88892	perfect hit (Pearson >0.99)	156.3	215.7	333.4	143.4	603.6	2028.5	173.4	338.9	595.1	5079.8	7586.9	259.9	894.2	926.1	277.5	210.3	429.6	348.8	445.2	844.9	4781.5	6689.9	356.8	391.6	917.3	172.7	171.4	129.4	168.5	485.3	735.8	5662.7	7427.4
P55039	DRG2	Developmentally-regulated GTP-binding protein 2 OS=Homo sapiens OX=9606 GN=DRG2 PE=1 SV=1	26.8608	0.543861	0.171972	0.737469	0.512092	1.49039	0.331582	4.21047	poor hit (Pearson < 0.90)	2.6	6	8.4	4	33.3	105.7	1.7	7.8	15.7	51.9	67	5	57.5	57.6	2	0	12.3	3.4	12	20	58.9	66.5
P55060	CSE1L	Exportin-2 OS=Homo sapiens OX=9606 GN=CSE1L PE=1 SV=3	39.0978	0.929285	0.109126	0.963994	0.401218	16.4266	0.00441911	4.05429	good hit (Pearson >0.95)	352.8	537.3	599.9	302	1373.1	6838.7	395	636.3	1212.1	4553.6	9491.7	260.5	1670.5	1592.6	268.8	192.1	445.5	330.5	513.9	812.5	2770.8	4766.4	943.4	1070.2	3282.2	488.2	557.3	333.4	517.4	1268.5	1649.4	4819	8788
P55072	VCP	Transitional endoplasmic reticulum ATPase OS=Homo sapiens OX=9606 GN=VCP PE=1 SV=4								2.26245	fit failed	966.9	1687.1	2312.6	816.1	5773	17876.4	792.3	2503.2	3037.6	4477.9	7460.6	1110.4	7580.2	7095.2	1052.3	489.7	2369.7	1329.8	2188	3049.7	4531.5	5614.7	2968.4	3551.1	10728.7	1319.2	1757	840	1308	4256.1	3283.8	5575.7	8403.8
P55084	HADHB	Trifunctional enzyme subunit beta, mitochondrial OS=Homo sapiens OX=9606 GN=HADHB PE=1 SV=3	33.7808	0.8494	0.157812	0.921629	0.51275	7.05016	0.0274917	2.96634	moderate hit (Pearson >0.90)	247.8	419.9	530.6	227.6	892.5	2890.6	303.5	603.1	795.2	1844	2855.1	320.4	1515.9	1600.4	378.3	302.9	661.8	452.5	649.9	916.6	1998.7	2611.7	735.6	804.4	1443.1	420.9	376.4	319.9	393.9	981.9	987.2	2330.2	3739.1
P55145	MANF	Mesencephalic astrocyte-derived neurotrophic factor OS=Homo sapiens OX=9606 GN=MANF PE=1 SV=3	5.679	0.95477	0.102314	0.977124	0.660606	26.3867	0.00147355	2.59104	good hit (Pearson >0.95)	321.3	483.4	485.7	282.2	639.5	1098.8	405.9	959.5	2429.5	3124.9	2269	213.8	583.6	536.3	269	221.9	360.8	341.9	556.7	1414	1617.8	1337.3	554.2	644.7	825.5	415.5	407.2	279.8	440.7	1164.1	2801	3860.2	2744.5
P55196	AFDN	Afadin OS=Homo sapiens OX=9606 GN=AFDN PE=1 SV=3	11.9231	0.979112	0.0699554	0.989501	0.730584	58.5925	0.000217415	3.11012	good hit (Pearson >0.95)	340.4	488.7	629.4	350.4	915.7	2411.2	347.7	752.3	1759.6	4680.8	4652.5	774.4	1953.6	1869.2	806.5	541.2	1027.5	933.4	1124.1	2301.9	5850.5	6061.5	397.2	397.9	653.4	291.2	272.7	178	285.1	562.5	1286.5	2956.5	2390.1
P55209	NAP1L1	Nucleosome assembly protein 1-like 1 OS=Homo sapiens OX=9606 GN=NAP1L1 PE=1 SV=1	66.5879	0.623819	0.222657	0.789822	0.236364	2.07287	0.222155	2.82548	poor hit (Pearson < 0.90)	459	707.1	779	430.4	1968.2	5761.5	475.7	1229.1	1543.2	2669.1	4312.3	579.9	4716.1	4052.2	596.8	571.1	1345.3	757.3	1385.4	2241.7	3101.9	4640.7	1035.2	1386	3609.8	748.4	750.1	489.1	776.2	1826.3	1735.4	2921.4	4904.1
P55210	CASP7	Caspase-7 OS=Homo sapiens OX=9606 GN=CASP7 PE=1 SV=1	54.2727	0.991199	0.0264952	0.99559	0.559273	140.782	2.52719e-05	46.5398	perfect hit (Pearson >0.99)	0	2.3	3	0	8.1	13.8	0	1.4	11.4	42.6	101.8	0	14.8	13.2	1.2	2.4	3.3	2.1	1.5	9.2	54.9	102.8
P55265	ADAR	Double-stranded RNA-specific adenosine deaminase OS=Homo sapiens OX=9606 GN=ADAR PE=1 SV=4	33.8925	0.909747	0.124463	0.953807	0.490909	12.6	0.00801266	3.53199	good hit (Pearson >0.95)	96.1	144.7	237.3	103.4	410	1423.5	125.1	310.8	487.6	1111.9	1744.5	114.9	502.5	501.6	128	117.8	279.7	176.4	249	387.8	855.4	1210	141.1	196.3	429.5	88.1	96.2	53.2	90.6	293.7	353.7	795.1	1142.4
P55327	TPD52	Tumor protein D52 OS=Homo sapiens OX=9606 GN=TPD52 PE=1 SV=2								3.39401	fit failed	5	10.4	12.5	4.8	60.4	466.9	11.2	1.5	37.9	73.5	136.4	5.8	69.7	70.3	0	1.6	10.8	6.1	10.2	17.8	61.6	67.4	15.5	19.8	130	10.1	4.3	1.6	1.7	29.3	25.3	34.2	56.8
P55735	SEC13	Protein SEC13 homolog OS=Homo sapiens OX=9606 GN=SEC13 PE=1 SV=3	26.8914	0.931932	0.107306	0.965366	0.581534	17.1139	0.00402519	3.1269	good hit (Pearson >0.95)	22.2	35.9	55.2	23.3	89.4	307.9	36.1	63.3	103.5	287.9	436	35.6	103.2	119	52.9	59.8	81.3	62.2	74.4	93.1	197	224.7	62.5	74.8	124.2	41.8	49.6	27.9	47.2	86.7	99.6	232.6	336.1
P55769	SNU13	NHP2-like protein 1 OS=Homo sapiens OX=9606 GN=SNU13 PE=1 SV=3	17.7777	0.953241	0.0992722	0.97634	0.575758	25.4827	0.0015995	2.45112	good hit (Pearson >0.95)	253.8	306.9	328.6	247.2	329.4	733.6	235	328.6	565.5	1183	1319	165.9	373.3	399.2	183	118.5	248.8	201.3	248.1	354.9	686.9	820.8	209.3	260	508.5	153.6	172.5	118.4	185.8	341	498.2	1264.3	1331.1
P55786	NPEPPS	Puromycin-sensitive aminopeptidase OS=Homo sapiens OX=9606 GN=NPEPPS PE=1 SV=2	0.0310237	0.435934	0.218022	0.660253	0.29081	0.966051	0.499387	2.45956	poor hit (Pearson < 0.90)	31.3	50.1	74.5	35.6	229.1	806.5	26	64.4	103.2	165.3	260.1	29.8	355.1	356.1	36.7	14.2	71	33.5	71.2	100.4	149.3	165.8	80.9	110.7	418.1	29.7	35.2	27.5	43.5	132.1	95.2	202.7	291.2
P55795	HNRNPH2	Heterogeneous nuclear ribonucleoprotein H2 OS=Homo sapiens OX=9606 GN=HNRNPH2 PE=1 SV=1	28.8214	0.947174	0.0965545	0.973229	0.6	22.4127	0.00216011	3.32145	good hit (Pearson >0.95)	31.9	52.5	75.4	38.8	121.1	377.7	44.8	102.4	146.4	366	534.8	32.3	85.5	87.5	44	31.4	55.3	40.2	49.6	72.3	159.6	241.6	21	22.5	49.7	13.4	15.4	7.9	11.5	46.6	60.3	127.3	167.3
P55809	OXCT1	Succinyl-CoA:3-ketoacid coenzyme A transferase 1, mitochondrial OS=Homo sapiens OX=9606 GN=OXCT1 PE=1 SV=1	23.6868	0.655463	0.194693	0.809607	0.43316	2.37806	0.183853	3.05212	poor hit (Pearson < 0.90)	2.5	6.6	7.7	4.5	23.2	88.5	4.8	13.3	16	37.6	51.8	12.6	52.7	43.9	19.9	18	23.2	20.9	21.6	33.9	54.6	66.7	8.9	18.8	54	5.8	7.1	0	5.1	13.9	19.8	42.9	46.3
P55884	EIF3B	Eukaryotic translation initiation factor 3 subunit B OS=Homo sapiens OX=9606 GN=EIF3B PE=1 SV=3	50.3584	0.889735	0.131417	0.943258	0.472428	10.0864	0.0130176	3.95376	moderate hit (Pearson >0.90)	69.2	123.4	161	74	421.6	1471.3	71.6	226.2	304.4	846	1841.8	236.3	1620.3	1608.7	240.7	199.2	502.1	256.5	513.9	781	1779.6	3669.6	142.8	161.7	566.8	67.9	82.7	47.1	71.1	216.7	217.5	575.7	1285.4
P56134	ATP5MF	ATP synthase subunit f, mitochondrial OS=Homo sapiens OX=9606 GN=ATP5MF PE=1 SV=3	25.2632	0.866543	0.113892	0.930883	0.357576	8.11632	0.0206021	5.07311	moderate hit (Pearson >0.90)	13	19.5	27.8	10.5	77.1	470.1	12.9	26.6	81.8	375.5	542.7	15.8	147.2	140.1	23.1	15.7	34.2	28	45.8	91.3	387.6	428.9
P56181	NDUFV3	NADH dehydrogenase [ubiquinone] flavoprotein 3, mitochondrial OS=Homo sapiens OX=9606 GN=NDUFV3 PE=1 SV=2	20.9734	0.981773	0.0621971	0.990845	0.648485	67.3308	0.000154933	2.89222	perfect hit (Pearson >0.99)	57.3	88.3	70.7	51.1	86.2	178.7	48.1	127.2	158.3	378.7	466	108.3	263.3	201.9	109.2	82.6	134.1	124.8	158.3	272.4	577.8	718.4	56.4	85.5	93.9	44	59.1	48.4	69.8	101.5	153.7	380.3	427.8
P56192	MARS1	Methionine--tRNA ligase, cytoplasmic OS=Homo sapiens OX=9606 GN=MARS1 PE=1 SV=2	33.3187	0.987916	0.0477668	0.993939	0.480245	102.189	5.57012e-05	4.32515	perfect hit (Pearson >0.99)	385.8	569.3	681.8	377.6	1128.1	3636.9	431.4	754.1	1099.5	6028	10675.5	547.4	1907	1698.5	532	387	757.4	572.9	739.7	1162.2	5841.5	10574.3	992.3	1099.1	2640.9	567.6	597.9	412.2	598.3	1340.4	1585.1	9140.8	14950.9
P56211	ARPP19	cAMP-regulated phosphoprotein 19 OS=Homo sapiens OX=9606 GN=ARPP19 PE=1 SV=2	10.7399	0.989546	0.0519842	0.994759	0.709091	118.326	3.88132e-05	3.66861	perfect hit (Pearson >0.99)	51.3	73.8	75.6	54.8	108.6	237.8	66	139.1	437.3	790.9	762.1	48.6	142.3	166.9	80.5	66.8	94.7	63.2	116.7	372.3	596.5	572.2	22.6	27.8	49.7	18	20.6	15.4	23.1	54.9	171.9	317.5	265.7
P56377	AP1S2	AP-1 complex subunit sigma-2 OS=Homo sapiens OX=9606 GN=AP1S2 PE=1 SV=1	109.457	0.969075	0.0483324	0.984416	0.624242	39.1703	0.00057563	4.93795	good hit (Pearson >0.95)	17.2	24.4	33.9	39.5	97.3	373.8	18.7	49.5	125.5	347.8	923.8												42.3	41.2	129	30.3	31.7	21.7	24.8	66.8	86.7	326.8	740
P56381	ATP5F1E	ATP synthase subunit epsilon, mitochondrial OS=Homo sapiens OX=9606 GN=ATP5F1E PE=1 SV=2	31.5623	0.915419	0.120068	0.956775	0.442424	13.5287	0.00684212	2.77349	good hit (Pearson >0.95)	49.1	64.7	54.7	43.4	111.2	249.9	41.7	98	139.5	303.1	417.4	183.1	733.6	564.1	129.9	107.8	219.2	177.5	315.8	467.3	808.3	1258.6	286	362.3	730.4	156.1	137	90.3	164.3	424.1	520.7	1166.3	1564.6
P56556	NDUFA6	NADH dehydrogenase [ubiquinone] 1 alpha subcomplex subunit 6 OS=Homo sapiens OX=9606 GN=NDUFA6 PE=1 SV=4	24.6087	0.877625	0.10303	0.936817	0.563636	8.96453	0.016733	3.67818	moderate hit (Pearson >0.90)	52.7	86.3	110.2	54.1	168.2	612.4	70.6	128.3	217.3	564	782.7	177.7	709	666.8	194.9	151.7	324.5	242	341.6	604.9	1576.4	1960.6
P57076	CFAP298	Cilia- and flagella-associated protein 298 OS=Homo sapiens OX=9606 GN=CFAP298 PE=1 SV=1	18.6313	0.990324	0.0478052	0.99515	0.636364	127.938	3.20095e-05	3.96336	perfect hit (Pearson >0.99)	85.4	95.8	118.3	62.2	181.8	465.7	85.4	182	441.2	1366.6	1540.8	29.8	96.1	98.9	41.4	31.3	55.8	48.9	66.8	196.3	572.1	586.4	210.1	234.5	631.2	157.9	162.9	100.1	175.6	319.5	485.9	1672.2	2246.1
P57678	GEMIN4	Gem-associated protein 4 OS=Homo sapiens OX=9606 GN=GEMIN4 PE=1 SV=2	34.727	0.946576	0.0967591	0.972921	0.468979	22.1477	0.00222083	4.00522	good hit (Pearson >0.95)	11.2	19.5	20.2	10.4	28.8	194.2	9.2	13.5	32.9	144.4	279.1	18.4	70.8	67.7	21	12.1	29.5	18.7	34.5	42.4	153.6	269.8	23.8	19.9	74.4	16	16.3	10.6	15.8	30.8	29.7	144.2	269.7
P57772	EEFSEC	Selenocysteine-specific elongation factor OS=Homo sapiens OX=9606 GN=EEFSEC PE=1 SV=4	3.85915	0.894556	0.144367	0.94581	0.769345	10.6047	0.0116845	2.23991	moderate hit (Pearson >0.90)	63.4	95.4	147	76.9	156.8	401	101.2	317.1	656.8	505.3	409.1	375.1	883.1	806.3	458.6	365.2	569.3	642.5	988.5	2570.8	1858.3	1530.9	225.3	238.4	473.7	211.6	198.5	161.8	283.4	592.7	1162	1020.1	901.7
P58546	MTPN	Myotrophin OS=Homo sapiens OX=9606 GN=MTPN PE=1 SV=2	0.0328355	0.506432	0.191108	0.711641	0.38029	1.28258	0.387831	1.86144	poor hit (Pearson < 0.90)	212.1	283.5	448.4	178.4	1396.3	3719	129.4	388	609.6	907.3	1464.6	256.2	1922.1	2120.3	151.9	52.4	452.7	231.8	372.7	715.8	753	947.6	739.5	1080.2	3415.8	299.7	351	136.3	269.8	972.8	896.3	1176.1	1389.2
P59998	ARPC4	Actin-related protein 2/3 complex subunit 4 OS=Homo sapiens OX=9606 GN=ARPC4 PE=1 SV=3	13.3875	0.990247	0.0486615	0.995112	0.672727	126.915	3.265e-05	4.16531	perfect hit (Pearson >0.99)	220	356.9	335.3	245.8	523.2	1693.9	274.7	471.8	1696.1	3961.6	4443.1	176	608.9	654.6	207.7	226.9	300.8	210	398.3	1544.2	2940.2	3682	360.7	463	986.8	319.3	290.3	254.7	387.9	858.6	2721.4	5352.9	4931.3
P60174	TPI1	Triosephosphate isomerase OS=Homo sapiens OX=9606 GN=TPI1 PE=1 SV=3	0.0296511	0.618029	0.16842	0.786148	0.38029	2.0225	0.229497	1.63049	poor hit (Pearson < 0.90)	638	1024.2	1522.4	399.1	6195.5	19224	321.4	1309.1	2053.2	2444.2	3445	875	8523	8470.1	714.6	338.8	1752.6	881.1	1493	2677.1	3747.6	3427.3	2909.4	3908.4	17608.8	989.2	851.6	412.2	999.1	3867.3	2943.8	3914.7	4082.9
P60228	EIF3E	Eukaryotic translation initiation factor 3 subunit E OS=Homo sapiens OX=9606 GN=EIF3E PE=1 SV=1	50.0229	0.870074	0.143983	0.932778	0.401218	8.37087	0.01932	4.81221	moderate hit (Pearson >0.90)	25.9	48.1	59.5	19.3	126.4	860.8	27.9	35	87	324.9	953.3	8.6	284.8	255.7	14.4	13.3	31.5	20.2	44.4	141.9	315.5	545.5	146.6	158.5	579.5	87.9	92.7	61.7	101.2	240.8	233	610.7	1392.4
P60468	SEC61B	Protein transport protein Sec61 subunit beta OS=Homo sapiens OX=9606 GN=SEC61B PE=1 SV=2	22.8626	0.893179	0.0958046	0.945081	0.733333	10.4518	0.0120571	2.35358	moderate hit (Pearson >0.90)	26.3	35.5	48.1	32.4	63.4	154.8	39.8	60.5	82.5	148.2	184.3												58	58.9	87.1	28.3	33.2	30	36	80.5	77.1	190.4	216.2
P60520	GABARAPL2	Gamma-aminobutyric acid receptor-associated protein-like 2 OS=Homo sapiens OX=9606 GN=GABARAPL2 PE=1 SV=1	18.3894	0.995553	0.0324959	0.997774	0.672727	279.853	4.60042e-06	5.32655	perfect hit (Pearson >0.99)	48.8	92.1	97.6	44.9	245.6	707.5	46.9	195.8	674.3	2281.8	3268.6	18.4	98.6	99.2	29.7	30.9	43.1	28.2	60	203.4	570.7	671.6	139.3	176	399.6	91.9	105.2	78.2	137	344	1209.9	3428	3681.9
P60604	UBE2G2	Ubiquitin-conjugating enzyme E2 G2 OS=Homo sapiens OX=9606 GN=UBE2G2 PE=1 SV=1	23.9644	0.931146	0.112563	0.964959	0.527273	16.9045	0.00413982	3.21985	good hit (Pearson >0.95)	35.5	40.6	56.6	35.4	146.5	328.7	32.5	122.9	162.1	381.7	544.9	53.2	201.9	213.5	43.8	25.2	59	29	91.8	185.4	374.6	447.5	23.5	25	65.4	20.2	19.6	10.9	12.2	38.2	55	110	147.2
P60660	MYL6	Myosin light polypeptide 6 OS=Homo sapiens OX=9606 GN=MYL6 PE=1 SV=2	47.0295	0.986225	0.0487865	0.993089	0.480245	89.4937	7.71804e-05	4.81535	perfect hit (Pearson >0.99)	116.7	167	231.2	88.4	524.9	1627.2	97.2	268.1	409.7	2147.9	4954	153.4	748.9	703.5	140.1	69.9	300.8	187	256.6	428.7	2118.1	4408.9	296.5	316.9	823.7	137.6	153.3	93.2	125.6	417.8	492.3	2238.2	5424.1
P60709	ACTB	Actin, cytoplasmic 1 OS=Homo sapiens OX=9606 GN=ACTB PE=1 SV=1	0.0331416	0.539637	0.185357	0.7346	0.38029	1.46525	0.337793	2.18523	poor hit (Pearson < 0.90)	884.1	1500.7	2177.4	516.1	8141.4	27075.9	474.3	1770	2849.4	5419.4	8793.3	1296.3	14610.3	13474.1	742.6	146	2697.5	1365.9	2395.3	3191.8	5362.2	5811.4	3717.8	4472.1	20547.1	901.4	1323.6	585.6	809.9	4658.4	2974.5	5806.3	7843.7
P60842	EIF4A1	Eukaryotic initiation factor 4A-I OS=Homo sapiens OX=9606 GN=EIF4A1 PE=1 SV=1	42.894	0.504088	0.259469	0.709991	0.35558	1.27061	0.391438	3.15109	poor hit (Pearson < 0.90)	203.8	322.2	452.7	201.6	1209.1	5266.1	200.5	397.2	732.8	1472.3	2899.8	392.6	3139.4	3074	285.9	174.7	735.6	433.9	783.3	1226.4	2058.8	3323.9	829.1	941.7	4817.5	409.9	468.4	261.7	428.5	1189.1	1072.9	2459.6	4824.6
P60866	RPS20	40S ribosomal protein S20 OS=Homo sapiens OX=9606 GN=RPS20 PE=1 SV=1	24.3252	0.848282	0.154837	0.921023	0.575758	6.98899	0.0279797	2.03084	moderate hit (Pearson >0.90)	226.3	431.3	481.4	242.1	541.8	1427.6	271.4	596.7	704	1271.4	1632.5	332.1	902.1	718.3	383	244.6	511.4	424.9	538.6	596.8	1013.9	1242.5	1779	1974.4	2496.7	1228.6	1177.8	971.9	1317.8	2438.1	2464.1	3757.2	4497.9
P60891	PRPS1	Ribose-phosphate pyrophosphokinase 1 OS=Homo sapiens OX=9606 GN=PRPS1 PE=1 SV=2	22.7667	0.997007	0.0256381	0.998503	0.757576	416.441	1.7111e-06	4.73923	perfect hit (Pearson >0.99)	557.6	741.2	903	573.2	1461.7	3567.2	810	2646.4	5504.8	13421.9	18253.5	653.3	1915.4	1923.1	693.2	699.3	975	1035.2	2370.6	7144.2	12695.3	17846.2	930.7	999.1	2147.5	595.3	714.7	468.4	932.4	2984.1	7120.5	15211.7	19829.2
P60900	PSMA6	Proteasome subunit alpha type-6 OS=Homo sapiens OX=9606 GN=PSMA6 PE=1 SV=1	142.581	0.957766	0.0800216	0.978655	0.406061	28.3472	0.00124426	3.87247	good hit (Pearson >0.95)	251.1	435.8	382.5	183.3	719.8	2487.6	229.9	539.9	706.5	1524.4	4830.1	199.9	1228.8	970.2	266	162.3	451.3	333.6	427.4	635.2	1335.5	3490	557.9	641.2	1459.4	324.6	381.5	219.8	372.9	824	840.2	1941	5219.4
P60981	DSTN	Destrin OS=Homo sapiens OX=9606 GN=DSTN PE=1 SV=3	24.7317	0.497511	0.258984	0.705345	0.263824	1.23762	0.401602	2.67886	poor hit (Pearson < 0.90)	106.4	168.6	225.2	77.5	733.7	2358.4	136.5	287.3	386.1	747.7	1263.6	6.2	30	30.4	5.1	5	7.1	4.2	13.1	18.3	29.6	27.3	117.8	162.8	571.5	68.2	76.6	39.8	69.5	185.1	208.2	401	591.5
[truncated: 1,871 more rows]

## Sheet: EDTA_cyto_1PCP-InsP5
Accession	Gene	Description	Kd	R2	residual_standard_error	pearsons_correlation_coeffcient	spearmans_correlation_coeffcient	F_statistic_LL5_vs_null	p_value_LL5_vs_null	log2FC_131C_vs_126_mean	remark	Abundances.Grouped.0.x	Abundances.Grouped.1.x	Abundances.Grouped.2.x	Abundances.Grouped.3.x	Abundances.Grouped.4.x	Abundances.Grouped.5.x	Abundances.Grouped.6.x	Abundances.Grouped.7.x	Abundances.Grouped.8.x	Abundances.Grouped.9.x	Abundances.Grouped.10.x	Abundances.Grouped.0.y	Abundances.Grouped.1.y	Abundances.Grouped.2.y	Abundances.Grouped.3.y	Abundances.Grouped.4.y	Abundances.Grouped.5.y	Abundances.Grouped.6.y	Abundances.Grouped.7.y	Abundances.Grouped.8.y	Abundances.Grouped.9.y	Abundances.Grouped.10.y	Abundances.Grouped.0	Abundances.Grouped.1	Abundances.Grouped.2	Abundances.Grouped.3	Abundances.Grouped.4	Abundances.Grouped.5	Abundances.Grouped.6	Abundances.Grouped.7	Abundances.Grouped.8	Abundances.Grouped.9	Abundances.Grouped.10
[truncated: 2,470 more rows]

[truncated: 14 more sheets: EDTA_cyto_5PCP-InsP5, EDTA_cyto_InsP8, EDTA_nuc_InsP6, EDTA_nuc_1PCP-InsP5, EDTA_nuc_5PCP-InsP5, EDTA_nuc_InsP8, Mg_cyto_InsP6, Mg_cyto_1PCP-InsP5, Mg_cyto_5PCP-InsP5, Mg_cyto_InsP8, Mg_nuc_InsP6, Mg_nuc_1PCP-InsP5, Mg_nuc_5PCP-InsP5, Mg_nuc_InsP8]
