# Supplementary material for: Proteome-wide quantification of inositol pyrophosphate-protein interactions
Source: Nat Commun. 2026 Jun 4;17:4967. doi: 10.1038/s41467-026-73804-8 (PMC13237142; doi:10.1038/s41467-026-73804-8)
Supplement: Supplementary file 4 — Supplementary Data 2 [file 41467_2026_73804_MOESM4_ESM.xlsx]

## Sheet: Sheet1
Supplementary Data 2 - Relative quantification - All conditions probe vs probe Probe vs probe relative quantification. Protein abundances from affinity enrichment of b-InsP6, b-1PCP-InsP5, b-5PCP-InsP5 and b-1,5(PCP)2-InsP4 (33.3 µM) in HEK293T cytosolic and nuclear fractions under Mg2+/EDTA conditions were processed in R (v4.5.0). Proteins quantified in at least 2 of 3 replicates were retained, …

## Sheet: EDTA cyto InsP6 vs 1PP-InsP5
Entry.Name	Gene.Symbol	Description	logFC	AveExpr	t	P.Value	adj.P.Val	B	median_sd	n_data_points_1IP7	n_data_points_InsP6	imputed_InsP6	imputed_1IP7	is_significant	-log10(P.Value)	-log10(adj.P.Val)
A0A087WV53	SPEGNB	SPEG neighbor protein OS=Homo sapiens OX=9606 GN=SPEGNB PE=4 SV=1	0.590204	7.66967	1.47971	0.189089	0.399654	-5.42913	0.267932	2	3	FALSE	TRUE	FALSE	0.723334	0.398316
A0AVF1	IFT56	Intraflagellar transport protein 56 OS=Homo sapiens OX=9606 GN=TTC26 PE=2 SV=1	0.397209	7.86144	0.821383	0.43834	0.629367	-6.23762	0.59075	3	3	FALSE	FALSE	FALSE	0.358189	0.201096
A0FGR8	ESYT2	Extended synaptotagmin-2 OS=Homo sapiens OX=9606 GN=ESYT2 PE=1 SV=1	-0.908681	11.0956	-2.31152	0.0538385	0.19261	-4.38326	0.381782	3	3	FALSE	FALSE	FALSE	1.26891	0.71532
A1A4S6	ARHGAP10	Rho GTPase-activating protein 10 OS=Homo sapiens OX=9606 GN=ARHGAP10 PE=1 SV=1	-0.670373	9.04806	-0.677412	0.523213	0.696794	-6.2375	1.2178	3	2	TRUE	FALSE	FALSE	0.281321	0.156896
A1L0T0	ILVBL	2-hydroxyacyl-CoA lyase 2 OS=Homo sapiens OX=9606 GN=ILVBL PE=1 SV=2	-2.07047	9.49217	-4.48942	0.00278995	0.0436894	-1.36881	0.574628	3	3	FALSE	FALSE	TRUE	2.5544	1.35962
A1X283	SH3PXD2B	SH3 and PX domain-containing protein 2B OS=Homo sapiens OX=9606 GN=SH3PXD2B PE=1 SV=3	-0.785681	8.32931	-1.48137	0.198096	0.410003	-5.21598	0.275161	3	1	TRUE	FALSE	FALSE	0.703123	0.387213
A2RRP1	NBAS	Neuroblastoma-amplified sequence OS=Homo sapiens OX=9606 GN=NBAS PE=1 SV=2	-0.965221	7.91027	-0.938377	0.390774	0.594255	-5.92826	1.28196	2	2	TRUE	TRUE	FALSE	0.408074	0.226027
A2RTX5	TARS3	Threonine--tRNA ligase 2, cytoplasmic OS=Homo sapiens OX=9606 GN=TARS3 PE=1 SV=1	-0.941533	9.65313	-1.72737	0.127469	0.321096	-5.20885	0.718845	3	3	FALSE	FALSE	FALSE	0.894596	0.493366
A3KMH1	VWA8	von Willebrand factor A domain-containing protein 8 OS=Homo sapiens OX=9606 GN=VWA8 PE=1 SV=2	-1.67345	7.78287	-2.82741	0.0253334	0.129502	-3.6303	0.780903	3	3	FALSE	FALSE	TRUE	1.59631	0.887725
A3KN83	SBNO1	Protein strawberry notch homolog 1 OS=Homo sapiens OX=9606 GN=SBNO1 PE=1 SV=1	-0.27076	9.3425	-0.735699	0.485684	0.668243	-6.30636	0.35967	3	3	FALSE	FALSE	FALSE	0.313647	0.175066
A4D1E9	GTPBP10	GTP-binding protein 10 OS=Homo sapiens OX=9606 GN=GTPBP10 PE=1 SV=1	0.213742	7.40928	0.417034	0.693808	0.816114	-6.16221	0.201277	3	1	TRUE	FALSE	FALSE	0.158761	0.088249
A5PLN9	TRAPPC13	Trafficking protein particle complex subunit 13 OS=Homo sapiens OX=9606 GN=TRAPPC13 PE=1 SV=2	2.34853	9.49815	2.08886	0.0748469	0.233772	-4.70463	1.76273	3	3	FALSE	FALSE	FALSE	1.12583	0.631207
A5YKK6	CNOT1	CCR4-NOT transcription complex subunit 1 OS=Homo sapiens OX=9606 GN=CNOT1 PE=1 SV=2	-0.560763	12.0059	-1.3044	0.233098	0.443956	-5.74594	0.507336	3	3	FALSE	FALSE	FALSE	0.632462	0.35266
A6NCE7	MAP1LC3B2	Microtubule-associated proteins 1A/1B light chain 3 beta 2 OS=Homo sapiens OX=9606 GN=MAP1LC3B2 PE=2 SV=1	1.218	8.37051	2.45945	0.0568361	0.198389	-4.00607	0.0868285	3	1	TRUE	FALSE	FALSE	1.24538	0.702483
A6NHR9	SMCHD1	Structural maintenance of chromosomes flexible hinge domain-containing protein 1 OS=Homo sapiens OX=9606 GN=SMCHD1 PE=1 SV=2	1.39548	9.04528	3.24599	0.0173724	0.103632	-3.07123	0.393148	2	3	FALSE	TRUE	TRUE	1.76014	0.984504
A6NIH7	UNC119B	Protein unc-119 homolog B OS=Homo sapiens OX=9606 GN=UNC119B PE=1 SV=1	0.600356	7.30939	0.77957	0.478746	0.662346	-5.8663	0.828405	2	1	TRUE	TRUE	FALSE	0.319895	0.178915
A6NJ78	METTL15	12S rRNA N4-methylcytidine (m4C) methyltransferase OS=Homo sapiens OX=9606 GN=METTL15 PE=1 SV=1	-1.3753	6.92785	-1.42047	0.20494	0.41551	-5.50115	0.941455	3	2	TRUE	FALSE	FALSE	0.688374	0.381419
A6NKF1	SAC3D1	SAC3 domain-containing protein 1 OS=Homo sapiens OX=9606 GN=SAC3D1 PE=1 SV=2	0.0211769	7.56723	0.0454011	0.965048	0.980228	-6.59733	0.548216	3	3	FALSE	FALSE	FALSE	0.0154511	0.00867308
A8K8P3	SFI1	Protein SFI1 homolog OS=Homo sapiens OX=9606 GN=SFI1 PE=1 SV=2	-0.591877	7.30894	-1.32297	0.242643	0.453573	-5.52833	0.161257	2	2	TRUE	TRUE	FALSE	0.615032	0.343353
A8MT69	CENPX	Centromere protein X OS=Homo sapiens OX=9606 GN=CENPX PE=1 SV=1	1.06542	7.03882	1.2856	0.254437	0.469101	-5.4396	0.918017	1	3	FALSE	TRUE	FALSE	0.59442	0.328734
A8MX80		Putative UPF0607 protein ENSP00000383144 OS=Homo sapiens OX=9606 PE=3 SV=2	0.620886	7.96313	0.928101	0.405353	0.601048	-5.73869	0.542108	2	1	TRUE	TRUE	FALSE	0.392167	0.221091
B2RBV5	MRFAP1L2	Putative MORF4 family-associated protein 1-like protein UPP OS=Homo sapiens OX=9606 PE=1 SV=1	0.00733161	6.06876	0.0106751	0.991892	0.994587	-6.26087	0.660195	1	3	FALSE	TRUE	FALSE	0.00353561	0.00235706
C9JLW8	MCRIP1	Mapk-regulated corepressor-interacting protein 1 OS=Homo sapiens OX=9606 GN=MCRIP1 PE=1 SV=1	0.975085	8.29036	1.58004	0.16482	0.369236	-5.30422	0.83218	2	3	FALSE	TRUE	FALSE	0.782991	0.432696
E9PAV3	NACA	Nascent polypeptide-associated complex subunit alpha, muscle-specific form OS=Homo sapiens OX=9606 GN=NACA PE=1 SV=1	-0.95864	11.3262	-3.09755	0.0172441	0.103345	-3.23976	0.149079	3	3	FALSE	FALSE	FALSE	1.76336	0.985711
L0R819	ASDURF	ASNSD1 upstream open reading frame protein OS=Homo sapiens OX=9606 GN=ASDURF PE=1 SV=1	2.14544	9.36902	2.67558	0.036491	0.154519	-3.83042	0.813633	3	2	TRUE	FALSE	TRUE	1.43781	0.811019
O00116	AGPS	Alkyldihydroxyacetonephosphate synthase, peroxisomal OS=Homo sapiens OX=9606 GN=AGPS PE=1 SV=1	0.260501	10.7193	0.714929	0.497656	0.678441	-6.32206	0.342943	3	3	FALSE	FALSE	FALSE	0.30307	0.168488
O00139	KIF2A	Kinesin-like protein KIF2A OS=Homo sapiens OX=9606 GN=KIF2A PE=1 SV=3	1.50407	9.19426	1.43582	0.193933	0.40594	-5.58736	1.44724	3	3	FALSE	FALSE	FALSE	0.712347	0.391538
O00151	PDLIM1	PDZ and LIM domain protein 1 OS=Homo sapiens OX=9606 GN=PDLIM1 PE=1 SV=4	-0.551094	9.6306	-0.829128	0.434224	0.626943	-6.23109	0.963692	3	3	FALSE	FALSE	FALSE	0.362286	0.202772
O00154	ACOT7	Cytosolic acyl coenzyme A thioester hydrolase OS=Homo sapiens OX=9606 GN=ACOT7 PE=1 SV=3	-0.0294503	9.0494	-0.0669571	0.948477	0.969961	-6.59598	0.518804	3	3	FALSE	FALSE	FALSE	0.0229734	0.0132459
O00159	MYO1C	Unconventional myosin-Ic OS=Homo sapiens OX=9606 GN=MYO1C PE=1 SV=4	-1.02301	12.17	-1.68916	0.13477	0.332167	-5.26021	0.836762	3	3	FALSE	FALSE	FALSE	0.870407	0.478644
O00165	HAX1	HCLS1-associated protein X-1 OS=Homo sapiens OX=9606 GN=HAX1 PE=1 SV=2	0.459328	10.3306	0.819135	0.439539	0.630657	-6.2395	0.750457	3	3	FALSE	FALSE	FALSE	0.357002	0.200207
O00170		AH receptor-interacting protein OS=Homo sapiens OX=9606 GN=AIP PE=1 SV=2	-0.74923	7.02048	-0.958241	0.391653	0.594255	-5.71103	0.857613	1	2	TRUE	TRUE	FALSE	0.407099	0.226027
O00178	GTPBP1	GTP-binding protein 1 OS=Homo sapiens OX=9606 GN=GTPBP1 PE=1 SV=3	0.66735	8.57184	1.76119	0.121322	0.313375	-5.16302	0.343811	3	3	FALSE	FALSE	FALSE	0.91606	0.503936
O00186	STXBP3	Syntaxin-binding protein 3 OS=Homo sapiens OX=9606 GN=STXBP3 PE=1 SV=2	-0.293619	9.4114	-0.525887	0.615111	0.75803	-6.44647	0.752208	3	3	FALSE	FALSE	FALSE	0.211047	0.120313
O00193	SMAP	Small acidic protein OS=Homo sapiens OX=9606 GN=SMAP PE=1 SV=1	0.933911	9.59703	1.47572	0.199542	0.411112	-5.22261	0.548814	1	3	FALSE	TRUE	FALSE	0.699965	0.38604
O00203	AP3B1	AP-3 complex subunit beta-1 OS=Homo sapiens OX=9606 GN=AP3B1 PE=1 SV=3	-0.447599	10.6943	-1.032	0.336198	0.554887	-6.04324	0.493191	3	3	FALSE	FALSE	FALSE	0.473405	0.255795
O00217	NDUFS8	NADH dehydrogenase [ubiquinone] iron-sulfur protein 8, mitochondrial OS=Homo sapiens OX=9606 GN=NDUFS8 PE=1 SV=1	0.0329112	9.56377	0.0534774	0.958837	0.975837	-6.59689	0.822971	3	3	FALSE	FALSE	FALSE	0.0182554	0.0106226
O00231	PSMD11	26S proteasome non-ATPase regulatory subunit 11 OS=Homo sapiens OX=9606 GN=PSMD11 PE=1 SV=3	0.268537	11.9731	0.574709	0.583369	0.736378	-6.41762	0.580434	3	3	FALSE	FALSE	FALSE	0.234057	0.132899
O00232	PSMD12	26S proteasome non-ATPase regulatory subunit 12 OS=Homo sapiens OX=9606 GN=PSMD12 PE=1 SV=3	0.987171	11.248	2.43538	0.0448502	0.17325	-4.20277	0.444075	3	3	FALSE	FALSE	FALSE	1.34824	0.761328
O00244	ATOX1	Copper transport protein ATOX1 OS=Homo sapiens OX=9606 GN=ATOX1 PE=1 SV=1	0.132721	8.83232	0.191246	0.857551	0.922037	-6.18247	0.621063	1	2	TRUE	TRUE	FALSE	0.0667401	0.0352519
O00264	PGRMC1	Membrane-associated progesterone receptor component 1 OS=Homo sapiens OX=9606 GN=PGRMC1 PE=1 SV=3	-0.00421168	11.5133	-0.0128558	0.990099	0.994125	-6.5984	0.23515	3	3	FALSE	FALSE	FALSE	0.00432122	0.00255903
O00267	SUPT5H	Transcription elongation factor SPT5 OS=Homo sapiens OX=9606 GN=SUPT5H PE=1 SV=1	-0.367277	5.79027	-0.554362	0.599228	0.74665	-6.31856	0.609905	2	3	FALSE	TRUE	FALSE	0.222408	0.126883
O00273	DFFA	DNA fragmentation factor subunit alpha OS=Homo sapiens OX=9606 GN=DFFA PE=1 SV=1	2.59712	8.27412	4.16357	0.00416488	0.0537895	-1.78105	0.798876	3	3	FALSE	FALSE	TRUE	2.3804	1.2693
O00291	HIP1	Huntingtin-interacting protein 1 OS=Homo sapiens OX=9606 GN=HIP1 PE=1 SV=5	-0.326903	12.154	-0.918213	0.388865	0.59399	-6.15254	0.326232	3	3	FALSE	FALSE	FALSE	0.410202	0.226221
O00303	EIF3F	Eukaryotic translation initiation factor 3 subunit F OS=Homo sapiens OX=9606 GN=EIF3F PE=1 SV=1	2.62624	7.20435	3.04161	0.0283747	0.137251	-3.30462	0.976652	1	3	FALSE	TRUE	TRUE	1.54707	0.862486
O00330	PDHX	Pyruvate dehydrogenase protein X component, mitochondrial OS=Homo sapiens OX=9606 GN=PDHX PE=1 SV=3	4.18098	8.91857	8.39189	0.000377079	0.0188157	0.692137	0.114665	1	3	FALSE	TRUE	TRUE	3.42357	1.72548
O00399	DCTN6	Dynactin subunit 6 OS=Homo sapiens OX=9606 GN=DCTN6 PE=1 SV=1	2.89925	8.37529	6.95809	0.000423715	0.019201	0.666721	0.358897	2	3	FALSE	TRUE	TRUE	3.37293	1.71668
O00401	WASL	Neural Wiskott-Aldrich syndrome protein OS=Homo sapiens OX=9606 GN=WASL PE=1 SV=2	1.56276	8.68708	3.39444	0.0191038	0.110659	-2.98773	0.272176	2	2	TRUE	TRUE	TRUE	1.71888	0.956012
O00410	IPO5	Importin-5 OS=Homo sapiens OX=9606 GN=IPO5 PE=1 SV=4	2.81763	9.89353	6.79547	0.000247201	0.0163723	1.08217	0.455964	3	3	FALSE	FALSE	TRUE	3.60695	1.78589
O00423	EML1	Echinoderm microtubule-associated protein-like 1 OS=Homo sapiens OX=9606 GN=EML1 PE=1 SV=3	1.21151	9.05529	1.36689	0.213682	0.425546	-5.67161	1.07687	3	3	FALSE	FALSE	FALSE	0.670232	0.371053
O00425	IGF2BP3	Insulin-like growth factor 2 mRNA-binding protein 3 OS=Homo sapiens OX=9606 GN=IGF2BP3 PE=1 SV=2	2.35649	10.1742	4.91112	0.00170005	0.0353603	-0.860517	0.57536	3	3	FALSE	FALSE	TRUE	2.76954	1.45148
O00429	DNM1L	Dynamin-1-like protein OS=Homo sapiens OX=9606 GN=DNM1L PE=1 SV=2	-0.2233	11.6099	-0.525269	0.615519	0.758171	-6.44682	0.467275	3	3	FALSE	FALSE	FALSE	0.210759	0.120233
O00442	RTCA	RNA 3'-terminal phosphate cyclase OS=Homo sapiens OX=9606 GN=RTCA PE=1 SV=1	-0.0894856	9.90609	-0.150776	0.884379	0.936593	-6.58577	0.756867	3	3	FALSE	FALSE	FALSE	0.0533615	0.0284489
O00443	PIK3C2A	Phosphatidylinositol 4-phosphate 3-kinase C2 domain-containing subunit alpha OS=Homo sapiens OX=9606 GN=PIK3C2A PE=1 SV=2	-1.15936	6.79737	-1.61241	0.150639	0.352126	-5.36191	0.925756	3	3	FALSE	FALSE	FALSE	0.822064	0.453302
O00461	GOLIM4	Golgi integral membrane protein 4 OS=Homo sapiens OX=9606 GN=GOLIM4 PE=1 SV=1	-2.09977	8.80065	-1.98964	0.0866806	0.254717	-4.84575	1.31505	3	3	FALSE	FALSE	FALSE	1.06208	0.593943
O00469	PLOD2	Procollagen-lysine,2-oxoglutarate 5-dioxygenase 2 OS=Homo sapiens OX=9606 GN=PLOD2 PE=1 SV=2	0.0620338	7.22166	0.0643288	0.95118	0.970406	-6.25854	1.14134	1	3	FALSE	TRUE	FALSE	0.0217373	0.0130467
O00471	EXOC5	Exocyst complex component 5 OS=Homo sapiens OX=9606 GN=EXOC5 PE=1 SV=1	0.0413698	12.1823	0.108696	0.916475	0.954154	-6.59187	0.392867	3	3	FALSE	FALSE	FALSE	0.0378792	0.0203816
O00483	NDUFA4	Cytochrome c oxidase subunit NDUFA4 OS=Homo sapiens OX=9606 GN=NDUFA4 PE=1 SV=1	-0.521689	9.50685	-0.90833	0.398472	0.596691	-6.04937	0.506039	3	2	TRUE	FALSE	FALSE	0.399602	0.224251
O00487	PSMD14	26S proteasome non-ATPase regulatory subunit 14 OS=Homo sapiens OX=9606 GN=PSMD14 PE=1 SV=1	0.00267519	10.4439	0.00529234	0.995924	0.997082	-6.59847	0.667653	3	3	FALSE	FALSE	FALSE	0.00177376	0.00126906
O00505	KPNA3	Importin subunit alpha-4 OS=Homo sapiens OX=9606 GN=KPNA3 PE=1 SV=2	0.475037	9.92741	1.11818	0.300169	0.518966	-5.95428	0.496318	3	3	FALSE	FALSE	FALSE	0.522635	0.284861
O00541	PES1	Pescadillo homolog OS=Homo sapiens OX=9606 GN=PES1 PE=1 SV=1	-0.710433	8.88782	-0.63101	0.547954	0.715373	-6.38147	1.42729	3	3	FALSE	FALSE	FALSE	0.261256	0.145467
O00567	NOP56	Nucleolar protein 56 OS=Homo sapiens OX=9606 GN=NOP56 PE=1 SV=4	-3.51585	8.51196	-5.88255	0.00104198	0.0277467	-0.20576	0.792385	3	2	TRUE	FALSE	TRUE	2.98214	1.55679
O00571	DDX3X	ATP-dependent RNA helicase DDX3X OS=Homo sapiens OX=9606 GN=DDX3X PE=1 SV=3	1.51778	12.6299	3.30693	0.0128789	0.0885302	-2.94158	0.545571	3	3	FALSE	FALSE	TRUE	1.89012	1.05291
O00584	RNASET2	Ribonuclease T2 OS=Homo sapiens OX=9606 GN=RNASET2 PE=1 SV=2	-1.51988	9.98852	-3.97404	0.00529654	0.0581756	-2.02854	0.352	3	3	FALSE	FALSE	TRUE	2.27601	1.23526
O00743	PPP6C	Serine/threonine-protein phosphatase 6 catalytic subunit OS=Homo sapiens OX=9606 GN=PPP6C PE=1 SV=1	0.987037	11.0525	2.05172	0.0790761	0.242582	-4.75764	0.53754	3	3	FALSE	FALSE	FALSE	1.10195	0.615142
O00746	NME4	Nucleoside diphosphate kinase, mitochondrial OS=Homo sapiens OX=9606 GN=NME4 PE=1 SV=1	1.16082	7.10486	1.2089	0.265711	0.481636	-5.85538	1.32569	3	3	FALSE	FALSE	FALSE	0.575591	0.317281
O00767	SCD	Acyl-CoA desaturase OS=Homo sapiens OX=9606 GN=SCD PE=1 SV=2	-0.898443	8.88067	-1.4575	0.217962	0.428626	-5.19197	0.334251	2	1	TRUE	TRUE	FALSE	0.66162	0.367921
O14497	ARID1A	AT-rich interactive domain-containing protein 1A OS=Homo sapiens OX=9606 GN=ARID1A PE=1 SV=3	-0.533741	8.0892	-1.07768	0.316691	0.535349	-5.99672	0.576055	3	3	FALSE	FALSE	FALSE	0.499364	0.271363
O14519	CDK2AP1	Cyclin-dependent kinase 2-associated protein 1 OS=Homo sapiens OX=9606 GN=CDK2AP1 PE=1 SV=1	0.00510025	8.52214	0.00683313	0.99481	0.996353	-6.2609	0.772949	1	3	FALSE	TRUE	FALSE	0.00225985	0.00158679
O14530	TXNDC9	Thioredoxin domain-containing protein 9 OS=Homo sapiens OX=9606 GN=TXNDC9 PE=1 SV=2	1.23477	7.18998	1.15118	0.293155	0.513413	-5.80841	1.66821	2	3	FALSE	TRUE	FALSE	0.532903	0.289533
O14531	DPYSL4	Dihydropyrimidinase-related protein 4 OS=Homo sapiens OX=9606 GN=DPYSL4 PE=1 SV=2	1.35237	11.0504	3.15204	0.015974	0.0999315	-3.16172	0.464268	3	3	FALSE	FALSE	TRUE	1.79659	1.0003
O14561	NDUFAB1	Acyl carrier protein, mitochondrial OS=Homo sapiens OX=9606 GN=NDUFAB1 PE=1 SV=3	0.27605	10.5292	0.304665	0.770839	0.867572	-6.43673	1.3745	2	3	FALSE	TRUE	FALSE	0.113036	0.0616945
O14562	UBFD1	Ubiquitin domain-containing protein UBFD1 OS=Homo sapiens OX=9606 GN=UBFD1 PE=1 SV=2	1.24506	10.2654	2.05659	0.0785087	0.241414	-4.7507	0.653692	3	3	FALSE	FALSE	FALSE	1.10508	0.617237
O14578	CIT	Citron Rho-interacting kinase OS=Homo sapiens OX=9606 GN=CIT PE=1 SV=2	-0.908777	7.03778	-1.47792	0.189551	0.399654	-5.43133	0.597429	2	3	FALSE	TRUE	FALSE	0.722274	0.398316
O14579	COPE	Coatomer subunit epsilon OS=Homo sapiens OX=9606 GN=COPE PE=1 SV=3	1.01959	9.68744	1.93393	0.0941134	0.266551	-4.9242	0.686884	3	3	FALSE	FALSE	FALSE	1.02635	0.574219
O14617	AP3D1	AP-3 complex subunit delta-1 OS=Homo sapiens OX=9606 GN=AP3D1 PE=1 SV=1	-0.111814	11.8646	-0.287751	0.781819	0.874595	-6.55235	0.402269	3	3	FALSE	FALSE	FALSE	0.106894	0.0581931
O14654	IRS4	Insulin receptor substrate 4 OS=Homo sapiens OX=9606 GN=IRS4 PE=1 SV=1	-0.141727	11.3712	-0.171378	0.868745	0.929565	-6.58206	1.25252	3	3	FALSE	FALSE	FALSE	0.0611074	0.0317204
O14727	APAF1	Apoptotic protease-activating factor 1 OS=Homo sapiens OX=9606 GN=APAF1 PE=1 SV=2	1.51975	9.53154	2.65773	0.0323871	0.145488	-3.87777	0.714342	3	3	FALSE	FALSE	TRUE	1.48963	0.837172
O14737	PDCD5	Programmed cell death protein 5 OS=Homo sapiens OX=9606 GN=PDCD5 PE=1 SV=3	0.380679	10.4758	0.786552	0.457185	0.644336	-6.26633	0.577669	3	3	FALSE	FALSE	FALSE	0.339908	0.190888
O14744	PRMT5	Protein arginine N-methyltransferase 5 OS=Homo sapiens OX=9606 GN=PRMT5 PE=1 SV=4	1.7313	10.0044	3.51866	0.0123884	0.087584	-2.72304	0.472199	2	3	FALSE	TRUE	TRUE	1.90698	1.05758
O14745	NHERF1	Na(+)/H(+) exchange regulatory cofactor NHE-RF1 OS=Homo sapiens OX=9606 GN=SLC9A3R1 PE=1 SV=4	-0.805129	11.3845	-1.71236	0.130291	0.327319	-5.22908	0.591161	3	3	FALSE	FALSE	FALSE	0.885085	0.485029
O14757	CHEK1	Serine/threonine-protein kinase Chk1 OS=Homo sapiens OX=9606 GN=CHEK1 PE=1 SV=2	-0.697367	9.28544	-0.990768	0.366915	0.577371	-5.7445	0.693369	3	1	TRUE	FALSE	FALSE	0.435435	0.238545
O14773	TPP1	Tripeptidyl-peptidase 1 OS=Homo sapiens OX=9606 GN=TPP1 PE=1 SV=2	1.26904	7.91706	2.38229	0.0625407	0.210068	-4.10192	0.283527	1	3	FALSE	TRUE	FALSE	1.20384	0.677639
O14776	TCERG1	Transcription elongation regulator 1 OS=Homo sapiens OX=9606 GN=TCERG1 PE=1 SV=2	0.217481	12.003	0.595988	0.56983	0.730095	-6.40431	0.351271	3	3	FALSE	FALSE	FALSE	0.244254	0.136621
O14777	NDC80	Kinetochore protein NDC80 homolog OS=Homo sapiens OX=9606 GN=NDC80 PE=1 SV=1	0.677991	5.78458	1.35833	0.23195	0.442225	-5.48796	0.325495	2	2	TRUE	TRUE	FALSE	0.634606	0.354356
O14795	UNC13B	Protein unc-13 homolog B OS=Homo sapiens OX=9606 GN=UNC13B PE=1 SV=2	-0.518043	10.5086	-1.02269	0.340286	0.558424	-6.05254	0.668493	3	3	FALSE	FALSE	FALSE	0.468156	0.253036
O14818	PSMA7	Proteasome subunit alpha type-7 OS=Homo sapiens OX=9606 GN=PSMA7 PE=1 SV=1	-0.127684	10.7019	-0.327173	0.753045	0.855748	-6.53894	0.408072	3	3	FALSE	FALSE	FALSE	0.123179	0.0676543
O14832	PHYH	Phytanoyl-CoA dioxygenase, peroxisomal OS=Homo sapiens OX=9606 GN=PHYH PE=1 SV=1	0.594818	7.35754	0.57593	0.585453	0.73767	-6.30539	0.94523	2	3	FALSE	TRUE	FALSE	0.232508	0.132138
O14874	BCKDK	[3-methyl-2-oxobutanoate dehydrogenase [lipoamide]] kinase, mitochondrial OS=Homo sapiens OX=9606 GN=BCKDK PE=1 SV=2	1.37799	7.40085	2.38847	0.0620622	0.208815	-4.09423	0.416219	1	3	FALSE	TRUE	FALSE	1.20717	0.680238
O14929	HAT1	Histone acetyltransferase type B catalytic subunit OS=Homo sapiens OX=9606 GN=HAT1 PE=1 SV=1	-0.160105	9.10978	-0.217044	0.83668	0.91226	-6.23385	0.756911	1	3	FALSE	TRUE	FALSE	0.0774408	0.0398815
O14936	CASK	Peripheral plasma membrane protein CASK OS=Homo sapiens OX=9606 GN=CASK PE=1 SV=3	1.17856	9.47079	1.0983	0.321711	0.540299	-5.63866	1.31217	1	3	FALSE	TRUE	FALSE	0.492534	0.267366
O14949	UQCRQ	Cytochrome b-c1 complex subunit 8 OS=Homo sapiens OX=9606 GN=UQCRQ PE=1 SV=4	2.97373	7.98333	7.137	0.000368793	0.0188157	0.798103	0.34397	3	2	TRUE	FALSE	TRUE	3.43322	1.72548
O14950	MYL12B	Myosin regulatory light chain 12B OS=Homo sapiens OX=9606 GN=MYL12B PE=1 SV=2	-0.220597	10.3875	-0.593209	0.571588	0.731259	-6.40608	0.362214	3	3	FALSE	FALSE	FALSE	0.242917	0.135929
O14964	HGS	Hepatocyte growth factor-regulated tyrosine kinase substrate OS=Homo sapiens OX=9606 GN=HGS PE=1 SV=1	0.908396	5.56797	1.22853	0.285902	0.50443	-5.44179	0.749212	2	1	TRUE	TRUE	FALSE	0.543782	0.297199
O14972			-1.06459	8.12257	-1.82942	0.14054	0.338673	-4.76569	0.0160871	1	2	TRUE	TRUE	FALSE	0.852201	0.47022
O14974	PPP1R12A	Protein phosphatase 1 regulatory subunit 12A OS=Homo sapiens OX=9606 GN=PPP1R12A PE=1 SV=1	0.410705	8.21151	0.552213	0.597879	0.745688	-6.43121	0.866471	3	3	FALSE	FALSE	FALSE	0.223387	0.127443
O14976	GAK	Cyclin-G-associated kinase OS=Homo sapiens OX=9606 GN=GAK PE=1 SV=2	0.54475	6.41069	0.793964	0.457246	0.644336	-6.14808	0.949656	3	2	TRUE	FALSE	FALSE	0.33985	0.190888
O14979	HNRNPDL	Heterogeneous nuclear ribonucleoprotein D-like OS=Homo sapiens OX=9606 GN=HNRNPDL PE=1 SV=3	2.41898	9.85969	4.22395	0.0038622	0.0525056	-1.70338	0.771662	3	3	FALSE	FALSE	TRUE	2.41316	1.27979
O14980	XPO1	Exportin-1 OS=Homo sapiens OX=9606 GN=XPO1 PE=1 SV=1	0.316715	12.4691	0.936856	0.379832	0.58658	-6.1353	0.270763	3	3	FALSE	FALSE	FALSE	0.420408	0.231673
O14981	BTAF1	TATA-binding protein-associated factor 172 OS=Homo sapiens OX=9606 GN=BTAF1 PE=1 SV=2	-1.58803	9.51849	-4.64172	0.00232599	0.0402685	-1.18195	0.28452	3	3	FALSE	FALSE	TRUE	2.63339	1.39503
O15013	ARHGEF10	Rho guanine nucleotide exchange factor 10 OS=Homo sapiens OX=9606 GN=ARHGEF10 PE=1 SV=4	1.64199	6.59975	2.45261	0.0573182	0.199801	-4.01455	0.625662	1	3	FALSE	TRUE	FALSE	1.24171	0.699401
O15014	ZNF609	Zinc finger protein 609 OS=Homo sapiens OX=9606 GN=ZNF609 PE=1 SV=2	0.874821	8.17666	1.01805	0.354972	0.570776	-5.8523	0.87945	2	2	TRUE	TRUE	FALSE	0.449806	0.243534
O15020	SPTBN2	Spectrin beta chain, non-erythrocytic 2 OS=Homo sapiens OX=9606 GN=SPTBN2 PE=1 SV=3	-1.06421	7.99147	-1.30164	0.23399	0.444408	-5.74917	1.23923	3	3	FALSE	FALSE	FALSE	0.630803	0.352218
O15042	U2SURP	U2 snRNP-associated SURP motif-containing protein OS=Homo sapiens OX=9606 GN=U2SURP PE=1 SV=2	2.38926	9.99916	2.70356	0.0302999	0.140698	-3.81083	1.30798	3	3	FALSE	FALSE	TRUE	1.51856	0.851713
O15047	SETD1A	Histone-lysine N-methyltransferase SETD1A OS=Homo sapiens OX=9606 GN=SETD1A PE=1 SV=3	-0.353633	7.73359	-0.356687	0.735762	0.842782	-6.18838	1.18446	1	3	FALSE	TRUE	FALSE	0.133263	0.0742849
O15084	ANKRD28	Serine/threonine-protein phosphatase 6 regulatory ankyrin repeat subunit A OS=Homo sapiens OX=9606 GN=ANKRD28 PE=1 SV=5	0.339015	6.98116	0.845531	0.430009	0.622663	-6.10486	0.273438	2	3	FALSE	TRUE	FALSE	0.366522	0.205747
O15143	ARPC1B	Actin-related protein 2/3 complex subunit 1B OS=Homo sapiens OX=9606 GN=ARPC1B PE=1 SV=3	0.483256	12.8028	1.33783	0.222526	0.43282	-5.70643	0.328243	3	3	FALSE	FALSE	FALSE	0.652619	0.363692
O15144	ARPC2	Actin-related protein 2/3 complex subunit 2 OS=Homo sapiens OX=9606 GN=ARPC2 PE=1 SV=1	0.498291	13.719	1.57173	0.159741	0.362733	-5.41496	0.187112	3	3	FALSE	FALSE	FALSE	0.796585	0.440413
O15145	ARPC3	Actin-related protein 2/3 complex subunit 3 OS=Homo sapiens OX=9606 GN=ARPC3 PE=1 SV=3	-0.539159	13.0612	-1.73857	0.125401	0.31919	-5.19371	0.149917	3	3	FALSE	FALSE	FALSE	0.901698	0.495951
O15160	POLR1C	DNA-directed RNA polymerases I and III subunit RPAC1 OS=Homo sapiens OX=9606 GN=POLR1C PE=1 SV=1	-1.6419	10.2895	-4.50355	0.00274286	0.0436894	-1.35131	0.316076	3	3	FALSE	FALSE	TRUE	2.5618	1.35962
O15182	CETN3	Centrin-3 OS=Homo sapiens OX=9606 GN=CETN3 PE=1 SV=2	0.795068	11.0642	1.41346	0.206895	0.417834	-5.50958	0.529327	2	3	FALSE	TRUE	FALSE	0.68425	0.378997
O15212	PFDN6	Prefoldin subunit 6 OS=Homo sapiens OX=9606 GN=PFDN6 PE=1 SV=1	1.81517	10.2874	3.41643	0.0110821	0.0817857	-2.78761	0.659346	3	3	FALSE	FALSE	TRUE	1.95538	1.08732
O15235	MRPS12	28S ribosomal protein S12, mitochondrial OS=Homo sapiens OX=9606 GN=MRPS12 PE=1 SV=1	-1.45123	7.83679	-1.45032	0.206167	0.417017	-5.38084	1.26345	2	2	TRUE	TRUE	FALSE	0.68578	0.379847
O15269	SPTLC1	Serine palmitoyltransferase 1 OS=Homo sapiens OX=9606 GN=SPTLC1 PE=1 SV=1	-0.680965	7.82635	-0.769354	0.47067	0.655832	-6.16793	0.985995	3	2	TRUE	FALSE	FALSE	0.327283	0.183207
O15294	OGT	UDP-N-acetylglucosamine--peptide N-acetylglucosaminyltransferase 110 kDa subunit OS=Homo sapiens OX=9606 GN=OGT PE=1 SV=3	1.51211	7.68152	2.00762	0.0844062	0.250015	-4.82029	1.12549	3	3	FALSE	FALSE	FALSE	1.07363	0.602034
O15344	MID1	E3 ubiquitin-protein ligase Midline-1 OS=Homo sapiens OX=9606 GN=MID1 PE=1 SV=1	0.0976093	12.6429	0.274664	0.791456	0.881937	-6.55643	0.321505	3	3	FALSE	FALSE	FALSE	0.101573	0.0545624
O15347	HMGB3	High mobility group protein B3 OS=Homo sapiens OX=9606 GN=HMGB3 PE=1 SV=4	1.26099	12.1152	3.23561	0.0142159	0.0934339	-3.04262	0.370579	3	3	FALSE	FALSE	TRUE	1.84723	1.0295
O15355	PPM1G	Protein phosphatase 1G OS=Homo sapiens OX=9606 GN=PPM1G PE=1 SV=1	1.79266	10.6979	2.54707	0.0380668	0.157575	-4.03955	0.828239	3	3	FALSE	FALSE	TRUE	1.41945	0.802513
O15357	INPPL1	Phosphatidylinositol 3,4,5-trisphosphate 5-phosphatase 2 OS=Homo sapiens OX=9606 GN=INPPL1 PE=1 SV=2	-0.618117	8.44459	-0.905942	0.394897	0.594763	-6.16373	0.974286	3	3	FALSE	FALSE	FALSE	0.403516	0.225656
O15360	FANCA	Fanconi anemia group A protein OS=Homo sapiens OX=9606 GN=FANCA PE=1 SV=2	0.7676	7.90648	0.941946	0.39901	0.596691	-5.72605	0.936853	2	1	TRUE	TRUE	FALSE	0.399016	0.224251
O15371	EIF3D	Eukaryotic translation initiation factor 3 subunit D OS=Homo sapiens OX=9606 GN=EIF3D PE=1 SV=1	2.80062	9.05048	3.1484	0.0160556	0.0999315	-3.16693	1.11173	3	3	FALSE	FALSE	TRUE	1.79437	1.0003
O15372	EIF3H	Eukaryotic translation initiation factor 3 subunit H OS=Homo sapiens OX=9606 GN=EIF3H PE=1 SV=1	3.29407	6.98041	5.38232	0.00165283	0.0349991	-0.664935	0.770759	2	3	FALSE	TRUE	TRUE	2.78177	1.45594
O15382	BCAT2	Branched-chain-amino-acid aminotransferase, mitochondrial OS=Homo sapiens OX=9606 GN=BCAT2 PE=1 SV=2	0.0442346	9.17549	0.0992473	0.923707	0.958592	-6.59297	0.498246	3	3	FALSE	FALSE	FALSE	0.0344656	0.0183661
O15439	ABCC4	Multidrug resistance-associated protein 4 OS=Homo sapiens OX=9606 GN=ABCC4 PE=1 SV=3	0.304717	6.58994	0.419453	0.687381	0.812302	-6.50109	1.04071	3	3	FALSE	FALSE	FALSE	0.162802	0.0902824
O15446	POLR1G	DNA-directed RNA polymerase I subunit RPA34 OS=Homo sapiens OX=9606 GN=CD3EAP PE=1 SV=1	-2.44709	8.63742	-3.3278	0.0156779	0.0990121	-2.96562	0.970641	3	2	TRUE	FALSE	TRUE	1.80471	1.00431
O15511	ARPC5	Actin-related protein 2/3 complex subunit 5 OS=Homo sapiens OX=9606 GN=ARPC5 PE=1 SV=3	0.547391	12.2344	1.16717	0.281128	0.498048	-5.90151	0.586762	3	3	FALSE	FALSE	FALSE	0.551096	0.302729
O15530	PDPK1	3-phosphoinositide-dependent protein kinase 1 OS=Homo sapiens OX=9606 GN=PDPK1 PE=1 SV=1	-0.0926342	8.68038	-0.18588	0.857778	0.922037	-6.57917	0.653026	3	3	FALSE	FALSE	FALSE	0.0666251	0.0352519
O43143	DHX15	Pre-mRNA-splicing factor ATP-dependent RNA helicase DHX15 OS=Homo sapiens OX=9606 GN=DHX15 PE=1 SV=2	1.18879	11.4496	2.0978	0.0738625	0.232951	-4.69183	0.665307	3	3	FALSE	FALSE	FALSE	1.13158	0.632735
O43148	RNMT	mRNA cap guanine-N7 methyltransferase OS=Homo sapiens OX=9606 GN=RNMT PE=1 SV=1	1.18743	9.05773	1.49953	0.177152	0.386473	-5.50752	1.02748	3	3	FALSE	FALSE	FALSE	0.751653	0.412881
O43172	PRPF4	U4/U6 small nuclear ribonucleoprotein Prp4 OS=Homo sapiens OX=9606 GN=PRPF4 PE=1 SV=2	0.967583	8.419	1.30333	0.261709	0.477398	-5.36188	0.757112	1	2	TRUE	TRUE	FALSE	0.582181	0.32112
O43175	PHGDH	D-3-phosphoglycerate dehydrogenase OS=Homo sapiens OX=9606 GN=PHGDH PE=1 SV=4	0.0383117	13.2898	0.126411	0.902939	0.944471	-6.58954	0.118489	3	3	FALSE	FALSE	FALSE	0.0443415	0.0248115
O43181	NDUFS4	NADH dehydrogenase [ubiquinone] iron-sulfur protein 4, mitochondrial OS=Homo sapiens OX=9606 GN=NDUFS4 PE=1 SV=1	-1.45711	9.19137	-1.36056	0.231292	0.442225	-5.48541	1.16588	2	2	TRUE	TRUE	FALSE	0.635839	0.354356
O43237	DYNC1LI2	Cytoplasmic dynein 1 light intermediate chain 2 OS=Homo sapiens OX=9606 GN=DYNC1LI2 PE=1 SV=1	1.92168	8.13642	2.39173	0.0535968	0.192546	-4.21816	0.717265	2	3	FALSE	TRUE	FALSE	1.27086	0.715465
O43242	PSMD3	26S proteasome non-ATPase regulatory subunit 3 OS=Homo sapiens OX=9606 GN=PSMD3 PE=1 SV=2	-0.216132	11.4342	-0.535104	0.609047	0.754156	-6.44121	0.43524	3	3	FALSE	FALSE	FALSE	0.215349	0.122539
O43252	PAPSS1	Bifunctional 3'-phosphoadenosine 5'-phosphosulfate synthase 1 OS=Homo sapiens OX=9606 GN=PAPSS1 PE=1 SV=2	-0.686012	7.11645	-0.827425	0.445362	0.635275	-6.02673	0.941456	2	2	TRUE	TRUE	FALSE	0.351287	0.197038
O43264	ZW10	Centromere/kinetochore protein zw10 homolog OS=Homo sapiens OX=9606 GN=ZW10 PE=1 SV=3	0.343881	8.75863	0.562604	0.593942	0.743596	-6.31358	0.691477	3	2	TRUE	FALSE	FALSE	0.226256	0.128663
O43290	SART1	U4/U6.U5 tri-snRNP-associated protein 1 OS=Homo sapiens OX=9606 GN=SART1 PE=1 SV=1	0.291053	9.79996	0.616031	0.560342	0.724407	-6.27971	0.406925	2	3	FALSE	TRUE	FALSE	0.251546	0.140018
O43301	HSPA12A	Heat shock 70 kDa protein 12A OS=Homo sapiens OX=9606 GN=HSPA12A PE=1 SV=2	-0.0100297	7.34976	-0.0131914	0.989841	0.994125	-6.59839	1.13395	3	3	FALSE	FALSE	FALSE	0.00443458	0.00255903
O43314	PPIP5K2	Inositol hexakisphosphate and diphosphoinositol-pentakisphosphate kinase 2 OS=Homo sapiens OX=9606 GN=PPIP5K2 PE=1 SV=3	-1.42317	10.0525	-3.03906	0.018728	0.108951	-3.32383	0.586125	3	3	FALSE	FALSE	TRUE	1.72751	0.962768
O43324	EEF1E1	Eukaryotic translation elongation factor 1 epsilon-1 OS=Homo sapiens OX=9606 GN=EEF1E1 PE=1 SV=1	0.242863	10.8068	0.516492	0.621325	0.763866	-6.45176	0.590466	3	3	FALSE	FALSE	FALSE	0.206681	0.116983
O43390	HNRNPR	Heterogeneous nuclear ribonucleoprotein R OS=Homo sapiens OX=9606 GN=HNRNPR PE=1 SV=1	1.9455	10.2057	3.80517	0.00659136	0.0632767	-2.25369	0.678301	3	3	FALSE	FALSE	TRUE	2.18103	1.19876
O43395	PRPF3	U4/U6 small nuclear ribonucleoprotein Prp3 OS=Homo sapiens OX=9606 GN=PRPF3 PE=1 SV=2	1.23094	8.94231	1.32225	0.227401	0.438996	-5.72492	1.20065	3	3	FALSE	FALSE	FALSE	0.643208	0.357539
O43402	EMC8	ER membrane protein complex subunit 8 OS=Homo sapiens OX=9606 GN=EMC8 PE=1 SV=1	-0.759887	8.85984	-0.952568	0.372343	0.580468	-6.12056	1.01528	3	3	FALSE	FALSE	FALSE	0.429057	0.236222
O43426	SYNJ1	Synaptojanin-1 OS=Homo sapiens OX=9606 GN=SYNJ1 PE=1 SV=2	-1.27652	7.64364	-2.60071	0.0403513	0.164397	-3.93233	0.536098	3	2	TRUE	FALSE	TRUE	1.39414	0.784107
O43427	FIBP	Acidic fibroblast growth factor intracellular-binding protein OS=Homo sapiens OX=9606 GN=FIBP PE=1 SV=3	-0.290662	11.6306	-0.685681	0.514839	0.69262	-6.3435	0.489245	3	3	FALSE	FALSE	FALSE	0.288328	0.159505
O43432	EIF4G3	Eukaryotic translation initiation factor 4 gamma 3 OS=Homo sapiens OX=9606 GN=EIF4G3 PE=1 SV=2	1.39498	8.33402	1.53053	0.169475	0.374636	-5.46804	1.22862	3	3	FALSE	FALSE	FALSE	0.770895	0.42639
O43447	PPIH	Peptidyl-prolyl cis-trans isomerase H OS=Homo sapiens OX=9606 GN=PPIH PE=1 SV=1	0.384738	9.75913	0.799263	0.450244	0.639337	-6.25597	0.607254	3	3	FALSE	FALSE	FALSE	0.346553	0.19427
O43488	AKR7A2	Aflatoxin B1 aldehyde reductase member 2 OS=Homo sapiens OX=9606 GN=AKR7A2 PE=1 SV=3	1.9512	8.72247	5.19864	0.00123044	0.028669	-0.530161	0.36752	3	3	FALSE	FALSE	TRUE	2.90994	1.54259
O43491	EPB41L2	Band 4.1-like protein 2 OS=Homo sapiens OX=9606 GN=EPB41L2 PE=1 SV=1	-0.800932	11.7622	-1.17081	0.279755	0.496296	-5.89753	0.927043	3	3	FALSE	FALSE	FALSE	0.553222	0.304259
O43542	XRCC3	DNA repair protein XRCC3 OS=Homo sapiens OX=9606 GN=XRCC3 PE=1 SV=1	-0.487454	6.29101	-0.636362	0.552293	0.718742	-6.17347	0.80735	2	2	TRUE	TRUE	FALSE	0.257831	0.143427
O43583	DENR	Density-regulated protein OS=Homo sapiens OX=9606 GN=DENR PE=1 SV=2	0.25005	12.7926	0.723206	0.492862	0.674649	-6.31585	0.265186	3	3	FALSE	FALSE	FALSE	0.307274	0.170922
O43592	XPOT	Exportin-T OS=Homo sapiens OX=9606 GN=XPOT PE=1 SV=2	-1.39539	10.0967	-2.75084	0.0282935	0.13714	-3.74185	0.658595	3	3	FALSE	FALSE	TRUE	1.54831	0.862835
O43615	TIMM44	Mitochondrial import inner membrane translocase subunit TIM44 OS=Homo sapiens OX=9606 GN=TIMM44 PE=1 SV=2	0.216837	11.1008	0.574132	0.583738	0.736378	-6.41797	0.383371	3	3	FALSE	FALSE	FALSE	0.233782	0.132899
O43617	TRAPPC3	Trafficking protein particle complex subunit 3 OS=Homo sapiens OX=9606 GN=TRAPPC3 PE=1 SV=1	-0.559723	10.4974	-1.40517	0.209229	0.420575	-5.51952	0.174998	3	2	TRUE	FALSE	FALSE	0.679378	0.376157
O43633	CHMP2A	Charged multivesicular body protein 2a OS=Homo sapiens OX=9606 GN=CHMP2A PE=1 SV=1	-0.0458886	8.88196	-0.0552263	0.958079	0.97545	-6.25917	0.921751	1	3	FALSE	TRUE	FALSE	0.0185987	0.0107948
O43639	NCK2	Cytoplasmic protein NCK2 OS=Homo sapiens OX=9606 GN=NCK2 PE=1 SV=2	-1.09649	7.8126	-2.17061	0.0816005	0.246647	-4.36672	0.16222	3	1	TRUE	FALSE	FALSE	1.08831	0.607924
O43660	PLRG1	Pleiotropic regulator 1 OS=Homo sapiens OX=9606 GN=PLRG1 PE=1 SV=1	-0.0751341	9.57399	-0.103908	0.920139	0.956426	-6.59244	0.939454	3	3	FALSE	FALSE	FALSE	0.0361467	0.0193487
O43663	PRC1	Protein regulator of cytokinesis 1 OS=Homo sapiens OX=9606 GN=PRC1 PE=1 SV=2	-0.12814	10.4762	-0.359449	0.729793	0.838921	-6.52673	0.318697	3	3	FALSE	FALSE	FALSE	0.1368	0.0762788
O43665	RGS10	Regulator of G-protein signaling 10 OS=Homo sapiens OX=9606 GN=RGS10 PE=1 SV=3	-0.382071	8.6114	-0.597623	0.568797	0.730001	-6.40327	0.921537	3	3	FALSE	FALSE	FALSE	0.245043	0.136677
O43670	ZNF207	BUB3-interacting and GLEBS motif-containing protein ZNF207 OS=Homo sapiens OX=9606 GN=ZNF207 PE=1 SV=1	0.146529	9.53952	0.387901	0.709545	0.826949	-6.51504	0.376508	3	3	FALSE	FALSE	FALSE	0.14902	0.0825214
O43674	NDUFB5	NADH dehydrogenase [ubiquinone] 1 beta subcomplex subunit 5, mitochondrial OS=Homo sapiens OX=9606 GN=NDUFB5 PE=1 SV=1	1.43967	8.33143	0.901279	0.401924	0.597679	-6.05575	2.54282	2	3	FALSE	TRUE	FALSE	0.395856	0.223532
O43676	NDUFB3	NADH dehydrogenase [ubiquinone] 1 beta subcomplex subunit 3 OS=Homo sapiens OX=9606 GN=NDUFB3 PE=1 SV=3	1.38801	7.41886	1.88327	0.131997	0.327982	-4.70319	0.742826	1	2	TRUE	TRUE	FALSE	0.879435	0.484151
O43678	NDUFA2	NADH dehydrogenase [ubiquinone] 1 alpha subcomplex subunit 2 OS=Homo sapiens OX=9606 GN=NDUFA2 PE=1 SV=3	-0.617426	8.18469	-0.61697	0.556662	0.722179	-6.39077	1.53392	3	3	FALSE	FALSE	FALSE	0.254408	0.141355
O43684	BUB3	Mitotic checkpoint protein BUB3 OS=Homo sapiens OX=9606 GN=BUB3 PE=1 SV=1	0.224457	12.6035	0.668208	0.525283	0.698305	-6.35594	0.256042	3	3	FALSE	FALSE	FALSE	0.279607	0.155955
O43719	HTATSF1	HIV Tat-specific factor 1 OS=Homo sapiens OX=9606 GN=HTATSF1 PE=1 SV=1	0.162581	12.6896	0.432878	0.678048	0.805424	-6.49484	0.334768	3	3	FALSE	FALSE	FALSE	0.168739	0.0939754
O43747	AP1G1	AP-1 complex subunit gamma-1 OS=Homo sapiens OX=9606 GN=AP1G1 PE=1 SV=5	-0.956173	8.31184	-1.47334	0.183886	0.395045	-5.54056	0.912283	3	3	FALSE	FALSE	FALSE	0.735451	0.403353
O43768	ENSA	Alpha-endosulfine OS=Homo sapiens OX=9606 GN=ENSA PE=1 SV=1	0.507106	13.0881	1.36029	0.215662	0.427189	-5.67955	0.358187	3	3	FALSE	FALSE	FALSE	0.666226	0.36938
O43776	NARS1	Asparagine--tRNA ligase, cytoplasmic OS=Homo sapiens OX=9606 GN=NARS1 PE=1 SV=1	-0.17357	14.2501	-0.536521	0.608118	0.753728	-6.44039	0.185591	3	3	FALSE	FALSE	FALSE	0.216012	0.122786
O43795	MYO1B	Unconventional myosin-Ib OS=Homo sapiens OX=9606 GN=MYO1B PE=1 SV=3	-0.59482	8.97458	-0.795582	0.452246	0.639732	-6.25898	1.11725	3	3	FALSE	FALSE	FALSE	0.344625	0.194002
O43809	NUDT21	Cleavage and polyadenylation specificity factor subunit 5 OS=Homo sapiens OX=9606 GN=NUDT21 PE=1 SV=1	0.498672	10.3104	1.63502	0.145791	0.345803	-5.33216	0.118224	3	3	FALSE	FALSE	FALSE	0.836268	0.461172
O43813	LANCL1	Glutathione S-transferase LANCL1 OS=Homo sapiens OX=9606 GN=LANCL1 PE=1 SV=1	0.960047	10.9185	2.70045	0.030437	0.140894	-3.81537	0.324427	3	3	FALSE	FALSE	FALSE	1.5166	0.851108
O43819	SCO2	Protein SCO2 homolog, mitochondrial OS=Homo sapiens OX=9606 GN=SCO2 PE=1 SV=3	-0.114679	8.39879	-0.150193	0.887806	0.937532	-6.1908	0.81185	2	1	TRUE	TRUE	FALSE	0.0516819	0.028014
O43837	IDH3B	Isocitrate dehydrogenase [NAD] subunit beta, mitochondrial OS=Homo sapiens OX=9606 GN=IDH3B PE=1 SV=2	0.427397	8.50068	0.581201	0.582114	0.735617	-6.3021	0.978919	2	3	FALSE	TRUE	FALSE	0.234992	0.133348
O43852	CALU	Calumenin OS=Homo sapiens OX=9606 GN=CALU PE=1 SV=2	1.81298	10.2002	2.79399	0.0311682	0.142239	-3.67007	0.862776	2	3	FALSE	TRUE	TRUE	1.50629	0.846981
O43913	ORC5	Origin recognition complex subunit 5 OS=Homo sapiens OX=9606 GN=ORC5 PE=1 SV=1	-1.42412	6.89952	-3.67494	0.00782522	0.0682856	-2.43022	0.360108	3	3	FALSE	FALSE	TRUE	2.1065	1.16567
O43920	NDUFS5	NADH dehydrogenase [ubiquinone] iron-sulfur protein 5 OS=Homo sapiens OX=9606 GN=NDUFS5 PE=1 SV=3	0.354522	9.72707	0.599333	0.570718	0.730507	-6.29059	0.758596	3	2	TRUE	FALSE	FALSE	0.243579	0.136375
O60216	RAD21	Double-strand-break repair protein rad21 homolog OS=Homo sapiens OX=9606 GN=RAD21 PE=1 SV=2	0.596032	10.3883	1.75315	0.122758	0.314879	-5.17395	0.272364	3	3	FALSE	FALSE	FALSE	0.910952	0.501857
O60220	TIMM8A	Mitochondrial import inner membrane translocase subunit Tim8 A OS=Homo sapiens OX=9606 GN=TIMM8A PE=1 SV=1	0.389224	9.38194	0.986241	0.356671	0.571393	-6.08835	0.426688	3	3	FALSE	FALSE	FALSE	0.447732	0.243065
O60231	DHX16	Pre-mRNA-splicing factor ATP-dependent RNA helicase DHX16 OS=Homo sapiens OX=9606 GN=DHX16 PE=1 SV=2	-1.25683	11.076	-2.59806	0.035331	0.151343	-3.96499	0.604707	3	3	FALSE	FALSE	TRUE	1.45184	0.820037
O60245	PCDH7	Protocadherin-7 OS=Homo sapiens OX=9606 GN=PCDH7 PE=1 SV=2	1.42875	6.58506	2.1902	0.0929274	0.265906	-4.34862	0.484334	2	1	TRUE	TRUE	FALSE	1.03186	0.575273
O60256	PRPSAP2	Phosphoribosyl pyrophosphate synthase-associated protein 2 OS=Homo sapiens OX=9606 GN=PRPSAP2 PE=1 SV=1	-0.0573774	12.6958	-0.163073	0.875041	0.931337	-6.58361	0.314375	3	3	FALSE	FALSE	FALSE	0.0579717	0.0308932
O60264	SMARCA5	SWI/SNF-related matrix-associated actin-dependent regulator of chromatin subfamily A member 5 OS=Homo sapiens OX=9606 GN=SMARCA5 PE=1 SV=1	0.434472	10.6821	0.704856	0.503532	0.684216	-6.32953	0.806616	3	3	FALSE	FALSE	FALSE	0.297973	0.164807
O60271	SPAG9	C-Jun-amino-terminal kinase-interacting protein 4 OS=Homo sapiens OX=9606 GN=SPAG9 PE=1 SV=4	1.35184	7.22396	0.895828	0.411052	0.607755	-5.96708	2.16982	2	2	TRUE	TRUE	FALSE	0.386103	0.216271
O60293	ZFC3H1	Zinc finger C3H1 domain-containing protein OS=Homo sapiens OX=9606 GN=ZFC3H1 PE=1 SV=3	0.405066	6.25632	0.918272	0.393644	0.594255	-6.04031	0.251771	2	3	FALSE	TRUE	FALSE	0.404896	0.226027
O60306	AQR	RNA helicase aquarius OS=Homo sapiens OX=9606 GN=AQR PE=1 SV=4	-1.2672	9.2642	-1.85843	0.135867	0.333597	-4.73202	0.583783	1	2	TRUE	TRUE	FALSE	0.866887	0.476778
O60313	OPA1	Dynamin-like 120 kDa protein, mitochondrial OS=Homo sapiens OX=9606 GN=OPA1 PE=1 SV=3	-0.74056	9.05782	-0.671141	0.523521	0.696794	-6.35387	1.64683	3	3	FALSE	FALSE	FALSE	0.281066	0.156896
O60343	TBC1D4	TBC1 domain family member 4 OS=Homo sapiens OX=9606 GN=TBC1D4 PE=1 SV=2	0.439249	11.5675	1.14099	0.291175	0.51094	-5.9299	0.404072	3	3	FALSE	FALSE	FALSE	0.535846	0.29163
O60488	ACSL4	Long-chain-fatty-acid--CoA ligase 4 OS=Homo sapiens OX=9606 GN=ACSL4 PE=1 SV=2	2.33201	7.66835	1.26454	0.274	0.490805	-5.40356	2.87344	1	2	TRUE	TRUE	FALSE	0.56225	0.309091
O60493	SNX3	Sorting nexin-3 OS=Homo sapiens OX=9606 GN=SNX3 PE=1 SV=3	-0.432504	7.51142	-0.559617	0.59308	0.743293	-6.42679	1.02578	3	3	FALSE	FALSE	FALSE	0.226886	0.12884
O60506	SYNCRIP	Heterogeneous nuclear ribonucleoprotein Q OS=Homo sapiens OX=9606 GN=SYNCRIP PE=1 SV=2	1.0753	12.4849	2.87207	0.0237591	0.126016	-3.56539	0.36313	3	3	FALSE	FALSE	TRUE	1.62417	0.899575
O60551	NMT2	Glycylpeptide N-tetradecanoyltransferase 2 OS=Homo sapiens OX=9606 GN=NMT2 PE=1 SV=1	-1.32387	6.98494	-1.60402	0.152476	0.354448	-5.3729	1.24282	3	3	FALSE	FALSE	FALSE	0.8168	0.450448
O60568	PLOD3	Multifunctional procollagen lysine hydroxylase and glycosyltransferase LH3 OS=Homo sapiens OX=9606 GN=PLOD3 PE=1 SV=1	1.78193	8.51033	1.81332	0.1124	0.300709	-5.09175	1.1908	3	3	FALSE	FALSE	FALSE	0.949235	0.521854
O60573	EIF4E2	Eukaryotic translation initiation factor 4E type 2 OS=Homo sapiens OX=9606 GN=EIF4E2 PE=1 SV=1	1.51098	8.02041	2.40516	0.0607879	0.207418	-4.07346	0.538668	1	3	FALSE	TRUE	FALSE	1.21618	0.683154
O60610	DIAPH1	Protein diaphanous homolog 1 OS=Homo sapiens OX=9606 GN=DIAPH1 PE=1 SV=2	1.01857	12.538	3.2812	0.0133451	0.0902368	-2.97797	0.156257	3	3	FALSE	FALSE	TRUE	1.87468	1.04462
O60645	EXOC3	Exocyst complex component 3 OS=Homo sapiens OX=9606 GN=EXOC3 PE=1 SV=3	-1.47599	11.8854	-3.51946	0.00963574	0.0762404	-2.6441	0.469352	3	3	FALSE	FALSE	TRUE	2.01611	1.11782
O60678	PRMT3	Protein arginine N-methyltransferase 3 OS=Homo sapiens OX=9606 GN=PRMT3 PE=1 SV=4	0.83858	9.33884	1.29735	0.250673	0.46415	-5.42658	0.577869	1	3	FALSE	TRUE	FALSE	0.600892	0.333342
O60684	KPNA6	Importin subunit alpha-7 OS=Homo sapiens OX=9606 GN=KPNA6 PE=1 SV=1	0.204364	8.55554	0.24757	0.814229	0.898305	-6.22574	0.912458	3	1	TRUE	FALSE	FALSE	0.0892534	0.046576
O60701	UGDH	UDP-glucose 6-dehydrogenase OS=Homo sapiens OX=9606 GN=UGDH PE=1 SV=1	0.302781	11.7668	0.870065	0.412929	0.608865	-6.19579	0.301521	3	3	FALSE	FALSE	FALSE	0.384125	0.215479
O60716	CTNND1	Catenin delta-1 OS=Homo sapiens OX=9606 GN=CTNND1 PE=1 SV=1	0.637026	10.8361	1.44933	0.19026	0.400086	-5.57058	0.515052	3	3	FALSE	FALSE	FALSE	0.720652	0.397846
O60739	EIF1B	Eukaryotic translation initiation factor 1b OS=Homo sapiens OX=9606 GN=EIF1B PE=1 SV=2	2.57518	10.5322	5.7091	0.00121866	0.028669	-0.360865	0.444501	2	3	FALSE	TRUE	TRUE	2.91412	1.54259
O60749	SNX2	Sorting nexin-2 OS=Homo sapiens OX=9606 GN=SNX2 PE=1 SV=2	0.0665399	12.7311	0.196578	0.849709	0.919292	-6.57689	0.232602	3	3	FALSE	FALSE	FALSE	0.0707299	0.0365467
O60762	DPM1	Dolichol-phosphate mannosyltransferase subunit 1 OS=Homo sapiens OX=9606 GN=DPM1 PE=1 SV=1	-0.702213	8.9639	-1.49254	0.178928	0.388706	-5.51637	0.585625	3	3	FALSE	FALSE	FALSE	0.747322	0.410379
O60814	H2BC12	Histone H2B type 1-K OS=Homo sapiens OX=9606 GN=H2BC12 PE=1 SV=3	0.441132	10.6942	1.24773	0.252009	0.465954	-5.81151	0.301179	3	3	FALSE	FALSE	FALSE	0.598585	0.331657
O60826	CCDC22	Coiled-coil domain-containing protein 22 OS=Homo sapiens OX=9606 GN=CCDC22 PE=1 SV=1	-0.273531	9.12454	-0.385441	0.71563	0.829655	-6.17639	0.704448	1	3	FALSE	TRUE	FALSE	0.145312	0.0811024
O60828	PQBP1	Polyglutamine-binding protein 1 OS=Homo sapiens OX=9606 GN=PQBP1 PE=1 SV=1	-0.0673441	9.98354	-0.16908	0.870487	0.929854	-6.5825	0.359335	3	3	FALSE	FALSE	FALSE	0.0602378	0.0315853
O60831	PRAF2	PRA1 family protein 2 OS=Homo sapiens OX=9606 GN=PRAF2 PE=1 SV=1	-0.292826	8.89102	-0.553627	0.603478	0.750498	-6.08922	0.269833	3	1	TRUE	FALSE	FALSE	0.219338	0.12465
O60832	DKC1	H/ACA ribonucleoprotein complex subunit DKC1 OS=Homo sapiens OX=9606 GN=DKC1 PE=1 SV=3	-0.0224728	10.8767	-0.0433343	0.966638	0.980686	-6.59744	0.628372	3	3	FALSE	FALSE	FALSE	0.0147362	0.0084702
O60841	EIF5B	Eukaryotic translation initiation factor 5B OS=Homo sapiens OX=9606 GN=EIF5B PE=1 SV=4	-1.35659	13.4054	-3.84126	0.00628813	0.0622308	-2.20522	0.317032	3	3	FALSE	FALSE	TRUE	2.20148	1.20599
O60869	EDF1	Endothelial differentiation-related factor 1 OS=Homo sapiens OX=9606 GN=EDF1 PE=1 SV=1	-0.205364	11.6118	-0.403359	0.698647	0.81953	-6.50834	0.627046	3	3	FALSE	FALSE	FALSE	0.155742	0.0864351
O60884	DNAJA2	DnaJ homolog subfamily A member 2 OS=Homo sapiens OX=9606 GN=DNAJA2 PE=1 SV=1	-0.238617	11.7618	-0.621023	0.55414	0.71963	-6.3881	0.398415	3	3	FALSE	FALSE	FALSE	0.25638	0.142891
O60885	BRD4	Bromodomain-containing protein 4 OS=Homo sapiens OX=9606 GN=BRD4 PE=1 SV=2	0.680033	8.61549	1.62823	0.147232	0.346666	-5.34112	0.431794	3	3	FALSE	FALSE	FALSE	0.831998	0.460089
O60934	NBN	Nibrin OS=Homo sapiens OX=9606 GN=NBN PE=1 SV=1	0.82508	11.638	2.33455	0.0520378	0.189315	-4.34976	0.31859	3	3	FALSE	FALSE	FALSE	1.28368	0.722815
O60942	RNGTT	mRNA-capping enzyme OS=Homo sapiens OX=9606 GN=RNGTT PE=1 SV=1	-0.216748	8.23966	-0.405475	0.699091	0.819679	-6.39683	0.51616	2	3	FALSE	TRUE	FALSE	0.155466	0.0863563
O75054	IGSF3	Immunoglobulin superfamily member 3 OS=Homo sapiens OX=9606 GN=IGSF3 PE=2 SV=3	0.598794	8.37985	0.90493	0.400134	0.596735	-6.05246	0.718431	3	2	TRUE	FALSE	FALSE	0.397795	0.224218
O75122	CLASP2	CLIP-associating protein 2 OS=Homo sapiens OX=9606 GN=CLASP2 PE=1 SV=3	0.71759	8.52933	1.46131	0.187053	0.397699	-5.55563	0.613823	3	3	FALSE	FALSE	FALSE	0.728034	0.400445
O75131	CPNE3	Copine-3 OS=Homo sapiens OX=9606 GN=CPNE3 PE=1 SV=1	0.595183	9.6144	1.02011	0.341427	0.558769	-6.05511	0.726161	3	3	FALSE	FALSE	FALSE	0.466702	0.252768
O75146	HIP1R	Huntingtin-interacting protein 1-related protein OS=Homo sapiens OX=9606 GN=HIP1R PE=1 SV=2	-1.37965	10.3773	-4.13417	0.00432156	0.0547186	-1.81907	0.254574	3	3	FALSE	FALSE	TRUE	2.36436	1.26187
O75150	RNF40	E3 ubiquitin-protein ligase BRE1B OS=Homo sapiens OX=9606 GN=RNF40 PE=1 SV=5	-0.106567	11.1228	-0.229784	0.82479	0.904642	-6.569	0.561586	3	3	FALSE	FALSE	FALSE	0.0836568	0.0435233
O75153	CLUH	Clustered mitochondria protein homolog OS=Homo sapiens OX=9606 GN=CLUH PE=1 SV=2	-3.02314	10.2424	-4.18968	0.00403092	0.0529696	-1.7474	1.00665	3	3	FALSE	FALSE	TRUE	2.3946	1.27597
O75165	DNAJC13	DnaJ homolog subfamily C member 13 OS=Homo sapiens OX=9606 GN=DNAJC13 PE=1 SV=5	0.379559	7.53737	0.805268	0.451172	0.639337	-6.13879	0.438526	3	2	TRUE	FALSE	FALSE	0.345657	0.19427
O75170	PPP6R2	Serine/threonine-protein phosphatase 6 regulatory subunit 2 OS=Homo sapiens OX=9606 GN=PPP6R2 PE=1 SV=2	-0.884947	7.05549	-0.879481	0.412737	0.608865	-6.07524	1.33732	3	2	TRUE	FALSE	FALSE	0.384327	0.215479
O75175	CNOT3	CCR4-NOT transcription complex subunit 3 OS=Homo sapiens OX=9606 GN=CNOT3 PE=1 SV=1	-0.817172	8.97027	-1.41438	0.199894	0.411112	-5.61381	0.78682	3	3	FALSE	FALSE	FALSE	0.699199	0.38604
O75179	ANKRD17	Ankyrin repeat domain-containing protein 17 OS=Homo sapiens OX=9606 GN=ANKRD17 PE=1 SV=3	0.393903	9.2265	0.830656	0.433416	0.626126	-6.2298	0.591736	3	3	FALSE	FALSE	FALSE	0.363095	0.203339
O75251	NDUFS7	NADH dehydrogenase [ubiquinone] iron-sulfur protein 7, mitochondrial OS=Homo sapiens OX=9606 GN=NDUFS7 PE=1 SV=3	0.845621	8.95308	2.16587	0.0731479	0.231262	-4.52734	0.268869	2	3	FALSE	TRUE	FALSE	1.1358	0.635896
O75306	NDUFS2	NADH dehydrogenase [ubiquinone] iron-sulfur protein 2, mitochondrial OS=Homo sapiens OX=9606 GN=NDUFS2 PE=1 SV=2	0.757286	10.3508	1.81379	0.112321	0.300709	-5.09109	0.453189	3	3	FALSE	FALSE	FALSE	0.94954	0.521854
O75323	NIPSNAP2	Protein NipSnap homolog 2 OS=Homo sapiens OX=9606 GN=NIPSNAP2 PE=1 SV=1	1.02619	9.66311	0.708211	0.505196	0.685102	-6.21502	2.01534	2	3	FALSE	TRUE	FALSE	0.29654	0.164245
O75348	ATP6V1G1	V-type proton ATPase subunit G 1 OS=Homo sapiens OX=9606 GN=ATP6V1G1 PE=1 SV=3	-0.295769	8.69083	-0.744573	0.484462	0.668107	-6.1874	0.294362	2	3	FALSE	TRUE	FALSE	0.31474	0.175154
O75369	FLNB	Filamin-B OS=Homo sapiens OX=9606 GN=FLNB PE=1 SV=2	3.93803	9.30946	3.88899	0.00591015	0.0618053	-2.1414	1.17232	3	3	FALSE	FALSE	TRUE	2.2284	1.20897
O75380	NDUFS6	NADH dehydrogenase [ubiquinone] iron-sulfur protein 6, mitochondrial OS=Homo sapiens OX=9606 GN=NDUFS6 PE=1 SV=1	1.28327	10.2955	1.12039	0.305082	0.524011	-5.84108	1.74038	3	2	TRUE	FALSE	FALSE	0.515583	0.28066
O75390	CS	Citrate synthase, mitochondrial OS=Homo sapiens OX=9606 GN=CS PE=1 SV=2	-0.0244543	11.812	-0.0722992	0.944374	0.968752	-6.59556	0.263609	3	3	FALSE	FALSE	FALSE	0.0248561	0.0137874
O75391	SPAG7	Sperm-associated antigen 7 OS=Homo sapiens OX=9606 GN=SPAG7 PE=1 SV=2	1.18995	10.2988	2.02307	0.112333	0.300709	-4.54111	0.141519	1	2	TRUE	TRUE	FALSE	0.949492	0.521854
O75396		Vesicle-trafficking protein SEC22b OS=Homo sapiens OX=9606 GN=SEC22B PE=1 SV=4	0.10747	9.92209	0.157688	0.879128	0.933712	-6.58458	0.891994	3	3	FALSE	FALSE	FALSE	0.0559479	0.029787
O75400	PRPF40A	Pre-mRNA-processing factor 40 homolog A OS=Homo sapiens OX=9606 GN=PRPF40A PE=1 SV=2	0.677233	11.1555	1.31634	0.235774	0.446811	-5.62418	0.413207	3	2	TRUE	FALSE	FALSE	0.627504	0.349876
O75431	MTX2	Metaxin-2 OS=Homo sapiens OX=9606 GN=MTX2 PE=1 SV=1	1.6598	6.86333	2.62986	0.0575466	0.200327	-3.8567	0.401508	2	1	TRUE	TRUE	FALSE	1.23998	0.69826
O75438	NDUFB1	NADH dehydrogenase [ubiquinone] 1 beta subcomplex subunit 1 OS=Homo sapiens OX=9606 GN=NDUFB1 PE=1 SV=1	-0.778735	7.08019	-1.26915	0.244711	0.455724	-5.78694	0.813256	3	3	FALSE	FALSE	FALSE	0.611346	0.341298
O75449	KATNA1	Katanin p60 ATPase-containing subunit A1 OS=Homo sapiens OX=9606 GN=KATNA1 PE=1 SV=1	-0.707913	8.45158	-1.55008	0.17174	0.378179	-5.34187	0.349135	3	2	TRUE	FALSE	FALSE	0.765129	0.422302
O75475	PSIP1	PC4 and SFRS1-interacting protein OS=Homo sapiens OX=9606 GN=PSIP1 PE=1 SV=1	-0.332411	11.9831	-0.697373	0.507925	0.687976	-6.33502	0.55046	3	3	FALSE	FALSE	FALSE	0.2942	0.162427
O75489	NDUFS3	NADH dehydrogenase [ubiquinone] iron-sulfur protein 3, mitochondrial OS=Homo sapiens OX=9606 GN=NDUFS3 PE=1 SV=1	0.508157	11.2173	1.49805	0.177526	0.386962	-5.50939	0.265576	3	3	FALSE	FALSE	FALSE	0.750738	0.412332
O75521	ECI2	Enoyl-CoA delta isomerase 2, mitochondrial OS=Homo sapiens OX=9606 GN=ECI2 PE=1 SV=4	0.613979	11.5183	1.13586	0.29318	0.513413	-5.93542	0.728121	3	3	FALSE	FALSE	FALSE	0.532866	0.289533
O75528	TADA3	Transcriptional adapter 3 OS=Homo sapiens OX=9606 GN=TADA3 PE=1 SV=1	3.59651	7.40766	3.68384	0.0101499	0.0794457	-2.51762	0.935196	2	3	FALSE	TRUE	TRUE	1.99354	1.09993
O75530	EED	Polycomb protein EED OS=Homo sapiens OX=9606 GN=EED PE=1 SV=2	-1.18286	5.80325	-1.40813	0.231122	0.442225	-5.24704	0.994865	2	1	TRUE	TRUE	FALSE	0.636159	0.354356
O75533	SF3B1	Splicing factor 3B subunit 1 OS=Homo sapiens OX=9606 GN=SF3B1 PE=1 SV=3	1.49127	11.2364	3.54888	0.00926113	0.0744099	-2.60337	0.408812	3	3	FALSE	FALSE	TRUE	2.03334	1.12837
O75534	CSDE1	Cold shock domain-containing protein E1 OS=Homo sapiens OX=9606 GN=CSDE1 PE=1 SV=2	3.00714	11.1976	5.01327	0.00151359	0.0334155	-0.741656	0.696251	3	3	FALSE	FALSE	TRUE	2.81999	1.47605
O75554	WBP4	WW domain-binding protein 4 OS=Homo sapiens OX=9606 GN=WBP4 PE=1 SV=1	1.23079	5.57792	3.08568	0.0175348	0.103882	-3.25679	0.429918	3	3	FALSE	FALSE	TRUE	1.7561	0.983461
O75582	RPS6KA5	Ribosomal protein S6 kinase alpha-5 OS=Homo sapiens OX=9606 GN=RPS6KA5 PE=1 SV=1	-0.456871	7.12384	-1.21617	0.269271	0.486042	-5.73765	0.203839	3	2	TRUE	FALSE	FALSE	0.569811	0.313326
O75616	ERAL1	GTPase Era, mitochondrial OS=Homo sapiens OX=9606 GN=ERAL1 PE=1 SV=2	-0.84145	7.87527	-1.27667	0.257332	0.472783	-5.44946	0.604434	1	3	FALSE	TRUE	FALSE	0.589506	0.325338
O75643	SNRNP200	U5 small nuclear ribonucleoprotein 200 kDa helicase OS=Homo sapiens OX=9606 GN=SNRNP200 PE=1 SV=2	1.49521	13.4273	4.0485	0.00481613	0.056804	-1.93064	0.335164	3	3	FALSE	FALSE	TRUE	2.3173	1.24562
O75674			1.90941	9.45649	3.07348	0.036628	0.154845	-3.39129	0.357535	1	2	TRUE	TRUE	TRUE	1.43619	0.810104
O75689	ADAP1	Arf-GAP with dual PH domain-containing protein 1 OS=Homo sapiens OX=9606 GN=ADAP1 PE=1 SV=2	-1.61853	10.11	-3.08696	0.0175032	0.103882	-3.25495	0.615061	3	3	FALSE	FALSE	TRUE	1.75688	0.983461
O75717	WDHD1	WD repeat and HMG-box DNA-binding protein 1 OS=Homo sapiens OX=9606 GN=WDHD1 PE=1 SV=1	0.148822	8.41325	0.188656	0.855682	0.922037	-6.57859	0.950186	3	3	FALSE	FALSE	FALSE	0.0676874	0.0352519
O75746	SLC25A12	Calcium-binding mitochondrial carrier protein Aralar1 OS=Homo sapiens OX=9606 GN=SLC25A12 PE=1 SV=2	0.978688	6.96618	1.17189	0.2936	0.513452	-5.69475	1.08238	2	2	TRUE	TRUE	FALSE	0.532244	0.2895
O75792	RNASEH2A	Ribonuclease H2 subunit A OS=Homo sapiens OX=9606 GN=RNASEH2A PE=1 SV=2	0.173156	11.1894	0.37137	0.72128	0.832841	-6.52194	0.474764	3	3	FALSE	FALSE	FALSE	0.141896	0.0794378
O75794	CDC123	Cell division cycle protein 123 homolog OS=Homo sapiens OX=9606 GN=CDC123 PE=1 SV=1	-0.0313599	12.9527	-0.0951232	0.926866	0.960713	-6.59342	0.234101	3	3	FALSE	FALSE	FALSE	0.0329829	0.0174065
O75821	EIF3G	Eukaryotic translation initiation factor 3 subunit G OS=Homo sapiens OX=9606 GN=EIF3G PE=1 SV=2	2.62443	9.20267	5.78919	0.000655724	0.0214161	0.108526	0.50486	3	3	FALSE	FALSE	TRUE	3.18328	1.66926
O75822	EIF3J	Eukaryotic translation initiation factor 3 subunit J OS=Homo sapiens OX=9606 GN=EIF3J PE=1 SV=2	-1.45159	11.8065	-4.2412	0.00378023	0.0517455	-1.6813	0.234255	3	3	FALSE	FALSE	TRUE	2.42248	1.28613
O75880	SCO1	Protein SCO1 homolog, mitochondrial OS=Homo sapiens OX=9606 GN=SCO1 PE=1 SV=1	0.306755	9.99553	0.591027	0.57297	0.73194	-6.40745	0.682848	3	3	FALSE	FALSE	FALSE	0.241868	0.135525
O75909	CCNK	Cyclin-K OS=Homo sapiens OX=9606 GN=CCNK PE=1 SV=2	0.345471	7.17031	0.448029	0.669744	0.800871	-6.37676	1.10333	3	2	TRUE	FALSE	FALSE	0.174091	0.0964373
O75915	ARL6IP5	PRA1 family protein 3 OS=Homo sapiens OX=9606 GN=ARL6IP5 PE=1 SV=1	-0.097859	10.294	-0.211519	0.839434	0.91307	-6.4638	0.295023	3	2	TRUE	FALSE	FALSE	0.0760132	0.0394962
O75934	BCAS2	Pre-mRNA-splicing factor SPF27 OS=Homo sapiens OX=9606 GN=BCAS2 PE=1 SV=1	0.292726	11.7671	0.709081	0.501062	0.681898	-6.32641	0.427661	3	3	FALSE	FALSE	FALSE	0.300109	0.166281
O75935	DCTN3	Dynactin subunit 3 OS=Homo sapiens OX=9606 GN=DCTN3 PE=1 SV=1	0.460536	6.81622	0.986177	0.361863	0.573783	-5.9765	0.299828	2	3	FALSE	TRUE	FALSE	0.441456	0.241252
O75937	DNAJC8	DnaJ homolog subfamily C member 8 OS=Homo sapiens OX=9606 GN=DNAJC8 PE=1 SV=2	0.285795	13.6417	0.741021	0.482647	0.666316	-6.30228	0.31592	3	3	FALSE	FALSE	FALSE	0.316371	0.17632
O75940	SMNDC1	Survival of motor neuron-related-splicing factor 30 OS=Homo sapiens OX=9606 GN=SMNDC1 PE=1 SV=1	1.03816	10.2938	1.87255	0.10993	0.297018	-4.92374	0.417394	3	2	TRUE	FALSE	FALSE	0.958884	0.527217
O75947	ATP5PD	ATP synthase subunit d, mitochondrial OS=Homo sapiens OX=9606 GN=ATP5PD PE=1 SV=3	1.50823	11.1623	2.85431	0.0243725	0.127579	-3.59119	0.690942	3	3	FALSE	FALSE	TRUE	1.6131	0.894222
O75962	TRIO	Triple functional domain protein OS=Homo sapiens OX=9606 GN=TRIO PE=1 SV=2	-1.39545	10.2248	-3.64035	0.00819353	0.0705463	-2.47751	0.383333	3	3	FALSE	FALSE	TRUE	2.08653	1.15153
O75964	ATP5MG	ATP synthase subunit g, mitochondrial OS=Homo sapiens OX=9606 GN=ATP5MG PE=1 SV=3	1.61544	8.59413	1.99463	0.102141	0.28308	-4.58755	0.885646	3	1	TRUE	FALSE	FALSE	0.9908	0.548091
O76003	GLRX3	Glutaredoxin-3 OS=Homo sapiens OX=9606 GN=GLRX3 PE=1 SV=2	3.23846	8.85962	2.59566	0.048097	0.181138	-3.83818	1.57737	1	3	FALSE	TRUE	TRUE	1.31788	0.74199
O76021	RSL1D1	Ribosomal L1 domain-containing protein 1 OS=Homo sapiens OX=9606 GN=RSL1D1 PE=1 SV=3	0.0896974	6.68197	0.0676781	0.948643	0.969961	-6.25829	1.69302	1	3	FALSE	TRUE	FALSE	0.0228973	0.0132459
O76031	CLPX	ATP-dependent Clp protease ATP-binding subunit clpX-like, mitochondrial OS=Homo sapiens OX=9606 GN=CLPX PE=1 SV=2	0.133121	10.6988	0.216985	0.835359	0.911204	-6.46248	0.661557	3	2	TRUE	FALSE	FALSE	0.0781269	0.0403842
O76080	ZFAND5	AN1-type zinc finger protein 5 OS=Homo sapiens OX=9606 GN=ZFAND5 PE=1 SV=1	1.46607	7.73368	2.3687	0.0553133	0.195718	-4.24971	0.666504	3	2	TRUE	FALSE	FALSE	1.25717	0.708369
O76094	SRP72	Signal recognition particle subunit SRP72 OS=Homo sapiens OX=9606 GN=SRP72 PE=1 SV=3	2.66736	9.22877	3.02304	0.0230945	0.125609	-3.36361	1.23631	2	3	FALSE	TRUE	TRUE	1.63649	0.900979
O77932	DXO	Decapping and exoribonuclease protein OS=Homo sapiens OX=9606 GN=DXO PE=2 SV=2	-0.638685	7.16544	-1.16077	0.297706	0.516784	-5.57418	0.34102	3	1	TRUE	FALSE	FALSE	0.526212	0.286691
O94761	RECQL4	ATP-dependent DNA helicase Q4 OS=Homo sapiens OX=9606 GN=RECQL4 PE=1 SV=2	-0.0678752	5.35648	-0.14617	0.88945	0.937855	-6.38786	0.295665	2	2	TRUE	TRUE	FALSE	0.0508787	0.0278644
O94763	URI1	Unconventional prefoldin RPB5 interactor 1 OS=Homo sapiens OX=9606 GN=URI1 PE=1 SV=3	3.78315	9.35251	4.52206	0.00613863	0.0621391	-1.77345	0.931418	1	3	FALSE	TRUE	TRUE	2.21193	1.20664
O94776	MTA2	Metastasis-associated protein MTA2 OS=Homo sapiens OX=9606 GN=MTA2 PE=1 SV=1	2.65522	8.82515	7.41835	0.000142597	0.0157478	1.61974	0.261656	3	3	FALSE	FALSE	TRUE	3.84589	1.80278
O94782	USP1	Ubiquitin carboxyl-terminal hydrolase 1 OS=Homo sapiens OX=9606 GN=USP1 PE=1 SV=1	-2.95694	7.37963	-4.74567	0.0087592	0.072516	-1.96429	0.36601	2	1	TRUE	TRUE	TRUE	2.05754	1.13957
O94804	STK10	Serine/threonine-protein kinase 10 OS=Homo sapiens OX=9606 GN=STK10 PE=1 SV=1	-4.07166	8.40035	-8.90507	0.00010724	0.0157478	1.91998	0.456632	3	2	TRUE	FALSE	TRUE	3.96964	1.80278
O94806	PRKD3	Serine/threonine-protein kinase D3 OS=Homo sapiens OX=9606 GN=PRKD3 PE=1 SV=1	-1.81507	8.54359	-2.5648	0.042355	0.169271	-3.98133	0.730203	2	3	FALSE	TRUE	TRUE	1.37309	0.771416
O94813	SLIT2	Slit homolog 2 protein OS=Homo sapiens OX=9606 GN=SLIT2 PE=1 SV=1	0.484981	8.11922	0.519039	0.625694	0.767776	-6.2474	1.09001	2	2	TRUE	TRUE	FALSE	0.203638	0.114765
O94826	TOMM70	Mitochondrial import receptor subunit TOM70 OS=Homo sapiens OX=9606 GN=TOMM70 PE=1 SV=1	1.0418	13.7604	2.55256	0.0377618	0.157031	-4.03152	0.362014	3	3	FALSE	FALSE	TRUE	1.42295	0.804014
O94832	MYO1D	Unconventional myosin-Id OS=Homo sapiens OX=9606 GN=MYO1D PE=1 SV=2	-1.32411	10.1608	-2.89212	0.0230859	0.125609	-3.53628	0.553746	3	3	FALSE	FALSE	TRUE	1.63665	0.900979
O94842	TOX4	TOX high mobility group box family member 4 OS=Homo sapiens OX=9606 GN=TOX4 PE=1 SV=1	1.07769	10.1741	2.96878	0.0206922	0.117211	-3.42523	0.327042	3	3	FALSE	FALSE	TRUE	1.68419	0.931033
O94874	UFL1	E3 UFM1-protein ligase 1 OS=Homo sapiens OX=9606 GN=UFL1 PE=1 SV=2	-0.844853	11.5089	-1.63215	0.146399	0.346666	-5.33595	0.618818	3	3	FALSE	FALSE	FALSE	0.834463	0.460089
O94903	PLPBP	Pyridoxal phosphate homeostasis protein OS=Homo sapiens OX=9606 GN=PLPBP PE=1 SV=1	-0.109991	11.997	-0.27343	0.792366	0.882571	-6.5568	0.440294	3	3	FALSE	FALSE	FALSE	0.101074	0.0542505
O94905	ERLIN2	Erlin-2 OS=Homo sapiens OX=9606 GN=ERLIN2 PE=1 SV=1	1.10599	11.0986	2.57023	0.036798	0.155079	-4.00569	0.510801	3	3	FALSE	FALSE	TRUE	1.43418	0.809448
O94906	PRPF6	Pre-mRNA-processing factor 6 OS=Homo sapiens OX=9606 GN=PRPF6 PE=1 SV=1	0.0994327	11.533	0.178484	0.863367	0.925728	-6.58067	0.736455	3	3	FALSE	FALSE	FALSE	0.0638043	0.0335167
O94913	PCF11	Pre-mRNA cleavage complex 2 protein Pcf11 OS=Homo sapiens OX=9606 GN=PCF11 PE=1 SV=3	0.976362	8.60306	0.616764	0.570419	0.730487	-5.98702	2.4174	2	1	TRUE	TRUE	FALSE	0.243806	0.136387
O94966	USP19	Ubiquitin carboxyl-terminal hydrolase 19 OS=Homo sapiens OX=9606 GN=USP19 PE=1 SV=2	-0.304088	8.92853	-0.387467	0.709852	0.826949	-6.51523	1.17689	3	3	FALSE	FALSE	FALSE	0.148832	0.0825214
O94973	AP2A2	AP-2 complex subunit alpha-2 OS=Homo sapiens OX=9606 GN=AP2A2 PE=1 SV=2	-0.0783984	12.9764	-0.148681	0.885972	0.936642	-6.58612	0.661258	3	3	FALSE	FALSE	FALSE	0.0525798	0.0284265
O94979	SEC31A	Protein transport protein Sec31A OS=Homo sapiens OX=9606 GN=SEC31A PE=1 SV=3	0.437084	11.7831	0.953785	0.371768	0.580468	-6.11941	0.484623	3	3	FALSE	FALSE	FALSE	0.429728	0.236222
O95071	UBR5	E3 ubiquitin-protein ligase UBR5 OS=Homo sapiens OX=9606 GN=UBR5 PE=1 SV=2	1.49037	9.78664	3.5382	0.00939521	0.0749194	-2.61814	0.454371	3	3	FALSE	FALSE	TRUE	2.02709	1.12541
O95104	SCAF4	SR-related and CTD-associated factor 4 OS=Homo sapiens OX=9606 GN=SCAF4 PE=1 SV=3	1.20701	8.4535	0.787783	0.466212	0.653462	-6.05966	1.75347	2	2	TRUE	TRUE	FALSE	0.331416	0.18478
O95140			-0.958832	7.65835	-0.551028	0.610641	0.755043	-6.02925	2.69274	1	2	TRUE	TRUE	FALSE	0.214214	0.122028
O95163	ELP1	Elongator complex protein 1 OS=Homo sapiens OX=9606 GN=ELP1 PE=1 SV=3	0.514206	11.0533	1.52775	0.17015	0.375317	-5.4716	0.265845	3	3	FALSE	FALSE	FALSE	0.769169	0.425601
O95166	GABARAP	Gamma-aminobutyric acid receptor-associated protein OS=Homo sapiens OX=9606 GN=GABARAP PE=1 SV=1	4.66681	9.80922	9.02674	9.92941e-05	0.0157478	1.98676	0.59485	2	3	FALSE	TRUE	TRUE	4.00308	1.80278
O95168	NDUFB4	NADH dehydrogenase [ubiquinone] 1 beta subcomplex subunit 4 OS=Homo sapiens OX=9606 GN=NDUFB4 PE=1 SV=3	-0.172048	10.4422	-0.461522	0.658338	0.790888	-6.48088	0.360218	3	3	FALSE	FALSE	FALSE	0.181551	0.101885
O95182	NDUFA7	NADH dehydrogenase [ubiquinone] 1 alpha subcomplex subunit 7 OS=Homo sapiens OX=9606 GN=NDUFA7 PE=1 SV=3	1.41798	8.73173	2.06313	0.084346	0.250015	-4.66722	0.923208	3	2	TRUE	FALSE	FALSE	1.07394	0.602034
O95202	LETM1	Mitochondrial proton/calcium exchanger protein OS=Homo sapiens OX=9606 GN=LETM1 PE=1 SV=1	0.645464	11.9019	2.02582	0.0821646	0.247644	-4.79447	0.186798	3	3	FALSE	FALSE	FALSE	1.08532	0.606172
O95208	EPN2	Epsin-2 OS=Homo sapiens OX=9606 GN=EPN2 PE=1 SV=3	1.55464	10.4496	4.6644	0.0022645	0.0402685	-1.15444	0.248175	3	3	FALSE	FALSE	TRUE	2.64503	1.39503
O95218	ZRANB2	Zinc finger Ran-binding domain-containing protein 2 OS=Homo sapiens OX=9606 GN=ZRANB2 PE=1 SV=2	3.18028	9.33075	2.47032	0.0426035	0.169271	-4.15173	1.79478	3	3	FALSE	FALSE	TRUE	1.37055	0.771416
O95229	ZWINT	ZW10 interactor OS=Homo sapiens OX=9606 GN=ZWINT PE=1 SV=2	0.47033	9.88675	0.681049	0.517595	0.694519	-6.34682	1.00893	3	3	FALSE	FALSE	FALSE	0.28601	0.158316
O95232	LUC7L3	Luc7-like protein 3 OS=Homo sapiens OX=9606 GN=LUC7L3 PE=1 SV=2	1.53808	11.036	1.66176	0.140247	0.338558	-5.29675	1.31747	3	3	FALSE	FALSE	FALSE	0.853107	0.470367
O95239	KIF4A	Chromosome-associated kinesin KIF4A OS=Homo sapiens OX=9606 GN=KIF4A PE=1 SV=3	-0.891628	10.3873	-2.43603	0.0448072	0.17325	-4.20182	0.328794	3	3	FALSE	FALSE	FALSE	1.34865	0.761328
O95248	SBF1	Myotubularin-related protein 5 OS=Homo sapiens OX=9606 GN=SBF1 PE=1 SV=4	-1.68909	10.6147	-1.81363	0.112348	0.300709	-5.09132	1.19965	3	3	FALSE	FALSE	FALSE	0.949434	0.521854
O95292	VAPB	Vesicle-associated membrane protein-associated protein B/C OS=Homo sapiens OX=9606 GN=VAPB PE=1 SV=3	0.958523	12.4676	2.48649	0.0416036	0.167648	-4.12811	0.399723	3	3	FALSE	FALSE	FALSE	1.38087	0.775603
O95298	NDUFC2	NADH dehydrogenase [ubiquinone] 1 subunit C2 OS=Homo sapiens OX=9606 GN=NDUFC2 PE=1 SV=1	-0.025758	9.91523	-0.0687022	0.947443	0.969961	-6.4865	0.174988	3	2	TRUE	FALSE	FALSE	0.0234468	0.0132459
O95299	NDUFA10	NADH dehydrogenase [ubiquinone] 1 alpha subcomplex subunit 10, mitochondrial OS=Homo sapiens OX=9606 GN=NDUFA10 PE=1 SV=1	0.882152	9.4886	1.70352	0.131981	0.327982	-5.24096	0.692282	3	3	FALSE	FALSE	FALSE	0.879489	0.484151
O95347	SMC2	Structural maintenance of chromosomes protein 2 OS=Homo sapiens OX=9606 GN=SMC2 PE=1 SV=2	0.156282	12.6315	0.31428	0.762412	0.86222	-6.54351	0.548307	3	3	FALSE	FALSE	FALSE	0.11781	0.0643821
O95352	ATG7	Ubiquitin-like modifier-activating enzyme ATG7 OS=Homo sapiens OX=9606 GN=ATG7 PE=1 SV=1	1.09463	6.59786	1.25308	0.256471	0.471841	-5.69643	1.2583	2	3	FALSE	TRUE	FALSE	0.590962	0.326205
O95363	FARS2	Phenylalanine--tRNA ligase, mitochondrial OS=Homo sapiens OX=9606 GN=FARS2 PE=1 SV=1	0.549599	5.61624	0.761962	0.480173	0.66361	-5.9441	0.726461	1	3	FALSE	TRUE	FALSE	0.318602	0.178087
O95373	IPO7	Importin-7 OS=Homo sapiens OX=9606 GN=IPO7 PE=1 SV=1	0.447478	9.99002	1.231	0.257835	0.472798	-5.83051	0.32127	3	3	FALSE	FALSE	FALSE	0.588659	0.325324
O95379	TNFAIP8	Tumor necrosis factor alpha-induced protein 8 OS=Homo sapiens OX=9606 GN=TNFAIP8 PE=1 SV=1	-1.61196	8.56682	-2.57304	0.0611178	0.20772	-3.91874	0.381341	1	2	TRUE	TRUE	FALSE	1.21383	0.682521
O95400	CD2BP2	CD2 antigen cytoplasmic tail-binding protein 2 OS=Homo sapiens OX=9606 GN=CD2BP2 PE=1 SV=1	1.17152	10.5015	1.85374	0.105918	0.289152	-5.03598	0.894097	3	3	FALSE	FALSE	FALSE	0.975032	0.538874
O95433	AHSA1	Activator of 90 kDa heat shock protein ATPase homolog 1 OS=Homo sapiens OX=9606 GN=AHSA1 PE=1 SV=1	1.87378	11.5133	4.08585	0.00459329	0.0551835	-1.88186	0.570095	3	3	FALSE	FALSE	TRUE	2.33788	1.25819
O95490	ADGRL2	Adhesion G protein-coupled receptor L2 OS=Homo sapiens OX=9606 GN=ADGRL2 PE=1 SV=2	0.131074	7.49006	0.287339	0.78345	0.875282	-6.44249	0.381636	2	3	FALSE	TRUE	FALSE	0.105989	0.0578522
O95573	ACSL3	Long-chain-fatty-acid--CoA ligase 3 OS=Homo sapiens OX=9606 GN=ACSL3 PE=1 SV=3	-0.352234	10.1563	-0.428737	0.680921	0.806797	-6.49679	1.12083	3	3	FALSE	FALSE	FALSE	0.166903	0.0932355
O95602	POLR1A	DNA-directed RNA polymerase I subunit RPA1 OS=Homo sapiens OX=9606 GN=POLR1A PE=1 SV=2	-2.02356	12.1677	-4.95176	0.0025203	0.0422723	-1.09026	0.328049	3	2	TRUE	FALSE	TRUE	2.59855	1.37394
O95644	NFATC1	Nuclear factor of activated T-cells, cytoplasmic 1 OS=Homo sapiens OX=9606 GN=NFATC1 PE=1 SV=3	0.405848	9.45215	0.688038	0.528862	0.702203	-5.93687	0.159157	2	1	TRUE	TRUE	FALSE	0.276657	0.153538
O95671	ASMTL	Probable bifunctional dTTP/UTP pyrophosphatase/methyltransferase protein OS=Homo sapiens OX=9606 GN=ASMTL PE=1 SV=3	1.66135	6.70973	4.2936	0.00354273	0.0494642	-1.61451	0.398226	3	3	FALSE	FALSE	TRUE	2.45066	1.30571
O95721	SNAP29	Synaptosomal-associated protein 29 OS=Homo sapiens OX=9606 GN=SNAP29 PE=1 SV=1	1.22059	6.67345	2.17021	0.0816428	0.246647	-4.36723	0.376806	1	3	FALSE	TRUE	FALSE	1.08808	0.607924
O95747	OXSR1	Serine/threonine-protein kinase OSR1 OS=Homo sapiens OX=9606 GN=OXSR1 PE=1 SV=1	0.505416	13.1491	1.39832	0.204465	0.414872	-5.63348	0.330599	3	3	FALSE	FALSE	FALSE	0.689382	0.382086
O95757	HSPA4L	Heat shock 70 kDa protein 4L OS=Homo sapiens OX=9606 GN=HSPA4L PE=1 SV=3	0.643542	9.44495	1.65996	0.140612	0.338673	-5.29913	0.391407	3	3	FALSE	FALSE	FALSE	0.851977	0.47022
O95782	AP2A1	AP-2 complex subunit alpha-1 OS=Homo sapiens OX=9606 GN=AP2A1 PE=1 SV=3	-2.13311	12.3167	-5.88589	0.000594012	0.0214161	0.208175	0.312514	3	3	FALSE	FALSE	TRUE	3.2262	1.66926
O95801	TTC4	Tetratricopeptide repeat protein 4 OS=Homo sapiens OX=9606 GN=TTC4 PE=1 SV=3	1.3196	6.12443	1.90633	0.114418	0.303743	-4.698	0.670826	3	1	TRUE	FALSE	FALSE	0.941506	0.517494
O95816	BAG2	BAG family molecular chaperone regulator 2 OS=Homo sapiens OX=9606 GN=BAG2 PE=1 SV=1	1.67505	7.71615	1.91904	0.103049	0.284983	-4.86163	1.23305	2	3	FALSE	TRUE	FALSE	0.986958	0.545181
O95817	BAG3	BAG family molecular chaperone regulator 3 OS=Homo sapiens OX=9606 GN=BAG3 PE=1 SV=3	1.33242	6.06598	1.01208	0.368162	0.577741	-5.66031	1.93913	1	2	TRUE	TRUE	FALSE	0.433961	0.238267
O95819	MAP4K4	Mitogen-activated protein kinase kinase kinase kinase 4 OS=Homo sapiens OX=9606 GN=MAP4K4 PE=1 SV=2	-0.281075	11.0975	-0.906324	0.394708	0.594763	-6.16339	0.159278	3	3	FALSE	FALSE	FALSE	0.403724	0.225656
O95825	CRYZL1	Quinone oxidoreductase-like protein 1 OS=Homo sapiens OX=9606 GN=CRYZL1 PE=1 SV=2	0.984618	9.07118	1.57589	0.175365	0.383755	-5.10377	0.531088	1	3	FALSE	TRUE	FALSE	0.756058	0.415946
O95831	AIFM1	Apoptosis-inducing factor 1, mitochondrial OS=Homo sapiens OX=9606 GN=AIFM1 PE=1 SV=1	0.757503	12.6318	2.22118	0.0615329	0.208309	-4.51427	0.275288	3	3	FALSE	FALSE	FALSE	1.21089	0.681293
O95881	TXNDC12	Thioredoxin domain-containing protein 12 OS=Homo sapiens OX=9606 GN=TXNDC12 PE=1 SV=1	0.0456838	10.3688	0.0724726	0.944241	0.968752	-6.59555	0.716445	3	3	FALSE	FALSE	FALSE	0.0249173	0.0137874
O95989	NUDT3	Diphosphoinositol polyphosphate phosphohydrolase 1 OS=Homo sapiens OX=9606 GN=NUDT3 PE=1 SV=1	-0.113898	10.3356	-0.119266	0.908395	0.949184	-6.59052	1.39854	3	3	FALSE	FALSE	FALSE	0.0417253	0.0226494
O96000	NDUFB10	NADH dehydrogenase [ubiquinone] 1 beta subcomplex subunit 10 OS=Homo sapiens OX=9606 GN=NDUFB10 PE=1 SV=3	-0.678544	10.4086	-1.3417	0.221331	0.431145	-5.70182	0.509991	3	3	FALSE	FALSE	FALSE	0.654958	0.365377
O96008	TOMM40	Mitochondrial import receptor subunit TOM40 homolog OS=Homo sapiens OX=9606 GN=TOMM40 PE=1 SV=1	-0.410141	6.32205	-0.797847	0.451013	0.639337	-6.25713	0.684872	3	3	FALSE	FALSE	FALSE	0.345811	0.19427
O96017	CHEK2	Serine/threonine-protein kinase Chk2 OS=Homo sapiens OX=9606 GN=CHEK2 PE=1 SV=1	0.723961	9.78328	1.30173	0.233959	0.444408	-5.74906	0.754338	3	3	FALSE	FALSE	FALSE	0.63086	0.352218
O96019	ACTL6A	Actin-like protein 6A OS=Homo sapiens OX=9606 GN=ACTL6A PE=1 SV=1	2.17664	8.28916	4.90479	0.0026429	0.0433614	-1.13843	0.405025	2	3	FALSE	TRUE	TRUE	2.57792	1.3629
P00338	LDHA	L-lactate dehydrogenase A chain OS=Homo sapiens OX=9606 GN=LDHA PE=1 SV=2	1.27676	10.772	3.43618	0.0137061	0.0912463	-2.8272	0.179528	2	3	FALSE	TRUE	TRUE	1.86309	1.03978
P00367	GLUD1	Glutamate dehydrogenase 1, mitochondrial OS=Homo sapiens OX=9606 GN=GLUD1 PE=1 SV=2	0.347928	12.8669	1.05514	0.326201	0.543597	-6.01985	0.211163	3	3	FALSE	FALSE	FALSE	0.486515	0.264723
P00374	DHFR	Dihydrofolate reductase OS=Homo sapiens OX=9606 GN=DHFR PE=1 SV=2	0.265328	12.7547	0.612181	0.559652	0.724407	-6.3939	0.417021	3	3	FALSE	FALSE	FALSE	0.252082	0.140018
P00387	CYB5R3	NADH-cytochrome b5 reductase 3 OS=Homo sapiens OX=9606 GN=CYB5R3 PE=1 SV=3	0.699761	9.01668	1.93718	0.0936636	0.266037	-4.91964	0.319869	3	3	FALSE	FALSE	FALSE	1.02843	0.575057
P00390	GSR	Glutathione reductase, mitochondrial OS=Homo sapiens OX=9606 GN=GSR PE=1 SV=2	-0.106448	8.61115	-0.186091	0.858462	0.922037	-6.46952	0.679453	2	3	FALSE	TRUE	FALSE	0.0662788	0.0352519
P00403	MT-CO2	Cytochrome c oxidase subunit 2 OS=Homo sapiens OX=9606 GN=MT-CO2 PE=1 SV=1	-0.298307	10.1764	-0.796249	0.451883	0.639569	-6.25844	0.341956	3	3	FALSE	FALSE	FALSE	0.344974	0.194113
P00492	HPRT1	Hypoxanthine-guanine phosphoribosyltransferase OS=Homo sapiens OX=9606 GN=HPRT1 PE=1 SV=2	3.32334	9.29316	5.74715	0.000684757	0.0214161	0.064787	0.795273	3	3	FALSE	FALSE	TRUE	3.16446	1.66926
P00505	GOT2	Aspartate aminotransferase, mitochondrial OS=Homo sapiens OX=9606 GN=GOT2 PE=1 SV=3	0.631361	12.1274	1.10515	0.305407	0.524163	-5.96806	0.745348	3	3	FALSE	FALSE	FALSE	0.515121	0.280533
P00558	PGK1	Phosphoglycerate kinase 1 OS=Homo sapiens OX=9606 GN=PGK1 PE=1 SV=3	-0.880639	14.5383	-2.31246	0.053764	0.19261	-4.3819	0.334083	3	3	FALSE	FALSE	FALSE	1.26951	0.71532
P00568	AK1	Adenylate kinase isoenzyme 1 OS=Homo sapiens OX=9606 GN=AK1 PE=1 SV=3	0.120843	9.23377	0.154445	0.881591	0.935174	-6.58514	1.11591	3	3	FALSE	FALSE	FALSE	0.0547331	0.0291076
P00966	ASS1	Argininosuccinate synthase OS=Homo sapiens OX=9606 GN=ASS1 PE=1 SV=2	0.547805	8.86473	0.70124	0.514177	0.692089	-5.99032	0.835457	1	3	FALSE	TRUE	FALSE	0.288888	0.159838
P01111	NRAS	GTPase NRas OS=Homo sapiens OX=9606 GN=NRAS PE=1 SV=1	-0.736242	9.41215	-1.20655	0.293409	0.513452	-5.46491	0.301916	2	1	TRUE	TRUE	FALSE	0.532527	0.2895
P02545	LMNA	Prelamin-A/C OS=Homo sapiens OX=9606 GN=LMNA PE=1 SV=1	-0.867778	8.77783	-1.10561	0.310949	0.528688	-5.85655	1.15465	3	2	TRUE	FALSE	FALSE	0.507311	0.2768
P02749			1.49135	7.67389	2.51019	0.0653673	0.215121	-3.98796	0.197291	2	1	TRUE	TRUE	FALSE	1.18464	0.667317
P02768	ALB	Serum albumin OS=Homo sapiens OX=9606 GN=ALB PE=1 SV=2	1.27916	5.99721	1.47452	0.183577	0.395045	-5.53908	1.10759	3	3	FALSE	FALSE	FALSE	0.736181	0.403353
P02786	TFRC	Transferrin receptor protein 1 OS=Homo sapiens OX=9606 GN=TFRC PE=1 SV=2	1.549	6.56088	1.06629	0.345764	0.562397	-5.60764	2.18563	1	2	TRUE	TRUE	FALSE	0.46122	0.249957
P04075	ALDOA	Fructose-bisphosphate aldolase A OS=Homo sapiens OX=9606 GN=ALDOA PE=1 SV=2	0.233415	13.8776	0.699666	0.506576	0.686509	-6.33334	0.24021	3	3	FALSE	FALSE	FALSE	0.295355	0.163353
P04080	CSTB	Cystatin-B OS=Homo sapiens OX=9606 GN=CSTB PE=1 SV=2	-1.06488	9.2112	-0.932586	0.393486	0.594255	-5.79877	1.41773	1	3	FALSE	TRUE	FALSE	0.40507	0.226027
P04181	OAT	Ornithine aminotransferase, mitochondrial OS=Homo sapiens OX=9606 GN=OAT PE=1 SV=1	2.72945	9.53109	4.56129	0.00377521	0.0517455	-1.50148	0.545277	2	3	FALSE	TRUE	TRUE	2.42306	1.28613
P04183	TK1	Thymidine kinase, cytosolic OS=Homo sapiens OX=9606 GN=TK1 PE=1 SV=2	2.57768	8.31049	4.25414	0.00790376	0.0687387	-2.0216	0.487955	1	3	FALSE	TRUE	TRUE	2.10217	1.1628
P04264	KRT1	Keratin, type II cytoskeletal 1 OS=Homo sapiens OX=9606 GN=KRT1 PE=1 SV=6	2.33771	12.4575	1.98028	0.0878876	0.257094	-4.85897	1.53969	3	3	FALSE	FALSE	FALSE	1.05607	0.589909
P04406	GAPDH	Glyceraldehyde-3-phosphate dehydrogenase OS=Homo sapiens OX=9606 GN=GAPDH PE=1 SV=3	0.292046	13.9617	0.917406	0.389259	0.594241	-6.15328	0.176926	3	3	FALSE	FALSE	FALSE	0.409761	0.226037
P04843	RPN1	Dolichyl-diphosphooligosaccharide--protein glycosyltransferase subunit 1 OS=Homo sapiens OX=9606 GN=RPN1 PE=1 SV=1	0.32454	12.5997	0.980513	0.3593	0.572098	-6.09389	0.231847	3	3	FALSE	FALSE	FALSE	0.444542	0.24253
P04844	RPN2	Dolichyl-diphosphooligosaccharide--protein glycosyltransferase subunit 2 OS=Homo sapiens OX=9606 GN=RPN2 PE=1 SV=3	0.0236488	10.8667	0.0518889	0.960058	0.976696	-6.59698	0.556898	3	3	FALSE	FALSE	FALSE	0.0177025	0.0102408
P05023	ATP1A1	Sodium/potassium-transporting ATPase subunit alpha-1 OS=Homo sapiens OX=9606 GN=ATP1A1 PE=1 SV=1	-0.388105	13.528	-1.02668	0.338527	0.557308	-6.04856	0.386089	3	3	FALSE	FALSE	FALSE	0.470406	0.253905
P05114	HMGN1	Non-histone chromosomal protein HMG-14 OS=Homo sapiens OX=9606 GN=HMGN1 PE=1 SV=3	0.846321	10.8707	1.51907	0.172277	0.379039	-5.48268	0.643231	3	3	FALSE	FALSE	FALSE	0.763773	0.421316
P05141	SLC25A5	ADP/ATP translocase 2 OS=Homo sapiens OX=9606 GN=SLC25A5 PE=1 SV=7	0.550599	13.6887	1.74986	0.123349	0.315768	-5.17841	0.163144	3	3	FALSE	FALSE	FALSE	0.908865	0.500632
P05198	EIF2S1	Eukaryotic translation initiation factor 2 subunit 1 OS=Homo sapiens OX=9606 GN=EIF2S1 PE=1 SV=3	-0.211663	14.2358	-0.614274	0.558344	0.723634	-6.39253	0.280147	3	3	FALSE	FALSE	FALSE	0.253098	0.140481
P05204	HMGN2	Non-histone chromosomal protein HMG-17 OS=Homo sapiens OX=9606 GN=HMGN2 PE=1 SV=3	-4.73704	11.1391	-8.58125	0.000339079	0.0187476	0.772618	0.346465	3	1	TRUE	FALSE	TRUE	3.4697	1.72705
P05386	RPLP1	60S acidic ribosomal protein P1 OS=Homo sapiens OX=9606 GN=RPLP1 PE=1 SV=1	0.36903	10.7192	0.688261	0.513309	0.691995	-6.34164	0.624753	3	3	FALSE	FALSE	FALSE	0.289621	0.159897
P05387	RPLP2	60S acidic ribosomal protein P2 OS=Homo sapiens OX=9606 GN=RPLP2 PE=1 SV=1	0.417873	11.2662	1.04561	0.33029	0.54867	-6.02953	0.437998	3	3	FALSE	FALSE	FALSE	0.481105	0.260689
P05388	RPLP0	60S acidic ribosomal protein P0 OS=Homo sapiens OX=9606 GN=RPLP0 PE=1 SV=1	1.57308	11.8421	4.48414	0.00280776	0.0436894	-1.37535	0.295787	3	3	FALSE	FALSE	TRUE	2.55164	1.35962
P05455	SSB	Lupus La protein OS=Homo sapiens OX=9606 GN=SSB PE=1 SV=2	0.901107	13.3677	2.59674	0.0353994	0.151385	-3.96693	0.296735	3	3	FALSE	FALSE	FALSE	1.451	0.819916
P06454	PTMA	Prothymosin alpha OS=Homo sapiens OX=9606 GN=PTMA PE=1 SV=2	0.976419	9.28593	1.81757	0.1117	0.300694	-5.0859	0.730516	3	3	FALSE	FALSE	FALSE	0.951948	0.521875
P06493	CDK1	Cyclin-dependent kinase 1 OS=Homo sapiens OX=9606 GN=CDK1 PE=1 SV=3	0.684124	12.8417	2.10702	0.0728622	0.230924	-4.67864	0.222661	3	3	FALSE	FALSE	FALSE	1.1375	0.636531
P06576	ATP5F1B	ATP synthase subunit beta, mitochondrial OS=Homo sapiens OX=9606 GN=ATP5F1B PE=1 SV=3	0.0484603	13.4658	0.150181	0.884831	0.936642	-6.58587	0.213792	3	3	FALSE	FALSE	FALSE	0.0531395	0.0284265
P06730	EIF4E	Eukaryotic translation initiation factor 4E OS=Homo sapiens OX=9606 GN=EIF4E PE=1 SV=2	0.213465	12.5432	0.562849	0.590993	0.741555	-6.42484	0.338406	3	3	FALSE	FALSE	FALSE	0.228418	0.129856
P06733	ENO1	Alpha-enolase OS=Homo sapiens OX=9606 GN=ENO1 PE=1 SV=2	0.0916426	13.8511	0.293076	0.777909	0.873246	-6.55064	0.129419	3	3	FALSE	FALSE	FALSE	0.109071	0.0588632
P06737	PYGL	Glycogen phosphorylase, liver form OS=Homo sapiens OX=9606 GN=PYGL PE=1 SV=4	4.05192	8.20927	6.55228	0.000586932	0.0214161	0.35475	0.699454	2	3	FALSE	TRUE	TRUE	3.23141	1.66926
P06744	GPI	Glucose-6-phosphate isomerase OS=Homo sapiens OX=9606 GN=GPI PE=1 SV=4	0.194044	13.9701	0.583425	0.577801	0.732524	-6.41222	0.225843	3	3	FALSE	FALSE	FALSE	0.238222	0.135178
P06746	POLB	DNA polymerase beta OS=Homo sapiens OX=9606 GN=POLB PE=1 SV=3	-0.265926	11.8051	-0.596999	0.569192	0.730001	-6.40367	0.483932	3	3	FALSE	FALSE	FALSE	0.244742	0.136677
P06748	NPM1	Nucleophosmin OS=Homo sapiens OX=9606 GN=NPM1 PE=1 SV=2	0.108524	13.4083	0.347033	0.738703	0.844534	-6.53156	0.172564	3	3	FALSE	FALSE	FALSE	0.13153	0.073383
P07093	SERPINE2	Glia-derived nexin OS=Homo sapiens OX=9606 GN=SERPINE2 PE=1 SV=1	-0.833861	6.18606	-1.38582	0.237322	0.449087	-5.27173	0.251771	2	1	TRUE	TRUE	FALSE	0.624661	0.347669
P07195	LDHB	L-lactate dehydrogenase B chain OS=Homo sapiens OX=9606 GN=LDHB PE=1 SV=2	1.14749	11.5323	2.23304	0.0754055	0.234383	-4.28843	0.207651	1	3	FALSE	TRUE	FALSE	1.1226	0.630073
P07311	ACYP1	Acylphosphatase-1 OS=Homo sapiens OX=9606 GN=ACYP1 PE=1 SV=2	1.11463	10.9323	2.1266	0.0707797	0.22656	-4.65055	0.668611	3	3	FALSE	FALSE	FALSE	1.15009	0.644817
P07384	CAPN1	Calpain-1 catalytic subunit OS=Homo sapiens OX=9606 GN=CAPN1 PE=1 SV=1	-1.16464	8.69762	-1.39466	0.205519	0.416032	-5.63794	1.18497	3	3	FALSE	FALSE	FALSE	0.687147	0.380874
P07437	TUBB	Tubulin beta chain OS=Homo sapiens OX=9606 GN=TUBB PE=1 SV=2	0.71542	13.6033	1.12962	0.295629	0.515256	-5.94209	0.696491	3	3	FALSE	FALSE	FALSE	0.529253	0.287977
P07686	HEXB	Beta-hexosaminidase subunit beta OS=Homo sapiens OX=9606 GN=HEXB PE=1 SV=3	1.01916	7.36493	0.926497	0.396354	0.595915	-5.80432	1.3537	1	3	FALSE	TRUE	FALSE	0.401917	0.224816
P07711	CTSL	Cathepsin L1 OS=Homo sapiens OX=9606 GN=CTSL PE=1 SV=2	1.24754	9.30148	1.20875	0.271912	0.488081	-5.74585	1.38994	3	2	TRUE	FALSE	FALSE	0.565572	0.311508
P07814	EPRS1	Bifunctional glutamate/proline--tRNA ligase OS=Homo sapiens OX=9606 GN=EPRS1 PE=1 SV=5	0.475902	15.1391	1.54137	0.166861	0.370914	-5.45414	0.12858	3	3	FALSE	FALSE	FALSE	0.777646	0.430727
P07858	CTSB	Cathepsin B OS=Homo sapiens OX=9606 GN=CTSB PE=1 SV=3	-0.349482	8.55777	-0.573502	0.584142	0.736378	-6.41836	0.777381	3	3	FALSE	FALSE	FALSE	0.233482	0.132899
P07900	HSP90AA1	Heat shock protein HSP 90-alpha OS=Homo sapiens OX=9606 GN=HSP90AA1 PE=1 SV=5	3.70758	12.0783	6.04756	0.000504803	0.0197562	0.37179	0.66911	3	3	FALSE	FALSE	TRUE	3.29688	1.7043
P07910	HNRNPC	Heterogeneous nuclear ribonucleoproteins C1/C2 OS=Homo sapiens OX=9606 GN=HNRNPC PE=1 SV=4	1.44878	11.0688	3.69262	0.0076439	0.0678494	-2.40611	0.405249	3	3	FALSE	FALSE	TRUE	2.11669	1.16845
P07919	UQCRH	Cytochrome b-c1 complex subunit 6, mitochondrial OS=Homo sapiens OX=9606 GN=UQCRH PE=1 SV=2	0.678775	10.2985	1.60106	0.15313	0.354749	-5.37678	0.448286	3	3	FALSE	FALSE	FALSE	0.814941	0.450078
P07992	ERCC1	DNA excision repair protein ERCC-1 OS=Homo sapiens OX=9606 GN=ERCC1 PE=1 SV=1	1.6398	7.16959	1.49332	0.195074	0.407336	-5.20193	1.35075	3	1	TRUE	FALSE	FALSE	0.709801	0.390047
P08133	ANXA6	Annexin A6 OS=Homo sapiens OX=9606 GN=ANXA6 PE=1 SV=3	0.219343	13.501	0.623718	0.552466	0.718742	-6.38632	0.313792	3	3	FALSE	FALSE	FALSE	0.257694	0.143427
P08195	SLC3A2	4F2 cell-surface antigen heavy chain OS=Homo sapiens OX=9606 GN=SLC3A2 PE=1 SV=3	0.222245	11.1045	0.601373	0.566433	0.728634	-6.40088	0.364126	3	3	FALSE	FALSE	FALSE	0.246851	0.13749
P08237	PFKM	ATP-dependent 6-phosphofructokinase, muscle type OS=Homo sapiens OX=9606 GN=PFKM PE=1 SV=2	-0.333966	11.6302	-0.978497	0.36023	0.572247	-6.09583	0.280576	3	3	FALSE	FALSE	FALSE	0.443421	0.242417
P08238	HSP90AB1	Heat shock protein HSP 90-beta OS=Homo sapiens OX=9606 GN=HSP90AB1 PE=1 SV=4	1.26523	12.0662	2.35562	0.0504448	0.185611	-4.3191	0.631431	3	3	FALSE	FALSE	FALSE	1.29718	0.731396
P08240	SRPRA	Signal recognition particle receptor subunit alpha OS=Homo sapiens OX=9606 GN=SRPRA PE=1 SV=2	-1.0688	9.33545	-0.834232	0.431527	0.624096	-6.22677	1.84803	3	3	FALSE	FALSE	FALSE	0.364992	0.204749
P08243	ASNS	Asparagine synthetase [glutamine-hydrolyzing] OS=Homo sapiens OX=9606 GN=ASNS PE=1 SV=4	1.61168	9.63666	4.11127	0.00617944	0.0621391	-2.00663	0.257393	2	3	FALSE	TRUE	TRUE	2.20905	1.20664
P08397	HMBS	Porphobilinogen deaminase OS=Homo sapiens OX=9606 GN=HMBS PE=1 SV=2	3.2983	7.93279	3.80092	0.0124103	0.087584	-2.47036	0.983878	1	3	FALSE	TRUE	TRUE	1.90622	1.05758
P08559	PDHA1	Pyruvate dehydrogenase E1 component subunit alpha, somatic form, mitochondrial OS=Homo sapiens OX=9606 GN=PDHA1 PE=1 SV=3	0.541583	12.6894	1.54705	0.165507	0.369814	-5.44684	0.307742	3	3	FALSE	FALSE	FALSE	0.781183	0.432017
P08574	CYC1	Cytochrome c1, heme protein, mitochondrial OS=Homo sapiens OX=9606 GN=CYC1 PE=1 SV=3	-0.867098	9.77229	-1.5581	0.169861	0.375	-5.33182	0.621	3	2	TRUE	FALSE	FALSE	0.769908	0.425969
P08579	SNRPB2	U2 small nuclear ribonucleoprotein B'' OS=Homo sapiens OX=9606 GN=SNRPB2 PE=1 SV=1	1.9119	9.5782	2.49186	0.0412769	0.167111	-4.12026	1.1335	3	3	FALSE	FALSE	TRUE	1.38429	0.776994
P08621	SNRNP70	U1 small nuclear ribonucleoprotein 70 kDa OS=Homo sapiens OX=9606 GN=SNRNP70 PE=1 SV=2	1.53506	9.04722	1.85342	0.122496	0.314832	-4.76392	0.917159	1	3	FALSE	TRUE	FALSE	0.91188	0.501921
P08708	RPS17	40S ribosomal protein S17 OS=Homo sapiens OX=9606 GN=RPS17 PE=1 SV=2	0.443793	11.5066	1.34982	0.218839	0.429412	-5.69212	0.232017	3	3	FALSE	FALSE	FALSE	0.659874	0.367126
P08865	RPSA	40S ribosomal protein SA OS=Homo sapiens OX=9606 GN=RPSA PE=1 SV=4	1.03401	9.79299	2.55162	0.037814	0.157031	-4.0329	0.445359	3	3	FALSE	FALSE	TRUE	1.42235	0.804014
P09001	MRPL3	39S ribosomal protein L3, mitochondrial OS=Homo sapiens OX=9606 GN=MRPL3 PE=1 SV=1	2.28557	9.51614	5.27301	0.00113382	0.0281602	-0.44681	0.473495	3	3	FALSE	FALSE	TRUE	2.94546	1.55036
P09110	ACAA1	3-ketoacyl-CoA thiolase, peroxisomal OS=Homo sapiens OX=9606 GN=ACAA1 PE=1 SV=2	-0.542046	9.27049	-0.916396	0.389753	0.594255	-6.1542	0.816584	3	3	FALSE	FALSE	FALSE	0.40921	0.226027
P09132	SRP19	Signal recognition particle 19 kDa protein OS=Homo sapiens OX=9606 GN=SRP19 PE=1 SV=3	2.45177	8.00017	3.3116	0.029127	0.138222	-3.15641	0.751715	2	1	TRUE	TRUE	TRUE	1.5357	0.859423
P09417	QDPR	Dihydropteridine reductase OS=Homo sapiens OX=9606 GN=QDPR PE=1 SV=2	-0.638947	10.4281	-1.99226	0.0863453	0.25402	-4.84204	0.186708	3	3	FALSE	FALSE	FALSE	1.06376	0.595132
P09429	HMGB1	High mobility group protein B1 OS=Homo sapiens OX=9606 GN=HMGB1 PE=1 SV=3	-0.478118	12.3795	-0.988699	0.355547	0.570776	-6.08596	0.540013	3	3	FALSE	FALSE	FALSE	0.449102	0.243534
P09493	TPM1	Tropomyosin alpha-1 chain OS=Homo sapiens OX=9606 GN=TPM1 PE=1 SV=2	0.771423	10.8714	0.733061	0.496153	0.677359	-5.96648	1.27999	1	3	FALSE	TRUE	FALSE	0.304384	0.169181
P09496	CLTA	Clathrin light chain A OS=Homo sapiens OX=9606 GN=CLTA PE=1 SV=1	1.32374	10.2228	1.98219	0.103785	0.28576	-4.60314	0.622278	1	3	FALSE	TRUE	FALSE	0.983866	0.543999
P09497	CLTB	Clathrin light chain B OS=Homo sapiens OX=9606 GN=CLTB PE=1 SV=1	1.32024	9.36759	2.30898	0.0540411	0.192801	-4.38696	0.777172	3	3	FALSE	FALSE	FALSE	1.26728	0.71489
P09543	CNP	2',3'-cyclic-nucleotide 3'-phosphodiesterase OS=Homo sapiens OX=9606 GN=CNP PE=1 SV=2	0.554729	11.4664	1.19576	0.270486	0.487215	-5.87002	0.567521	3	3	FALSE	FALSE	FALSE	0.567855	0.31228
P09622	DLD	Dihydrolipoyl dehydrogenase, mitochondrial OS=Homo sapiens OX=9606 GN=DLD PE=1 SV=2	1.84334	12.4824	5.57908	0.000816073	0.0243489	-0.112699	0.245195	3	3	FALSE	FALSE	TRUE	3.08827	1.61352
P09651	HNRNPA1	Heterogeneous nuclear ribonucleoprotein A1 OS=Homo sapiens OX=9606 GN=HNRNPA1 PE=1 SV=5	0.666431	11.3268	1.89314	0.099949	0.277899	-4.98124	0.265249	3	3	FALSE	FALSE	FALSE	1.00022	0.556113
P09661	SNRPA1	U2 small nuclear ribonucleoprotein A' OS=Homo sapiens OX=9606 GN=SNRPA1 PE=1 SV=2	-0.392794	10.2048	-0.805692	0.446761	0.635803	-6.25068	0.607532	3	3	FALSE	FALSE	FALSE	0.349925	0.196677
P09669	COX6C	Cytochrome c oxidase subunit 6C OS=Homo sapiens OX=9606 GN=COX6C PE=1 SV=2	0.156619	10.0851	0.381831	0.713845	0.828831	-6.51761	0.455229	3	3	FALSE	FALSE	FALSE	0.146396	0.0815341
P09874	PARP1	Poly [ADP-ribose] polymerase 1 OS=Homo sapiens OX=9606 GN=PARP1 PE=1 SV=4	-0.656214	16.0984	-2.12952	0.0704744	0.226412	-4.64636	0.121906	3	3	FALSE	FALSE	FALSE	1.15197	0.6451
P09884	POLA1	DNA polymerase alpha catalytic subunit OS=Homo sapiens OX=9606 GN=POLA1 PE=1 SV=2	-0.823093	11.21	-1.53264	0.168963	0.374619	-5.46534	0.648329	3	3	FALSE	FALSE	FALSE	0.772209	0.42641
P09972	ALDOC	Fructose-bisphosphate aldolase C OS=Homo sapiens OX=9606 GN=ALDOC PE=1 SV=2	-0.478849	7.54001	-0.652614	0.534715	0.705479	-6.3668	1.01688	3	3	FALSE	FALSE	FALSE	0.271878	0.151516
P0C7P0	CISD3	CDGSH iron-sulfur domain-containing protein 3, mitochondrial OS=Homo sapiens OX=9606 GN=CISD3 PE=1 SV=1	1.18359	8.26166	1.7426	0.155578	0.357843	-4.86629	0.575353	1	2	TRUE	TRUE	FALSE	0.808052	0.446307
P0CG22	DHRS4L1	Putative dehydrogenase/reductase SDR family member 4-like 1 OS=Homo sapiens OX=9606 GN=DHRS4L1 PE=5 SV=1	0.749606	9.37548	1.22277	0.275452	0.491702	-5.50823	0.504486	1	3	FALSE	TRUE	FALSE	0.559954	0.308298
P0DME0	SETSIP	Protein SETSIP OS=Homo sapiens OX=9606 GN=SETSIP PE=1 SV=1	1.11811	11.7423	1.84946	0.137292	0.334553	-4.74242	0.269561	1	2	TRUE	TRUE	FALSE	0.862354	0.475536
P0DMV9	HSPA1B	Heat shock 70 kDa protein 1B OS=Homo sapiens OX=9606 GN=HSPA1B PE=1 SV=1	0.362663	14.323	1.08048	0.315527	0.53408	-5.99382	0.201918	3	3	FALSE	FALSE	FALSE	0.500964	0.272394
P0DP25	CALM3	Calmodulin-3 OS=Homo sapiens OX=9606 GN=CALM3 PE=1 SV=1	-0.389212	12.158	-0.863367	0.416361	0.611061	-6.20166	0.540301	3	3	FALSE	FALSE	FALSE	0.38053	0.213916
P0DPB6	POLR1D	DNA-directed RNA polymerases I and III subunit RPAC2 OS=Homo sapiens OX=9606 GN=POLR1D PE=1 SV=1	0.372172	8.74567	0.544206	0.609483	0.754333	-6.09484	0.654445	3	1	TRUE	FALSE	FALSE	0.215039	0.122437
P10412	H1-4	Histone H1.4 OS=Homo sapiens OX=9606 GN=H1-4 PE=1 SV=2	3.54152	10.8338	1.45278	0.219188	0.429562	-5.19727	3.88711	2	1	TRUE	TRUE	FALSE	0.659183	0.366974
P10515	DLAT	Dihydrolipoyllysine-residue acetyltransferase component of pyruvate dehydrogenase complex, mitochondrial OS=Homo sapiens OX=9606 GN=DLAT PE=1 SV=3	1.23667	11.721	2.62126	0.0341549	0.150234	-3.93108	0.597444	3	3	FALSE	FALSE	TRUE	1.46655	0.823233
P10586	PTPRF	Receptor-type tyrosine-protein phosphatase F OS=Homo sapiens OX=9606 GN=PTPRF PE=1 SV=2	-0.134037	9.75331	-0.312125	0.763982	0.863287	-6.54426	0.390192	3	3	FALSE	FALSE	FALSE	0.116917	0.0638447
P10599	TXN	Thioredoxin OS=Homo sapiens OX=9606 GN=TXN PE=1 SV=3	0.553732	10.2362	1.80125	0.114407	0.303743	-5.10831	0.14553	3	3	FALSE	FALSE	FALSE	0.941547	0.517494
P10606	COX5B	Cytochrome c oxidase subunit 5B, mitochondrial OS=Homo sapiens OX=9606 GN=COX5B PE=1 SV=2	-0.0440337	10.7608	-0.0811807	0.937557	0.965209	-6.5948	0.734926	3	3	FALSE	FALSE	FALSE	0.0280025	0.0153787
P10809	HSPD1	60 kDa heat shock protein, mitochondrial OS=Homo sapiens OX=9606 GN=HSPD1 PE=1 SV=2	0.838184	13.3392	2.61457	0.0344897	0.150431	-3.94086	0.178206	3	3	FALSE	FALSE	FALSE	1.46231	0.822661
P11021	HSPA5	Endoplasmic reticulum chaperone BiP OS=Homo sapiens OX=9606 GN=HSPA5 PE=1 SV=2	0.543326	13.8139	1.59449	0.154588	0.356837	-5.38536	0.278151	3	3	FALSE	FALSE	FALSE	0.810825	0.447531
P11142	HSPA8	Heat shock cognate 71 kDa protein OS=Homo sapiens OX=9606 GN=HSPA8 PE=1 SV=1	-0.248887	14.8344	-0.768425	0.46721	0.653462	-6.28086	0.214193	3	3	FALSE	FALSE	FALSE	0.330488	0.18478
P11171	EPB41	Protein 4.1 OS=Homo sapiens OX=9606 GN=EPB41 PE=1 SV=4	-2.74837	10.9827	-6.16487	0.000813328	0.0243489	0.037767	0.364543	3	2	TRUE	FALSE	TRUE	3.08973	1.61352
P11172	UMPS	Uridine 5'-monophosphate synthase OS=Homo sapiens OX=9606 GN=UMPS PE=1 SV=1	-0.895002	8.54929	-1.02362	0.363292	0.574776	-5.64923	1.07165	1	2	TRUE	TRUE	FALSE	0.439745	0.240501
P11177	PDHB	Pyruvate dehydrogenase E1 component subunit beta, mitochondrial OS=Homo sapiens OX=9606 GN=PDHB PE=1 SV=3	0.623784	12.1161	1.94162	0.0930524	0.265906	-4.91341	0.208374	3	3	FALSE	FALSE	FALSE	1.03127	0.575273
P11233	RALA	Ras-related protein Ral-A OS=Homo sapiens OX=9606 GN=RALA PE=1 SV=1	0.0446093	10.1459	0.0633533	0.951245	0.970406	-6.59624	0.992914	3	3	FALSE	FALSE	FALSE	0.0217074	0.0130467
P11274	BCR	Breakpoint cluster region protein OS=Homo sapiens OX=9606 GN=BCR PE=1 SV=2	-0.56704	10.901	-0.998124	0.356487	0.571393	-5.96493	0.728357	3	2	TRUE	FALSE	FALSE	0.447957	0.243065
P11310	ACADM	Medium-chain specific acyl-CoA dehydrogenase, mitochondrial OS=Homo sapiens OX=9606 GN=ACADM PE=1 SV=1	0.857628	11.7636	1.89551	0.0996007	0.277229	-4.97794	0.546698	3	3	FALSE	FALSE	FALSE	1.00174	0.557161
P11387	TOP1	DNA topoisomerase 1 OS=Homo sapiens OX=9606 GN=TOP1 PE=1 SV=2	1.044	12.3154	2.4794	0.0420394	0.168614	-4.13847	0.431073	3	3	FALSE	FALSE	TRUE	1.37634	0.773105
P11413	G6PD	Glucose-6-phosphate 1-dehydrogenase OS=Homo sapiens OX=9606 GN=G6PD PE=1 SV=4	0.44879	11.7124	0.912336	0.391745	0.594255	-6.15791	0.639141	3	3	FALSE	FALSE	FALSE	0.406997	0.226027
P11441	UBL4A	Ubiquitin-like protein 4A OS=Homo sapiens OX=9606 GN=UBL4A PE=1 SV=1	-0.664934	10.6534	-1.32845	0.231984	0.442225	-5.61012	0.404593	3	2	TRUE	FALSE	FALSE	0.634541	0.354356
P11586		C-1-tetrahydrofolate synthase, cytoplasmic OS=Homo sapiens OX=9606 GN=MTHFD1 PE=1 SV=3	0.643527	13.4813	1.73882	0.125356	0.31919	-5.19337	0.364699	3	3	FALSE	FALSE	FALSE	0.901856	0.495951
P11717	IGF2R	Cation-independent mannose-6-phosphate receptor OS=Homo sapiens OX=9606 GN=IGF2R PE=1 SV=3	-0.761322	9.5077	-1.63799	0.145165	0.345268	-5.32824	0.577846	3	3	FALSE	FALSE	FALSE	0.838138	0.461843
P11908	PRPS2	Ribose-phosphate pyrophosphokinase 2 OS=Homo sapiens OX=9606 GN=PRPS2 PE=1 SV=2	0.513817	12.4855	1.59642	0.154157	0.356218	-5.38284	0.210748	3	3	FALSE	FALSE	FALSE	0.812035	0.448284
P11940	PABPC1	Polyadenylate-binding protein 1 OS=Homo sapiens OX=9606 GN=PABPC1 PE=1 SV=2	0.182669	12.9449	0.603794	0.56491	0.727762	-6.39932	0.0994842	3	3	FALSE	FALSE	FALSE	0.248021	0.138011
P12004	PCNA	Proliferating cell nuclear antigen OS=Homo sapiens OX=9606 GN=PCNA PE=1 SV=1	1.49876	10.5503	2.80472	0.0374155	0.156636	-3.5846	0.289418	1	3	FALSE	TRUE	TRUE	1.42695	0.80511
P12081	HARS1	Histidine--tRNA ligase, cytoplasmic OS=Homo sapiens OX=9606 GN=HARS1 PE=1 SV=2	0.496781	14.1726	1.6596	0.140687	0.338673	-5.29962	0.0869168	3	3	FALSE	FALSE	FALSE	0.851745	0.47022
P12235	SLC25A4	ADP/ATP translocase 1 OS=Homo sapiens OX=9606 GN=SLC25A4 PE=1 SV=4	1.10077	8.44821	2.14695	0.0840886	0.250015	-4.39642	0.202157	3	1	TRUE	FALSE	FALSE	1.07526	0.602034
P12236	SLC25A6	ADP/ATP translocase 3 OS=Homo sapiens OX=9606 GN=SLC25A6 PE=1 SV=4	0.288153	10.529	0.597171	0.569083	0.730001	-6.40356	0.620026	3	3	FALSE	FALSE	FALSE	0.244824	0.136677
P12268	IMPDH2	Inosine-5'-monophosphate dehydrogenase 2 OS=Homo sapiens OX=9606 GN=IMPDH2 PE=1 SV=2	2.58059	10.4864	5.36303	0.00102798	0.0277467	-0.347059	0.61904	3	3	FALSE	FALSE	TRUE	2.98802	1.55679
P12270	TPR	Nucleoprotein TPR OS=Homo sapiens OX=9606 GN=TPR PE=1 SV=3	1.12627	12.6244	3.0249	0.0191072	0.110659	-3.34423	0.369036	3	3	FALSE	FALSE	TRUE	1.7188	0.956012
P12277	CKB	Creatine kinase B-type OS=Homo sapiens OX=9606 GN=CKB PE=1 SV=1	4.36296	9.81446	7.00444	0.000408635	0.0189797	0.701108	0.818377	2	3	FALSE	TRUE	TRUE	3.38866	1.72171
P12532	CKMT1A; CKMT1B	Creatine kinase U-type, mitochondrial OS=Homo sapiens OX=9606 GN=CKMT1A PE=1 SV=1	0.183583	11.8445	0.542638	0.604115	0.750928	-6.43684	0.256686	3	3	FALSE	FALSE	FALSE	0.218881	0.124402
P12694	BCKDHA	2-oxoisovalerate dehydrogenase subunit alpha, mitochondrial OS=Homo sapiens OX=9606 GN=BCKDHA PE=1 SV=2	-0.698892	10.382	-1.09533	0.309403	0.527825	-5.97836	0.878276	3	3	FALSE	FALSE	FALSE	0.509476	0.27751
P12956	XRCC6	X-ray repair cross-complementing protein 6 OS=Homo sapiens OX=9606 GN=XRCC6 PE=1 SV=2	1.05788	14.026	3.40189	0.0113043	0.0822507	-2.80797	0.161849	3	3	FALSE	FALSE	TRUE	1.94676	1.08486
P13010	XRCC5	X-ray repair cross-complementing protein 5 OS=Homo sapiens OX=9606 GN=XRCC5 PE=1 SV=3	1.2136	13.8522	3.96267	0.00537439	0.058328	-2.04357	0.139904	3	3	FALSE	FALSE	TRUE	2.26967	1.23412
P13073	COX4I1	Cytochrome c oxidase subunit 4 isoform 1, mitochondrial OS=Homo sapiens OX=9606 GN=COX4I1 PE=1 SV=1	0.0331829	8.46069	0.0309111	0.976198	0.98628	-6.59795	1.67013	3	3	FALSE	FALSE	FALSE	0.0104621	0.00599977
P13489	RNH1	Ribonuclease inhibitor OS=Homo sapiens OX=9606 GN=RNH1 PE=1 SV=2	2.11618	9.34919	2.16574	0.0821066	0.247644	-4.37284	1.16173	1	3	FALSE	TRUE	FALSE	1.08562	0.606172
P13639	EEF2	Elongation factor 2 OS=Homo sapiens OX=9606 GN=EEF2 PE=1 SV=4	0.236234	16.2369	0.769292	0.466727	0.653462	-6.28017	0.128952	3	3	FALSE	FALSE	FALSE	0.330937	0.18478
P13640	MT1G	Metallothionein-1G OS=Homo sapiens OX=9606 GN=MT1G PE=1 SV=2	0.889034	8.14596	1.28663	0.266933	0.483512	-5.37988	0.611974	1	2	TRUE	TRUE	FALSE	0.573598	0.315593
P13645	KRT10	Keratin, type I cytoskeletal 10 OS=Homo sapiens OX=9606 GN=KRT10 PE=1 SV=6	2.59012	11.5404	2.09271	0.0744213	0.233573	-4.69912	1.46019	3	3	FALSE	FALSE	FALSE	1.1283	0.631578
P13667	PDIA4	Protein disulfide-isomerase A4 OS=Homo sapiens OX=9606 GN=PDIA4 PE=1 SV=2	3.85707	10.3059	2.92772	0.0219399	0.122135	-3.48466	1.62888	3	3	FALSE	FALSE	TRUE	1.65876	0.913159
P13693	TPT1	Translationally-controlled tumor protein OS=Homo sapiens OX=9606 GN=TPT1 PE=1 SV=1	1.87192	9.71226	1.94321	0.0928337	0.265906	-4.91118	1.34706	3	3	FALSE	FALSE	FALSE	1.03229	0.575273
P13797	PLS3	Plastin-3 OS=Homo sapiens OX=9606 GN=PLS3 PE=1 SV=4	5.75016	9.42536	7.1844	0.000355645	0.0187476	0.8323	1.12144	2	3	FALSE	TRUE	TRUE	3.44898	1.72705
P13804	ETFA	Electron transfer flavoprotein subunit alpha, mitochondrial OS=Homo sapiens OX=9606 GN=ETFA PE=1 SV=1	1.19313	8.60927	1.84592	0.114077	0.303461	-4.95917	0.540729	2	3	FALSE	TRUE	FALSE	0.942802	0.517897
P13807	GYS1	Glycogen [starch] synthase, muscle OS=Homo sapiens OX=9606 GN=GYS1 PE=1 SV=2	-0.12633	7.70999	-0.215866	0.839543	0.91307	-6.17654	0.103107	1	2	TRUE	TRUE	FALSE	0.075957	0.0394962
P13861	PRKAR2A	cAMP-dependent protein kinase type II-alpha regulatory subunit OS=Homo sapiens OX=9606 GN=PRKAR2A PE=1 SV=2	2.22895	8.15744	2.63056	0.0336945	0.149339	-3.91748	1.24785	3	3	FALSE	FALSE	TRUE	1.47244	0.825827
P13984	GTF2F2	General transcription factor IIF subunit 2 OS=Homo sapiens OX=9606 GN=GTF2F2 PE=1 SV=2	-0.854408	11.2018	-2.19687	0.0637867	0.212595	-4.54939	0.400293	3	3	FALSE	FALSE	FALSE	1.19527	0.672447
P13995	MTHFD2	Bifunctional methylenetetrahydrofolate dehydrogenase/cyclohydrolase, mitochondrial OS=Homo sapiens OX=9606 GN=MTHFD2 PE=1 SV=2	0.333519	11.8542	0.837928	0.429582	0.622663	-6.22362	0.363836	3	3	FALSE	FALSE	FALSE	0.366954	0.205747
P14136	GFAP	Glial fibrillary acidic protein OS=Homo sapiens OX=9606 GN=GFAP PE=1 SV=1	1.39581	7.63055	2.35267	0.0775743	0.239396	-4.16392	0.190393	2	1	TRUE	TRUE	FALSE	1.11028	0.620883
P14174	MIF	Macrophage migration inhibitory factor OS=Homo sapiens OX=9606 GN=MIF PE=1 SV=4	1.71618	9.58106	2.96089	0.0250339	0.129067	-3.4462	0.728017	2	3	FALSE	TRUE	TRUE	1.60147	0.889184
P14314	PRKCSH	Glucosidase 2 subunit beta OS=Homo sapiens OX=9606 GN=PRKCSH PE=1 SV=2	2.84203	10.299	5.891	0.00103415	0.0277467	-0.198313	0.538466	2	3	FALSE	TRUE	TRUE	2.98542	1.55679
P14324	FDPS	Farnesyl pyrophosphate synthase OS=Homo sapiens OX=9606 GN=FDPS PE=1 SV=4	2.45789	7.58038	4.70541	0.00519301	0.0581756	-1.61074	0.244427	1	3	FALSE	TRUE	TRUE	2.28458	1.23526
P14406	COX7A2	Cytochrome c oxidase subunit 7A2, mitochondrial OS=Homo sapiens OX=9606 GN=COX7A2 PE=1 SV=1	0.250341	9.51718	0.491169	0.638239	0.774383	-6.46555	0.663624	3	3	FALSE	FALSE	FALSE	0.195017	0.111044
P14618	PKM	Pyruvate kinase PKM OS=Homo sapiens OX=9606 GN=PKM PE=1 SV=4	0.472045	13.2385	1.43104	0.195248	0.407371	-5.59327	0.23443	3	3	FALSE	FALSE	FALSE	0.709413	0.39001
P14625	HSP90B1	Endoplasmin OS=Homo sapiens OX=9606 GN=HSP90B1 PE=1 SV=1	2.93494	11.0147	7.06031	0.000194735	0.0157478	1.31642	0.430787	3	3	FALSE	FALSE	TRUE	3.71055	1.80278
P14635	CCNB1	G2/mitotic-specific cyclin-B1 OS=Homo sapiens OX=9606 GN=CCNB1 PE=1 SV=1	2.10678	10.3663	6.70027	0.000269807	0.0165931	0.995823	0.17934	3	3	FALSE	FALSE	TRUE	3.56895	1.78007
P14649	MYL6B	Myosin light chain 6B OS=Homo sapiens OX=9606 GN=MYL6B PE=1 SV=1	0.906922	7.45635	1.41179	0.230118	0.442225	-5.24297	0.447042	1	2	TRUE	TRUE	FALSE	0.638049	0.354356
P14678	SNRPB	Small nuclear ribonucleoprotein-associated proteins B and B' OS=Homo sapiens OX=9606 GN=SNRPB PE=1 SV=2	1.19696	11.4724	2.86813	0.0238937	0.12647	-3.57111	0.416244	3	3	FALSE	FALSE	TRUE	1.62172	0.898012
P14854	COX6B1	Cytochrome c oxidase subunit 6B1 OS=Homo sapiens OX=9606 GN=COX6B1 PE=1 SV=2	0.501286	8.09601	0.64529	0.54694	0.714952	-6.16731	1.00745	2	2	TRUE	TRUE	FALSE	0.262061	0.145723
P14866	HNRNPL	Heterogeneous nuclear ribonucleoprotein L OS=Homo sapiens OX=9606 GN=HNRNPL PE=1 SV=2	2.28208	10.3791	4.35105	0.00330101	0.0471078	-1.5418	0.670422	3	3	FALSE	FALSE	TRUE	2.48135	1.32691
P14868	DARS1	Aspartate--tRNA ligase, cytoplasmic OS=Homo sapiens OX=9606 GN=DARS1 PE=1 SV=2	0.428004	14.3646	1.22489	0.259992	0.475271	-5.83742	0.2813	3	3	FALSE	FALSE	FALSE	0.585041	0.323058
P14927	UQCRB	Cytochrome b-c1 complex subunit 7 OS=Homo sapiens OX=9606 GN=UQCRB PE=1 SV=2	0.758721	11.2668	2.14267	0.0691158	0.223158	-4.62747	0.289144	3	3	FALSE	FALSE	FALSE	1.16042	0.651388
P15170	GSPT1	Eukaryotic peptide chain release factor GTP-binding subunit ERF3A OS=Homo sapiens OX=9606 GN=GSPT1 PE=1 SV=1	-0.30237	13.3437	-0.962296	0.367762	0.577465	-6.11134	0.167514	3	3	FALSE	FALSE	FALSE	0.434433	0.238474
P15291	B4GALT1	Beta-1,4-galactosyltransferase 1 OS=Homo sapiens OX=9606 GN=B4GALT1 PE=1 SV=5	-0.0622283	6.87126	-0.0908665	0.930129	0.962935	-6.59386	0.999762	3	3	FALSE	FALSE	FALSE	0.031457	0.0164031
P15311	EZR	Ezrin OS=Homo sapiens OX=9606 GN=EZR PE=1 SV=4	0.408612	14.6075	1.11113	0.302992	0.5221	-5.96174	0.358731	3	3	FALSE	FALSE	FALSE	0.518569	0.282246
P15531	NME1	Nucleoside diphosphate kinase A OS=Homo sapiens OX=9606 GN=NME1 PE=1 SV=1	0.793474	11.0364	2.17051	0.072679	0.230626	-4.521	0.135386	2	3	FALSE	TRUE	FALSE	1.13859	0.637091
P15880	RPS2	40S ribosomal protein S2 OS=Homo sapiens OX=9606 GN=RPS2 PE=1 SV=2	0.684111	13.2787	1.91708	0.0964825	0.271014	-4.9478	0.328538	3	3	FALSE	FALSE	FALSE	1.01555	0.567009
P15924	DSP	Desmoplakin OS=Homo sapiens OX=9606 GN=DSP PE=1 SV=3	3.46515	8.50774	6.09502	0.00048154	0.0194647	0.419116	0.605446	3	3	FALSE	FALSE	TRUE	3.31737	1.71075
P16104	H2AX	Histone H2AX OS=Homo sapiens OX=9606 GN=H2AX PE=1 SV=2	0.125111	11.0727	0.210438	0.841563	0.914576	-6.23546	0.46068	1	3	FALSE	TRUE	FALSE	0.0749134	0.0387803
P16152	CBR1	Carbonyl reductase [NADPH] 1 OS=Homo sapiens OX=9606 GN=CBR1 PE=1 SV=3	0.35406	12.7839	0.919815	0.388082	0.593146	-6.15106	0.389027	3	3	FALSE	FALSE	FALSE	0.411076	0.226838
P16402	H1-3	Histone H1.3 OS=Homo sapiens OX=9606 GN=H1-3 PE=1 SV=2	2.25672	5.95535	2.27826	0.0842222	0.250015	-4.24815	1.3163	1	2	TRUE	TRUE	FALSE	1.07457	0.602034
P16403	H1-2	Histone H1.2 OS=Homo sapiens OX=9606 GN=H1-2 PE=1 SV=2	0.871862	10.7053	0.733967	0.486675	0.66866	-6.30769	1.72999	3	3	FALSE	FALSE	FALSE	0.312761	0.174795
P16615	ATP2A2	Sarcoplasmic/endoplasmic reticulum calcium ATPase 2 OS=Homo sapiens OX=9606 GN=ATP2A2 PE=1 SV=1	0.441634	11.165	1.437	0.193609	0.405589	-5.58589	0.145773	3	3	FALSE	FALSE	FALSE	0.713075	0.391914
P16949	STMN1	Stathmin OS=Homo sapiens OX=9606 GN=STMN1 PE=1 SV=3	0.264741	9.55879	0.570201	0.58626	0.738327	-6.42038	0.536979	3	3	FALSE	FALSE	FALSE	0.23191	0.131751
P16989	YBX3	Y-box-binding protein 3 OS=Homo sapiens OX=9606 GN=YBX3 PE=1 SV=4	0.593286	9.25688	1.41434	0.199906	0.411112	-5.61386	0.478644	3	3	FALSE	FALSE	FALSE	0.699175	0.38604
P17096	HMGA1	High mobility group protein HMG-I/HMG-Y OS=Homo sapiens OX=9606 GN=HMGA1 PE=1 SV=3	-0.651431	8.67906	-1.09444	0.323248	0.541823	-5.64257	0.462364	1	3	FALSE	TRUE	FALSE	0.490465	0.266143
P17480	UBTF	Nucleolar transcription factor 1 OS=Homo sapiens OX=9606 GN=UBTF PE=1 SV=1	0.288537	12.836	0.657724	0.531613	0.703966	-6.36326	0.525976	3	3	FALSE	FALSE	FALSE	0.274405	0.152448
P17568	NDUFB7	NADH dehydrogenase [ubiquinone] 1 beta subcomplex subunit 7 OS=Homo sapiens OX=9606 GN=NDUFB7 PE=1 SV=4	0.582665	9.61704	0.7101	0.504104	0.684236	-6.21361	0.987415	3	2	TRUE	FALSE	FALSE	0.29748	0.164794
P17612	PRKACA	cAMP-dependent protein kinase catalytic subunit alpha OS=Homo sapiens OX=9606 GN=PRKACA PE=1 SV=2	1.81981	6.72542	1.49043	0.195801	0.407462	-5.20533	1.53742	1	3	FALSE	TRUE	FALSE	0.708184	0.389913
P17706	PTPN2	Tyrosine-protein phosphatase non-receptor type 2 OS=Homo sapiens OX=9606 GN=PTPN2 PE=1 SV=2	0.427707	5.4672	0.732958	0.503805	0.684216	-5.90307	0.072906	2	1	TRUE	TRUE	FALSE	0.297738	0.164807
P17812	CTPS1	CTP synthase 1 OS=Homo sapiens OX=9606 GN=CTPS1 PE=1 SV=2	0.519645	9.92426	0.654923	0.533312	0.704951	-6.3652	0.914475	3	3	FALSE	FALSE	FALSE	0.273019	0.151841
P17844	DDX5	Probable ATP-dependent RNA helicase DDX5 OS=Homo sapiens OX=9606 GN=DDX5 PE=1 SV=1	1.78801	10.8285	5.76349	0.000673307	0.0214161	0.0818155	0.139948	3	3	FALSE	FALSE	TRUE	3.17179	1.66926
P17858	PFKL	ATP-dependent 6-phosphofructokinase, liver type OS=Homo sapiens OX=9606 GN=PFKL PE=1 SV=6	-1.06117	10.2945	-2.58788	0.0358607	0.152349	-3.97988	0.441087	3	3	FALSE	FALSE	TRUE	1.44538	0.817161
P17980	PSMC3	26S proteasome regulatory subunit 6A OS=Homo sapiens OX=9606 GN=PSMC3 PE=1 SV=3	1.3656	10.2459	3.80862	0.00656176	0.0632426	-2.24906	0.330815	3	3	FALSE	FALSE	TRUE	2.18298	1.19899
P17987	TCP1	T-complex protein 1 subunit alpha OS=Homo sapiens OX=9606 GN=TCP1 PE=1 SV=1	-0.670634	13.5865	-2.12657	0.0707836	0.22656	-4.65061	0.173341	3	3	FALSE	FALSE	FALSE	1.15007	0.644817
P18031	PTPN1	Tyrosine-protein phosphatase non-receptor type 1 OS=Homo sapiens OX=9606 GN=PTPN1 PE=1 SV=1	0.31581	11.1581	0.849789	0.423381	0.618198	-6.21345	0.365958	3	3	FALSE	FALSE	FALSE	0.373269	0.208872
P18074	ERCC2	General transcription and DNA repair factor IIH helicase subunit XPD OS=Homo sapiens OX=9606 GN=ERCC2 PE=1 SV=1	0.172071	9.25447	0.381115	0.714352	0.828831	-6.51791	0.557035	3	3	FALSE	FALSE	FALSE	0.146087	0.0815341
P18077	RPL35A	60S ribosomal protein L35a OS=Homo sapiens OX=9606 GN=RPL35A PE=1 SV=2	1.07041	11.8222	2.21752	0.0618668	0.208815	-4.51956	0.612962	3	3	FALSE	FALSE	FALSE	1.20854	0.680238
P18085	ARF4	ADP-ribosylation factor 4 OS=Homo sapiens OX=9606 GN=ARF4 PE=1 SV=3	0.231206	9.17507	0.499582	0.638394	0.774383	-6.25838	0.23263	2	2	TRUE	TRUE	FALSE	0.194911	0.111044
P18124	RPL7	60S ribosomal protein L7 OS=Homo sapiens OX=9606 GN=RPL7 PE=1 SV=1	1.08141	11.8051	2.79408	0.0265797	0.132727	-3.67881	0.331303	3	3	FALSE	FALSE	TRUE	1.57545	0.877041
P18583	SON	Protein SON OS=Homo sapiens OX=9606 GN=SON PE=1 SV=4	2.04444	7.93011	2.42889	0.0713721	0.227879	-4.07836	0.998716	1	2	TRUE	TRUE	FALSE	1.14647	0.642295
P18615	NELFE	Negative elongation factor E OS=Homo sapiens OX=9606 GN=NELFE PE=1 SV=3	0.302225	9.91332	0.951558	0.372821	0.580468	-6.12151	0.158749	3	3	FALSE	FALSE	FALSE	0.4285	0.236222
P18621	RPL17	60S ribosomal protein L17 OS=Homo sapiens OX=9606 GN=RPL17 PE=1 SV=3	0.66964	11.6795	1.45254	0.189397	0.399654	-5.56659	0.472563	3	3	FALSE	FALSE	FALSE	0.722627	0.398316
P18669	PGAM1	Phosphoglycerate mutase 1 OS=Homo sapiens OX=9606 GN=PGAM1 PE=1 SV=2	2.94666	9.01218	8.03451	0.00019139	0.0157478	1.40511	0.107594	2	3	FALSE	TRUE	TRUE	3.71808	1.80278
P18754	RCC1	Regulator of chromosome condensation OS=Homo sapiens OX=9606 GN=RCC1 PE=1 SV=1	0.748583	10.3152	1.05934	0.324413	0.543071	-6.01557	0.880279	3	3	FALSE	FALSE	FALSE	0.488902	0.265143
P18858	LIG1	DNA ligase 1 OS=Homo sapiens OX=9606 GN=LIG1 PE=1 SV=1	1.06468	7.8297	1.19219	0.277881	0.493989	-5.76403	1.34465	2	3	FALSE	TRUE	FALSE	0.556141	0.306282
P18859	ATP5PF	ATP synthase-coupling factor 6, mitochondrial OS=Homo sapiens OX=9606 GN=ATP5PF PE=1 SV=1	0.984963	10.6882	2.41646	0.046117	0.176999	-4.23039	0.458998	3	3	FALSE	FALSE	FALSE	1.33614	0.752029
P18887		DNA repair protein XRCC1 OS=Homo sapiens OX=9606 GN=XRCC1 PE=1 SV=2	-0.613556	5.76683	-1.30131	0.240551	0.451887	-5.64152	0.512068	2	3	FALSE	TRUE	FALSE	0.618792	0.344971
P19174	PLCG1	1-phosphatidylinositol 4,5-bisphosphate phosphodiesterase gamma-1 OS=Homo sapiens OX=9606 GN=PLCG1 PE=1 SV=1	1.10038	8.02348	1.13646	0.292943	0.513413	-5.93477	1.49808	3	3	FALSE	FALSE	FALSE	0.533217	0.289533
P19338	NCL	Nucleolin OS=Homo sapiens OX=9606 GN=NCL PE=1 SV=3	0.183127	14.555	0.507858	0.627065	0.769093	-6.45653	0.317486	3	3	FALSE	FALSE	FALSE	0.202687	0.114021
P19367	HK1	Hexokinase-1 OS=Homo sapiens OX=9606 GN=HK1 PE=1 SV=3	-1.71409	11.2766	-3.62794	0.0083302	0.0710749	-2.49452	0.601194	3	3	FALSE	FALSE	TRUE	2.07934	1.14828
P19388	POLR2E	DNA-directed RNA polymerases I, II, and III subunit RPABC1 OS=Homo sapiens OX=9606 GN=POLR2E PE=1 SV=4	0.604742	10.2202	0.889743	0.402965	0.598539	-6.17834	0.989943	3	3	FALSE	FALSE	FALSE	0.394732	0.222907
P19404	NDUFV2	NADH dehydrogenase [ubiquinone] flavoprotein 2, mitochondrial OS=Homo sapiens OX=9606 GN=NDUFV2 PE=1 SV=2	0.972146	9.89876	1.39102	0.213265	0.425546	-5.53642	0.785624	2	3	FALSE	TRUE	FALSE	0.67108	0.371053
P19447	ERCC3	General transcription and DNA repair factor IIH helicase subunit XPB OS=Homo sapiens OX=9606 GN=ERCC3 PE=1 SV=1	-1.71449	9.60254	-3.54768	0.00927604	0.0744099	-2.60503	0.605064	3	3	FALSE	FALSE	TRUE	2.03264	1.12837
P19525	EIF2AK2	Interferon-induced, double-stranded RNA-activated protein kinase OS=Homo sapiens OX=9606 GN=EIF2AK2 PE=1 SV=2	3.08524	10.0796	4.6372	0.00233847	0.0402685	-1.18744	0.707728	3	3	FALSE	FALSE	TRUE	2.63107	1.39503
P19623	SRM	Spermidine synthase OS=Homo sapiens OX=9606 GN=SRM PE=1 SV=1	1.29045	8.30808	2.04868	0.0860559	0.253458	-4.68682	0.628296	2	3	FALSE	TRUE	FALSE	1.06522	0.596095
P19784	CSNK2A2	Casein kinase II subunit alpha' OS=Homo sapiens OX=9606 GN=CSNK2A2 PE=1 SV=1	-0.972761	10.4358	-3.09278	0.0173603	0.103632	-3.2466	0.166863	3	3	FALSE	FALSE	FALSE	1.76044	0.984504
P19793	RXRA	Retinoic acid receptor RXR-alpha OS=Homo sapiens OX=9606 GN=RXRA PE=1 SV=1	-1.0896	6.33236	-2.47395	0.0558277	0.196648	-4.09675	0.175917	2	2	TRUE	TRUE	FALSE	1.25315	0.706311
P19823	ITIH2	Inter-alpha-trypsin inhibitor heavy chain H2 OS=Homo sapiens OX=9606 GN=ITIH2 PE=1 SV=2	0.509079	8.94856	0.788451	0.474081	0.658361	-5.85911	0.459606	2	1	TRUE	TRUE	FALSE	0.324147	0.181536
P20020	ATP2B1	Plasma membrane calcium-transporting ATPase 1 OS=Homo sapiens OX=9606 GN=ATP2B1 PE=1 SV=4	-0.31782	10.5575	-0.645236	0.539214	0.708535	-6.37186	0.622583	3	3	FALSE	FALSE	FALSE	0.268239	0.149639
P20042	EIF2S2	Eukaryotic translation initiation factor 2 subunit 2 OS=Homo sapiens OX=9606 GN=EIF2S2 PE=1 SV=2	-0.671214	14.1687	-2.0309	0.0815502	0.246647	-4.78726	0.24523	3	3	FALSE	FALSE	FALSE	1.08858	0.607924
P20248	CCNA2	Cyclin-A2 OS=Homo sapiens OX=9606 GN=CCNA2 PE=1 SV=2	1.25539	9.61619	1.46953	0.184883	0.395045	-5.54534	1.27139	3	3	FALSE	FALSE	FALSE	0.733103	0.403353
P20290	BTF3	Transcription factor BTF3 OS=Homo sapiens OX=9606 GN=BTF3 PE=1 SV=1	0.414282	10.5932	0.937482	0.379532	0.58658	-6.13471	0.511532	3	3	FALSE	FALSE	FALSE	0.420752	0.231673
P20340	RAB6A	Ras-related protein Rab-6A OS=Homo sapiens OX=9606 GN=RAB6A PE=1 SV=3	-0.220385	7.16626	-0.194311	0.852299	0.920036	-6.46775	1.76773	2	3	FALSE	TRUE	FALSE	0.0694079	0.0361952
P20585	MSH3	DNA mismatch repair protein Msh3 OS=Homo sapiens OX=9606 GN=MSH3 PE=1 SV=4	1.67495	7.24039	2.35747	0.0503067	0.185367	-4.31639	1.05078	3	3	FALSE	FALSE	FALSE	1.29837	0.731968
P20618	PSMB1	Proteasome subunit beta type-1 OS=Homo sapiens OX=9606 GN=PSMB1 PE=1 SV=2	2.4202	8.98954	5.23345	0.00118412	0.0285522	-0.491041	0.438124	3	3	FALSE	FALSE	TRUE	2.9266	1.54436
P20674	COX5A	Cytochrome c oxidase subunit 5A, mitochondrial OS=Homo sapiens OX=9606 GN=COX5A PE=1 SV=2	-0.00801739	11.1342	-0.017235	0.986727	0.994062	-6.59832	0.581851	3	3	FALSE	FALSE	FALSE	0.00580293	0.00258648
P20700	LMNB1	Lamin-B1 OS=Homo sapiens OX=9606 GN=LMNB1 PE=1 SV=2	1.86397	10.7355	4.24233	0.0053368	0.0581756	-1.85602	0.421432	2	3	FALSE	TRUE	TRUE	2.27272	1.23526
P20810	CAST	Calpastatin OS=Homo sapiens OX=9606 GN=CAST PE=1 SV=4	0.0179465	9.36785	0.0314157	0.97581	0.98628	-6.59794	0.781059	3	3	FALSE	FALSE	FALSE	0.0106349	0.00599977
P20936	RASA1	Ras GTPase-activating protein 1 OS=Homo sapiens OX=9606 GN=RASA1 PE=1 SV=1	1.08676	11.1049	2.77244	0.0274233	0.13518	-3.71035	0.368927	3	3	FALSE	FALSE	TRUE	1.56188	0.869088
P20962	PTMS	Parathymosin OS=Homo sapiens OX=9606 GN=PTMS PE=1 SV=2	1.10628	8.7131	1.95356	0.0914261	0.264496	-4.89663	0.657309	3	3	FALSE	FALSE	FALSE	1.03893	0.57758
P21127			-0.689215	7.79105	-0.801793	0.467139	0.653462	-5.84819	1.03895	1	2	TRUE	TRUE	FALSE	0.330554	0.18478
P21333	FLNA	Filamin-A OS=Homo sapiens OX=9606 GN=FLNA PE=1 SV=4	0.366672	13.8956	1.01	0.345922	0.562397	-6.06511	0.345916	3	3	FALSE	FALSE	FALSE	0.461022	0.249957
P21359	NF1	Neurofibromin OS=Homo sapiens OX=9606 GN=NF1 PE=1 SV=2	0.642657	7.49501	0.650512	0.539287	0.708535	-6.25643	1.51952	2	3	FALSE	TRUE	FALSE	0.26818	0.149639
P21796	VDAC1	Voltage-dependent anion-selective channel protein 1 OS=Homo sapiens OX=9606 GN=VDAC1 PE=1 SV=2	0.150436	11.9979	0.407818	0.695517	0.816229	-6.50636	0.320718	3	3	FALSE	FALSE	FALSE	0.157692	0.0881878
P21912	SDHB	Succinate dehydrogenase [ubiquinone] iron-sulfur subunit, mitochondrial OS=Homo sapiens OX=9606 GN=SDHB PE=1 SV=3	0.124086	11.6058	0.294383	0.776951	0.87255	-6.55021	0.490339	3	3	FALSE	FALSE	FALSE	0.109606	0.0592099
P21953	BCKDHB	2-oxoisovalerate dehydrogenase subunit beta, mitochondrial OS=Homo sapiens OX=9606 GN=BCKDHB PE=1 SV=2	0.508437	8.85334	1.2294	0.258398	0.473028	-5.83232	0.342729	3	3	FALSE	FALSE	FALSE	0.587711	0.325113
P21964	COMT	Catechol O-methyltransferase OS=Homo sapiens OX=9606 GN=COMT PE=1 SV=2	-0.36985	7.69581	-0.502841	0.636258	0.77339	-6.11853	0.752963	1	3	FALSE	TRUE	FALSE	0.196367	0.111602
P22033	MMUT	Methylmalonyl-CoA mutase, mitochondrial OS=Homo sapiens OX=9606 GN=MMUT PE=1 SV=4	0.0275468	12.5972	0.0821803	0.93679	0.964804	-6.59471	0.23712	3	3	FALSE	FALSE	FALSE	0.0283579	0.015561
P22059	OSBP	Oxysterol-binding protein 1 OS=Homo sapiens OX=9606 GN=OSBP PE=1 SV=1	0.316607	10.0569	0.265421	0.798285	0.887133	-6.5592	1.84244	3	3	FALSE	FALSE	FALSE	0.097842	0.0520112
P22061	PCMT1	Protein-L-isoaspartate(D-aspartate) O-methyltransferase OS=Homo sapiens OX=9606 GN=PCMT1 PE=1 SV=4	3.52487	10.0384	7.14076	0.000181373	0.0157478	1.38589	0.567548	3	3	FALSE	FALSE	TRUE	3.74143	1.80278
P22087	FBL	rRNA 2'-O-methyltransferase fibrillarin OS=Homo sapiens OX=9606 GN=FBL PE=1 SV=2	1.56057	9.52893	2.73565	0.0289224	0.138222	-3.764	0.78312	3	3	FALSE	FALSE	TRUE	1.53877	0.859423
P22102	GART	Trifunctional purine biosynthetic protein adenosine-3 OS=Homo sapiens OX=9606 GN=GART PE=1 SV=1	0.20566	15.0844	0.678114	0.519346	0.694904	-6.34892	0.118549	3	3	FALSE	FALSE	FALSE	0.284543	0.158075
P22234	PAICS	Multifunctional protein ADE2 OS=Homo sapiens OX=9606 GN=PAICS PE=1 SV=3	0.554008	14.1527	1.58696	0.156275	0.358165	-5.39517	0.301307	3	3	FALSE	FALSE	FALSE	0.80611	0.445917
P22307	SCP2	Non-specific lipid-transfer protein OS=Homo sapiens OX=9606 GN=SCP2 PE=1 SV=2	2.99053	9.33552	5.84749	0.0020105	0.0387546	-0.716948	0.195876	1	3	FALSE	TRUE	TRUE	2.6967	1.41168
P22314	UBA1	Ubiquitin-like modifier-activating enzyme 1 OS=Homo sapiens OX=9606 GN=UBA1 PE=1 SV=3	6.29988	10.43	11.9893	6.72301e-05	0.0157478	1.8444	0.25671	1	3	FALSE	TRUE	TRUE	4.17244	1.80278
P22392	NME2	Nucleoside diphosphate kinase B OS=Homo sapiens OX=9606 GN=NME2 PE=1 SV=1	0.935815	9.74857	2.15515	0.0678507	0.220174	-4.60953	0.46253	3	3	FALSE	FALSE	FALSE	1.16845	0.657234
P22570	FDXR	NADPH:adrenodoxin oxidoreductase, mitochondrial OS=Homo sapiens OX=9606 GN=FDXR PE=1 SV=3	0.107489	11.9893	0.303444	0.770318	0.867572	-6.54721	0.262378	3	3	FALSE	FALSE	FALSE	0.11333	0.0616945
P22626	HNRNPA2B1	Heterogeneous nuclear ribonucleoproteins A2/B1 OS=Homo sapiens OX=9606 GN=HNRNPA2B1 PE=1 SV=2	1.41338	12.7826	4.61351	0.00240507	0.0408703	-1.21628	0.114603	3	3	FALSE	FALSE	TRUE	2.61887	1.38859
P22681	CBL	E3 ubiquitin-protein ligase CBL OS=Homo sapiens OX=9606 GN=CBL PE=1 SV=2	-0.56543	7.98062	-0.969591	0.386596	0.592205	-5.70048	0.0643903	2	1	TRUE	TRUE	FALSE	0.412742	0.227528
P22695	UQCRC2	Cytochrome b-c1 complex subunit 2, mitochondrial OS=Homo sapiens OX=9606 GN=UQCRC2 PE=1 SV=3	0.557005	11.3356	1.08495	0.313672	0.531636	-5.98918	0.679059	3	3	FALSE	FALSE	FALSE	0.503525	0.274385
P22830	FECH	Ferrochelatase, mitochondrial OS=Homo sapiens OX=9606 GN=FECH PE=1 SV=2	0.0408981	8.44725	0.0672968	0.948932	0.969961	-6.25832	0.492181	1	3	FALSE	TRUE	FALSE	0.0227651	0.0132459
P23193	TCEA1	Transcription elongation factor A protein 1 OS=Homo sapiens OX=9606 GN=TCEA1 PE=1 SV=2	0.307131	13.3171	0.896879	0.399396	0.596691	-6.17193	0.285597	3	3	FALSE	FALSE	FALSE	0.398596	0.224251
P23246	SFPQ	Splicing factor, proline- and glutamine-rich OS=Homo sapiens OX=9606 GN=SFPQ PE=1 SV=2	1.25196	12.0853	4.12185	0.00438914	0.0548339	-1.83505	0.123517	3	3	FALSE	FALSE	TRUE	2.35762	1.26095
P23258	TUBG1	Tubulin gamma-1 chain OS=Homo sapiens OX=9606 GN=TUBG1 PE=1 SV=2	-0.612458	11.725	-1.34735	0.219594	0.430032	-5.69507	0.552919	3	3	FALSE	FALSE	FALSE	0.658379	0.366499
P23284	PPIB	Peptidyl-prolyl cis-trans isomerase B OS=Homo sapiens OX=9606 GN=PPIB PE=1 SV=2	-1.03441	14.6941	-2.85251	0.0244354	0.127579	-3.5938	0.336997	3	3	FALSE	FALSE	TRUE	1.61198	0.894222
P23368	ME2	NAD-dependent malic enzyme, mitochondrial OS=Homo sapiens OX=9606 GN=ME2 PE=1 SV=1	0.000432158	11.0269	0.000618955	0.999523	0.999523	-6.59849	0.966384	3	3	FALSE	FALSE	FALSE	0.000207074	0.000207074
P23378	GLDC	Glycine dehydrogenase (decarboxylating), mitochondrial OS=Homo sapiens OX=9606 GN=GLDC PE=1 SV=2	0.393014	12.0339	0.907991	0.393885	0.594255	-6.16187	0.493766	3	3	FALSE	FALSE	FALSE	0.404631	0.226027
P23381	WARS1	Tryptophan--tRNA ligase, cytoplasmic OS=Homo sapiens OX=9606 GN=WARS1 PE=1 SV=2	-0.0330654	13.3596	-0.110603	0.915016	0.953403	-6.59164	0.0880685	3	3	FALSE	FALSE	FALSE	0.0385711	0.0207233
P23396	RPS3	40S ribosomal protein S3 OS=Homo sapiens OX=9606 GN=RPS3 PE=1 SV=2	0.503969	13.1589	1.60633	0.151969	0.353954	-5.36988	0.173273	3	3	FALSE	FALSE	FALSE	0.818246	0.451053
P23528	CFL1	Cofilin-1 OS=Homo sapiens OX=9606 GN=CFL1 PE=1 SV=3	4.6409	11.2317	8.8735	0.000288971	0.017189	0.891526	0.247053	1	3	FALSE	TRUE	TRUE	3.53915	1.76475
P23588	EIF4B	Eukaryotic translation initiation factor 4B OS=Homo sapiens OX=9606 GN=EIF4B PE=1 SV=2	-0.0646671	12.9442	-0.166165	0.872696	0.92994	-6.58304	0.413037	3	3	FALSE	FALSE	FALSE	0.059137	0.0315452
P23786	CPT2	Carnitine O-palmitoyltransferase 2, mitochondrial OS=Homo sapiens OX=9606 GN=CPT2 PE=1 SV=2	1.70789	7.64373	2.4384	0.0502857	0.185367	-4.15421	0.995337	2	3	FALSE	TRUE	FALSE	1.29856	0.731968
P23919	DTYMK	Thymidylate kinase OS=Homo sapiens OX=9606 GN=DTYMK PE=1 SV=4	0.252211	10.6147	0.824609	0.436622	0.628999	-6.23491	0.136071	3	3	FALSE	FALSE	FALSE	0.359894	0.20135
P23921	RRM1	Ribonucleoside-diphosphate reductase large subunit OS=Homo sapiens OX=9606 GN=RRM1 PE=1 SV=1	0.273827	13.7222	0.764118	0.469613	0.655832	-6.28427	0.316378	3	3	FALSE	FALSE	FALSE	0.32826	0.183207
P24534	EEF1B2	Elongation factor 1-beta OS=Homo sapiens OX=9606 GN=EEF1B2 PE=1 SV=3	0.603066	13.1543	1.63979	0.144787	0.345241	-5.32586	0.320321	3	3	FALSE	FALSE	FALSE	0.839271	0.461878
P24539	ATP5PB	ATP synthase F(0) complex subunit B1, mitochondrial OS=Homo sapiens OX=9606 GN=ATP5PB PE=1 SV=2	1.18682	10.038	2.44493	0.0442243	0.172295	-4.18882	0.623399	3	3	FALSE	FALSE	TRUE	1.35434	0.763728
P24752	ACAT1	Acetyl-CoA acetyltransferase, mitochondrial OS=Homo sapiens OX=9606 GN=ACAT1 PE=1 SV=1	-0.389036	13.046	-1.18401	0.274817	0.491248	-5.88302	0.217888	3	3	FALSE	FALSE	FALSE	0.560956	0.308699
P24941	CDK2	Cyclin-dependent kinase 2 OS=Homo sapiens OX=9606 GN=CDK2 PE=1 SV=2	1.3686	11.8846	3.11683	0.0167827	0.10176	-3.21211	0.528383	3	3	FALSE	FALSE	TRUE	1.77514	0.992422
P25098	GRK2	Beta-adrenergic receptor kinase 1 OS=Homo sapiens OX=9606 GN=GRK2 PE=1 SV=2	-1.51893	11.3306	-1.95268	0.0915446	0.264496	-4.89786	0.972727	3	3	FALSE	FALSE	FALSE	1.03837	0.57758
P25205	MCM3	DNA replication licensing factor MCM3 OS=Homo sapiens OX=9606 GN=MCM3 PE=1 SV=3	0.116234	12.3186	0.292195	0.778556	0.873433	-6.55092	0.383505	3	3	FALSE	FALSE	FALSE	0.10871	0.0587705
P25325	MPST	3-mercaptopyruvate sulfurtransferase OS=Homo sapiens OX=9606 GN=MPST PE=1 SV=3	1.06015	5.16948	1.82047	0.142015	0.340598	-4.77606	0.0399172	1	2	TRUE	TRUE	FALSE	0.847666	0.467757
P25398	RPS12	40S ribosomal protein S12 OS=Homo sapiens OX=9606 GN=RPS12 PE=1 SV=3	0.177691	12.0666	0.47678	0.647955	0.781722	-6.47311	0.36882	3	3	FALSE	FALSE	FALSE	0.188455	0.106948
P25440	BRD2	Bromodomain-containing protein 2 OS=Homo sapiens OX=9606 GN=BRD2 PE=1 SV=2	1.35576	6.94191	1.30719	0.260517	0.475558	-5.35771	1.40978	1	2	TRUE	TRUE	FALSE	0.584164	0.322796
P25490	YY1	Transcriptional repressor protein YY1 OS=Homo sapiens OX=9606 GN=YY1 PE=1 SV=2	-0.0626369	9.55019	-0.0894191	0.931238	0.963206	-6.59401	1.01452	3	3	FALSE	FALSE	FALSE	0.0309392	0.0162808
P25685	DNAJB1	DnaJ homolog subfamily B member 1 OS=Homo sapiens OX=9606 GN=DNAJB1 PE=1 SV=4	1.0243	11.3593	2.45423	0.0436234	0.171767	-4.17524	0.464166	3	3	FALSE	FALSE	TRUE	1.36028	0.76506
P25705	ATP5F1A	ATP synthase subunit alpha, mitochondrial OS=Homo sapiens OX=9606 GN=ATP5F1A PE=1 SV=1	0.074433	14.4771	0.212585	0.837671	0.912956	-6.57324	0.282889	3	3	FALSE	FALSE	FALSE	0.0769264	0.0395504
P25786	PSMA1	Proteasome subunit alpha type-1 OS=Homo sapiens OX=9606 GN=PSMA1 PE=1 SV=1	0.418638	10.6848	0.734949	0.486112	0.668243	-6.30693	0.76521	3	3	FALSE	FALSE	FALSE	0.313263	0.175066
P25787	PSMA2	Proteasome subunit alpha type-2 OS=Homo sapiens OX=9606 GN=PSMA2 PE=1 SV=2	2.06015	9.60741	4.31774	0.00343885	0.0485385	-1.58389	0.609381	3	3	FALSE	FALSE	TRUE	2.46359	1.31391
P25788	PSMA3	Proteasome subunit alpha type-3 OS=Homo sapiens OX=9606 GN=PSMA3 PE=1 SV=2	0.587195	10.2822	1.40699	0.201987	0.413091	-5.62288	0.441229	3	3	FALSE	FALSE	FALSE	0.694676	0.383955
P25789	PSMA4	Proteasome subunit alpha type-4 OS=Homo sapiens OX=9606 GN=PSMA4 PE=1 SV=1	1.44776	10.3723	3.31215	0.0127866	0.0885302	-2.93421	0.524747	3	3	FALSE	FALSE	TRUE	1.89324	1.05291
P26038	MSN	Moesin OS=Homo sapiens OX=9606 GN=MSN PE=1 SV=3	-0.475757	13.8069	-1.21873	0.262182	0.477922	-5.84435	0.413851	3	3	FALSE	FALSE	FALSE	0.581398	0.320643
P26196	DDX6	Probable ATP-dependent RNA helicase DDX6 OS=Homo sapiens OX=9606 GN=DDX6 PE=1 SV=2	0.759713	9.48637	0.990095	0.360093	0.572247	-5.97271	1.02615	2	3	FALSE	TRUE	FALSE	0.443586	0.242417
P26358	DNMT1	DNA (cytosine-5)-methyltransferase 1 OS=Homo sapiens OX=9606 GN=DNMT1 PE=1 SV=2	-0.0451922	12.7191	-0.126132	0.903152	0.944471	-6.58958	0.308986	3	3	FALSE	FALSE	FALSE	0.044239	0.0248115
P26368	U2AF2	Splicing factor U2AF 65 kDa subunit OS=Homo sapiens OX=9606 GN=U2AF2 PE=1 SV=4	1.04776	12.6146	2.62628	0.0339057	0.149963	-3.92374	0.420291	3	3	FALSE	FALSE	TRUE	1.46973	0.824015
P26373	RPL13	60S ribosomal protein L13 OS=Homo sapiens OX=9606 GN=RPL13 PE=1 SV=4	0.0183279	12.6762	0.0400115	0.969194	0.982131	-6.59759	0.508537	3	3	FALSE	FALSE	FALSE	0.0135891	0.00783063
P26440	IVD	Isovaleryl-CoA dehydrogenase, mitochondrial OS=Homo sapiens OX=9606 GN=IVD PE=1 SV=2	0.747381	9.95348	1.5696	0.160232	0.362733	-5.41773	0.607079	3	3	FALSE	FALSE	FALSE	0.795252	0.440413
P26572	MGAT1	Alpha-1,3-mannosyl-glycoprotein 2-beta-N-acetylglucosaminyltransferase OS=Homo sapiens OX=9606 GN=MGAT1 PE=1 SV=2	-0.671633	5.98025	-1.07841	0.340925	0.558762	-5.59566	0.364709	2	1	TRUE	TRUE	FALSE	0.467342	0.252773
P26583	HMGB2	High mobility group protein B2 OS=Homo sapiens OX=9606 GN=HMGB2 PE=1 SV=2	1.03093	12.6687	2.95351	0.0211473	0.119005	-3.44732	0.251466	3	3	FALSE	FALSE	TRUE	1.67475	0.924434
P26599	PTBP1	Polypyrimidine tract-binding protein 1 OS=Homo sapiens OX=9606 GN=PTBP1 PE=1 SV=1	0.221071	11.8009	0.605328	0.563946	0.727204	-6.39833	0.351426	3	3	FALSE	FALSE	FALSE	0.248762	0.138344
P26639	TARS1	Threonine--tRNA ligase 1, cytoplasmic OS=Homo sapiens OX=9606 GN=TARS1 PE=1 SV=3	0.371125	15.4407	1.14704	0.288825	0.507853	-5.92338	0.219742	3	3	FALSE	FALSE	FALSE	0.539365	0.294262
P26640	VARS1	Valine--tRNA ligase OS=Homo sapiens OX=9606 GN=VARS1 PE=1 SV=4	0.38213	9.60931	1.00591	0.353016	0.568479	-5.95733	0.213387	3	2	TRUE	FALSE	FALSE	0.452205	0.245285
P26641	EEF1G	Elongation factor 1-gamma OS=Homo sapiens OX=9606 GN=EEF1G PE=1 SV=3	0.526551	13.4482	1.65757	0.141102	0.339353	-5.30231	0.153662	3	3	FALSE	FALSE	FALSE	0.850468	0.469348
P26885	FKBP2	Peptidyl-prolyl cis-trans isomerase FKBP2 OS=Homo sapiens OX=9606 GN=FKBP2 PE=1 SV=2	1.54711	10.6989	3.60607	0.00857717	0.0716985	-2.52455	0.507341	3	3	FALSE	FALSE	TRUE	2.06666	1.14449
P27144	AK4	Adenylate kinase 4, mitochondrial OS=Homo sapiens OX=9606 GN=AK4 PE=1 SV=1	-0.143504	9.00512	-0.174329	0.866511	0.927943	-6.58149	1.24815	3	3	FALSE	FALSE	FALSE	0.0622257	0.0324786
P27348	YWHAQ	14-3-3 protein theta OS=Homo sapiens OX=9606 GN=YWHAQ PE=1 SV=1	2.132	10.2289	6.13895	0.000461074	0.0194647	0.46264	0.23746	3	3	FALSE	FALSE	TRUE	3.33623	1.71075
P27448	MARK3	MAP/microtubule affinity-regulating kinase 3 OS=Homo sapiens OX=9606 GN=MARK3 PE=1 SV=5	-0.660849	7.32512	-0.451561	0.670338	0.800871	-6.14553	1.89604	1	3	FALSE	TRUE	FALSE	0.173706	0.0964373
P27635	LOC100768740; LOC101344695; LOC105294701; LOC112632580; Rpl10; RPL10	60S ribosomal protein L10 OS=Homo sapiens OX=9606 GN=RPL10 PE=1 SV=4	-0.471078	11.4524	-0.920094	0.387946	0.593146	-6.15081	0.657512	3	3	FALSE	FALSE	FALSE	0.411229	0.226838
P27694	RPA1	Replication protein A 70 kDa DNA-binding subunit OS=Homo sapiens OX=9606 GN=RPA1 PE=1 SV=2	1.96863	9.45269	3.86282	0.00611419	0.0621391	-2.17634	0.592986	3	3	FALSE	FALSE	TRUE	2.21366	1.20664
P27695	APEX1	DNA-(apurinic or apyrimidinic site) lyase OS=Homo sapiens OX=9606 GN=APEX1 PE=1 SV=2	0.33656	13.821	1.03451	0.335101	0.553432	-6.04072	0.1985	3	3	FALSE	FALSE	FALSE	0.474824	0.256936
P27708	CAD	CAD protein OS=Homo sapiens OX=9606 GN=CAD PE=1 SV=3	0.477791	11.4003	1.19462	0.270904	0.487287	-5.87129	0.440596	3	3	FALSE	FALSE	FALSE	0.567185	0.312215
P27816	MAP4	Microtubule-associated protein 4 OS=Homo sapiens OX=9606 GN=MAP4 PE=1 SV=3	0.966195	12.9443	3.19059	0.0151358	0.0967716	-3.10669	0.109022	3	3	FALSE	FALSE	FALSE	1.82	1.01425
P27824	CANX	Calnexin OS=Homo sapiens OX=9606 GN=CANX PE=1 SV=2	1.85478	11.1251	2.92345	0.022074	0.122618	-3.49084	0.823266	3	3	FALSE	FALSE	TRUE	1.65612	0.911447
P28066	PSMA5	Proteasome subunit alpha type-5 OS=Homo sapiens OX=9606 GN=PSMA5 PE=1 SV=3	1.18905	10.462	2.73833	0.0288104	0.138222	-3.76009	0.40619	3	3	FALSE	FALSE	TRUE	1.54045	0.859423
P28070	PSMB4	Proteasome subunit beta type-4 OS=Homo sapiens OX=9606 GN=PSMB4 PE=1 SV=4	0.928964	8.90305	1.64354	0.144003	0.344406	-5.32091	0.74556	3	3	FALSE	FALSE	FALSE	0.841629	0.462929
P28072	PSMB6	Proteasome subunit beta type-6 OS=Homo sapiens OX=9606 GN=PSMB6 PE=1 SV=4	0.633425	8.77107	1.1778	0.277131	0.493336	-5.88986	0.620631	3	3	FALSE	FALSE	FALSE	0.557314	0.306857
P28074	PSMB5	Proteasome subunit beta type-5 OS=Homo sapiens OX=9606 GN=PSMB5 PE=1 SV=3	1.4035	7.69846	1.2115	0.264772	0.481286	-5.85247	1.6755	3	3	FALSE	FALSE	FALSE	0.577127	0.317597
P28288	ABCD3	ATP-binding cassette sub-family D member 3 OS=Homo sapiens OX=9606 GN=ABCD3 PE=1 SV=1	-0.052754	11.5741	-0.104616	0.919597	0.956247	-6.59236	0.605271	3	3	FALSE	FALSE	FALSE	0.0364025	0.0194297
P28331	NDUFS1	NADH-ubiquinone oxidoreductase 75 kDa subunit, mitochondrial OS=Homo sapiens OX=9606 GN=NDUFS1 PE=1 SV=3	-0.343108	11.4173	-1.05697	0.32542	0.543151	-6.01799	0.194235	3	3	FALSE	FALSE	FALSE	0.487556	0.265079
P28340	POLD1	DNA polymerase delta catalytic subunit OS=Homo sapiens OX=9606 GN=POLD1 PE=1 SV=2	-0.231336	11.5543	-0.688816	0.51298	0.69192	-6.34124	0.253129	3	3	FALSE	FALSE	FALSE	0.2899	0.159944
P28370			1.52574	8.09671	2.29567	0.0696911	0.224454	-4.3228	0.774901	2	2	TRUE	TRUE	FALSE	1.15682	0.648873
P28482	MAPK1	Mitogen-activated protein kinase 1 OS=Homo sapiens OX=9606 GN=MAPK1 PE=1 SV=3	1.8473	10.1179	4.28061	0.00511558	0.0581756	-1.81257	0.36801	2	3	FALSE	TRUE	TRUE	2.2911	1.23526
P29083	GTF2E1	General transcription factor IIE subunit 1 OS=Homo sapiens OX=9606 GN=GTF2E1 PE=1 SV=2	-0.368172	7.63246	-0.545778	0.608479	0.753813	-6.23172	0.629771	2	2	TRUE	TRUE	FALSE	0.215755	0.122736
P29084	GTF2E2	Transcription initiation factor IIE subunit beta OS=Homo sapiens OX=9606 GN=GTF2E2 PE=1 SV=1	0.199921	6.65076	0.195388	0.852716	0.920036	-6.37812	1.05849	2	2	TRUE	TRUE	FALSE	0.0691955	0.0361952
P29144	TPP2	Tripeptidyl-peptidase 2 OS=Homo sapiens OX=9606 GN=TPP2 PE=1 SV=4	-0.118909	6.12309	-0.117924	0.911753	0.951043	-6.19596	1.35226	1	2	TRUE	TRUE	FALSE	0.0401228	0.0217999
P29401	TKT	Transketolase OS=Homo sapiens OX=9606 GN=TKT PE=1 SV=3	0.639162	14.0985	1.8842	0.101274	0.28128	-4.99369	0.270621	3	3	FALSE	FALSE	FALSE	0.994503	0.550862
P29692	EEF1D	Elongation factor 1-delta OS=Homo sapiens OX=9606 GN=EEF1D PE=1 SV=5	-0.152011	12.3413	-0.305464	0.768841	0.866834	-6.54653	0.568689	3	3	FALSE	FALSE	FALSE	0.114163	0.0620639
P29966	MARCKS	Myristoylated alanine-rich C-kinase substrate OS=Homo sapiens OX=9606 GN=MARCKS PE=1 SV=4	-0.573407	12.4033	-1.14361	0.290155	0.509843	-5.92708	0.593537	3	3	FALSE	FALSE	FALSE	0.53737	0.292563
P30038	ALDH4A1	Delta-1-pyrroline-5-carboxylate dehydrogenase, mitochondrial OS=Homo sapiens OX=9606 GN=ALDH4A1 PE=1 SV=3	0.378675	11.1557	0.910913	0.392445	0.594255	-6.15921	0.477087	3	3	FALSE	FALSE	FALSE	0.406221	0.226027
P30040	ERP29	Endoplasmic reticulum resident protein 29 OS=Homo sapiens OX=9606 GN=ERP29 PE=1 SV=4	-0.431728	12.8349	-1.15934	0.284101	0.502282	-5.91005	0.362455	3	3	FALSE	FALSE	FALSE	0.546527	0.299053
P30041	PRDX6	Peroxiredoxin-6 OS=Homo sapiens OX=9606 GN=PRDX6 PE=1 SV=3	2.52469	10.1471	6.36103	0.000688167	0.0214161	0.200686	0.29268	2	3	FALSE	TRUE	TRUE	3.16231	1.66926
P30049	ATP5F1D	ATP synthase subunit delta, mitochondrial OS=Homo sapiens OX=9606 GN=ATP5F1D PE=1 SV=2	-1.14683	9.2158	-2.25184	0.0649546	0.214824	-4.4098	0.580466	3	2	TRUE	FALSE	FALSE	1.18739	0.667917
P30050	RPL12	60S ribosomal protein L12 OS=Homo sapiens OX=9606 GN=RPL12 PE=1 SV=1	0.861865	11.0876	1.6635	0.139893	0.338336	-5.29444	0.654465	3	3	FALSE	FALSE	FALSE	0.854204	0.470651
P30101	PDIA3	Protein disulfide-isomerase A3 OS=Homo sapiens OX=9606 GN=PDIA3 PE=1 SV=4	-0.669448	13.3346	-2.03229	0.0813829	0.246647	-4.78529	0.214862	3	3	FALSE	FALSE	FALSE	1.08947	0.607924
P30153	PPP2R1A	Serine/threonine-protein phosphatase 2A 65 kDa regulatory subunit A alpha isoform OS=Homo sapiens OX=9606 GN=PPP2R1A PE=1 SV=4	0.287255	11.6131	0.922489	0.386779	0.592205	-6.14861	0.163951	3	3	FALSE	FALSE	FALSE	0.412537	0.227528
P30405	PPIF	Peptidyl-prolyl cis-trans isomerase F, mitochondrial OS=Homo sapiens OX=9606 GN=PPIF PE=1 SV=1	0.478777	12.2899	1.4286	0.195922	0.407462	-5.59629	0.261225	3	3	FALSE	FALSE	FALSE	0.707916	0.389913
P30419	NMT1	Glycylpeptide N-tetradecanoyltransferase 1 OS=Homo sapiens OX=9606 GN=NMT1 PE=1 SV=2	0.184196	12.8701	0.552725	0.597546	0.745634	-6.4309	0.192822	3	3	FALSE	FALSE	FALSE	0.223629	0.127475
P30533	LRPAP1	Alpha-2-macroglobulin receptor-associated protein OS=Homo sapiens OX=9606 GN=LRPAP1 PE=1 SV=1	1.16805	12.848	3.13633	0.0163296	0.100667	-3.18419	0.367751	3	3	FALSE	FALSE	TRUE	1.78702	0.997113
P30566	ADSL	Adenylosuccinate lyase OS=Homo sapiens OX=9606 GN=ADSL PE=1 SV=2	1.5413	8.83512	1.28413	0.239715	0.451833	-5.76959	1.57246	3	3	FALSE	FALSE	FALSE	0.620304	0.345022
P30622	CLIP1	CAP-Gly domain-containing linker protein 1 OS=Homo sapiens OX=9606 GN=CLIP1 PE=1 SV=2	-2.32145	6.55437	-4.62774	0.00557129	0.0592208	-1.67897	0.140073	1	3	FALSE	TRUE	TRUE	2.25404	1.22753
P30876	POLR2B	DNA-directed RNA polymerase II subunit RPB2 OS=Homo sapiens OX=9606 GN=POLR2B PE=1 SV=1	1.16709	6.4858	1.12028	0.31308	0.530982	-5.74908	1.45023	2	2	TRUE	TRUE	FALSE	0.504345	0.274921
P31040	SDHA	Succinate dehydrogenase [ubiquinone] flavoprotein subunit, mitochondrial OS=Homo sapiens OX=9606 GN=SDHA PE=1 SV=2	-0.275162	11.3045	-0.78073	0.460388	0.648056	-6.27102	0.302692	3	3	FALSE	FALSE	FALSE	0.336876	0.188387
P31483	TIA1	Nucleolysin TIA-1 isoform p40 OS=Homo sapiens OX=9606 GN=TIA1 PE=1 SV=3	1.73865	8.95828	3.34572	0.0153313	0.0977799	-2.94261	0.421487	2	3	FALSE	TRUE	TRUE	1.81442	1.00975
P31689	DNAJA1	DnaJ homolog subfamily A member 1 OS=Homo sapiens OX=9606 GN=DNAJA1 PE=1 SV=2	0.526669	12.4403	1.46168	0.186957	0.397699	-5.55517	0.338748	3	3	FALSE	FALSE	FALSE	0.728257	0.400445
P31930	UQCRC1	Cytochrome b-c1 complex subunit 1, mitochondrial OS=Homo sapiens OX=9606 GN=UQCRC1 PE=1 SV=3	0.400913	10.1717	0.907556	0.3941	0.594255	-6.16227	0.516059	3	3	FALSE	FALSE	FALSE	0.404394	0.226027
P31939	ATIC	Bifunctional purine biosynthesis protein PURH OS=Homo sapiens OX=9606 GN=ATIC PE=1 SV=3	-0.311437	11.5049	-0.837029	0.430055	0.622663	-6.22439	0.36184	3	3	FALSE	FALSE	FALSE	0.366476	0.205747
P31942	HNRNPH3	Heterogeneous nuclear ribonucleoprotein H3 OS=Homo sapiens OX=9606 GN=HNRNPH3 PE=1 SV=2	1.50775	9.72759	2.83055	0.0296976	0.139725	-3.62079	0.588377	2	3	FALSE	TRUE	TRUE	1.52728	0.854727
P31943	HNRNPH1	Heterogeneous nuclear ribonucleoprotein H OS=Homo sapiens OX=9606 GN=HNRNPH1 PE=1 SV=4	2.76039	11.3624	2.79641	0.0264907	0.132727	-3.67543	1.24915	3	3	FALSE	FALSE	TRUE	1.57691	0.877041
P31946	YWHAB	14-3-3 protein beta/alpha OS=Homo sapiens OX=9606 GN=YWHAB PE=1 SV=3	1.95987	10.2617	2.72365	0.0294296	0.138871	-3.7815	0.820723	3	3	FALSE	FALSE	TRUE	1.53122	0.857388
P31948	STIP1	Stress-induced-phosphoprotein 1 OS=Homo sapiens OX=9606 GN=STIP1 PE=1 SV=1	1.18155	13.0578	3.31435	0.0127478	0.0885151	-2.9311	0.325536	3	3	FALSE	FALSE	TRUE	1.89456	1.05298
P31949	S100A11	Protein S100-A11 OS=Homo sapiens OX=9606 GN=S100A11 PE=1 SV=2	0.71606	6.98406	1.78589	0.123998	0.316488	-5.03852	0.257373	2	3	FALSE	TRUE	FALSE	0.906586	0.499642
P32119	PRDX2	Peroxiredoxin-2 OS=Homo sapiens OX=9606 GN=PRDX2 PE=1 SV=5	0.025136	13.5488	0.0774178	0.940444	0.966641	-6.59513	0.222563	3	3	FALSE	FALSE	FALSE	0.0266669	0.014735
P32121	ARRB2	Beta-arrestin-2 OS=Homo sapiens OX=9606 GN=ARRB2 PE=1 SV=2	-3.87207	11.0729	-5.43774	0.000948454	0.0272206	-0.265218	0.803449	3	3	FALSE	FALSE	TRUE	3.02298	1.5651
P32322	PYCR1	Pyrroline-5-carboxylate reductase 1, mitochondrial OS=Homo sapiens OX=9606 GN=PYCR1 PE=1 SV=2	0.227312	10.1669	0.447528	0.667932	0.799666	-6.48781	0.658237	3	3	FALSE	FALSE	FALSE	0.175268	0.0970911
P32780	GTF2H1	General transcription factor IIH subunit 1 OS=Homo sapiens OX=9606 GN=GTF2H1 PE=1 SV=1	0.689262	9.16794	2.09444	0.0742318	0.233545	-4.69665	0.232548	3	3	FALSE	FALSE	FALSE	1.12941	0.631629
P32929	CTH	Cystathionine gamma-lyase OS=Homo sapiens OX=9606 GN=CTH PE=1 SV=3	2.80009	8.90829	5.83882	0.00108359	0.0279506	-0.24446	0.355229	2	3	FALSE	TRUE	TRUE	2.96513	1.55361
P32969	RPL9; RPL9P7; RPL9P8; RPL9P9	60S ribosomal protein L9 OS=Homo sapiens OX=9606 GN=RPL9 PE=1 SV=1	1.2426	11.0736	3.11123	0.0169155	0.102022	-3.22014	0.439465	3	3	FALSE	FALSE	TRUE	1.77172	0.991307
P33176	KIF5B	Kinesin-1 heavy chain OS=Homo sapiens OX=9606 GN=KIF5B PE=1 SV=1	-0.104033	12.7693	-0.343334	0.741366	0.845826	-6.53297	0.119134	3	3	FALSE	FALSE	FALSE	0.129967	0.0727191
P33240	CSTF2	Cleavage stimulation factor subunit 2 OS=Homo sapiens OX=9606 GN=CSTF2 PE=1 SV=1	1.51582	9.63896	1.88873	0.131163	0.327982	-4.69686	0.907664	1	2	TRUE	TRUE	FALSE	0.882188	0.484151
P33316	DUT	Deoxyuridine 5'-triphosphate nucleotidohydrolase, mitochondrial OS=Homo sapiens OX=9606 GN=DUT PE=1 SV=4	1.6639	9.81229	2.78629	0.0268804	0.133523	-3.69017	0.829927	3	3	FALSE	FALSE	TRUE	1.57056	0.874444
P33527	ABCC1	Multidrug resistance-associated protein 1 OS=Homo sapiens OX=9606 GN=ABCC1 PE=1 SV=3	0.679321	7.23889	1.12767	0.2964	0.515557	-5.94418	0.732363	3	3	FALSE	FALSE	FALSE	0.528121	0.287723
P33981	TTK	Dual specificity protein kinase TTK OS=Homo sapiens OX=9606 GN=TTK PE=1 SV=2	-0.587914	8.34556	-1.36238	0.221659	0.431458	-5.57038	0.399346	3	2	TRUE	FALSE	FALSE	0.654315	0.365062
P33992	MCM5	DNA replication licensing factor MCM5 OS=Homo sapiens OX=9606 GN=MCM5 PE=1 SV=5	-0.0131101	12.4512	-0.0439002	0.966202	0.980629	-6.59741	0.0812188	3	3	FALSE	FALSE	FALSE	0.0149318	0.00849522
P33993	MCM7	DNA replication licensing factor MCM7 OS=Homo sapiens OX=9606 GN=MCM7 PE=1 SV=4	2.72849	9.77412	8.44253	6.22583e-05	0.0157478	2.40958	0.212587	3	3	FALSE	FALSE	TRUE	4.2058	1.80278
P34741	SDC2	Syndecan-2 OS=Homo sapiens OX=9606 GN=SDC2 PE=1 SV=2	0.348119	5.44612	0.377468	0.724801	0.835552	-6.12049	1.17492	1	2	TRUE	TRUE	FALSE	0.139781	0.0780263
P34897	SHMT2	Serine hydroxymethyltransferase, mitochondrial OS=Homo sapiens OX=9606 GN=SHMT2 PE=1 SV=3	0.199102	11.7017	0.540863	0.605275	0.751613	-6.43787	0.35984	3	3	FALSE	FALSE	FALSE	0.218047	0.124006
P34932	HSPA4	Heat shock 70 kDa protein 4 OS=Homo sapiens OX=9606 GN=HSPA4 PE=1 SV=4	4.69725	10.325	13.8089	2.33293e-06	0.00602595	5.20347	0.248245	3	3	FALSE	FALSE	TRUE	5.6321	2.21997
P35080	PFN2	Profilin-2 OS=Homo sapiens OX=9606 GN=PFN2 PE=1 SV=3	1.91985	8.50608	1.94501	0.108862	0.294806	-4.64967	1.17753	1	3	FALSE	TRUE	FALSE	0.963125	0.530463
P35221	CTNNA1	Catenin alpha-1 OS=Homo sapiens OX=9606 GN=CTNNA1 PE=1 SV=1	-1.6103	10.6197	-5.09723	0.00137725	0.0314818	-0.645192	0.157937	3	3	FALSE	FALSE	TRUE	2.86099	1.50194
P35232	PHB1	Prohibitin OS=Homo sapiens OX=9606 GN=PHB PE=1 SV=1	0.108993	12.5658	0.363822	0.726666	0.836816	-6.52499	0.0942085	3	3	FALSE	FALSE	FALSE	0.138665	0.0773702
P35240	NF2	Merlin OS=Homo sapiens OX=9606 GN=NF2 PE=1 SV=1	-3.04769	9.65173	-3.75213	0.00706632	0.0654152	-2.32529	1.07451	3	3	FALSE	FALSE	TRUE	2.15081	1.18432
P35241	RDX	Radixin OS=Homo sapiens OX=9606 GN=RDX PE=1 SV=1	0.423256	12.8997	1.39091	0.206605	0.417575	-5.64251	0.127217	3	3	FALSE	FALSE	FALSE	0.684859	0.379265
P35244	RPA3	Replication protein A 14 kDa subunit OS=Homo sapiens OX=9606 GN=RPA3 PE=1 SV=1	1.31021	7.80876	3.11002	0.0169444	0.102022	-3.22188	0.458747	3	3	FALSE	FALSE	TRUE	1.77097	0.991307
P35249	RFC4	Replication factor C subunit 4 OS=Homo sapiens OX=9606 GN=RFC4 PE=1 SV=2	0.304451	11.5646	0.823083	0.437434	0.629367	-6.23619	0.363585	3	3	FALSE	FALSE	FALSE	0.359087	0.201096
P35250	RFC2	Replication factor C subunit 2 OS=Homo sapiens OX=9606 GN=RFC2 PE=1 SV=3	2.43869	8.65433	2.40138	0.0471532	0.179291	-4.25239	1.45417	3	3	FALSE	FALSE	TRUE	1.32649	0.746441
P35268	RPL22	60S ribosomal protein L22 OS=Homo sapiens OX=9606 GN=RPL22 PE=1 SV=2	-2.4846	11.0625	-6.85386	0.000234392	0.0163053	1.13456	0.343995	3	3	FALSE	FALSE	TRUE	3.63006	1.78767
P35269	GTF2F1	General transcription factor IIF subunit 1 OS=Homo sapiens OX=9606 GN=GTF2F1 PE=1 SV=2	0.300983	10.0981	0.657094	0.531994	0.703966	-6.3637	0.570806	3	3	FALSE	FALSE	FALSE	0.274093	0.152448
P35270	SPR	Sepiapterin reductase OS=Homo sapiens OX=9606 GN=SPR PE=1 SV=1	1.53768	10.5864	1.95618	0.0910725	0.264315	-4.89293	0.981449	3	3	FALSE	FALSE	FALSE	1.04061	0.577878
P35527	KRT9	Keratin, type I cytoskeletal 9 OS=Homo sapiens OX=9606 GN=KRT9 PE=1 SV=3	1.57731	10.1727	1.4286	0.195922	0.407462	-5.59629	1.60069	3	3	FALSE	FALSE	FALSE	0.707917	0.389913
P35579	MYH9	Myosin-9 OS=Homo sapiens OX=9606 GN=MYH9 PE=1 SV=4	0.152767	14.0368	0.496845	0.634427	0.773073	-6.46252	0.131899	3	3	FALSE	FALSE	FALSE	0.197618	0.111779
P35580	MYH10	Myosin-10 OS=Homo sapiens OX=9606 GN=MYH10 PE=1 SV=3	0.149146	12.645	0.491898	0.637749	0.774383	-6.46517	0.117444	3	3	FALSE	FALSE	FALSE	0.19535	0.111044
P35606	COPB2	Coatomer subunit beta' OS=Homo sapiens OX=9606 GN=COPB2 PE=1 SV=2	1.49435	10.7024	2.95482	0.0211079	0.119005	-3.44543	0.664332	3	3	FALSE	FALSE	TRUE	1.67555	0.924434
P35610	SOAT1	Sterol O-acyltransferase 1 OS=Homo sapiens OX=9606 GN=SOAT1 PE=1 SV=3	0.0897708	7.2977	0.0701682	0.946324	0.969961	-6.48638	1.94874	3	2	TRUE	FALSE	FALSE	0.0239602	0.0132459
P35611	ADD1	Alpha-adducin OS=Homo sapiens OX=9606 GN=ADD1 PE=1 SV=2	-0.911705	10.9934	-1.67023	0.138532	0.336238	-5.28549	0.593279	3	3	FALSE	FALSE	FALSE	0.858449	0.473353
P35612	ADD2	Beta-adducin OS=Homo sapiens OX=9606 GN=ADD2 PE=1 SV=3	3.25784	8.61441	3.99961	0.00701582	0.0654152	-2.1372	0.837094	3	2	TRUE	FALSE	TRUE	2.15392	1.18432
P35613	BSG	Basigin OS=Homo sapiens OX=9606 GN=BSG PE=1 SV=2	1.02823	11.0987	2.87989	0.0234939	0.125609	-3.55402	0.266542	3	3	FALSE	FALSE	TRUE	1.62904	0.900979
P35637	FUS	RNA-binding protein FUS OS=Homo sapiens OX=9606 GN=FUS PE=1 SV=1	0.0690305	12.4531	0.199387	0.847593	0.918345	-6.57627	0.289138	3	3	FALSE	FALSE	FALSE	0.0718125	0.0369943
P35658	NUP214	Nuclear pore complex protein Nup214 OS=Homo sapiens OX=9606 GN=NUP214 PE=1 SV=2	2.55234	7.79839	3.89357	0.0112885	0.0822507	-2.37561	0.597045	3	1	TRUE	FALSE	TRUE	1.94736	1.08486
P35659	DEK	Protein DEK OS=Homo sapiens OX=9606 GN=DEK PE=1 SV=1	0.372224	12.9836	1.26086	0.247514	0.459948	-5.79648	0.0446972	3	3	FALSE	FALSE	FALSE	0.606401	0.337291
P35908	KRT2	Keratin, type II cytoskeletal 2 epidermal OS=Homo sapiens OX=9606 GN=KRT2 PE=1 SV=2	2.61829	10.8526	2.03575	0.0809669	0.246334	-4.78036	1.73868	3	3	FALSE	FALSE	FALSE	1.09169	0.608476
P35914	HMGCL	Hydroxymethylglutaryl-CoA lyase, mitochondrial OS=Homo sapiens OX=9606 GN=HMGCL PE=1 SV=2	1.42574	10.0958	2.6583	0.0445809	0.173162	-3.76163	0.296221	1	3	FALSE	TRUE	TRUE	1.35085	0.761548
P35998	PSMC2	26S proteasome regulatory subunit 7 OS=Homo sapiens OX=9606 GN=PSMC2 PE=1 SV=3	0.0982197	9.69259	0.134584	0.896705	0.941158	-6.58835	1.06424	3	3	FALSE	FALSE	FALSE	0.0473502	0.0263374
P36542	ATP5F1C	ATP synthase subunit gamma, mitochondrial OS=Homo sapiens OX=9606 GN=ATP5F1C PE=1 SV=1	0.471932	12.5418	1.40344	0.202997	0.413844	-5.62722	0.256726	3	3	FALSE	FALSE	FALSE	0.692511	0.383163
P36551	CPOX	Oxygen-dependent coproporphyrinogen-III oxidase, mitochondrial OS=Homo sapiens OX=9606 GN=CPOX PE=1 SV=3	-0.381769	10.679	-0.756779	0.473729	0.658225	-6.29004	0.653136	3	3	FALSE	FALSE	FALSE	0.32447	0.181625
P36578	RPL4	60S ribosomal protein L4 OS=Homo sapiens OX=9606 GN=RPL4 PE=1 SV=5	0.953918	13.17	2.37473	0.0490421	0.183854	-4.29124	0.443057	3	3	FALSE	FALSE	FALSE	1.30943	0.735526
P36776	LONP1	Lon protease homolog, mitochondrial OS=Homo sapiens OX=9606 GN=LONP1 PE=1 SV=2	-0.166869	13.081	-0.530188	0.612277	0.756342	-6.44403	0.182919	3	3	FALSE	FALSE	FALSE	0.213052	0.121282
P36873	PPP1CC	Serine/threonine-protein phosphatase PP1-gamma catalytic subunit OS=Homo sapiens OX=9606 GN=PPP1CC PE=1 SV=1	0.483343	10.0703	1.4053	0.202469	0.413533	-5.62495	0.289879	3	3	FALSE	FALSE	FALSE	0.693642	0.38349
P36957	DLST	Dihydrolipoyllysine-residue succinyltransferase component of 2-oxoglutarate dehydrogenase complex, mitochondrial OS=Homo sapiens OX=9606 GN=DLST PE=1 SV=4	3.3489	9.16004	3.21263	0.0146778	0.0950194	-3.0753	1.35197	3	3	FALSE	FALSE	TRUE	1.83334	1.02219
P37108	SRP14	Signal recognition particle 14 kDa protein OS=Homo sapiens OX=9606 GN=SRP14 PE=1 SV=2	-2.07617	12.737	-6.25512	0.000411484	0.0189797	0.576462	0.244868	3	3	FALSE	FALSE	TRUE	3.38565	1.72171
P37198	NUP62	Nuclear pore glycoprotein p62 OS=Homo sapiens OX=9606 GN=NUP62 PE=1 SV=3	1.33009	7.12561	1.84196	0.114706	0.3039	-4.96442	0.940408	2	3	FALSE	TRUE	FALSE	0.940414	0.517269
P37802	TAGLN2	Transgelin-2 OS=Homo sapiens OX=9606 GN=TAGLN2 PE=1 SV=3	0.524705	11.0794	1.16521	0.281871	0.499022	-5.90366	0.550165	3	3	FALSE	FALSE	FALSE	0.549949	0.30188
P38117	ETFB	Electron transfer flavoprotein subunit beta OS=Homo sapiens OX=9606 GN=ETFB PE=1 SV=3	1.78381	9.19012	3.37484	0.0117306	0.0844017	-2.84592	0.713138	3	3	FALSE	FALSE	TRUE	1.93068	1.07365
P38159	RBMX	RNA-binding motif protein, X chromosome OS=Homo sapiens OX=9606 GN=RBMX PE=1 SV=3	2.01563	10.8819	3.84865	0.0118172	0.0847885	-2.42136	0.24991	1	3	FALSE	TRUE	TRUE	1.92748	1.07166
P38432	COIL	Coilin OS=Homo sapiens OX=9606 GN=COIL PE=1 SV=1	0.0467756	8.99191	0.0903206	0.931509	0.963206	-6.25622	0.225721	3	1	TRUE	FALSE	FALSE	0.0308128	0.0162808
P38606	ATP6V1A	V-type proton ATPase catalytic subunit A OS=Homo sapiens OX=9606 GN=ATP6V1A PE=1 SV=2	0.85048	7.83198	0.942087	0.377326	0.585014	-6.13041	1.24119	3	3	FALSE	FALSE	FALSE	0.423283	0.232834
P38646	HSPA9	Stress-70 protein, mitochondrial OS=Homo sapiens OX=9606 GN=HSPA9 PE=1 SV=2	0.236134	14.2835	0.647038	0.538113	0.707712	-6.37063	0.347459	3	3	FALSE	FALSE	FALSE	0.269127	0.150144
P38919	EIF4A3	Eukaryotic initiation factor 4A-III OS=Homo sapiens OX=9606 GN=EIF4A3 PE=1 SV=4	0.0761658	12.3048	0.254282	0.806541	0.894118	-6.56241	0.0937533	3	3	FALSE	FALSE	FALSE	0.0933735	0.048605
P39019	RPS19	40S ribosomal protein S19 OS=Homo sapiens OX=9606 GN=RPS19 PE=1 SV=2	0.238436	12.1434	0.762985	0.470247	0.655832	-6.28516	0.143226	3	3	FALSE	FALSE	FALSE	0.327674	0.183207
P39023	RPL3	60S ribosomal protein L3 OS=Homo sapiens OX=9606 GN=RPL3 PE=1 SV=2	1.67039	12.9189	5.32072	0.00107629	0.0279506	-0.393793	0.173479	3	3	FALSE	FALSE	TRUE	2.96807	1.55361
P39656	DDOST	Dolichyl-diphosphooligosaccharide--protein glycosyltransferase 48 kDa subunit OS=Homo sapiens OX=9606 GN=DDOST PE=1 SV=4	0.457201	11.2002	1.27726	0.241996	0.453329	-5.77756	0.325054	3	3	FALSE	FALSE	FALSE	0.616192	0.343587
P39687	ANP32A	Acidic leucine-rich nuclear phosphoprotein 32 family member A OS=Homo sapiens OX=9606 GN=ANP32A PE=1 SV=1	-0.687324	10.905	-2.17626	0.0657625	0.215564	-4.57912	0.173664	3	3	FALSE	FALSE	FALSE	1.18202	0.666423
P39748	FEN1	Flap endonuclease 1 OS=Homo sapiens OX=9606 GN=FEN1 PE=1 SV=1	0.439312	13.1533	1.3661	0.213919	0.425546	-5.67257	0.212012	3	3	FALSE	FALSE	FALSE	0.66975	0.371053
P40222	TXLNA	Alpha-taxilin OS=Homo sapiens OX=9606 GN=TXLNA PE=1 SV=3	0.292636	12.8733	0.843378	0.426725	0.61923	-6.21896	0.299294	3	3	FALSE	FALSE	FALSE	0.369852	0.208148
P40227	CCT6A	T-complex protein 1 subunit zeta OS=Homo sapiens OX=9606 GN=CCT6A PE=1 SV=3	-0.383139	13.5171	-1.15575	0.285473	0.504016	-5.91395	0.248883	3	3	FALSE	FALSE	FALSE	0.544435	0.297555
P40429	RPL13A	60S ribosomal protein L13a OS=Homo sapiens OX=9606 GN=RPL13A PE=1 SV=2	0.122667	11.7294	0.210237	0.839434	0.91307	-6.57379	0.812698	3	3	FALSE	FALSE	FALSE	0.0760134	0.0394962
P40818			0.875782	7.56819	0.978702	0.382578	0.587904	-5.69195	1.11631	2	1	TRUE	TRUE	FALSE	0.41728	0.230694
P40855	PEX19	Peroxisomal biogenesis factor 19 OS=Homo sapiens OX=9606 GN=PEX19 PE=1 SV=1	-0.503045	5.44856	-0.743121	0.498259	0.678441	-5.8952	0.568092	2	1	TRUE	TRUE	FALSE	0.302545	0.168488
P40926	MDH2	Malate dehydrogenase, mitochondrial OS=Homo sapiens OX=9606 GN=MDH2 PE=1 SV=3	0.463427	14.4416	1.54385	0.166268	0.370234	-5.45095	0.0790269	3	3	FALSE	FALSE	FALSE	0.77919	0.431524
P40937	RFC5	Replication factor C subunit 5 OS=Homo sapiens OX=9606 GN=RFC5 PE=1 SV=1	-0.293136	9.42091	-0.722861	0.496772	0.677846	-6.20403	0.296904	3	2	TRUE	FALSE	FALSE	0.303843	0.168869
P40938	RFC3	Replication factor C subunit 3 OS=Homo sapiens OX=9606 GN=RFC3 PE=1 SV=2	0.430446	9.56943	1.01892	0.34728	0.562397	-5.94456	0.343551	2	3	FALSE	TRUE	FALSE	0.459321	0.249957
P40939	HADHA	Trifunctional enzyme subunit alpha, mitochondrial OS=Homo sapiens OX=9606 GN=HADHA PE=1 SV=2	1.32327	11.4116	2.22736	0.060973	0.20772	-4.50533	0.736844	3	3	FALSE	FALSE	FALSE	1.21486	0.682521
P41091	EIF2S3	Eukaryotic translation initiation factor 2 subunit 3 OS=Homo sapiens OX=9606 GN=EIF2S3 PE=1 SV=3	-0.53833	14.4492	-1.78531	0.117113	0.307734	-5.13014	0.0991871	3	3	FALSE	FALSE	FALSE	0.931395	0.511824
P41208	CETN2	Centrin-2 OS=Homo sapiens OX=9606 GN=CETN2 PE=1 SV=1	0.586996	9.95979	0.704662	0.503646	0.684216	-6.32967	1.24805	3	3	FALSE	FALSE	FALSE	0.297875	0.164807
P41214	EIF2D	Eukaryotic translation initiation factor 2D OS=Homo sapiens OX=9606 GN=EIF2D PE=1 SV=3	-0.446316	9.85574	-0.85444	0.420967	0.615021	-6.20943	0.661723	3	3	FALSE	FALSE	FALSE	0.375752	0.21111
P41223	BUD31	Protein BUD31 homolog OS=Homo sapiens OX=9606 GN=BUD31 PE=1 SV=2	-1.45577	9.25048	-2.85364	0.0353134	0.151343	-3.6251	0.404029	2	2	TRUE	TRUE	TRUE	1.45206	0.820037
P41227	NAA10	N-alpha-acetyltransferase 10 OS=Homo sapiens OX=9606 GN=NAA10 PE=1 SV=1	-0.869359	12.341	-1.53199	0.16912	0.374636	-5.46617	0.659892	3	3	FALSE	FALSE	FALSE	0.771806	0.42639
P41240	CSK	Tyrosine-protein kinase CSK OS=Homo sapiens OX=9606 GN=CSK PE=1 SV=1	-0.407015	10.0071	-0.720369	0.494502	0.675819	-6.31798	0.783205	3	3	FALSE	FALSE	FALSE	0.305832	0.170169
P41250	GARS1	Glycine--tRNA ligase OS=Homo sapiens OX=9606 GN=GARS1 PE=1 SV=3	1.55332	10.9985	4.0406	0.00486477	0.0569265	-1.94099	0.399193	3	3	FALSE	FALSE	TRUE	2.31294	1.24469
P41252	IARS1	Isoleucine--tRNA ligase, cytoplasmic OS=Homo sapiens OX=9606 GN=IARS1 PE=1 SV=2	0.572224	14.5632	1.84055	0.107991	0.293623	-5.05422	0.159102	3	3	FALSE	FALSE	FALSE	0.966611	0.53221
P41567	EIF1	Eukaryotic translation initiation factor 1 OS=Homo sapiens OX=9606 GN=EIF1 PE=1 SV=1	-2.29055	10.2346	-7.19899	0.000172344	0.0157478	1.43569	0.171409	3	3	FALSE	FALSE	TRUE	3.7636	1.80278
P42166	TMPO	Lamina-associated polypeptide 2, isoform alpha OS=Homo sapiens OX=9606 GN=TMPO PE=1 SV=2	-0.136864	13.0282	-0.373165	0.720002	0.832482	-6.5212	0.347593	3	3	FALSE	FALSE	FALSE	0.142667	0.0796253
P42167	TMPO	Lamina-associated polypeptide 2, isoforms beta/gamma OS=Homo sapiens OX=9606 GN=TMPO PE=1 SV=2	0.292482	11.55	0.797072	0.451435	0.639337	-6.25776	0.329987	3	3	FALSE	FALSE	FALSE	0.345405	0.19427
P42224	STAT1	Signal transducer and activator of transcription 1-alpha/beta OS=Homo sapiens OX=9606 GN=STAT1 PE=1 SV=2	0.259423	10.4317	0.597365	0.568961	0.730001	-6.40344	0.516923	3	3	FALSE	FALSE	FALSE	0.244918	0.136677
P42285	MTREX	Exosome RNA helicase MTR4 OS=Homo sapiens OX=9606 GN=MTREX PE=1 SV=3	0.443761	12.712	1.36143	0.215321	0.427169	-5.67819	0.228873	3	3	FALSE	FALSE	FALSE	0.666914	0.3694
P42345	MTOR	Serine/threonine-protein kinase mTOR OS=Homo sapiens OX=9606 GN=MTOR PE=1 SV=1	-1.05678	6.92757	-1.80087	0.145306	0.345286	-4.7988	0.125187	1	2	TRUE	TRUE	FALSE	0.837716	0.461821
P42356	PI4KA	Phosphatidylinositol 4-kinase alpha OS=Homo sapiens OX=9606 GN=PI4KA PE=1 SV=4	-2.1849	8.12411	-2.41979	0.0515796	0.188178	-4.17971	1.32082	3	2	TRUE	FALSE	FALSE	1.28752	0.725431
P42677	RPS27	40S ribosomal protein S27 OS=Homo sapiens OX=9606 GN=RPS27 PE=1 SV=3	-0.380715	10.7228	-0.658923	0.530886	0.703911	-6.36243	0.691096	3	3	FALSE	FALSE	FALSE	0.274998	0.152482
P42695	NCAPD3	Condensin-2 complex subunit D3 OS=Homo sapiens OX=9606 GN=NCAPD3 PE=1 SV=2	0.248069	7.96201	0.244358	0.816583	0.899947	-6.22665	1.22193	1	3	FALSE	TRUE	FALSE	0.0879998	0.045783
P42704	LRPPRC	Leucine-rich PPR motif-containing protein, mitochondrial OS=Homo sapiens OX=9606 GN=LRPPRC PE=1 SV=3	1.03957	12.7326	3.13088	0.0164551	0.100958	-3.192	0.249672	3	3	FALSE	FALSE	TRUE	1.7837	0.995858
P42765	ACAA2	3-ketoacyl-CoA thiolase, mitochondrial OS=Homo sapiens OX=9606 GN=ACAA2 PE=1 SV=2	0.624148	12.2845	1.62063	0.14886	0.349515	-5.35112	0.350118	3	3	FALSE	FALSE	FALSE	0.827222	0.456534
P42766	RPL35	60S ribosomal protein L35 OS=Homo sapiens OX=9606 GN=RPL35 PE=1 SV=2	0.966721	11.1033	1.80934	0.113058	0.301371	-5.09721	0.600384	3	3	FALSE	FALSE	FALSE	0.9467	0.520899
P42858	HTT	Huntingtin OS=Homo sapiens OX=9606 GN=HTT PE=1 SV=2	-1.1907	7.09016	-2.25232	0.0649119	0.214824	-4.40915	0.568392	2	3	FALSE	TRUE	FALSE	1.18768	0.667917
P43034	PAFAH1B1	Platelet-activating factor acetylhydrolase IB subunit alpha OS=Homo sapiens OX=9606 GN=PAFAH1B1 PE=1 SV=2	1.77047	9.39695	1.39909	0.210955	0.422153	-5.5268	1.96023	2	3	FALSE	TRUE	FALSE	0.67581	0.37453
P43155	CRAT	Carnitine O-acetyltransferase OS=Homo sapiens OX=9606 GN=CRAT PE=1 SV=5	-0.19473	9.79441	-0.372273	0.720637	0.832841	-6.52157	0.693256	3	3	FALSE	FALSE	FALSE	0.142283	0.0794378
P43243	MATR3	Matrin-3 OS=Homo sapiens OX=9606 GN=MATR3 PE=1 SV=2	2.23243	9.79162	4.81601	0.0028935	0.0446197	-1.23042	0.490262	2	3	FALSE	TRUE	TRUE	2.53858	1.35047
P43246	MSH2	DNA mismatch repair protein Msh2 OS=Homo sapiens OX=9606 GN=MSH2 PE=1 SV=1	0.23842	10.7951	0.533014	0.610419	0.755043	-6.44241	0.462598	3	3	FALSE	FALSE	FALSE	0.214372	0.122028
P43250	GRK6	G protein-coupled receptor kinase 6 OS=Homo sapiens OX=9606 GN=GRK6 PE=1 SV=2	-1.84933	9.86608	-2.57596	0.049265	0.183873	-3.86235	0.720114	3	1	TRUE	FALSE	TRUE	1.30746	0.735482
P43307	SSR1	Translocon-associated protein subunit alpha OS=Homo sapiens OX=9606 GN=SSR1 PE=1 SV=3	-1.07308	9.74511	-2.14221	0.0845966	0.250015	-4.40237	0.135143	3	1	TRUE	FALSE	FALSE	1.07265	0.602034
P43405	SYK	Tyrosine-protein kinase SYK OS=Homo sapiens OX=9606 GN=SYK PE=1 SV=1	1.56278	7.7191	2.2792	0.0711472	0.227442	-4.23062	0.657975	3	1	TRUE	FALSE	FALSE	1.14784	0.643129
P43487	RANBP1	Ran-specific GTPase-activating protein OS=Homo sapiens OX=9606 GN=RANBP1 PE=1 SV=1	2.4304	10.4353	7.14039	0.000181431	0.0157478	1.38558	0.275999	3	3	FALSE	FALSE	TRUE	3.74129	1.80278
P43490	NAMPT	Nicotinamide phosphoribosyltransferase OS=Homo sapiens OX=9606 GN=NAMPT PE=1 SV=1	0.860306	12.8217	1.85937	0.105044	0.287728	-5.02818	0.537903	3	3	FALSE	FALSE	FALSE	0.978631	0.541018
P43686	PSMC4	26S proteasome regulatory subunit 6B OS=Homo sapiens OX=9606 GN=PSMC4 PE=1 SV=2	3.1753	9.81466	10.533	1.45192e-05	0.00937578	3.72397	0.0919649	3	3	FALSE	FALSE	TRUE	4.83806	2.02799
P43897	TSFM	Elongation factor Ts, mitochondrial OS=Homo sapiens OX=9606 GN=TSFM PE=1 SV=2	0.38366	11.3387	1.00546	0.347957	0.563141	-6.06959	0.395342	3	3	FALSE	FALSE	FALSE	0.458474	0.249383
P45877	PPIC	Peptidyl-prolyl cis-trans isomerase C OS=Homo sapiens OX=9606 GN=PPIC PE=1 SV=1	-0.955533	10.0315	-2.66507	0.032043	0.14518	-3.86705	0.33234	3	3	FALSE	FALSE	FALSE	1.49427	0.838092
P45880	VDAC2	Voltage-dependent anion-selective channel protein 2 OS=Homo sapiens OX=9606 GN=VDAC2 PE=1 SV=2	1.3375	10.9301	2.5487	0.0379759	0.157451	-4.03716	0.643534	3	3	FALSE	FALSE	TRUE	1.42049	0.802856
P45973	CBX5	Chromobox protein homolog 5 OS=Homo sapiens OX=9606 GN=CBX5 PE=1 SV=1	-0.0972323	11.6216	-0.202001	0.845626	0.917753	-6.57568	0.598265	3	3	FALSE	FALSE	FALSE	0.0728218	0.0372744
P46013	MKI67	Proliferation marker protein Ki-67 OS=Homo sapiens OX=9606 GN=MKI67 PE=1 SV=2	0.056933	10.4232	0.140718	0.892032	0.938923	-6.58741	0.376684	3	3	FALSE	FALSE	FALSE	0.0496196	0.0273698
P46060	RANGAP1	Ran GTPase-activating protein 1 OS=Homo sapiens OX=9606 GN=RANGAP1 PE=1 SV=1	0.00790679	9.44076	0.0154662	0.988089	0.994125	-6.59836	0.670689	3	3	FALSE	FALSE	FALSE	0.00520384	0.00255903
P46063	RECQL	ATP-dependent DNA helicase Q1 OS=Homo sapiens OX=9606 GN=RECQL PE=1 SV=3	2.68921	10.2768	6.08876	0.000484542	0.0194647	0.412885	0.49759	3	3	FALSE	FALSE	TRUE	3.31467	1.71075
P46100		Transcriptional regulator ATRX OS=Homo sapiens OX=9606 GN=ATRX PE=1 SV=5	-0.867954	7.16149	-0.891451	0.406772	0.602462	-6.06459	1.32199	2	3	FALSE	TRUE	FALSE	0.390648	0.22007
P46109	CRKL	Crk-like protein OS=Homo sapiens OX=9606 GN=CRKL PE=1 SV=1	0.619138	10.3833	1.94605	0.0924449	0.265906	-4.90718	0.188235	3	3	FALSE	FALSE	FALSE	1.03412	0.575273
P46199	MTIF2	Translation initiation factor IF-2, mitochondrial OS=Homo sapiens OX=9606 GN=MTIF2 PE=1 SV=2	0.681373	8.36752	0.663134	0.536343	0.706841	-6.01773	1.24124	3	1	TRUE	FALSE	FALSE	0.270557	0.150678
P46379	BAG6	Large proline-rich protein BAG6 OS=Homo sapiens OX=9606 GN=BAG6 PE=1 SV=2	-1.22484	8.87982	-3.53802	0.00939756	0.0749194	-2.6184	0.296589	3	3	FALSE	FALSE	TRUE	2.02698	1.12541
P46459	NSF	Vesicle-fusing ATPase OS=Homo sapiens OX=9606 GN=NSF PE=1 SV=3	0.58594	10.7268	1.76281	0.121035	0.31326	-5.16082	0.22639	3	3	FALSE	FALSE	FALSE	0.917088	0.504095
P46734	MAP2K3	Dual specificity mitogen-activated protein kinase kinase 3 OS=Homo sapiens OX=9606 GN=MAP2K3 PE=1 SV=2	0.629056	7.99073	0.979939	0.382035	0.587904	-5.69079	0.445272	1	2	TRUE	TRUE	FALSE	0.417897	0.230694
P46776	RPL27A	60S ribosomal protein L27a OS=Homo sapiens OX=9606 GN=RPL27A PE=1 SV=2	0.184435	11.8031	0.58547	0.576499	0.732524	-6.41094	0.161215	3	3	FALSE	FALSE	FALSE	0.239201	0.135178
P46777	RPL5	60S ribosomal protein L5 OS=Homo sapiens OX=9606 GN=RPL5 PE=1 SV=3	0.327031	13.3231	1.10137	0.306939	0.525049	-5.97203	0.0684082	3	3	FALSE	FALSE	FALSE	0.512947	0.2798
P46778	RPL21	60S ribosomal protein L21 OS=Homo sapiens OX=9606 GN=RPL21 PE=1 SV=2	1.22798	11.1553	3.98715	0.0052083	0.0581756	-2.01125	0.145477	3	3	FALSE	FALSE	TRUE	2.2833	1.23526
P46779	RPL28	60S ribosomal protein L28 OS=Homo sapiens OX=9606 GN=RPL28 PE=1 SV=3	0.65253	11.0319	1.20945	0.265509	0.481636	-5.85476	0.552712	3	3	FALSE	FALSE	FALSE	0.57592	0.317281
P46781	RPS9	40S ribosomal protein S9 OS=Homo sapiens OX=9606 GN=RPS9 PE=1 SV=3	0.893757	12.5419	2.65799	0.032375	0.145488	-3.8774	0.229162	3	3	FALSE	FALSE	FALSE	1.48979	0.837172
P46782	RPS5	40S ribosomal protein S5 OS=Homo sapiens OX=9606 GN=RPS5 PE=1 SV=4	-0.3074	11.7742	-0.807746	0.445652	0.635275	-6.24898	0.333947	3	3	FALSE	FALSE	FALSE	0.351004	0.197038
P46783	RPS10	40S ribosomal protein S10 OS=Homo sapiens OX=9606 GN=RPS10 PE=1 SV=1	0.224241	12.3278	0.585159	0.576697	0.732524	-6.41114	0.387247	3	3	FALSE	FALSE	FALSE	0.239052	0.135178
P46821	MAP1B	Microtubule-associated protein 1B OS=Homo sapiens OX=9606 GN=MAP1B PE=1 SV=2	2.08004	9.96148	2.77396	0.0320065	0.14518	-3.69711	0.914155	2	3	FALSE	TRUE	TRUE	1.49476	0.838092
P46934	NEDD4	E3 ubiquitin-protein ligase NEDD4 OS=Homo sapiens OX=9606 GN=NEDD4 PE=1 SV=4	1.15809	8.72864	1.89644	0.115885	0.30544	-4.71034	0.49901	1	3	FALSE	TRUE	FALSE	0.935972	0.515074
P46939	UTRN	Utrophin OS=Homo sapiens OX=9606 GN=UTRN PE=1 SV=2	-0.566704	9.11831	-1.07396	0.318247	0.537276	-6.00056	0.568992	3	3	FALSE	FALSE	FALSE	0.497236	0.269803
P46940	IQGAP1	Ras GTPase-activating-like protein IQGAP1 OS=Homo sapiens OX=9606 GN=IQGAP1 PE=1 SV=1	0.242452	13.4363	0.77471	0.463717	0.651272	-6.27585	0.168365	3	3	FALSE	FALSE	FALSE	0.333747	0.186237
P46977	STT3A	Dolichyl-diphosphooligosaccharide--protein glycosyltransferase subunit STT3A OS=Homo sapiens OX=9606 GN=STT3A PE=1 SV=2	-0.401629	10.4284	-1.19322	0.271416	0.48763	-5.87283	0.227178	3	3	FALSE	FALSE	FALSE	0.566364	0.311909
P47755	CAPZA2	F-actin-capping protein subunit alpha-2 OS=Homo sapiens OX=9606 GN=CAPZA2 PE=1 SV=3	1.70589	6.64052	4.14332	0.00427213	0.0543701	-1.80723	0.442774	3	3	FALSE	FALSE	TRUE	2.36936	1.26464
P47756	CAPZB	F-actin-capping protein subunit beta OS=Homo sapiens OX=9606 GN=CAPZB PE=1 SV=4	-0.152776	10.0127	-0.340568	0.744954	0.849392	-6.42377	0.331671	3	2	TRUE	FALSE	FALSE	0.12787	0.070892
P47813	EIF1AX	Eukaryotic translation initiation factor 1A, X-chromosomal OS=Homo sapiens OX=9606 GN=EIF1AX PE=1 SV=2	-0.201112	13.7441	-0.437948	0.676642	0.805424	-6.38169	0.450396	3	2	TRUE	FALSE	FALSE	0.169641	0.0939754
P47897	QARS1	Glutamine--tRNA ligase OS=Homo sapiens OX=9606 GN=QARS1 PE=1 SV=1	0.407175	13.8372	1.3127	0.230434	0.442225	-5.73618	0.158071	3	3	FALSE	FALSE	FALSE	0.637454	0.354356
P47914	RPL29	60S ribosomal protein L29 OS=Homo sapiens OX=9606 GN=RPL29 PE=1 SV=2	0.474796	10.5808	1.38756	0.20758	0.418644	-5.64659	0.284743	3	3	FALSE	FALSE	FALSE	0.682815	0.378155
P48047	ATP5PO	ATP synthase subunit O, mitochondrial OS=Homo sapiens OX=9606 GN=ATP5PO PE=1 SV=1	0.00892809	10.6923	0.0126261	0.990276	0.994125	-6.5984	1.01203	3	3	FALSE	FALSE	FALSE	0.00424365	0.00255903
P48059	LIMS1	LIM and senescent cell antigen-like-containing domain protein 1 OS=Homo sapiens OX=9606 GN=LIMS1 PE=1 SV=4	1.65265	10.4751	1.80997	0.112953	0.301371	-5.09635	1.23304	3	3	FALSE	FALSE	FALSE	0.947103	0.520899
P48201	ATP5MC3	ATP synthase F(0) complex subunit C3, mitochondrial OS=Homo sapiens OX=9606 GN=ATP5MC3 PE=1 SV=1	-1.1762	9.26426	-2.00134	0.115168	0.304483	-4.56627	0.135992	2	1	TRUE	TRUE	FALSE	0.938667	0.516438
P48426	PIP4K2A	Phosphatidylinositol 5-phosphate 4-kinase type-2 alpha OS=Homo sapiens OX=9606 GN=PIP4K2A PE=1 SV=2	-2.4921	8.7294	-1.96359	0.0968581	0.271056	-4.80179	1.8787	3	2	TRUE	FALSE	FALSE	1.01386	0.566941
P48444	ARCN1	Coatomer subunit delta OS=Homo sapiens OX=9606 GN=ARCN1 PE=1 SV=1	-0.214096	12.4703	-0.666492	0.526316	0.699318	-6.35714	0.208195	3	3	FALSE	FALSE	FALSE	0.278754	0.155325
P48556	PSMD8	26S proteasome non-ATPase regulatory subunit 8 OS=Homo sapiens OX=9606 GN=PSMD8 PE=1 SV=2	-0.18554	8.4614	-0.282837	0.785433	0.876738	-6.5539	0.94235	3	3	FALSE	FALSE	FALSE	0.104891	0.0571301
P48634	PRRC2A	Protein PRRC2A OS=Homo sapiens OX=9606 GN=PRRC2A PE=1 SV=3	1.35791	7.60407	1.60349	0.152592	0.354448	-5.37359	1.13187	3	3	FALSE	FALSE	FALSE	0.816468	0.450448
P48643	CCT5	T-complex protein 1 subunit epsilon OS=Homo sapiens OX=9606 GN=CCT5 PE=1 SV=1	0.0783775	13.8196	0.255496	0.80564	0.893977	-6.56207	0.132042	3	3	FALSE	FALSE	FALSE	0.093859	0.0486737
P48729	CSNK1A1	Casein kinase I isoform alpha OS=Homo sapiens OX=9606 GN=CSNK1A1 PE=1 SV=2	0.104324	8.46309	0.152168	0.883321	0.936105	-6.58553	1.00003	3	3	FALSE	FALSE	FALSE	0.0538812	0.0286755
P48735	IDH2	Isocitrate dehydrogenase [NADP], mitochondrial OS=Homo sapiens OX=9606 GN=IDH2 PE=1 SV=2	1.63628	9.38988	1.83372	0.109081	0.295032	-5.06364	1.29172	3	3	FALSE	FALSE	FALSE	0.962253	0.530132
P49005	POLD2	DNA polymerase delta subunit 2 OS=Homo sapiens OX=9606 GN=POLD2 PE=1 SV=1	0.436282	8.00457	0.66177	0.543924	0.712452	-5.95586	0.50899	2	1	TRUE	TRUE	FALSE	0.264462	0.147244
P49006	MARCKSL1	MARCKS-related protein OS=Homo sapiens OX=9606 GN=MARCKSL1 PE=1 SV=2	-0.376543	12.6015	-0.957422	0.370052	0.579939	-6.11597	0.407899	3	3	FALSE	FALSE	FALSE	0.431737	0.236618
P49207	RPL34	60S ribosomal protein L34 OS=Homo sapiens OX=9606 GN=RPL34 PE=1 SV=3	-0.0863606	11.3486	-0.193651	0.851915	0.920036	-6.57752	0.544835	3	3	FALSE	FALSE	FALSE	0.0696037	0.0361952
P49247	RPIA	Ribose-5-phosphate isomerase OS=Homo sapiens OX=9606 GN=RPIA PE=1 SV=3	-0.528839	8.11355	-0.429206	0.680595	0.806781	-6.49657	1.71321	3	3	FALSE	FALSE	FALSE	0.167111	0.0932442
P49321	NASP	Nuclear autoantigenic sperm protein OS=Homo sapiens OX=9606 GN=NASP PE=1 SV=2	2.41163	10.6145	5.26126	0.00114851	0.0282533	-0.459921	0.52424	3	3	FALSE	FALSE	TRUE	2.93987	1.54893
P49327	FASN	Fatty acid synthase OS=Homo sapiens OX=9606 GN=FASN PE=1 SV=3	4.47172	9.86191	4.39564	0.00312587	0.0458757	-1.48571	1.28844	3	3	FALSE	FALSE	TRUE	2.50503	1.33842
P49368	CCT3	T-complex protein 1 subunit gamma OS=Homo sapiens OX=9606 GN=CCT3 PE=1 SV=4	-0.240243	13.6197	-0.792931	0.453692	0.641076	-6.26115	0.118589	3	3	FALSE	FALSE	FALSE	0.343239	0.193091
P49406	MRPL19	39S ribosomal protein L19, mitochondrial OS=Homo sapiens OX=9606 GN=MRPL19 PE=1 SV=2	1.85316	9.66971	2.91902	0.0222142	0.122868	-3.49726	0.839561	3	3	FALSE	FALSE	TRUE	1.65337	0.910561
P49407	ARRB1	Beta-arrestin-1 OS=Homo sapiens OX=9606 GN=ARRB1 PE=1 SV=2	-1.76116	10.7065	-3.65295	0.00805721	0.0698382	-2.46026	0.521795	3	3	FALSE	FALSE	TRUE	2.09382	1.15591
P49411		Elongation factor Tu, mitochondrial OS=Homo sapiens OX=9606 GN=TUFM PE=1 SV=2	-0.311054	12.8907	-0.912141	0.391841	0.594255	-6.15809	0.279165	3	3	FALSE	FALSE	FALSE	0.40689	0.226027
P49458	SRP9	Signal recognition particle 9 kDa protein OS=Homo sapiens OX=9606 GN=SRP9 PE=1 SV=2	-2.5886	11.3927	-5.94359	0.000560293	0.0212829	0.266997	0.521689	3	3	FALSE	FALSE	TRUE	3.25159	1.67197
P49585	PCYT1A	Choline-phosphate cytidylyltransferase A OS=Homo sapiens OX=9606 GN=PCYT1A PE=1 SV=2	-0.660457	9.12348	-1.22167	0.267331	0.483662	-5.73156	0.532147	3	2	TRUE	FALSE	FALSE	0.57295	0.315458
P49588	AARS1	Alanine--tRNA ligase, cytoplasmic OS=Homo sapiens OX=9606 GN=AARS1 PE=1 SV=2	5.37327	10.1074	10.6962	3.75465e-05	0.0157478	2.79347	0.550335	2	3	FALSE	TRUE	TRUE	4.42543	1.80278
P49589	CARS1	Cysteine--tRNA ligase, cytoplasmic OS=Homo sapiens OX=9606 GN=CARS1 PE=1 SV=3	0.121443	11.582	0.356225	0.732102	0.840102	-6.528	0.237092	3	3	FALSE	FALSE	FALSE	0.135428	0.0756679
P49590	HARS2	Histidine--tRNA ligase, mitochondrial OS=Homo sapiens OX=9606 GN=HARS2 PE=1 SV=1	-2.39578	7.22513	-4.73553	0.00505439	0.0577677	-1.58455	0.166649	1	3	FALSE	TRUE	TRUE	2.29633	1.23832
P49591	SARS1	Serine--tRNA ligase, cytoplasmic OS=Homo sapiens OX=9606 GN=SARS1 PE=1 SV=3	0.427887	13.7741	1.22374	0.2604	0.475558	-5.83872	0.307715	3	3	FALSE	FALSE	FALSE	0.584358	0.322796
P49642	PRIM1	DNA primase small subunit OS=Homo sapiens OX=9606 GN=PRIM1 PE=1 SV=1	-0.074524	9.81585	-0.130229	0.900026	0.943657	-6.58899	0.66307	3	3	FALSE	FALSE	FALSE	0.0457449	0.0251858
P49643	PRIM2	DNA primase large subunit OS=Homo sapiens OX=9606 GN=PRIM2 PE=1 SV=2	-1.19181	9.53436	-1.63611	0.145561	0.345573	-5.33072	1.08134	3	3	FALSE	FALSE	FALSE	0.836955	0.46146
P49720	PSMB3	Proteasome subunit beta type-3 OS=Homo sapiens OX=9606 GN=PSMB3 PE=1 SV=2	0.636108	8.27536	1.16818	0.286738	0.505558	-5.79013	0.662617	2	3	FALSE	TRUE	FALSE	0.542515	0.296229
P49721	PSMB2	Proteasome subunit beta type-2 OS=Homo sapiens OX=9606 GN=PSMB2 PE=1 SV=1	0.352989	8.51424	0.361148	0.732622	0.840102	-6.18657	1.1622	1	3	FALSE	TRUE	FALSE	0.13512	0.0756679
P49736	MCM2	DNA replication licensing factor MCM2 OS=Homo sapiens OX=9606 GN=MCM2 PE=1 SV=4	0.888229	8.14928	1.57998	0.157854	0.360191	-5.40425	0.748632	3	3	FALSE	FALSE	FALSE	0.801746	0.443468
P49748	ACADVL	Very long-chain specific acyl-CoA dehydrogenase, mitochondrial OS=Homo sapiens OX=9606 GN=ACADVL PE=1 SV=1	0.30221	7.98749	0.267221	0.796953	0.886152	-6.55866	1.72598	3	3	FALSE	FALSE	FALSE	0.0985671	0.0524919
P49755	TMED10	Transmembrane emp24 domain-containing protein 10 OS=Homo sapiens OX=9606 GN=TMED10 PE=1 SV=2	0.557037	10.8606	1.41108	0.200826	0.411882	-5.61786	0.411942	3	3	FALSE	FALSE	FALSE	0.69718	0.385227
P49756	RBM25	RNA-binding protein 25 OS=Homo sapiens OX=9606 GN=RBM25 PE=1 SV=3	0.607303	10.5	0.973359	0.362606	0.574608	-6.10077	0.88646	3	3	FALSE	FALSE	FALSE	0.440565	0.240628
P49757	NUMB	Protein numb homolog OS=Homo sapiens OX=9606 GN=NUMB PE=1 SV=2	-1.18711	10.6291	-1.86922	0.103533	0.285406	-5.01452	0.844591	3	3	FALSE	FALSE	FALSE	0.984922	0.544537
P49790	NUP153	Nuclear pore complex protein Nup153 OS=Homo sapiens OX=9606 GN=NUP153 PE=1 SV=2	-0.127955	7.12282	-0.178694	0.865134	0.926852	-6.38173	0.709748	2	2	TRUE	TRUE	FALSE	0.0629166	0.0329894
P49792	RANBP2	E3 SUMO-protein ligase RanBP2 OS=Homo sapiens OX=9606 GN=RANBP2 PE=1 SV=2	1.38388	9.71393	2.66678	0.0369235	0.155079	-3.84238	0.617461	2	3	FALSE	TRUE	TRUE	1.4327	0.809448
P49821	NDUFV1	NADH dehydrogenase [ubiquinone] flavoprotein 1, mitochondrial OS=Homo sapiens OX=9606 GN=NDUFV1 PE=1 SV=4	-1.24244	11.424	-2.4088	0.0466399	0.178475	-4.24155	0.681755	3	3	FALSE	FALSE	TRUE	1.33124	0.748422
P49840	GSK3A	Glycogen synthase kinase-3 alpha OS=Homo sapiens OX=9606 GN=GSK3A PE=1 SV=2	0.92356	9.32355	1.28324	0.255201	0.470175	-5.44221	0.723487	3	1	TRUE	FALSE	FALSE	0.593117	0.32774
P49841	GSK3B	Glycogen synthase kinase-3 beta OS=Homo sapiens OX=9606 GN=GSK3B PE=1 SV=2	-0.933366	8.28147	-2.43655	0.0447728	0.17325	-4.20105	0.361709	3	3	FALSE	FALSE	FALSE	1.34899	0.761328
P49914	MTHFS	5-formyltetrahydrofolate cyclo-ligase OS=Homo sapiens OX=9606 GN=MTHFS PE=1 SV=2	-1.3116	10.812	-3.43034	0.0138051	0.0912463	-2.83461	0.179268	3	2	TRUE	FALSE	TRUE	1.85996	1.03978
P49915	GMPS	GMP synthase [glutamine-hydrolyzing] OS=Homo sapiens OX=9606 GN=GMPS PE=1 SV=1	0.979998	10.5913	3.24732	0.0139867	0.0921622	-3.026	0.0983428	3	3	FALSE	FALSE	FALSE	1.85429	1.03545
P49916	LIG3	DNA ligase 3 OS=Homo sapiens OX=9606 GN=LIG3 PE=1 SV=2	2.47478	9.57447	4.23992	0.00378625	0.0517455	-1.68294	0.818513	3	3	FALSE	FALSE	TRUE	2.42179	1.28613
P49959	MRE11	Double-strand break repair protein MRE11 OS=Homo sapiens OX=9606 GN=MRE11 PE=1 SV=3	0.641761	10.1624	1.6158	0.149903	0.350868	-5.35747	0.41669	3	3	FALSE	FALSE	FALSE	0.824188	0.454857
P50213	IDH3A	Isocitrate dehydrogenase [NAD] subunit alpha, mitochondrial OS=Homo sapiens OX=9606 GN=IDH3A PE=1 SV=1	0.245987	10.1874	0.5474	0.601009	0.748508	-6.43405	0.410443	3	3	FALSE	FALSE	FALSE	0.221119	0.125804
P50395	GDI2	Rab GDP dissociation inhibitor beta OS=Homo sapiens OX=9606 GN=GDI2 PE=1 SV=2	0.948185	10.7177	2.32655	0.052656	0.190608	-4.3614	0.458515	3	3	FALSE	FALSE	FALSE	1.27855	0.71986
P50402	EMD	Emerin OS=Homo sapiens OX=9606 GN=EMD PE=1 SV=1	0.395297	8.55968	0.62352	0.552589	0.718742	-6.38645	0.89542	3	3	FALSE	FALSE	FALSE	0.257598	0.143427
P50454	SERPINH1	Serpin H1 OS=Homo sapiens OX=9606 GN=SERPINH1 PE=1 SV=2	0.449019	10.753	1.06719	0.321089	0.539605	-6.00753	0.411672	3	3	FALSE	FALSE	FALSE	0.493375	0.267924
P50502	ST13	Hsc70-interacting protein OS=Homo sapiens OX=9606 GN=ST13 PE=1 SV=2	2.17732	10.1485	4.40448	0.00309237	0.0458757	-1.47463	0.520715	3	3	FALSE	FALSE	TRUE	2.50971	1.33842
P50552	VASP	Vasodilator-stimulated phosphoprotein OS=Homo sapiens OX=9606 GN=VASP PE=1 SV=3	2.28916	7.71066	6.12145	0.000469107	0.0194647	0.445337	0.364151	3	3	FALSE	FALSE	TRUE	3.32873	1.71075
P50570	DNM2	Dynamin-2 OS=Homo sapiens OX=9606 GN=DNM2 PE=1 SV=2	0.845527	13.2383	1.86335	0.10443	0.286884	-5.02266	0.470843	3	3	FALSE	FALSE	FALSE	0.981174	0.542294
P50579	METAP2	Methionine aminopeptidase 2 OS=Homo sapiens OX=9606 GN=METAP2 PE=1 SV=1	-2.0147	11.3138	-4.53148	0.00265238	0.0433614	-1.31683	0.455836	3	3	FALSE	FALSE	TRUE	2.57636	1.3629
P50613	CDK7	Cyclin-dependent kinase 7 OS=Homo sapiens OX=9606 GN=CDK7 PE=1 SV=1	0.426361	8.69154	0.447197	0.670312	0.800871	-6.37717	1.29887	3	2	TRUE	FALSE	FALSE	0.173723	0.0964373
P50748	KNTC1	Kinetochore-associated protein 1 OS=Homo sapiens OX=9606 GN=KNTC1 PE=1 SV=1	-0.0615382	7.19607	-0.0660054	0.949503	0.97016	-6.48671	1.33012	2	3	FALSE	TRUE	FALSE	0.0225038	0.0131565
P50914	RPL14	60S ribosomal protein L14 OS=Homo sapiens OX=9606 GN=RPL14 PE=1 SV=4	-0.0730915	11.6969	-0.15186	0.883555	0.936105	-6.58558	0.498379	3	3	FALSE	FALSE	FALSE	0.0537662	0.0286755
P50990	CCT8	T-complex protein 1 subunit theta OS=Homo sapiens OX=9606 GN=CCT8 PE=1 SV=4	-0.109332	13.7511	-0.355291	0.732772	0.840102	-6.52836	0.145875	3	3	FALSE	FALSE	FALSE	0.135031	0.0756679
P50991	CCT4	T-complex protein 1 subunit delta OS=Homo sapiens OX=9606 GN=CCT4 PE=1 SV=4	-0.202052	13.645	-0.676367	0.52039	0.694904	-6.35016	0.0861926	3	3	FALSE	FALSE	FALSE	0.283671	0.158075
P51003	PAPOLA	Poly(A) polymerase alpha OS=Homo sapiens OX=9606 GN=PAPOLA PE=1 SV=4	0.112541	12.4046	0.286976	0.782388	0.874852	-6.55259	0.350559	3	3	FALSE	FALSE	FALSE	0.106578	0.0580652
P51116	FXR2	Fragile X mental retardation syndrome-related protein 2 OS=Homo sapiens OX=9606 GN=FXR2 PE=1 SV=2	3.12081	8.33204	2.1741	0.0812409	0.246647	-4.36235	1.85507	1	3	FALSE	TRUE	FALSE	1.09023	0.607924
P51148	RAB5C	Ras-related protein Rab-5C OS=Homo sapiens OX=9606 GN=RAB5C PE=1 SV=2	0.988376	8.02068	0.959793	0.373964	0.581173	-6.00169	1.31906	2	3	FALSE	TRUE	FALSE	0.42717	0.235695
P51149	RAB7A	Ras-related protein Rab-7a OS=Homo sapiens OX=9606 GN=RAB7A PE=1 SV=1	0.582662	9.84163	0.747881	0.487913	0.669633	-5.95509	0.831721	1	3	FALSE	TRUE	FALSE	0.311658	0.174163
P51178	PLCD1	1-phosphatidylinositol 4,5-bisphosphate phosphodiesterase delta-1 OS=Homo sapiens OX=9606 GN=PLCD1 PE=1 SV=2	-0.481818	8.5491	-0.654114	0.54837	0.715373	-5.96129	0.74169	1	2	TRUE	TRUE	FALSE	0.260926	0.145467
P51398	DAP3	28S ribosomal protein S29, mitochondrial OS=Homo sapiens OX=9606 GN=DAP3 PE=1 SV=1	1.02301	8.16774	1.09573	0.309239	0.527825	-5.97794	1.43968	3	3	FALSE	FALSE	FALSE	0.509705	0.27751
P51530	DNA2	DNA replication ATP-dependent helicase/nuclease DNA2 OS=Homo sapiens OX=9606 GN=DNA2 PE=1 SV=3	-0.196966	7.62489	-0.365212	0.727393	0.83728	-6.41407	0.604641	3	2	TRUE	FALSE	FALSE	0.138231	0.0771295
P51532	SMARCA4	Transcription activator BRG1 OS=Homo sapiens OX=9606 GN=SMARCA4 PE=1 SV=2	2.57701	8.27219	4.20331	0.00830149	0.0710749	-2.12656	0.517751	2	2	TRUE	TRUE	TRUE	2.08084	1.14828
P51553	IDH3G	Isocitrate dehydrogenase [NAD] subunit gamma, mitochondrial OS=Homo sapiens OX=9606 GN=IDH3G PE=1 SV=1	0.181916	9.36889	0.294125	0.783141	0.875282	-6.15304	0.344419	1	2	TRUE	TRUE	FALSE	0.10616	0.0578522
P51571	SSR4	Translocon-associated protein subunit delta OS=Homo sapiens OX=9606 GN=SSR4 PE=1 SV=1	2.88266	8.13687	4.74911	0.0020502	0.0389387	-1.05243	0.712655	3	3	FALSE	FALSE	TRUE	2.6882	1.40962
P51572	BCAP31	B-cell receptor-associated protein 31 OS=Homo sapiens OX=9606 GN=BCAP31 PE=1 SV=3	2.8311	10.2315	4.70266	0.00216478	0.039657	-1.10822	0.811939	3	3	FALSE	FALSE	TRUE	2.66459	1.40168
P51610	HCFC1	Host cell factor 1 OS=Homo sapiens OX=9606 GN=HCFC1 PE=1 SV=2	0.929945	11.5348	2.59316	0.035585	0.151928	-3.97216	0.305538	3	3	FALSE	FALSE	FALSE	1.44873	0.818364
P51617	IRAK1	Interleukin-1 receptor-associated kinase 1 OS=Homo sapiens OX=9606 GN=IRAK1 PE=1 SV=2	-0.938572	6.3779	-0.801551	0.467264	0.653462	-5.84839	1.66852	1	2	TRUE	TRUE	FALSE	0.330437	0.18478
P51649	ALDH5A1	Succinate-semialdehyde dehydrogenase, mitochondrial OS=Homo sapiens OX=9606 GN=ALDH5A1 PE=1 SV=2	0.929964	9.67763	0.999617	0.350589	0.565275	-6.07532	1.39662	3	3	FALSE	FALSE	FALSE	0.455202	0.24774
P51659	HSD17B4	Peroxisomal multifunctional enzyme type 2 OS=Homo sapiens OX=9606 GN=HSD17B4 PE=1 SV=3	0.294675	13.2886	0.914156	0.390851	0.594255	-6.15625	0.214999	3	3	FALSE	FALSE	FALSE	0.407988	0.226027
P51665	PSMD7	26S proteasome non-ATPase regulatory subunit 7 OS=Homo sapiens OX=9606 GN=PSMD7 PE=1 SV=2	-0.766204	9.30847	-0.953409	0.371945	0.580468	-6.11977	1.17134	3	3	FALSE	FALSE	FALSE	0.429521	0.236222
P51812	RPS6KA3	Ribosomal protein S6 kinase alpha-3 OS=Homo sapiens OX=9606 GN=RPS6KA3 PE=1 SV=1	-0.557173	8.89086	-0.861641	0.417249	0.611318	-6.20317	0.918857	3	3	FALSE	FALSE	FALSE	0.379605	0.213733
P51858	HDGF	Hepatoma-derived growth factor OS=Homo sapiens OX=9606 GN=HDGF PE=1 SV=1	0.567027	9.02366	1.044	0.330981	0.549085	-6.03115	0.73411	3	3	FALSE	FALSE	FALSE	0.480196	0.260361
P51948	MNAT1	CDK-activating kinase assembly factor MAT1 OS=Homo sapiens OX=9606 GN=MNAT1 PE=1 SV=1	0.867123	8.79453	0.852729	0.426303	0.61923	-6.09865	1.57127	2	3	FALSE	TRUE	FALSE	0.370281	0.208148
P51957	NEK4	Serine/threonine-protein kinase Nek4 OS=Homo sapiens OX=9606 GN=NEK4 PE=1 SV=2	0.276148	7.28874	0.383327	0.714598	0.828831	-6.40652	0.878707	3	2	TRUE	FALSE	FALSE	0.145938	0.0815341
P51965	UBE2E1	Ubiquitin-conjugating enzyme E2 E1 OS=Homo sapiens OX=9606 GN=UBE2E1 PE=1 SV=1	1.45424	8.88525	1.56416	0.17804	0.387429	-5.24462	1.30699	2	2	TRUE	TRUE	FALSE	0.749482	0.411808
P51970	NDUFA8	NADH dehydrogenase [ubiquinone] 1 alpha subcomplex subunit 8 OS=Homo sapiens OX=9606 GN=NDUFA8 PE=1 SV=3	0.375491	11.7207	0.913093	0.391373	0.594255	-6.15722	0.450592	3	3	FALSE	FALSE	FALSE	0.407409	0.226027
P51991	HNRNPA3	Heterogeneous nuclear ribonucleoprotein A3 OS=Homo sapiens OX=9606 GN=HNRNPA3 PE=1 SV=2	2.07013	10.1058	3.61503	0.00847502	0.0713061	-2.51223	0.710731	3	3	FALSE	FALSE	TRUE	2.07186	1.14687
P52209	PGD	6-phosphogluconate dehydrogenase, decarboxylating OS=Homo sapiens OX=9606 GN=PGD PE=1 SV=3	-0.446456	12.6728	-1.12995	0.295499	0.515256	-5.94174	0.41849	3	3	FALSE	FALSE	FALSE	0.529444	0.287977
P52272	HNRNPM	Heterogeneous nuclear ribonucleoprotein M OS=Homo sapiens OX=9606 GN=HNRNPM PE=1 SV=3	0.8788	13.2015	2.68242	0.0312448	0.142337	-3.84171	0.226894	3	3	FALSE	FALSE	FALSE	1.50522	0.846681
P52292	KPNA2	Importin subunit alpha-1 OS=Homo sapiens OX=9606 GN=KPNA2 PE=1 SV=1	0.449022	12.0602	1.34181	0.221296	0.431145	-5.70168	0.249315	3	3	FALSE	FALSE	FALSE	0.655026	0.365377
P52294	KPNA1	Importin subunit alpha-5 OS=Homo sapiens OX=9606 GN=KPNA1 PE=1 SV=3	0.721681	7.70492	0.416908	0.693895	0.816114	-6.30072	2.65893	2	2	TRUE	TRUE	FALSE	0.158706	0.088249
P52298	NCBP2	Nuclear cap-binding protein subunit 2 OS=Homo sapiens OX=9606 GN=NCBP2 PE=1 SV=1	0.942567	8.51706	1.44408	0.198481	0.410275	-5.47261	0.807543	2	3	FALSE	TRUE	FALSE	0.70228	0.386925
P52434	POLR2H	DNA-directed RNA polymerases I, II, and III subunit RPABC3 OS=Homo sapiens OX=9606 GN=POLR2H PE=1 SV=4	-0.0203816	10.0262	-0.0307107	0.976352	0.98628	-6.59796	0.901649	3	3	FALSE	FALSE	FALSE	0.0103934	0.00599977
P52564	MAP2K6	Dual specificity mitogen-activated protein kinase kinase 6 OS=Homo sapiens OX=9606 GN=MAP2K6 PE=1 SV=1	-0.0532063	10.7684	-0.102334	0.921802	0.957385	-6.48323	0.610775	3	2	TRUE	FALSE	FALSE	0.0353622	0.0189136
P52597	HNRNPF	Heterogeneous nuclear ribonucleoprotein F OS=Homo sapiens OX=9606 GN=HNRNPF PE=1 SV=3	-0.0989081	10.4798	-0.159903	0.878168	0.933076	-6.47466	0.832379	3	2	TRUE	FALSE	FALSE	0.0564225	0.030083
P52701	MSH6	DNA mismatch repair protein Msh6 OS=Homo sapiens OX=9606 GN=MSH6 PE=1 SV=2	1.70536	10.9356	2.3239	0.0528628	0.190705	-4.36526	0.883018	3	3	FALSE	FALSE	FALSE	1.27685	0.719639
P52732	KIF11	Kinesin-like protein KIF11 OS=Homo sapiens OX=9606 GN=KIF11 PE=1 SV=2	-1.73693	10.3556	-1.47054	0.184619	0.395045	-5.54408	1.59492	3	3	FALSE	FALSE	FALSE	0.733722	0.403353
P52789	HK2	Hexokinase-2 OS=Homo sapiens OX=9606 GN=HK2 PE=1 SV=2	0.6623	12.0785	1.81932	0.111413	0.300694	-5.08349	0.331777	3	3	FALSE	FALSE	FALSE	0.953062	0.521875
P52815	MRPL12	39S ribosomal protein L12, mitochondrial OS=Homo sapiens OX=9606 GN=MRPL12 PE=1 SV=2	0.921294	10.4639	2.69652	0.0306114	0.140907	-3.82112	0.274636	3	3	FALSE	FALSE	FALSE	1.51412	0.851068
P52907	CAPZA1	F-actin-capping protein subunit alpha-1 OS=Homo sapiens OX=9606 GN=CAPZA1 PE=1 SV=3	0.214527	9.37706	0.582635	0.578304	0.732524	-6.41271	0.306913	3	3	FALSE	FALSE	FALSE	0.237844	0.135178
P52926	HMGA2	High mobility group protein HMGI-C OS=Homo sapiens OX=9606 GN=HMGA2 PE=1 SV=1	-1.99387	6.79976	-3.94554	0.0107104	0.0813814	-2.38858	0.430546	2	2	TRUE	TRUE	TRUE	1.97019	1.08947
P53004	BLVRA	Biliverdin reductase A OS=Homo sapiens OX=9606 GN=BLVRA PE=1 SV=2	0.0630412	9.37014	0.104649	0.919572	0.956247	-6.59236	0.854644	3	3	FALSE	FALSE	FALSE	0.0364145	0.0194297
P53007	SLC25A1	Tricarboxylate transport protein, mitochondrial OS=Homo sapiens OX=9606 GN=SLC25A1 PE=1 SV=2	0.292829	8.87634	0.570713	0.592678	0.743149	-6.21646	0.451809	2	2	TRUE	TRUE	FALSE	0.227181	0.128924
P53041	PPP5C	Serine/threonine-protein phosphatase 5 OS=Homo sapiens OX=9606 GN=PPP5C PE=1 SV=1	0.809001	13.2732	2.4908	0.0413411	0.167111	-4.12181	0.215259	3	3	FALSE	FALSE	FALSE	1.38362	0.776994
P53396	ACLY	ATP-citrate synthase OS=Homo sapiens OX=9606 GN=ACLY PE=1 SV=3	1.07917	12.2878	3.29553	0.0130833	0.0894025	-2.95769	0.205121	3	3	FALSE	FALSE	TRUE	1.88328	1.04865
P53582	METAP1	Methionine aminopeptidase 1 OS=Homo sapiens OX=9606 GN=METAP1 PE=1 SV=2	-0.402006	11.9264	-1.28229	0.240324	0.451887	-5.77173	0.17686	3	3	FALSE	FALSE	FALSE	0.619202	0.344971
P53597	SUCLG1	Succinate--CoA ligase [ADP/GDP-forming] subunit alpha, mitochondrial OS=Homo sapiens OX=9606 GN=SUCLG1 PE=1 SV=4	1.4758	9.77075	2.85071	0.0244986	0.127579	-3.59641	0.651128	3	3	FALSE	FALSE	TRUE	1.61086	0.894222
P53618	COPB1	Coatomer subunit beta OS=Homo sapiens OX=9606 GN=COPB1 PE=1 SV=3	0.749901	11.486	2.25984	0.0581127	0.201483	-4.45829	0.248718	3	3	FALSE	FALSE	FALSE	1.23573	0.695761
P53621	COPA	Coatomer subunit alpha OS=Homo sapiens OX=9606 GN=COPA PE=1 SV=2	0.717996	12.6318	1.64081	0.144573	0.345132	-5.32451	0.521802	3	3	FALSE	FALSE	FALSE	0.839912	0.462015
P53680	AP2S1	AP-2 complex subunit sigma OS=Homo sapiens OX=9606 GN=AP2S1 PE=1 SV=2	-0.246125	10.596	-0.679758	0.518365	0.694904	-6.34775	0.343429	3	3	FALSE	FALSE	FALSE	0.285364	0.158075
P53701	HCCS	Cytochrome c-type heme lyase OS=Homo sapiens OX=9606 GN=HCCS PE=1 SV=1	2.52338	8.1203	4.32874	0.0120676	0.0858696	-2.27336	0.0585603	1	2	TRUE	TRUE	TRUE	1.91838	1.06616
P53779	MAPK10	Mitogen-activated protein kinase 10 OS=Homo sapiens OX=9606 GN=MAPK10 PE=1 SV=2	1.54854	6.30228	2.65914	0.0558002	0.196648	-3.82493	0.0397279	2	1	TRUE	TRUE	FALSE	1.25336	0.706311
P53985	SLC16A1	Monocarboxylate transporter 1 OS=Homo sapiens OX=9606 GN=SLC16A1 PE=1 SV=3	0.138218	10.701	0.2896	0.780461	0.874226	-6.55176	0.598369	3	3	FALSE	FALSE	FALSE	0.107649	0.0583764
P53990	IST1	IST1 homolog OS=Homo sapiens OX=9606 GN=IST1 PE=1 SV=1	0.491965	10.7435	0.713954	0.498223	0.678441	-6.32278	0.933321	3	3	FALSE	FALSE	FALSE	0.302576	0.168488
P53992	SEC24C	Protein transport protein Sec24C OS=Homo sapiens OX=9606 GN=SEC24C PE=1 SV=3	1.55447	7.31692	1.71181	0.130395	0.327319	-5.22981	1.23076	3	3	FALSE	FALSE	FALSE	0.884738	0.485029
P53999	SUB1	Activated RNA polymerase II transcriptional coactivator p15 OS=Homo sapiens OX=9606 GN=SUB1 PE=1 SV=3	-0.0610272	12.4703	-0.184937	0.85849	0.922037	-6.57936	0.24194	3	3	FALSE	FALSE	FALSE	0.0662646	0.0352519
P54098	POLG	DNA polymerase subunit gamma-1 OS=Homo sapiens OX=9606 GN=POLG PE=1 SV=1	-1.0172	7.22325	-0.782996	0.463195	0.651272	-6.15699	2.03555	2	3	FALSE	TRUE	FALSE	0.334236	0.186237
P54105	CLNS1A	Methylosome subunit pICln OS=Homo sapiens OX=9606 GN=CLNS1A PE=1 SV=1	-0.335843	8.39372	-0.684432	0.51907	0.694904	-6.23245	0.39417	2	3	FALSE	TRUE	FALSE	0.284774	0.158075
P54136	RARS1	Arginine--tRNA ligase, cytoplasmic OS=Homo sapiens OX=9606 GN=RARS1 PE=1 SV=2	0.482918	14.5512	1.38261	0.209026	0.420575	-5.6526	0.290372	3	3	FALSE	FALSE	FALSE	0.6798	0.376157
P54577	YARS1	Tyrosine--tRNA ligase, cytoplasmic OS=Homo sapiens OX=9606 GN=YARS1 PE=1 SV=4	-0.0377314	15.8804	-0.118474	0.908999	0.949432	-6.59063	0.191184	3	3	FALSE	FALSE	FALSE	0.0414364	0.0225361
P54578	USP14	Ubiquitin carboxyl-terminal hydrolase 14 OS=Homo sapiens OX=9606 GN=USP14 PE=1 SV=3	1.38481	8.27458	2.16905	0.0664683	0.217265	-4.58951	0.754544	3	3	FALSE	FALSE	FALSE	1.17739	0.66301
P54619	PRKAG1	5'-AMP-activated protein kinase subunit gamma-1 OS=Homo sapiens OX=9606 GN=PRKAG1 PE=1 SV=1	1.05509	9.22703	2.14502	0.0688753	0.22266	-4.62409	0.57035	3	3	FALSE	FALSE	FALSE	1.16194	0.652359
P54646	PRKAA2	5'-AMP-activated protein kinase catalytic subunit alpha-2 OS=Homo sapiens OX=9606 GN=PRKAA2 PE=1 SV=2	0.0902685	8.79097	0.144743	0.888968	0.937855	-6.58676	0.814597	3	3	FALSE	FALSE	FALSE	0.0511139	0.0278644
P54709	ATP1B3	Sodium/potassium-transporting ATPase subunit beta-3 OS=Homo sapiens OX=9606 GN=ATP1B3 PE=1 SV=1	0.0739351	10.7955	0.171785	0.868437	0.929565	-6.58198	0.497255	3	3	FALSE	FALSE	FALSE	0.0612615	0.0317204
P54727	RAD23B	UV excision repair protein RAD23 homolog B OS=Homo sapiens OX=9606 GN=RAD23B PE=1 SV=1	3.14896	8.63982	2.81481	0.0303215	0.140698	-3.64199	1.69412	2	3	FALSE	TRUE	TRUE	1.51825	0.851713
P54819	AK2	Adenylate kinase 2, mitochondrial OS=Homo sapiens OX=9606 GN=AK2 PE=1 SV=2	1.03106	12.1768	3.27075	0.0135395	0.0910744	-2.99277	0.178919	3	3	FALSE	FALSE	TRUE	1.8684	1.0406
P54886	ALDH18A1	Delta-1-pyrroline-5-carboxylate synthase OS=Homo sapiens OX=9606 GN=ALDH18A1 PE=1 SV=2	0.0684814	12.4447	0.228414	0.825813	0.90538	-6.56935	0.0927611	3	3	FALSE	FALSE	FALSE	0.0831181	0.043169
P55010	EIF5	Eukaryotic translation initiation factor 5 OS=Homo sapiens OX=9606 GN=EIF5 PE=1 SV=2	-0.290711	12.7265	-0.934107	0.381154	0.587073	-6.13786	0.154988	3	3	FALSE	FALSE	FALSE	0.4189	0.231308
P55011	SLC12A2	Solute carrier family 12 member 2 OS=Homo sapiens OX=9606 GN=SLC12A2 PE=1 SV=1	1.03686	8.82132	2.37552	0.0547993	0.194432	-4.24037	0.404389	2	3	FALSE	TRUE	FALSE	1.26122	0.711232
P55036	PSMD4	26S proteasome non-ATPase regulatory subunit 4 OS=Homo sapiens OX=9606 GN=PSMD4 PE=1 SV=1	0.763902	12.244	1.94266	0.0929096	0.265906	-4.91195	0.363447	3	3	FALSE	FALSE	FALSE	1.03194	0.575273
P55039	DRG2	Developmentally-regulated GTP-binding protein 2 OS=Homo sapiens OX=9606 GN=DRG2 PE=1 SV=1	0.650918	5.64468	1.51713	0.189179	0.399654	-5.30134	0.0874979	2	2	TRUE	TRUE	FALSE	0.723127	0.398316
P55060	CSE1L	Exportin-2 OS=Homo sapiens OX=9606 GN=CSE1L PE=1 SV=3	0.757957	11.8454	1.58574	0.15655	0.358165	-5.39676	0.598533	3	3	FALSE	FALSE	FALSE	0.805348	0.445917
P55072	VCP	Transitional endoplasmic reticulum ATPase OS=Homo sapiens OX=9606 GN=VCP PE=1 SV=4	3.85853	10.5997	7.35543	0.000150492	0.0157478	1.56752	0.539367	3	3	FALSE	FALSE	TRUE	3.82249	1.80278
P55081	MFAP1	Microfibrillar-associated protein 1 OS=Homo sapiens OX=9606 GN=MFAP1 PE=1 SV=2	-0.0173699	5.47669	-0.0329562	0.974974	0.98628	-6.2603	0.262844	3	1	TRUE	FALSE	FALSE	0.011007	0.00599977
P55084	HADHB	Trifunctional enzyme subunit beta, mitochondrial OS=Homo sapiens OX=9606 GN=HADHB PE=1 SV=3	2.02731	10.4486	4.05124	0.00661429	0.0632767	-2.07656	0.488878	2	3	FALSE	TRUE	TRUE	2.17952	1.19876
P55145	MANF	Mesencephalic astrocyte-derived neurotrophic factor OS=Homo sapiens OX=9606 GN=MANF PE=1 SV=3	-0.27965	11.8036	-0.683065	0.516395	0.69432	-6.34538	0.370642	3	3	FALSE	FALSE	FALSE	0.287018	0.15844
P55196	AFDN	Afadin OS=Homo sapiens OX=9606 GN=AFDN PE=1 SV=3	-1.71187	13.2252	-4.12431	0.00437556	0.0548339	-1.83186	0.417259	3	3	FALSE	FALSE	TRUE	2.35897	1.26095
P55209	NAP1L1	Nucleosome assembly protein 1-like 1 OS=Homo sapiens OX=9606 GN=NAP1L1 PE=1 SV=1	1.55897	10.9909	4.50731	0.0027305	0.0436894	-1.34667	0.268048	3	3	FALSE	FALSE	TRUE	2.56376	1.35962
P55210	CASP7	Caspase-7 OS=Homo sapiens OX=9606 GN=CASP7 PE=1 SV=1	-3.95571	8.14364	-7.73298	0.000236872	0.0163053	1.21042	0.447126	3	2	TRUE	FALSE	TRUE	3.62549	1.78767
P55265	ADAR	Double-stranded RNA-specific adenosine deaminase OS=Homo sapiens OX=9606 GN=ADAR PE=1 SV=4	3.82771	9.11054	6.67926	0.00109828	0.0279506	-0.179664	0.406007	1	3	FALSE	TRUE	TRUE	2.95929	1.55361
P55735	SEC13	Protein SEC13 homolog OS=Homo sapiens OX=9606 GN=SEC13 PE=1 SV=3	0.688658	7.7978	1.37928	0.216672	0.42755	-5.55039	0.578956	2	3	FALSE	TRUE	FALSE	0.664198	0.369013
P55769	SNU13	NHP2-like protein 1 OS=Homo sapiens OX=9606 GN=SNU13 PE=1 SV=3	0.176688	10.127	0.450872	0.665633	0.797833	-6.48617	0.411653	3	3	FALSE	FALSE	FALSE	0.176765	0.098088
P55795	HNRNPH2	Heterogeneous nuclear ribonucleoprotein H2 OS=Homo sapiens OX=9606 GN=HNRNPH2 PE=1 SV=1	-1.745	8.49518	-1.33156	0.231022	0.442225	-5.6065	2.03245	2	3	FALSE	TRUE	FALSE	0.636348	0.354356
P55809	OXCT1	Succinyl-CoA:3-ketoacid coenzyme A transferase 1, mitochondrial OS=Homo sapiens OX=9606 GN=OXCT1 PE=1 SV=1	-0.248683	5.6668	-0.471495	0.656977	0.790023	-6.13535	0.264262	1	3	FALSE	TRUE	FALSE	0.18245	0.10236
P55854			-0.485245	7.82282	-0.448576	0.676724	0.805424	-6.08682	1.4974	2	1	TRUE	TRUE	FALSE	0.169589	0.0939754
P55884	EIF3B	Eukaryotic translation initiation factor 3 subunit B OS=Homo sapiens OX=9606 GN=EIF3B PE=1 SV=3	1.7141	9.27803	2.36878	0.0494742	0.183873	-4.29991	1.06306	3	3	FALSE	FALSE	TRUE	1.30562	0.735482
P56134	ATP5MF	ATP synthase subunit f, mitochondrial OS=Homo sapiens OX=9606 GN=ATP5MF PE=1 SV=3	-0.335978	9.0464	-0.819789	0.443455	0.633542	-6.1267	0.222825	3	2	TRUE	FALSE	FALSE	0.353151	0.198225
P56181	NDUFV3	NADH dehydrogenase [ubiquinone] flavoprotein 3, mitochondrial OS=Homo sapiens OX=9606 GN=NDUFV3 PE=1 SV=2	2.6426	8.31786	4.6832	0.00529802	0.0581756	-1.63014	0.381974	1	3	FALSE	TRUE	TRUE	2.27589	1.23526
P56192	MARS1	Methionine--tRNA ligase, cytoplasmic OS=Homo sapiens OX=9606 GN=MARS1 PE=1 SV=2	0.311284	12.8866	0.980142	0.359472	0.572098	-6.09425	0.19216	3	3	FALSE	FALSE	FALSE	0.444335	0.24253
P56211	ARPP19	cAMP-regulated phosphoprotein 19 OS=Homo sapiens OX=9606 GN=ARPP19 PE=1 SV=2	1.31394	8.6176	2.55708	0.0375131	0.156726	-4.02492	0.667015	3	3	FALSE	FALSE	TRUE	1.42582	0.804859
P56377	AP1S2	AP-1 complex subunit sigma-2 OS=Homo sapiens OX=9606 GN=AP1S2 PE=1 SV=1	-0.541579	8.77701	-0.901474	0.417788	0.611761	-5.76266	0.245659	1	2	TRUE	TRUE	FALSE	0.379044	0.213418
P56381	ATP5F1E	ATP synthase subunit epsilon, mitochondrial OS=Homo sapiens OX=9606 GN=ATP5F1E PE=1 SV=2	-0.777881	9.88718	-1.27531	0.249022	0.462086	-5.67127	0.658307	2	3	FALSE	TRUE	FALSE	0.603763	0.335278
P56556	NDUFA6	NADH dehydrogenase [ubiquinone] 1 alpha subcomplex subunit 6 OS=Homo sapiens OX=9606 GN=NDUFA6 PE=1 SV=4	0.382869	9.9562	0.562222	0.594186	0.743596	-6.31381	0.921089	3	2	TRUE	FALSE	FALSE	0.226077	0.128663
P57076	CFAP298	Cilia- and flagella-associated protein 298 OS=Homo sapiens OX=9606 GN=CFAP298 PE=1 SV=1	0.014226	10.3258	0.0266585	0.979472	0.988272	-6.59809	0.715496	3	3	FALSE	FALSE	FALSE	0.00900815	0.00512371
P57678	GEMIN4	Gem-associated protein 4 OS=Homo sapiens OX=9606 GN=GEMIN4 PE=1 SV=2	0.278249	7.235	0.295264	0.776305	0.872203	-6.54992	1.08863	3	3	FALSE	FALSE	FALSE	0.109968	0.0593822
P57772	EEFSEC	Selenocysteine-specific elongation factor OS=Homo sapiens OX=9606 GN=EEFSEC PE=1 SV=4	-2.03024	11.1915	-4.14315	0.00427299	0.0543701	-1.80744	0.480991	3	3	FALSE	FALSE	TRUE	2.36927	1.26464
P59998	ARPC4	Actin-related protein 2/3 complex subunit 4 OS=Homo sapiens OX=9606 GN=ARPC4 PE=1 SV=3	0.0890226	12.1905	0.249641	0.809988	0.896785	-6.56371	0.323213	3	3	FALSE	FALSE	FALSE	0.0915212	0.0473116
P60174	TPI1	Triosephosphate isomerase OS=Homo sapiens OX=9606 GN=TPI1 PE=1 SV=3	5.06706	10.6947	9.71788	0.000186723	0.0157478	1.20214	0.24061	1	3	FALSE	TRUE	TRUE	3.7288	1.80278
P60228	EIF3E	Eukaryotic translation initiation factor 3 subunit E OS=Homo sapiens OX=9606 GN=EIF3E PE=1 SV=1	2.19256	7.95668	3.86852	0.00816309	0.0705193	-2.29315	0.72743	2	3	FALSE	TRUE	TRUE	2.08815	1.15169
P60468	SEC61B	Protein transport protein Sec61 subunit beta OS=Homo sapiens OX=9606 GN=SEC61B PE=1 SV=2	-1.76195	8.15156	-3.01089	0.0389616	0.160763	-3.4548	0.102652	1	2	TRUE	TRUE	TRUE	1.40936	0.793813
P60510	PPP4C	Serine/threonine-protein phosphatase 4 catalytic subunit OS=Homo sapiens OX=9606 GN=PPP4C PE=1 SV=1	0.850069	6.43674	1.18986	0.29923	0.518528	-5.48233	0.68072	2	1	TRUE	TRUE	FALSE	0.523994	0.285228
P60520	GABARAPL2	Gamma-aminobutyric acid receptor-associated protein-like 2 OS=Homo sapiens OX=9606 GN=GABARAPL2 PE=1 SV=1	0.163583	10.8542	0.230799	0.824031	0.904578	-6.56874	0.977048	3	3	FALSE	FALSE	FALSE	0.0840565	0.0435541
P60604	UBE2G2	Ubiquitin-conjugating enzyme E2 G2 OS=Homo sapiens OX=9606 GN=UBE2G2 PE=1 SV=1	0.718125	7.88021	1.02289	0.345544	0.562397	-5.94064	0.594896	2	3	FALSE	TRUE	FALSE	0.461497	0.249957
P60660	MYL6	Myosin light polypeptide 6 OS=Homo sapiens OX=9606 GN=MYL6 PE=1 SV=2	-0.232529	11.4611	-0.75785	0.473126	0.658097	-6.2892	0.143147	3	3	FALSE	FALSE	FALSE	0.325023	0.18171
P60709	ACTB	Actin, cytoplasmic 1 OS=Homo sapiens OX=9606 GN=ACTB PE=1 SV=1	0.253146	12.6003	0.750284	0.477391	0.660826	-6.29511	0.248001	3	3	FALSE	FALSE	FALSE	0.321126	0.179913
P60842	EIF4A1	Eukaryotic initiation factor 4A-I OS=Homo sapiens OX=9606 GN=EIF4A1 PE=1 SV=1	1.64917	10.3633	3.98917	0.00519483	0.0581756	-2.00858	0.42718	3	3	FALSE	FALSE	TRUE	2.28443	1.23526
P60866	RPS20	40S ribosomal protein S20 OS=Homo sapiens OX=9606 GN=RPS20 PE=1 SV=1	-0.1865	11.0645	-0.376363	0.717727	0.831168	-6.51988	0.530355	3	3	FALSE	FALSE	FALSE	0.144041	0.0803111
P60891	PRPS1	Ribose-phosphate pyrophosphokinase 1 OS=Homo sapiens OX=9606 GN=PRPS1 PE=1 SV=2	-0.324655	14.2337	-1.05882	0.324632	0.543086	-6.0161	0.141544	3	3	FALSE	FALSE	FALSE	0.488609	0.265131
P60900	PSMA6	Proteasome subunit alpha type-6 OS=Homo sapiens OX=9606 GN=PSMA6 PE=1 SV=1	0.876062	10.4393	2.60744	0.0348505	0.150431	-3.95128	0.2603	3	3	FALSE	FALSE	FALSE	1.45779	0.822661
P60953	CDC42	Cell division control protein 42 homolog OS=Homo sapiens OX=9606 GN=CDC42 PE=1 SV=2	0.639004	7.85227	0.856053	0.439727	0.630657	-5.80248	0.767801	2	1	TRUE	TRUE	FALSE	0.356817	0.200207
P61006	RAB8A	Ras-related protein Rab-8A OS=Homo sapiens OX=9606 GN=RAB8A PE=1 SV=1	2.2052	9.08729	1.5741	0.166169	0.370234	-5.3117	2.0516	2	3	FALSE	TRUE	FALSE	0.77945	0.431524
P61011	SRP54	Signal recognition particle 54 kDa protein OS=Homo sapiens OX=9606 GN=SRP54 PE=1 SV=1	0.252005	11.3176	0.611677	0.559967	0.724407	-6.39422	0.398397	3	3	FALSE	FALSE	FALSE	0.251838	0.140018
P61024	CKS1B	Cyclin-dependent kinases regulatory subunit 1 OS=Homo sapiens OX=9606 GN=CKS1B PE=1 SV=1	-0.575393	9.31115	-0.797004	0.451472	0.639337	-6.25782	1.02014	3	3	FALSE	FALSE	FALSE	0.34537	0.19427
P61026	RAB10	Ras-related protein Rab-10 OS=Homo sapiens OX=9606 GN=RAB10 PE=1 SV=1	1.40128	9.98566	2.01064	0.08403	0.250015	-4.81601	1.02642	3	3	FALSE	FALSE	FALSE	1.07557	0.602034
P61077	UBE2D3	Ubiquitin-conjugating enzyme E2 D3 OS=Homo sapiens OX=9606 GN=UBE2D3 PE=1 SV=1	-1.90499	8.25362	-1.87601	0.102503	0.283779	-5.00509	1.56768	3	3	FALSE	FALSE	FALSE	0.989263	0.54702
P61081	UBE2M	NEDD8-conjugating enzyme Ubc12 OS=Homo sapiens OX=9606 GN=UBE2M PE=1 SV=1	0.191949	9.82975	0.409665	0.694223	0.816114	-6.50553	0.592845	3	3	FALSE	FALSE	FALSE	0.158501	0.088249
P61088	UBE2N	Ubiquitin-conjugating enzyme E2 N OS=Homo sapiens OX=9606 GN=UBE2N PE=1 SV=1	-0.253418	10.9186	-0.655372	0.533039	0.704951	-6.36489	0.371827	3	3	FALSE	FALSE	FALSE	0.273241	0.151841
P61106	RAB14	Ras-related protein Rab-14 OS=Homo sapiens OX=9606 GN=RAB14 PE=1 SV=4	1.46565	6.33098	0.93543	0.392152	0.594255	-5.79617	2.04629	1	3	FALSE	TRUE	FALSE	0.406545	0.226027
P61158	ACTR3	Actin-related protein 3 OS=Homo sapiens OX=9606 GN=ACTR3 PE=1 SV=3	-0.225475	13.6477	-0.577334	0.581688	0.735439	-6.416	0.380215	3	3	FALSE	FALSE	FALSE	0.23531	0.133454
P61160	ACTR2	Actin-related protein 2 OS=Homo sapiens OX=9606 GN=ACTR2 PE=1 SV=1	-0.050286	13.3535	-0.160906	0.876685	0.932267	-6.584	0.168978	3	3	FALSE	FALSE	FALSE	0.0571565	0.0304596
P61163	ACTR1A	Alpha-centractin OS=Homo sapiens OX=9606 GN=ACTR1A PE=1 SV=1	2.00077	9.96429	3.97057	0.00532016	0.0581756	-2.03313	0.576872	3	3	FALSE	FALSE	TRUE	2.27408	1.23526
P61201	COPS2	COP9 signalosome complex subunit 2 OS=Homo sapiens OX=9606 GN=COPS2 PE=1 SV=1	0.289511	12.6386	0.910584	0.392607	0.594255	-6.15951	0.197069	3	3	FALSE	FALSE	FALSE	0.406042	0.226027
P61218	POLR2F	DNA-directed RNA polymerases I, II, and III subunit RPABC2 OS=Homo sapiens OX=9606 GN=POLR2F PE=1 SV=1	2.56963	7.15603	1.85963	0.121517	0.313477	-4.7562	1.77632	1	3	FALSE	TRUE	FALSE	0.915361	0.503794
P61221	ABCE1	ATP-binding cassette sub-family E member 1 OS=Homo sapiens OX=9606 GN=ABCE1 PE=1 SV=1	-0.23159	12.5558	-0.693291	0.510332	0.690513	-6.33799	0.207993	3	3	FALSE	FALSE	FALSE	0.292147	0.160828
P61224	RAP1B	Ras-related protein Rap-1b OS=Homo sapiens OX=9606 GN=RAP1B PE=1 SV=1	-0.0967756	10.6031	-0.146062	0.890864	0.938459	-6.19153	0.520407	1	2	TRUE	TRUE	FALSE	0.0501887	0.0275847
P61247	RPS3A	40S ribosomal protein S3a OS=Homo sapiens OX=9606 GN=RPS3A PE=1 SV=2	0.408426	13.3192	1.33453	0.223552	0.43351	-5.71036	0.106181	3	3	FALSE	FALSE	FALSE	0.650621	0.363001
P61254	RPL26	60S ribosomal protein L26 OS=Homo sapiens OX=9606 GN=RPL26 PE=1 SV=1	0.977137	11.67	2.69147	0.0308367	0.141453	-3.82849	0.339669	3	3	FALSE	FALSE	FALSE	1.51093	0.849388
P61289	PSME3	Proteasome activator complex subunit 3 OS=Homo sapiens OX=9606 GN=PSME3 PE=1 SV=1	-0.644925	12.1633	-1.92317	0.0956196	0.269341	-4.93928	0.261021	3	3	FALSE	FALSE	FALSE	1.01945	0.569698
P61313	RPL15	60S ribosomal protein L15 OS=Homo sapiens OX=9606 GN=RPL15 PE=1 SV=2	0.119163	10.8625	0.388291	0.709269	0.826949	-6.51488	0.142104	3	3	FALSE	FALSE	FALSE	0.149189	0.0825214
P61353	RPL27	60S ribosomal protein L27 OS=Homo sapiens OX=9606 GN=RPL27 PE=1 SV=2	0.870638	11.0013	1.83676	0.108595	0.294643	-5.05945	0.565359	3	3	FALSE	FALSE	FALSE	0.964191	0.530704
P61586	RHOA	Transforming protein RhoA OS=Homo sapiens OX=9606 GN=RHOA PE=1 SV=1	1.76187	10.4119	4.67282	0.00224212	0.0402685	-1.14425	0.383207	3	3	FALSE	FALSE	TRUE	2.64934	1.39503
P61599	NAA20	N-alpha-acetyltransferase 20 OS=Homo sapiens OX=9606 GN=NAA20 PE=1 SV=1	-0.382005	11.5797	-0.986219	0.356681	0.571393	-6.08837	0.353923	3	3	FALSE	FALSE	FALSE	0.44772	0.243065
P61604	HSPE1	10 kDa heat shock protein, mitochondrial OS=Homo sapiens OX=9606 GN=HSPE1 PE=1 SV=2	0.489871	13.6709	1.31233	0.230551	0.442225	-5.73662	0.372049	3	3	FALSE	FALSE	FALSE	0.637233	0.354356
P61619	SEC61A1	Protein transport protein Sec61 subunit alpha isoform 1 OS=Homo sapiens OX=9606 GN=SEC61A1 PE=1 SV=2	-0.735784	8.87986	-1.33798	0.22904	0.44183	-5.599	0.562216	2	3	FALSE	TRUE	FALSE	0.640088	0.354745
P61758	VBP1	Prefoldin subunit 3 OS=Homo sapiens OX=9606 GN=VBP1 PE=1 SV=4	2.90399	8.90346	3.01906	0.0232137	0.125609	-3.36888	1.40019	2	3	FALSE	TRUE	TRUE	1.63426	0.900979
P61764	STXBP1	Syntaxin-binding protein 1 OS=Homo sapiens OX=9606 GN=STXBP1 PE=1 SV=1	-0.559821	9.99892	-0.866019	0.414999	0.610446	-6.19934	0.72674	3	3	FALSE	FALSE	FALSE	0.381953	0.214353
P61927	RPL37	60S ribosomal protein L37 OS=Homo sapiens OX=9606 GN=RPL37 PE=1 SV=2	1.16339	10.5368	2.4057	0.0468534	0.178729	-4.24608	0.609825	3	3	FALSE	FALSE	TRUE	1.32926	0.747804
P61956	SUMO2	Small ubiquitin-related modifier 2 OS=Homo sapiens OX=9606 GN=SUMO2 PE=1 SV=3	0.345972	9.55119	0.574504	0.596073	0.744515	-6.01463	0.254986	1	2	TRUE	TRUE	FALSE	0.224701	0.128127
P61962	DCAF7	DDB1- and CUL4-associated factor 7 OS=Homo sapiens OX=9606 GN=DCAF7 PE=1 SV=1	1.63316	9.05831	3.78031	0.00905222	0.0741124	-2.39966	0.389003	2	3	FALSE	TRUE	TRUE	2.04324	1.13011
P61964	WDR5	WD repeat-containing protein 5 OS=Homo sapiens OX=9606 GN=WDR5 PE=1 SV=1	2.4695	9.90377	4.94465	0.00163619	0.0349991	-0.821324	0.632473	3	3	FALSE	FALSE	TRUE	2.78617	1.45594
P61978	HNRNPK	Heterogeneous nuclear ribonucleoprotein K OS=Homo sapiens OX=9606 GN=HNRNPK PE=1 SV=1	1.02656	13.4732	3.11229	0.0168902	0.102022	-3.21862	0.216471	3	3	FALSE	FALSE	TRUE	1.77236	0.991307
P61981	YWHAG	14-3-3 protein gamma OS=Homo sapiens OX=9606 GN=YWHAG PE=1 SV=2	-1.93263	9.88623	-2.60932	0.034755	0.150431	-3.94853	1.09923	3	3	FALSE	FALSE	TRUE	1.45898	0.822661
P62081	RPS7	40S ribosomal protein S7 OS=Homo sapiens OX=9606 GN=RPS7 PE=1 SV=1	0.620542	12.5107	1.70326	0.13203	0.327982	-5.24131	0.318066	3	3	FALSE	FALSE	FALSE	0.879326	0.484151
P62136	PPP1CA	Serine/threonine-protein phosphatase PP1-alpha catalytic subunit OS=Homo sapiens OX=9606 GN=PPP1CA PE=1 SV=1	0.730255	12.1573	2.2238	0.0612948	0.208048	-4.51048	0.218768	3	3	FALSE	FALSE	FALSE	1.21258	0.681837
P62140	PPP1CB	Serine/threonine-protein phosphatase PP1-beta catalytic subunit OS=Homo sapiens OX=9606 GN=PPP1CB PE=1 SV=3	0.308366	8.63292	0.617449	0.563743	0.727204	-6.18626	0.344149	2	2	TRUE	TRUE	FALSE	0.248919	0.138344
P62191	PSMC1	26S proteasome regulatory subunit 4 OS=Homo sapiens OX=9606 GN=PSMC1 PE=1 SV=1	1.22185	10.2961	2.55515	0.0376191	0.156726	-4.02774	0.589379	3	3	FALSE	FALSE	TRUE	1.42459	0.804859
P62195	PSMC5	26S proteasome regulatory subunit 8 OS=Homo sapiens OX=9606 GN=PSMC5 PE=1 SV=1	1.50253	9.85731	2.81006	0.0259742	0.131618	-3.65554	0.662349	3	3	FALSE	FALSE	TRUE	1.58546	0.880684
P62241	RPS8	40S ribosomal protein S8 OS=Homo sapiens OX=9606 GN=RPS8 PE=1 SV=2	0.46047	11.4948	1.43333	0.194618	0.407044	-5.59044	0.208724	3	3	FALSE	FALSE	FALSE	0.710816	0.390359
P62244	RPS15A	40S ribosomal protein S15a OS=Homo sapiens OX=9606 GN=RPS15A PE=1 SV=2	0.945156	10.9108	2.17937	0.0654608	0.215121	-4.57464	0.46134	3	3	FALSE	FALSE	FALSE	1.18402	0.667317
P62249	RPS16	40S ribosomal protein S16 OS=Homo sapiens OX=9606 GN=RPS16 PE=1 SV=2	0.462793	12.2879	1.36078	0.215514	0.427189	-5.67896	0.268653	3	3	FALSE	FALSE	FALSE	0.666525	0.36938
P62258	YWHAE	14-3-3 protein epsilon OS=Homo sapiens OX=9606 GN=YWHAE PE=1 SV=1	0.690484	13.1053	2.23649	0.060155	0.206348	-4.49212	0.150271	3	3	FALSE	FALSE	FALSE	1.22073	0.685399
P62263	RPS14	40S ribosomal protein S14 OS=Homo sapiens OX=9606 GN=RPS14 PE=1 SV=3	0.713783	10.9299	1.40048	0.203847	0.413943	-5.63085	0.602392	3	3	FALSE	FALSE	FALSE	0.690697	0.383059
P62266	RPS23	40S ribosomal protein S23 OS=Homo sapiens OX=9606 GN=RPS23 PE=1 SV=3	-0.157074	10.9778	-0.490276	0.63884	0.774383	-6.46603	0.206151	3	3	FALSE	FALSE	FALSE	0.194608	0.111044
P62269	RPS18	40S ribosomal protein S18 OS=Homo sapiens OX=9606 GN=RPS18 PE=1 SV=3	0.303875	12.4356	0.931502	0.38241	0.587904	-6.14028	0.225814	3	3	FALSE	FALSE	FALSE	0.417471	0.230694
P62273	RPS29	40S ribosomal protein S29 OS=Homo sapiens OX=9606 GN=RPS29 PE=1 SV=2	0.312216	10.3569	0.812838	0.442912	0.633116	-6.24476	0.39951	3	3	FALSE	FALSE	FALSE	0.353683	0.198517
P62277	RPS13	40S ribosomal protein S13 OS=Homo sapiens OX=9606 GN=RPS13 PE=1 SV=2	0.874779	11.5346	2.43404	0.0449389	0.17325	-4.20473	0.325104	3	3	FALSE	FALSE	FALSE	1.34738	0.761328
P62280	RPS11	40S ribosomal protein S11 OS=Homo sapiens OX=9606 GN=RPS11 PE=1 SV=3	0.599171	12.5792	1.90562	0.0981268	0.273716	-4.96383	0.1805	3	3	FALSE	FALSE	FALSE	1.00821	0.562699
P62304	SNRPE	Small nuclear ribonucleoprotein E OS=Homo sapiens OX=9606 GN=SNRPE PE=1 SV=1	0.459528	10.1422	1.27521	0.242678	0.453573	-5.77993	0.333824	3	3	FALSE	FALSE	FALSE	0.61497	0.343353
P62306	SNRPF	Small nuclear ribonucleoprotein F OS=Homo sapiens OX=9606 GN=SNRPF PE=1 SV=1	1.67304	7.25375	2.47967	0.0475368	0.179777	-4.09771	0.639038	3	2	TRUE	FALSE	TRUE	1.32297	0.745266
P62310	LSM3	U6 snRNA-associated Sm-like protein LSm3 OS=Homo sapiens OX=9606 GN=LSM3 PE=1 SV=2	0.340216	8.40619	0.584356	0.590026	0.741264	-6.00834	0.0337443	1	2	TRUE	TRUE	FALSE	0.229129	0.130027
P62312	LSM6	U6 snRNA-associated Sm-like protein LSm6 OS=Homo sapiens OX=9606 GN=LSM6 PE=1 SV=1	1.25667	9.41206	2.23622	0.0751028	0.234288	-4.28444	0.375475	1	3	FALSE	TRUE	FALSE	1.12434	0.63025
P62314	SNRPD1	Small nuclear ribonucleoprotein Sm D1 OS=Homo sapiens OX=9606 GN=SNRPD1 PE=1 SV=1	-1.96884	7.9367	-2.93222	0.0259873	0.131618	-3.48445	0.878103	2	3	FALSE	TRUE	TRUE	1.58524	0.880684
P62316	SNRPD2	Small nuclear ribonucleoprotein Sm D2 OS=Homo sapiens OX=9606 GN=SNRPD2 PE=1 SV=1	0.994747	11.3176	2.87863	0.0235365	0.125609	-3.55586	0.293117	3	3	FALSE	FALSE	FALSE	1.62826	0.900979
P62318	SNRPD3	Small nuclear ribonucleoprotein Sm D3 OS=Homo sapiens OX=9606 GN=SNRPD3 PE=1 SV=1	-0.0764003	10.5077	-0.226215	0.827458	0.906002	-6.56991	0.268492	3	3	FALSE	FALSE	FALSE	0.0822541	0.042871
P62333	PSMC6	26S proteasome regulatory subunit 10B OS=Homo sapiens OX=9606 GN=PSMC6 PE=1 SV=1	0.695522	10.3337	1.54186	0.166743	0.370914	-5.45351	0.549838	3	3	FALSE	FALSE	FALSE	0.777952	0.430727
P62424	RPL7A	60S ribosomal protein L7a OS=Homo sapiens OX=9606 GN=RPL7A PE=1 SV=2	0.243707	12.3364	0.687819	0.513571	0.691995	-6.34196	0.318106	3	3	FALSE	FALSE	FALSE	0.2894	0.159897
P62495	ETF1	Eukaryotic peptide chain release factor subunit 1 OS=Homo sapiens OX=9606 GN=ETF1 PE=1 SV=3	0.0109368	12.1149	0.0309673	0.976155	0.98628	-6.59795	0.315382	3	3	FALSE	FALSE	FALSE	0.0104813	0.00599977
P62633	CNBP	Cellular nucleic acid-binding protein OS=Homo sapiens OX=9606 GN=CNBP PE=1 SV=1	-0.700978	11.2917	-1.79786	0.114978	0.304292	-5.11296	0.341871	3	3	FALSE	FALSE	FALSE	0.939385	0.51671
P62701	RPS4X	40S ribosomal protein S4, X isoform OS=Homo sapiens OX=9606 GN=RPS4X PE=1 SV=2	0.878984	12.9962	2.72288	0.0294624	0.138871	-3.78263	0.216308	3	3	FALSE	FALSE	FALSE	1.53073	0.857388
P62714	PPP2CB	Serine/threonine-protein phosphatase 2A catalytic subunit beta isoform OS=Homo sapiens OX=9606 GN=PPP2CB PE=1 SV=1	0.187638	8.9436	0.367986	0.727821	0.8374	-6.18377	0.188247	3	1	TRUE	FALSE	FALSE	0.137975	0.0770672
P62736	ACTA2	Actin, aortic smooth muscle OS=Homo sapiens OX=9606 GN=ACTA2 PE=1 SV=1	0.942245	8.95506	2.22593	0.0611021	0.20772	-4.5074	0.443431	3	3	FALSE	FALSE	FALSE	1.21394	0.682521
P62750	RPL23A	60S ribosomal protein L23a OS=Homo sapiens OX=9606 GN=RPL23A PE=1 SV=1	0.475426	11.9222	1.09828	0.308197	0.526852	-5.97527	0.482112	3	3	FALSE	FALSE	FALSE	0.511171	0.278311
P62753	RPS6	40S ribosomal protein S6 OS=Homo sapiens OX=9606 GN=RPS6 PE=1 SV=1	0.941909	12.4757	2.7931	0.0266173	0.132727	-3.68024	0.267618	3	3	FALSE	FALSE	FALSE	1.57484	0.877041
P62826	RAN	GTP-binding nuclear protein Ran OS=Homo sapiens OX=9606 GN=RAN PE=1 SV=3	-1.15658	11.2081	-3.73338	0.00724303	0.0654152	-2.3507	0.158451	3	3	FALSE	FALSE	TRUE	2.14008	1.18432
P62829	RPL23	60S ribosomal protein L23 OS=Homo sapiens OX=9606 GN=RPL23 PE=1 SV=1	0.140841	11.7084	0.37176	0.721002	0.832841	-6.52178	0.383732	3	3	FALSE	FALSE	FALSE	0.142063	0.0794378
P62834			-0.309625	10.8251	-0.49008	0.649476	0.782827	-6.06475	0.404244	2	1	TRUE	TRUE	FALSE	0.187437	0.106334
P62841	RPS15	40S ribosomal protein S15 OS=Homo sapiens OX=9606 GN=RPS15 PE=1 SV=2	0.347897	10.6849	0.746616	0.479467	0.662989	-6.29796	0.572683	3	3	FALSE	FALSE	FALSE	0.319241	0.178493
P62847	RPS24	40S ribosomal protein S24 OS=Homo sapiens OX=9606 GN=RPS24 PE=1 SV=1	0.623671	10.6159	1.90681	0.0979548	0.273532	-4.96216	0.233089	3	3	FALSE	FALSE	FALSE	1.00897	0.562992
P62851	RPS25	40S ribosomal protein S25 OS=Homo sapiens OX=9606 GN=RPS25 PE=1 SV=1	-0.298352	12.0126	-0.802042	0.448736	0.637911	-6.25369	0.370599	3	3	FALSE	FALSE	FALSE	0.34801	0.19524
P62857	RPS28	40S ribosomal protein S28 OS=Homo sapiens OX=9606 GN=RPS28 PE=1 SV=1	0.260831	11.794	0.729089	0.489473	0.670721	-6.3114	0.31181	3	3	FALSE	FALSE	FALSE	0.310271	0.173458
P62861	Fau; FAU	40S ribosomal protein S30 OS=Homo sapiens OX=9606 GN=FAU PE=1 SV=1	0.830084	10.3975	2.44226	0.0443982	0.172712	-4.19272	0.272254	3	3	FALSE	FALSE	FALSE	1.35263	0.762678
P62875	POLR2L	DNA-directed RNA polymerases I, II, and III subunit RPABC5 OS=Homo sapiens OX=9606 GN=POLR2L PE=1 SV=1	-1.82135	10.2576	-4.37319	0.0046219	0.0552702	-1.70852	0.318569	3	2	TRUE	FALSE	TRUE	2.33518	1.25751
P62877	RBX1	E3 ubiquitin-protein ligase RBX1 OS=Homo sapiens OX=9606 GN=RBX1 PE=1 SV=1	-0.714345	10.2726	-1.58897	0.155822	0.358041	-5.39255	0.533564	3	3	FALSE	FALSE	FALSE	0.807372	0.446068
P62888	RPL30	60S ribosomal protein L30 OS=Homo sapiens OX=9606 GN=RPL30 PE=1 SV=2	1.57451	10.6718	2.60668	0.0348895	0.150431	-3.9524	0.77751	3	3	FALSE	FALSE	TRUE	1.4573	0.822661
P62891	RPL39	60S ribosomal protein L39 OS=Homo sapiens OX=9606 GN=RPL39 PE=1 SV=2	0.958593	8.43692	2.06167	0.0845169	0.250015	-4.66919	0.412705	2	3	FALSE	TRUE	FALSE	1.07306	0.602034
P62899	RPL31	60S ribosomal protein L31 OS=Homo sapiens OX=9606 GN=RPL31 PE=1 SV=1	-0.200834	11.2741	-0.473268	0.650337	0.783498	-6.47492	0.496524	3	3	FALSE	FALSE	FALSE	0.186862	0.105962
P62906	RPL10A	60S ribosomal protein L10a OS=Homo sapiens OX=9606 GN=RPL10A PE=1 SV=2	1.59931	11.0275	2.61788	0.0343236	0.150431	-3.93602	0.747912	3	3	FALSE	FALSE	TRUE	1.46441	0.822661
P62910	RPL32	60S ribosomal protein L32 OS=Homo sapiens OX=9606 GN=RPL32 PE=1 SV=2	1.1107	10.1473	1.95516	0.0912105	0.264418	-4.89438	0.784158	3	3	FALSE	FALSE	FALSE	1.03996	0.577708
P62913	RPL11	60S ribosomal protein L11 OS=Homo sapiens OX=9606 GN=RPL11 PE=1 SV=2	-0.723867	12.807	-2.21761	0.0618591	0.208815	-4.51943	0.230581	3	3	FALSE	FALSE	FALSE	1.2086	0.680238
P62917	RPL8	60S ribosomal protein L8 OS=Homo sapiens OX=9606 GN=RPL8 PE=1 SV=2	0.430347	12.1742	1.35619	0.216901	0.427676	-5.68448	0.173794	3	3	FALSE	FALSE	FALSE	0.663738	0.368885
P62937	PPIA	Peptidyl-prolyl cis-trans isomerase A OS=Homo sapiens OX=9606 GN=PPIA PE=1 SV=2	0.798304	11.6245	2.42815	0.0453299	0.174497	-4.21332	0.2273	3	3	FALSE	FALSE	FALSE	1.34361	0.758213
P62979	RPS27A	Ubiquitin-40S ribosomal protein S27a OS=Homo sapiens OX=9606 GN=RPS27A PE=1 SV=2	-0.00516588	12.2542	-0.0119883	0.990767	0.994222	-6.59841	0.452922	3	3	FALSE	FALSE	FALSE	0.00402828	0.00251675
P62995	TRA2B	Transformer-2 protein homolog beta OS=Homo sapiens OX=9606 GN=TRA2B PE=1 SV=1	3.16646	8.81304	8.08261	0.000185107	0.0157478	1.43535	0.214217	2	3	FALSE	TRUE	TRUE	3.73258	1.80278
P63010	AP2B1	AP-2 complex subunit beta OS=Homo sapiens OX=9606 GN=AP2B1 PE=1 SV=1	-0.54566	13.9252	-1.5586	0.162785	0.36672	-5.43195	0.301717	3	3	FALSE	FALSE	FALSE	0.788385	0.435665
P63104	YWHAZ	14-3-3 protein zeta/delta OS=Homo sapiens OX=9606 GN=YWHAZ PE=1 SV=1	2.32748	11.1706	2.39871	0.047339	0.179291	-4.25629	1.25018	3	3	FALSE	FALSE	TRUE	1.32478	0.746441
P63151	PPP2R2A	Serine/threonine-protein phosphatase 2A 55 kDa regulatory subunit B alpha isoform OS=Homo sapiens OX=9606 GN=PPP2R2A PE=1 SV=1	1.78905	8.48978	3.95594	0.00737673	0.0663905	-2.18883	0.320588	2	3	FALSE	TRUE	TRUE	2.13214	1.17789
P63167	DYNLL1	Dynein light chain 1, cytoplasmic OS=Homo sapiens OX=9606 GN=DYNLL1 PE=1 SV=1	0.403628	9.91789	0.677339	0.519809	0.694904	-6.34947	0.76068	3	3	FALSE	FALSE	FALSE	0.284156	0.158075
P63173	RPL38	60S ribosomal protein L38 OS=Homo sapiens OX=9606 GN=RPL38 PE=1 SV=2	-2.59163	10.284	-4.73189	0.00209187	0.0394401	-1.07307	0.737968	3	3	FALSE	FALSE	TRUE	2.67947	1.40406
P63208	SKP1	S-phase kinase-associated protein 1 OS=Homo sapiens OX=9606 GN=SKP1 PE=1 SV=2	0.380575	11.3799	1.17292	0.278958	0.495563	-5.89521	0.223247	3	3	FALSE	FALSE	FALSE	0.554461	0.304901
P63220	RPS21	40S ribosomal protein S21 OS=Homo sapiens OX=9606 GN=RPS21 PE=1 SV=1	1.86199	9.82111	5.3197	0.00107748	0.0279506	-0.394917	0.307576	3	3	FALSE	FALSE	TRUE	2.96759	1.55361
P63241	EIF5A	Eukaryotic translation initiation factor 5A-1 OS=Homo sapiens OX=9606 GN=EIF5A PE=1 SV=2	0.326885	14.4151	1.01928	0.341795	0.558769	-6.05593	0.205108	3	3	FALSE	FALSE	FALSE	0.466235	0.252768
P63244	RACK1	Receptor of activated protein C kinase 1 OS=Homo sapiens OX=9606 GN=RACK1 PE=1 SV=3	2.61198	11.1619	7.01371	0.000202979	0.0157478	1.27583	0.369202	3	3	FALSE	FALSE	TRUE	3.69255	1.80278
P63279	UBE2I	SUMO-conjugating enzyme UBC9 OS=Homo sapiens OX=9606 GN=UBE2I PE=1 SV=1	0.578895	13.368	1.70313	0.132056	0.327982	-5.24148	0.206401	3	3	FALSE	FALSE	FALSE	0.879242	0.484151
P67809	YBX1	Y-box-binding protein 1 OS=Homo sapiens OX=9606 GN=YBX1 PE=1 SV=3	0.815382	10.7538	1.73039	0.126908	0.321096	-5.20477	0.551305	3	3	FALSE	FALSE	FALSE	0.89651	0.493366
P67812	SEC11A	Signal peptidase complex catalytic subunit SEC11A OS=Homo sapiens OX=9606 GN=SEC11A PE=1 SV=1	-0.450676	9.71982	-1.20369	0.267596	0.483696	-5.8612	0.370261	3	3	FALSE	FALSE	FALSE	0.57252	0.315428
P67870	CSNK2B	Casein kinase II subunit beta OS=Homo sapiens OX=9606 GN=CSNK2B PE=1 SV=1	-1.41146	9.56389	-3.96798	0.00533783	0.0581756	-2.03654	0.325417	3	3	FALSE	FALSE	TRUE	2.27263	1.23526
P68036	UBE2L3	Ubiquitin-conjugating enzyme E2 L3 OS=Homo sapiens OX=9606 GN=UBE2L3 PE=1 SV=1	0.752104	9.07266	1.09624	0.309031	0.527825	-5.97741	0.939199	3	3	FALSE	FALSE	FALSE	0.509998	0.27751
P68104	EEF1A1	Elongation factor 1-alpha 1 OS=Homo sapiens OX=9606 GN=EEF1A1 PE=1 SV=1	-0.325887	14.2763	-0.989995	0.354956	0.570776	-6.0847	0.233662	3	3	FALSE	FALSE	FALSE	0.449826	0.243534
P68363	TUBA1B	Tubulin alpha-1B chain OS=Homo sapiens OX=9606 GN=TUBA1B PE=1 SV=1	0.394928	14.1008	1.33574	0.223175	0.43351	-5.70891	0.0409442	3	3	FALSE	FALSE	FALSE	0.651355	0.363001
P68371	TUBB4B	Tubulin beta-4B chain OS=Homo sapiens OX=9606 GN=TUBB4B PE=1 SV=1	-1.11928	10.6935	-1.25084	0.250937	0.464306	-5.80796	1.05823	3	3	FALSE	FALSE	FALSE	0.600434	0.333195
P68400	CSNK2A1	Casein kinase II subunit alpha OS=Homo sapiens OX=9606 GN=CSNK2A1 PE=1 SV=1	-0.102759	9.32703	-0.197527	0.849891	0.919292	-6.46704	0.390156	2	3	FALSE	TRUE	FALSE	0.0706368	0.0365467
P68431	H3C1; H3C10; H3C11; H3C12; H3C2; H3C3; H3C4; H3C6; H3C7; H3C8	Histone H3.1 OS=Homo sapiens OX=9606 GN=H3C1 PE=1 SV=2	0.591135	9.37001	0.801516	0.453182	0.640706	-6.14188	1.03597	3	2	TRUE	FALSE	FALSE	0.343727	0.193341
P78344	EIF4G2	Eukaryotic translation initiation factor 4 gamma 2 OS=Homo sapiens OX=9606 GN=EIF4G2 PE=1 SV=1	3.26726	9.882	6.11208	0.000473475	0.0194647	0.436049	0.665078	3	3	FALSE	FALSE	TRUE	3.3247	1.71075
P78346	RPP30	Ribonuclease P protein subunit p30 OS=Homo sapiens OX=9606 GN=RPP30 PE=1 SV=1	2.02905	7.47114	3.41324	0.0264867	0.132727	-3.05945	0.200066	1	2	TRUE	TRUE	TRUE	1.57697	0.877041
P78347	GTF2I	General transcription factor II-I OS=Homo sapiens OX=9606 GN=GTF2I PE=1 SV=2	1.18808	12.607	3.41166	0.0111545	0.0818509	-2.79429	0.302999	3	3	FALSE	FALSE	TRUE	1.95255	1.08698
P78356			-0.295306	9.97444	-0.361712	0.735675	0.842782	-6.12723	0.940377	2	1	TRUE	TRUE	FALSE	0.133314	0.0742849
P78371	CCT2	T-complex protein 1 subunit beta OS=Homo sapiens OX=9606 GN=CCT2 PE=1 SV=4	-0.0526641	13.3862	-0.166686	0.872301	0.929902	-6.58295	0.177005	3	3	FALSE	FALSE	FALSE	0.0593336	0.0315626
P78406	RAE1	mRNA export factor OS=Homo sapiens OX=9606 GN=RAE1 PE=1 SV=1	0.165772	11.3397	0.384513	0.711944	0.828356	-6.51648	0.423342	3	3	FALSE	FALSE	FALSE	0.147554	0.081783
P78527	PRKDC	DNA-dependent protein kinase catalytic subunit OS=Homo sapiens OX=9606 GN=PRKDC PE=1 SV=3	0.574922	15.4255	1.60252	0.152806	0.354626	-5.37487	0.334311	3	3	FALSE	FALSE	FALSE	0.815858	0.450229
P78537	BLOC1S1	Biogenesis of lysosome-related organelles complex 1 subunit 1 OS=Homo sapiens OX=9606 GN=BLOC1S1 PE=1 SV=2	1.23721	7.58964	2.09853	0.0737837	0.232951	-4.6908	0.781786	3	3	FALSE	FALSE	FALSE	1.13204	0.632735
P80723	BASP1	Brain acid soluble protein 1 OS=Homo sapiens OX=9606 GN=BASP1 PE=1 SV=2	1.13778	10.1277	1.94356	0.0927856	0.265906	-4.91068	0.814675	3	3	FALSE	FALSE	FALSE	1.03252	0.575273
P81605	DCD	Dermcidin OS=Homo sapiens OX=9606 GN=DCD PE=1 SV=2	-1.45561	8.60398	-2.621	0.0341678	0.150234	-3.93146	0.711757	3	3	FALSE	FALSE	TRUE	1.46638	0.823233
P82650	MRPS22	28S ribosomal protein S22, mitochondrial OS=Homo sapiens OX=9606 GN=MRPS22 PE=1 SV=1	4.37696	9.40337	10.8844	1.16602e-05	0.00937578	3.9124	0.364378	3	3	FALSE	FALSE	TRUE	4.9333	2.02799
P82664	MRPS10	28S ribosomal protein S10, mitochondrial OS=Homo sapiens OX=9606 GN=MRPS10 PE=1 SV=2	2.4124	9.11465	5.81834	0.00110374	0.0279506	-0.262684	0.352636	2	3	FALSE	TRUE	TRUE	2.95713	1.55361
P82673	MRPS35	28S ribosomal protein S35, mitochondrial OS=Homo sapiens OX=9606 GN=MRPS35 PE=1 SV=1	0.635048	8.28176	0.890278	0.402697	0.598485	-6.17786	0.853303	3	3	FALSE	FALSE	FALSE	0.395022	0.222947
P82675	MRPS5	28S ribosomal protein S5, mitochondrial OS=Homo sapiens OX=9606 GN=MRPS5 PE=1 SV=2	0.48041	6.8508	0.567309	0.588119	0.740067	-6.42214	1.01867	3	3	FALSE	FALSE	FALSE	0.230534	0.130729
P82909	MRPS36	28S ribosomal protein S36, mitochondrial OS=Homo sapiens OX=9606 GN=MRPS36 PE=1 SV=2	0.257949	9.67354	0.541538	0.61119	0.755361	-6.23425	0.338344	2	2	TRUE	TRUE	FALSE	0.213824	0.121846
P82912	MRPS11	28S ribosomal protein S11, mitochondrial OS=Homo sapiens OX=9606 GN=MRPS11 PE=1 SV=2	1.47886	6.44882	2.39136	0.0743533	0.233573	-4.12039	0.344045	1	2	TRUE	TRUE	FALSE	1.1287	0.631578
P82921	MRPS21	28S ribosomal protein S21, mitochondrial OS=Homo sapiens OX=9606 GN=MRPS21 PE=1 SV=3	1.70806	7.73952	2.3878	0.0746435	0.233611	-4.12439	0.683258	1	2	TRUE	TRUE	FALSE	1.12701	0.631506
P82930	MRPS34	28S ribosomal protein S34, mitochondrial OS=Homo sapiens OX=9606 GN=MRPS34 PE=1 SV=2	0.297358	8.8949	0.586877	0.578532	0.732524	-6.29853	0.478809	2	3	FALSE	TRUE	FALSE	0.237672	0.135178
P82932	MRPS6	28S ribosomal protein S6, mitochondrial OS=Homo sapiens OX=9606 GN=MRPS6 PE=1 SV=3	3.45811	7.54532	6.82843	0.000239877	0.0163053	1.11179	0.643707	3	3	FALSE	FALSE	TRUE	3.62001	1.78767
P82933	MRPS9	28S ribosomal protein S9, mitochondrial OS=Homo sapiens OX=9606 GN=MRPS9 PE=1 SV=2	2.3886	8.63615	3.43917	0.0107437	0.0813814	-2.75581	0.972133	3	3	FALSE	FALSE	TRUE	1.96884	1.08947
P82970	HMGN5	High mobility group nucleosome-binding domain-containing protein 5 OS=Homo sapiens OX=9606 GN=HMGN5 PE=1 SV=1	1.4164	11.5082	3.92368	0.00565094	0.0598212	-2.09523	0.339191	3	3	FALSE	FALSE	TRUE	2.24788	1.22314
P82979	SARNP	SAP domain-containing ribonucleoprotein OS=Homo sapiens OX=9606 GN=SARNP PE=1 SV=3	-0.172459	12.7477	-0.437819	0.674628	0.805252	-6.49249	0.42108	3	3	FALSE	FALSE	FALSE	0.170935	0.0940682
P83731	RPL24	60S ribosomal protein L24 OS=Homo sapiens OX=9606 GN=RPL24 PE=1 SV=1	0.671451	12.6243	1.88128	0.101711	0.28219	-4.99776	0.313139	3	3	FALSE	FALSE	FALSE	0.992634	0.549459
P83881	RPL36A	60S ribosomal protein L36a OS=Homo sapiens OX=9606 GN=RPL36A PE=1 SV=2	0.867231	11.3863	2.42867	0.0509575	0.186965	-4.16754	0.0602699	2	3	FALSE	TRUE	FALSE	1.29279	0.72824
P84022	SMAD3	Mothers against decapentaplegic homolog 3 OS=Homo sapiens OX=9606 GN=SMAD3 PE=1 SV=1	-1.11961	9.5739	-1.48313	0.19765	0.409845	-5.21392	0.788404	3	1	TRUE	FALSE	FALSE	0.704103	0.38738
P84098	RPL19	60S ribosomal protein L19 OS=Homo sapiens OX=9606 GN=RPL19 PE=1 SV=1	0.530269	10.9166	0.896404	0.399633	0.596691	-6.17236	0.784623	3	3	FALSE	FALSE	FALSE	0.398338	0.224251
P84101	SERF2	Small EDRK-rich factor 2 OS=Homo sapiens OX=9606 GN=SERF2 PE=1 SV=1	-0.757488	8.85648	-1.29674	0.242021	0.453329	-5.64677	0.761062	3	2	TRUE	FALSE	FALSE	0.616147	0.343587
P84103	SRSF3	Serine/arginine-rich splicing factor 3 OS=Homo sapiens OX=9606 GN=SRSF3 PE=1 SV=1	0.776128	10.5698	2.46471	0.0429565	0.169978	-4.15993	0.176526	3	3	FALSE	FALSE	FALSE	1.36697	0.769608
P86790	CCZ1B	Vacuolar fusion protein CCZ1 homolog B OS=Homo sapiens OX=9606 GN=CCZ1B PE=1 SV=1	1.28572	7.87919	1.92731	0.125427	0.31919	-4.65208	0.53582	2	1	TRUE	TRUE	FALSE	0.90161	0.495951
P98082	DAB2	Disabled homolog 2 OS=Homo sapiens OX=9606 GN=DAB2 PE=1 SV=3	2.08242	9.33345	2.00069	0.0919898	0.265189	-4.75177	1.18365	2	3	FALSE	TRUE	FALSE	1.03626	0.576444
P98179	RBM3	RNA-binding protein 3 OS=Homo sapiens OX=9606 GN=RBM3 PE=1 SV=1	-0.574637	9.60292	-0.957032	0.370236	0.579939	-6.11634	0.782978	3	3	FALSE	FALSE	FALSE	0.431522	0.236618
P99999	CYCS	Cytochrome c OS=Homo sapiens OX=9606 GN=CYCS PE=1 SV=2	-1.48103	12.0712	-4.71157	0.00214226	0.039657	-1.09749	0.143226	3	3	FALSE	FALSE	TRUE	2.66913	1.40168
Q00013	MPP1	55 kDa erythrocyte membrane protein OS=Homo sapiens OX=9606 GN=MPP1 PE=1 SV=2	-0.640729	9.55352	-0.809917	0.444482	0.634659	-6.24718	1.16285	3	3	FALSE	FALSE	FALSE	0.352146	0.19746
Q00059	TFAM	Transcription factor A, mitochondrial OS=Homo sapiens OX=9606 GN=TFAM PE=1 SV=1	-0.0185171	10.7974	-0.0374809	0.971142	0.983324	-6.5977	0.642814	3	3	FALSE	FALSE	FALSE	0.0127174	0.00730348
Q00169	PITPNA	Phosphatidylinositol transfer protein alpha isoform OS=Homo sapiens OX=9606 GN=PITPNA PE=1 SV=2	-0.798345	6.24556	-0.725472	0.495281	0.676525	-6.20206	1.66331	2	3	FALSE	TRUE	FALSE	0.305149	0.169716
Q00325	SLC25A3	Phosphate carrier protein, mitochondrial OS=Homo sapiens OX=9606 GN=SLC25A3 PE=1 SV=2	-0.529384	12.1586	-1.02132	0.340893	0.558762	-6.0539	0.693015	3	3	FALSE	FALSE	FALSE	0.467382	0.252773
Q00341	HDLBP	Vigilin OS=Homo sapiens OX=9606 GN=HDLBP PE=1 SV=2	2.16989	12.5571	7.27084	0.000161893	0.0157478	1.49659	0.0841403	3	3	FALSE	FALSE	TRUE	3.79077	1.80278
Q00403	GTF2B	Transcription initiation factor IIB OS=Homo sapiens OX=9606 GN=GTF2B PE=1 SV=1	-2.7615	8.50752	-2.57012	0.0368038	0.155079	-4.00584	1.47535	3	3	FALSE	FALSE	TRUE	1.43411	0.809448
Q00535	CDK5	Cyclin-dependent-like kinase 5 OS=Homo sapiens OX=9606 GN=CDK5 PE=1 SV=3	0.22953	13.1786	0.751947	0.476451	0.660232	-6.29382	0.118815	3	3	FALSE	FALSE	FALSE	0.321982	0.180303
Q00610	CLTC	Clathrin heavy chain 1 OS=Homo sapiens OX=9606 GN=CLTC PE=1 SV=5	1.88006	11.3984	6.147	0.000457429	0.0194647	0.470589	0.137178	3	3	FALSE	FALSE	TRUE	3.33968	1.71075
Q00688	FKBP3	Peptidyl-prolyl cis-trans isomerase FKBP3 OS=Homo sapiens OX=9606 GN=FKBP3 PE=1 SV=1	-0.193936	13.7769	-0.45993	0.659426	0.791495	-6.48168	0.399843	3	3	FALSE	FALSE	FALSE	0.180834	0.101552
Q00796	SORD	Sorbitol dehydrogenase OS=Homo sapiens OX=9606 GN=SORD PE=1 SV=4	3.2864	8.92635	3.29092	0.0131669	0.0897361	-2.96421	1.26634	3	3	FALSE	FALSE	TRUE	1.88052	1.04703
Q00839	HNRNPU	Heterogeneous nuclear ribonucleoprotein U OS=Homo sapiens OX=9606 GN=HNRNPU PE=1 SV=6	0.963253	13.6774	2.87241	0.0237472	0.126016	-3.56488	0.24359	3	3	FALSE	FALSE	FALSE	1.62439	0.899575
Q01081	U2AF1	Splicing factor U2AF 35 kDa subunit OS=Homo sapiens OX=9606 GN=U2AF1 PE=1 SV=3	0.41882	11.2771	1.19079	0.272312	0.488459	-5.87553	0.306046	3	3	FALSE	FALSE	FALSE	0.564934	0.311172
Q01082	SPTBN1	Spectrin beta chain, non-erythrocytic 1 OS=Homo sapiens OX=9606 GN=SPTBN1 PE=1 SV=2	0.179706	14.8331	0.585627	0.576399	0.732524	-6.41085	0.142777	3	3	FALSE	FALSE	FALSE	0.239277	0.135178
Q01105	SET	Protein SET OS=Homo sapiens OX=9606 GN=SET PE=1 SV=3	0.6949	11.9285	1.19425	0.297687	0.516784	-5.47775	0.00903166	2	1	TRUE	TRUE	FALSE	0.526241	0.286691
Q01433	AMPD2	AMP deaminase 2 OS=Homo sapiens OX=9606 GN=AMPD2 PE=1 SV=2	-1.85128	11.2941	-2.66278	0.0321499	0.14518	-3.87039	0.801153	3	3	FALSE	FALSE	TRUE	1.49282	0.838092
Q01484	ANK2	Ankyrin-2 OS=Homo sapiens OX=9606 GN=ANK2 PE=1 SV=4	-1.41366	9.30079	-3.82111	0.00862829	0.0718932	-2.35024	0.172796	3	2	TRUE	FALSE	TRUE	2.06408	1.14331
Q01650	SLC7A5	Large neutral amino acids transporter small subunit 1 OS=Homo sapiens OX=9606 GN=SLC7A5 PE=1 SV=2	3.17925	7.62262	5.3645	0.00294841	0.0450636	-1.08321	0.654139	2	2	TRUE	TRUE	TRUE	2.53041	1.34617
Q01658	DR1	Protein Dr1 OS=Homo sapiens OX=9606 GN=DR1 PE=1 SV=1	0.576446	6.98481	1.44895	0.190362	0.400086	-5.57105	0.380117	3	3	FALSE	FALSE	FALSE	0.720419	0.397846
Q01813	PFKP	ATP-dependent 6-phosphofructokinase, platelet type OS=Homo sapiens OX=9606 GN=PFKP PE=1 SV=2	-1.92541	10.826	-3.67155	0.0103	0.0799698	-2.53275	0.588792	3	2	TRUE	FALSE	TRUE	1.98716	1.09707
Q01844	EWSR1	RNA-binding protein EWS OS=Homo sapiens OX=9606 GN=EWSR1 PE=1 SV=1	0.867659	10.7988	1.37511	0.211236	0.422309	-5.66169	0.905762	3	3	FALSE	FALSE	FALSE	0.675231	0.374369
Q01968	OCRL	Inositol polyphosphate 5-phosphatase OCRL OS=Homo sapiens OX=9606 GN=OCRL PE=1 SV=3	-0.910583	11.4174	-2.4882	0.0414995	0.167489	-4.12561	0.34001	3	3	FALSE	FALSE	FALSE	1.38196	0.776013
Q01970	PLCB3	1-phosphatidylinositol 4,5-bisphosphate phosphodiesterase beta-3 OS=Homo sapiens OX=9606 GN=PLCB3 PE=1 SV=2	-0.0380625	9.94996	-0.0828186	0.9363	0.964684	-6.59465	0.466922	3	3	FALSE	FALSE	FALSE	0.028585	0.0156149
Q02040	AKAP17A	A-kinase anchor protein 17A OS=Homo sapiens OX=9606 GN=AKAP17A PE=1 SV=2	1.5545	8.33305	1.11342	0.327291	0.545062	-5.56066	2.08392	2	1	TRUE	TRUE	FALSE	0.485067	0.263554
Q02218	OGDH	2-oxoglutarate dehydrogenase, mitochondrial OS=Homo sapiens OX=9606 GN=OGDH PE=1 SV=3	3.06923	8.92819	7.9298	0.000205938	0.0157478	1.33851	0.246961	2	3	FALSE	TRUE	TRUE	3.68626	1.80278
Q02252	ALDH6A1	Methylmalonate-semialdehyde dehydrogenase [acylating], mitochondrial OS=Homo sapiens OX=9606 GN=ALDH6A1 PE=1 SV=2	0.906731	8.06846	1.07094	0.325085	0.543151	-5.89233	1.13269	3	2	TRUE	FALSE	FALSE	0.488003	0.265079
Q02543	RPL18A	60S ribosomal protein L18a OS=Homo sapiens OX=9606 GN=RPL18A PE=1 SV=2	1.64516	11.2683	3.42518	0.0109505	0.0816556	-2.77536	0.519981	3	3	FALSE	FALSE	TRUE	1.96057	1.08801
Q02750	MAP2K1	Dual specificity mitogen-activated protein kinase kinase 1 OS=Homo sapiens OX=9606 GN=MAP2K1 PE=1 SV=2	1.07998	9.78911	1.77087	0.119616	0.311914	-5.14984	0.855723	3	3	FALSE	FALSE	FALSE	0.922212	0.505965
Q02790	FKBP4	Peptidyl-prolyl cis-trans isomerase FKBP4 OS=Homo sapiens OX=9606 GN=FKBP4 PE=1 SV=3	-0.259684	11.9241	-0.763133	0.470164	0.655832	-6.28504	0.27808	3	3	FALSE	FALSE	FALSE	0.32775	0.183207
Q02809	PLOD1	Procollagen-lysine,2-oxoglutarate 5-dioxygenase 1 OS=Homo sapiens OX=9606 GN=PLOD1 PE=1 SV=2	0.202385	10.0808	0.377267	0.718867	0.831857	-6.40909	0.647172	2	3	FALSE	TRUE	FALSE	0.143351	0.0799511
Q02878	RPL6	60S ribosomal protein L6 OS=Homo sapiens OX=9606 GN=RPL6 PE=1 SV=3	0.9561	12.6114	2.61655	0.0343901	0.150431	-3.93796	0.351983	3	3	FALSE	FALSE	FALSE	1.46357	0.822661
Q02880	TOP2B	DNA topoisomerase 2-beta OS=Homo sapiens OX=9606 GN=TOP2B PE=1 SV=3	2.31137	9.67989	4.01408	0.005032	0.0577674	-1.97579	0.751148	3	3	FALSE	FALSE	TRUE	2.29826	1.23832
Q02952	AKAP12	A-kinase anchor protein 12 OS=Homo sapiens OX=9606 GN=AKAP12 PE=1 SV=4	0.268167	8.36255	0.350426	0.736264	0.842983	-6.53025	1.13817	3	3	FALSE	FALSE	FALSE	0.132966	0.0741811
Q02978	SLC25A11	Mitochondrial 2-oxoglutarate/malate carrier protein OS=Homo sapiens OX=9606 GN=SLC25A11 PE=1 SV=3	0.461403	10.4529	0.962398	0.367715	0.577465	-6.11124	0.60977	3	3	FALSE	FALSE	FALSE	0.434489	0.238474
Q03252	LMNB2	Lamin-B2 OS=Homo sapiens OX=9606 GN=LMNB2 PE=1 SV=4	1.48783	8.57984	2.11606	0.0783736	0.241286	-4.59525	0.996155	3	2	TRUE	FALSE	FALSE	1.10583	0.617468
Q04637	EIF4G1	Eukaryotic translation initiation factor 4 gamma 1 OS=Homo sapiens OX=9606 GN=EIF4G1 PE=1 SV=4	1.68871	12.2154	3.40959	0.011186	0.0818509	-2.79718	0.606229	3	3	FALSE	FALSE	TRUE	1.95133	1.08698
Q04721			0.496462	6.40725	0.611058	0.57384	0.732524	-5.99084	0.931107	2	1	TRUE	TRUE	FALSE	0.241209	0.135178
Q04837	SSBP1	Single-stranded DNA-binding protein, mitochondrial OS=Homo sapiens OX=9606 GN=SSBP1 PE=1 SV=1	0.130087	12.4257	0.412348	0.692344	0.815766	-6.50432	0.17584	3	3	FALSE	FALSE	FALSE	0.159678	0.0884345
Q04917	YWHAH	14-3-3 protein eta OS=Homo sapiens OX=9606 GN=YWHAH PE=1 SV=4	1.50128	9.97636	3.74602	0.00712339	0.0654152	-2.33356	0.397526	3	3	FALSE	FALSE	TRUE	2.14731	1.18432
Q05048	CSTF1	Cleavage stimulation factor subunit 1 OS=Homo sapiens OX=9606 GN=CSTF1 PE=1 SV=1	-0.0464077	8.9221	-0.0817914	0.937959	0.965238	-6.25707	0.390619	1	3	FALSE	TRUE	FALSE	0.0278161	0.0153655
Q05086	UBE3A	Ubiquitin-protein ligase E3A OS=Homo sapiens OX=9606 GN=UBE3A PE=1 SV=4	1.17498	6.25997	1.53731	0.18432	0.395045	-5.14985	0.805378	1	3	FALSE	TRUE	FALSE	0.734428	0.403353
Q05397	PTK2	Focal adhesion kinase 1 OS=Homo sapiens OX=9606 GN=PTK2 PE=1 SV=2	0.513466	12.8538	1.68428	0.13573	0.333579	-5.26673	0.127463	3	3	FALSE	FALSE	FALSE	0.867323	0.476801
Q05519	SRSF11	Serine/arginine-rich splicing factor 11 OS=Homo sapiens OX=9606 GN=SRSF11 PE=1 SV=1	-0.256991	10.9394	-0.461305	0.658486	0.790888	-6.48099	0.665322	3	3	FALSE	FALSE	FALSE	0.181454	0.101885
Q05639	EEF1A2	Elongation factor 1-alpha 2 OS=Homo sapiens OX=9606 GN=EEF1A2 PE=1 SV=1	-0.306601	9.30621	-0.499761	0.632473	0.772425	-6.46094	0.854969	3	3	FALSE	FALSE	FALSE	0.198958	0.112144
Q05682	CALD1	Caldesmon OS=Homo sapiens OX=9606 GN=CALD1 PE=1 SV=3	0.473462	12.6499	1.42219	0.197703	0.409845	-5.60419	0.246012	3	3	FALSE	FALSE	FALSE	0.703987	0.38738
Q05823	RNASEL	2-5A-dependent ribonuclease OS=Homo sapiens OX=9606 GN=RNASEL PE=1 SV=2	0.127808	7.54817	0.146968	0.887275	0.937354	-6.5864	1.19947	3	3	FALSE	FALSE	FALSE	0.0519417	0.0280962
Q06124	PTPN11	Tyrosine-protein phosphatase non-receptor type 11 OS=Homo sapiens OX=9606 GN=PTPN11 PE=1 SV=3	0.315375	12.9194	0.872036	0.411923	0.608694	-6.19406	0.294051	3	3	FALSE	FALSE	FALSE	0.385184	0.215601
Q06203	PPAT	Amidophosphoribosyltransferase OS=Homo sapiens OX=9606 GN=PPAT PE=1 SV=1	0.0980381	8.67629	0.0623397	0.952687	0.970726	-6.25869	2.05473	1	3	FALSE	TRUE	FALSE	0.0210497	0.0129032
Q06210	GFPT1	Glutamine--fructose-6-phosphate aminotransferase [isomerizing] 1 OS=Homo sapiens OX=9606 GN=GFPT1 PE=1 SV=3	-1.4489	10.3241	-2.71516	0.0297943	0.139925	-3.7939	0.708117	3	3	FALSE	FALSE	TRUE	1.52587	0.854106
Q06265	EXOSC9	Exosome complex component RRP45 OS=Homo sapiens OX=9606 GN=EXOSC9 PE=1 SV=3	1.70238	8.54811	4.1879	0.00403988	0.0529696	-1.74968	0.394237	3	3	FALSE	FALSE	TRUE	2.39363	1.27597
Q06323	PSME1	Proteasome activator complex subunit 1 OS=Homo sapiens OX=9606 GN=PSME1 PE=1 SV=1	1.76277	9.21273	2.41448	0.0600889	0.206348	-4.06187	0.74288	1	3	FALSE	TRUE	FALSE	1.22121	0.685399
Q06330	RBPJ	Recombining binding protein suppressor of hairless OS=Homo sapiens OX=9606 GN=RBPJ PE=1 SV=3	-0.942357	12.6448	-2.04759	0.0795605	0.243489	-4.76351	0.522383	3	3	FALSE	FALSE	FALSE	1.0993	0.61352
Q06546	GABPA	GA-binding protein alpha chain OS=Homo sapiens OX=9606 GN=GABPA PE=1 SV=1	-0.524764	9.22469	-0.855987	0.424633	0.61923	-6.09583	0.766382	3	2	TRUE	FALSE	FALSE	0.371986	0.208148
Q06609			0.452217	5.49129	0.708538	0.517317	0.694506	-5.92165	0.430718	1	2	TRUE	TRUE	FALSE	0.286243	0.158324
Q06787	FMR1	Synaptic functional regulator FMR1 OS=Homo sapiens OX=9606 GN=FMR1 PE=1 SV=1	0.143567	9.93526	0.236531	0.819752	0.901797	-6.56725	0.79353	3	3	FALSE	FALSE	FALSE	0.0863177	0.0448914
Q06830	PRDX1	Peroxiredoxin-1 OS=Homo sapiens OX=9606 GN=PRDX1 PE=1 SV=1	-0.231907	14.3498	-0.736765	0.485074	0.668243	-6.30555	0.178073	3	3	FALSE	FALSE	FALSE	0.314192	0.175066
Q07020	RPL18	60S ribosomal protein L18 OS=Homo sapiens OX=9606 GN=RPL18 PE=1 SV=2	0.988815	11.0818	3.23103	0.0143067	0.0935548	-3.04913	0.108129	3	3	FALSE	FALSE	FALSE	1.84446	1.02893
Q07021	C1QBP	Complement component 1 Q subcomponent-binding protein, mitochondrial OS=Homo sapiens OX=9606 GN=C1QBP PE=1 SV=1	2.59989	9.40239	3.82224	0.00644599	0.0626545	-2.23074	0.833165	3	3	FALSE	FALSE	TRUE	2.19071	1.20305
Q07065	CKAP4	Cytoskeleton-associated protein 4 OS=Homo sapiens OX=9606 GN=CKAP4 PE=1 SV=2	4.36122	9.10184	9.32567	3.25185e-05	0.0157478	3.00873	0.588392	3	3	FALSE	FALSE	TRUE	4.48787	1.80278
Q07157	TJP1	Tight junction protein ZO-1 OS=Homo sapiens OX=9606 GN=TJP1 PE=1 SV=3	-0.298098	9.64988	-0.46869	0.65345	0.786515	-6.47726	0.91199	3	3	FALSE	FALSE	FALSE	0.184788	0.104293
Q07666	KHDRBS1	KH domain-containing, RNA-binding, signal transduction-associated protein 1 OS=Homo sapiens OX=9606 GN=KHDRBS1 PE=1 SV=1	-0.149682	12.1868	-0.374377	0.71914	0.831857	-6.5207	0.426796	3	3	FALSE	FALSE	FALSE	0.143187	0.0799511
Q07866	KLC1	Kinesin light chain 1 OS=Homo sapiens OX=9606 GN=KLC1 PE=1 SV=2	-0.447833	9.99829	-0.667616	0.529031	0.702203	-6.24447	0.879799	3	2	TRUE	FALSE	FALSE	0.276519	0.153538
Q07889	SOS1	Son of sevenless homolog 1 OS=Homo sapiens OX=9606 GN=SOS1 PE=1 SV=1	-1.10971	9.11936	-0.983693	0.357839	0.571965	-6.09082	1.52144	3	3	FALSE	FALSE	FALSE	0.446312	0.242631
Q07955	SRSF1	Serine/arginine-rich splicing factor 1 OS=Homo sapiens OX=9606 GN=SRSF1 PE=1 SV=2	1.17465	9.14862	1.43244	0.194863	0.407225	-5.59154	1.13595	3	3	FALSE	FALSE	FALSE	0.710271	0.390165
Q08170	SRSF4	Serine/arginine-rich splicing factor 4 OS=Homo sapiens OX=9606 GN=SRSF4 PE=1 SV=2	1.37134	9.80544	1.64859	0.149964	0.350868	-5.21699	0.995324	2	3	FALSE	TRUE	FALSE	0.824012	0.454857
Q08209			-0.10952	7.04858	-0.149135	0.888589	0.937855	-6.19099	0.735702	1	2	TRUE	TRUE	FALSE	0.0512993	0.0278644
Q08211	DHX9	ATP-dependent RNA helicase A OS=Homo sapiens OX=9606 GN=DHX9 PE=1 SV=4	0.287215	13.1272	0.862663	0.416723	0.611061	-6.20228	0.254102	3	3	FALSE	FALSE	FALSE	0.380153	0.213916
Q08257	CRYZ	Quinone oxidoreductase OS=Homo sapiens OX=9606 GN=CRYZ PE=1 SV=1	1.3414	8.40437	2.06379	0.0934864	0.266037	-4.61856	0.750676	2	2	TRUE	TRUE	FALSE	1.02925	0.575057
Q08378	GOLGA3	Golgin subfamily A member 3 OS=Homo sapiens OX=9606 GN=GOLGA3 PE=1 SV=2	-0.26925	7.64861	-0.432205	0.678514	0.805424	-6.49516	0.828333	3	3	FALSE	FALSE	FALSE	0.168441	0.0939754
Q08379	GOLGA2	Golgin subfamily A member 2 OS=Homo sapiens OX=9606 GN=GOLGA2 PE=1 SV=3	-1.13223	9.03681	-1.1429	0.296322	0.515557	-5.81725	1.42246	3	2	TRUE	FALSE	FALSE	0.528237	0.287723
Q08752	PPID	Peptidyl-prolyl cis-trans isomerase D OS=Homo sapiens OX=9606 GN=PPID PE=1 SV=3	0.338343	12.6799	0.886241	0.404725	0.600808	-6.18146	0.395267	3	3	FALSE	FALSE	FALSE	0.392839	0.221264
Q08945	SSRP1	FACT complex subunit SSRP1 OS=Homo sapiens OX=9606 GN=SSRP1 PE=1 SV=1	2.83635	10.6723	4.86894	0.00178436	0.0365794	-0.910083	0.769871	3	3	FALSE	FALSE	TRUE	2.74852	1.43676
Q08AG7	MZT1	Mitotic-spindle organizing protein 1 OS=Homo sapiens OX=9606 GN=MZT1 PE=1 SV=2	0.616777	7.21253	1.03143	0.360024	0.572247	-5.64168	0.226562	1	2	TRUE	TRUE	FALSE	0.443668	0.242417
Q08AM6	VAC14	Protein VAC14 homolog OS=Homo sapiens OX=9606 GN=VAC14 PE=1 SV=1	0.906494	8.85686	1.52509	0.201161	0.411882	-5.11579	0.199444	2	1	TRUE	TRUE	FALSE	0.696456	0.385227
Q08J23	NSUN2	RNA cytosine C(5)-methyltransferase NSUN2 OS=Homo sapiens OX=9606 GN=NSUN2 PE=1 SV=2	1.39632	6.89416	1.08178	0.314987	0.533516	-5.99247	1.81186	3	3	FALSE	FALSE	FALSE	0.501707	0.272852
Q09028	RBBP4	Histone-binding protein RBBP4 OS=Homo sapiens OX=9606 GN=RBBP4 PE=1 SV=3	0.338925	11.9952	0.93525	0.380604	0.586792	-6.13679	0.339017	3	3	FALSE	FALSE	FALSE	0.419527	0.231516
Q09161	NCBP1	Nuclear cap-binding protein subunit 1 OS=Homo sapiens OX=9606 GN=NCBP1 PE=1 SV=1	2.22296	9.77875	5.90199	0.00102406	0.0277467	-0.188638	0.176228	2	3	FALSE	TRUE	TRUE	2.98967	1.55679
Q09472	EP300	Histone acetyltransferase p300 OS=Homo sapiens OX=9606 GN=EP300 PE=1 SV=2	-0.54312	8.74544	-0.367459	0.724068	0.835351	-6.52352	2.31747	3	3	FALSE	FALSE	FALSE	0.14022	0.0781309
Q09666	AHNAK	Neuroblast differentiation-associated protein AHNAK OS=Homo sapiens OX=9606 GN=AHNAK PE=1 SV=2	0.179412	10.9769	0.498636	0.633227	0.772979	-6.46155	0.27003	3	3	FALSE	FALSE	FALSE	0.198441	0.111832
Q0VDF9	HSPA14	Heat shock 70 kDa protein 14 OS=Homo sapiens OX=9606 GN=HSPA14 PE=1 SV=1	-2.35207	10.0933	-1.60724	0.151767	0.353954	-5.36868	1.87311	3	3	FALSE	FALSE	FALSE	0.818822	0.451053
Q10471	GALNT2	Polypeptide N-acetylgalactosaminyltransferase 2 OS=Homo sapiens OX=9606 GN=GALNT2 PE=1 SV=1	-0.432447	8.34569	-0.427822	0.683605	0.809235	-6.38653	0.903639	2	3	FALSE	TRUE	FALSE	0.165195	0.0919254
Q10472	GALNT1	Polypeptide N-acetylgalactosaminyltransferase 1 OS=Homo sapiens OX=9606 GN=GALNT1 PE=1 SV=1	-1.30346	6.64619	-0.944434	0.387953	0.593146	-5.92264	1.64443	2	2	TRUE	TRUE	FALSE	0.411221	0.226838
Q10567		AP-1 complex subunit beta-1 OS=Homo sapiens OX=9606 GN=AP1B1 PE=1 SV=2	-0.312778	11.6264	-0.671352	0.523394	0.696794	-6.35372	0.571509	3	3	FALSE	FALSE	FALSE	0.281171	0.156896
Q10570	CPSF1	Cleavage and polyadenylation specificity factor subunit 1 OS=Homo sapiens OX=9606 GN=CPSF1 PE=1 SV=2	1.58078	9.71619	3.14897	0.0160429	0.0999315	-3.16612	0.649852	3	3	FALSE	FALSE	TRUE	1.79472	1.0003
Q12788	TBL3	Transducin beta-like protein 3 OS=Homo sapiens OX=9606 GN=TBL3 PE=1 SV=2	-1.68031	8.5244	-2.44043	0.0501466	0.185306	-4.15143	0.911302	2	3	FALSE	TRUE	FALSE	1.29976	0.732112
Q12789	GTF3C1	General transcription factor 3C polypeptide 1 OS=Homo sapiens OX=9606 GN=GTF3C1 PE=1 SV=4	1.40061	7.54874	2.84946	0.0245429	0.127579	-3.59824	0.566286	3	3	FALSE	FALSE	TRUE	1.61007	0.894222
Q12792	TWF1	Twinfilin-1 OS=Homo sapiens OX=9606 GN=TWF1 PE=1 SV=3	0.50508	11.4071	0.774339	0.463923	0.651272	-6.27615	0.778841	3	3	FALSE	FALSE	FALSE	0.333554	0.186237
Q12797	ASPH	Aspartyl/asparaginyl beta-hydroxylase OS=Homo sapiens OX=9606 GN=ASPH PE=1 SV=3	0.0519506	11.9072	0.135025	0.89637	0.941158	-6.58828	0.40317	3	3	FALSE	FALSE	FALSE	0.0475128	0.0263374
Q12800	TFCP2	Alpha-globin transcription factor CP2 OS=Homo sapiens OX=9606 GN=TFCP2 PE=1 SV=2	1.04904	10.4286	2.47775	0.042141	0.16876	-4.14088	0.40887	3	3	FALSE	FALSE	TRUE	1.3753	0.772731
Q12802	AKAP13	A-kinase anchor protein 13 OS=Homo sapiens OX=9606 GN=AKAP13 PE=1 SV=2	-2.77842	6.56492	-2.90371	0.0433737	0.171306	-3.56524	1.24729	1	2	TRUE	TRUE	TRUE	1.36277	0.766227
Q12830	BPTF	Nucleosome-remodeling factor subunit BPTF OS=Homo sapiens OX=9606 GN=BPTF PE=1 SV=3	1.01554	7.42224	1.55818	0.17942	0.389121	-5.12496	0.589168	3	1	TRUE	FALSE	FALSE	0.746128	0.409916
Q12846	STX4	Syntaxin-4 OS=Homo sapiens OX=9606 GN=STX4 PE=1 SV=2	-1.37266	6.68343	-1.5309	0.169385	0.374636	-5.46757	1.05798	3	3	FALSE	FALSE	FALSE	0.771126	0.42639
Q12849	GRSF1	G-rich sequence factor 1 OS=Homo sapiens OX=9606 GN=GRSF1 PE=1 SV=3	0.257062	8.6913	0.555762	0.598328	0.745889	-6.31772	0.379866	2	3	FALSE	TRUE	FALSE	0.223061	0.127326
Q12872	SFSWAP	Splicing factor, suppressor of white-apricot homolog OS=Homo sapiens OX=9606 GN=SFSWAP PE=1 SV=3	0.714252	6.98092	0.767423	0.477196	0.660826	-5.93979	1.08728	3	1	TRUE	FALSE	FALSE	0.321304	0.179913
Q12874	SF3A3	Splicing factor 3A subunit 3 OS=Homo sapiens OX=9606 GN=SF3A3 PE=1 SV=1	1.41596	11.5451	3.07075	0.0179081	0.10585	-3.27825	0.562433	3	3	FALSE	FALSE	TRUE	1.74695	0.975308
Q12899	TRIM26	Tripartite motif-containing protein 26 OS=Homo sapiens OX=9606 GN=TRIM26 PE=1 SV=1	1.86351	6.6176	2.76714	0.0391249	0.160935	-3.62978	0.633644	1	3	FALSE	TRUE	TRUE	1.40755	0.793349
Q12904	AIMP1	Aminoacyl tRNA synthase complex-interacting multifunctional protein 1 OS=Homo sapiens OX=9606 GN=AIMP1 PE=1 SV=2	0.103536	13.1889	0.319481	0.758628	0.8602	-6.54169	0.198376	3	3	FALSE	FALSE	FALSE	0.119971	0.0654003
Q12905	ILF2	Interleukin enhancer-binding factor 2 OS=Homo sapiens OX=9606 GN=ILF2 PE=1 SV=2	1.30263	11.2353	3.05288	0.0183656	0.10757	-3.30394	0.500536	3	3	FALSE	FALSE	TRUE	1.73599	0.968308
Q12906	ILF3	Interleukin enhancer-binding factor 3 OS=Homo sapiens OX=9606 GN=ILF3 PE=1 SV=3	1.28323	12.6251	3.49412	0.00997153	0.0785176	-2.67927	0.351242	3	3	FALSE	FALSE	TRUE	2.00124	1.10503
Q12907	LMAN2	Vesicular integral-membrane protein VIP36 OS=Homo sapiens OX=9606 GN=LMAN2 PE=1 SV=1	0.957857	7.71537	1.31014	0.237735	0.449538	-5.63134	0.79331	2	3	FALSE	TRUE	FALSE	0.623908	0.347234
Q12931	TRAP1	Heat shock protein 75 kDa, mitochondrial OS=Homo sapiens OX=9606 GN=TRAP1 PE=1 SV=3	0.661149	9.73266	1.60147	0.160032	0.362733	-5.2771	0.309006	2	3	FALSE	TRUE	FALSE	0.795794	0.440413
Q12933	TRAF2	TNF receptor-associated factor 2 OS=Homo sapiens OX=9606 GN=TRAF2 PE=1 SV=2	-0.0177012	7.23775	-0.0465521	0.964163	0.979892	-6.59728	0.390985	3	3	FALSE	FALSE	FALSE	0.0158498	0.00882195
Q12955	ANK3	Ankyrin-3 OS=Homo sapiens OX=9606 GN=ANK3 PE=1 SV=3	-2.52092	8.60736	-2.87951	0.0235069	0.125609	-3.55458	1.10372	3	3	FALSE	FALSE	TRUE	1.6288	0.900979
Q12959	DLG1	Disks large homolog 1 OS=Homo sapiens OX=9606 GN=DLG1 PE=1 SV=2	1.27606	8.10819	1.67671	0.137233	0.334553	-5.27685	1.1332	3	3	FALSE	FALSE	FALSE	0.862541	0.475536
Q12972	PPP1R8	Nuclear inhibitor of protein phosphatase 1 OS=Homo sapiens OX=9606 GN=PPP1R8 PE=1 SV=2	1.22853	10.9303	3.68967	0.00767377	0.0678814	-2.41012	0.254077	3	3	FALSE	FALSE	TRUE	2.11499	1.16825
Q12979	ABR	Active breakpoint cluster region-related protein OS=Homo sapiens OX=9606 GN=ABR PE=1 SV=2	-5.10754	10.3815	-8.52405	0.000350057	0.0187476	0.748599	0.471971	3	1	TRUE	FALSE	TRUE	3.45586	1.72705
Q12996	CSTF3	Cleavage stimulation factor subunit 3 OS=Homo sapiens OX=9606 GN=CSTF3 PE=1 SV=1	1.95119	8.55703	4.06895	0.0046927	0.0558583	-1.90391	0.581654	3	3	FALSE	FALSE	TRUE	2.32858	1.25291
Q13011	ECH1	Delta(3,5)-Delta(2,4)-dienoyl-CoA isomerase, mitochondrial OS=Homo sapiens OX=9606 GN=ECH1 PE=1 SV=2	1.40159	12.3171	4.16894	0.00413694	0.0536971	-1.77412	0.207695	3	3	FALSE	FALSE	TRUE	2.38332	1.27005
Q13017	ARHGAP5	Rho GTPase-activating protein 5 OS=Homo sapiens OX=9606 GN=ARHGAP5 PE=1 SV=2	-1.32796	8.98328	-2.48503	0.0416932	0.167747	-4.13025	0.716235	3	3	FALSE	FALSE	TRUE	1.37993	0.775346
Q13045	FLII	Protein flightless-1 homolog OS=Homo sapiens OX=9606 GN=FLII PE=1 SV=2	-0.0416768	12.6897	-0.113104	0.913104	0.951795	-6.59133	0.293516	3	3	FALSE	FALSE	FALSE	0.0394797	0.0214566
Q13057	COASY	Bifunctional coenzyme A synthase OS=Homo sapiens OX=9606 GN=COASY PE=1 SV=4	-0.440061	8.80047	-0.658512	0.531135	0.703911	-6.36272	0.974303	3	3	FALSE	FALSE	FALSE	0.274795	0.152482
Q13084	MRPL28	39S ribosomal protein L28, mitochondrial OS=Homo sapiens OX=9606 GN=MRPL28 PE=1 SV=4	1.58837	9.91011	2.00754	0.084417	0.250015	-4.82041	1.19202	3	3	FALSE	FALSE	FALSE	1.07357	0.602034
Q13098	GPS1	COP9 signalosome complex subunit 1 OS=Homo sapiens OX=9606 GN=GPS1 PE=1 SV=4	0.39931	12.2425	0.806438	0.446358	0.63558	-6.25006	0.646979	3	3	FALSE	FALSE	FALSE	0.350317	0.19683
Q13111	CHAF1A	Chromatin assembly factor 1 subunit A OS=Homo sapiens OX=9606 GN=CHAF1A PE=1 SV=3	-2.5743	7.01324	-2.14589	0.0842014	0.250015	-4.39775	1.50528	3	1	TRUE	FALSE	FALSE	1.07468	0.602034
Q13112	CHAF1B	Chromatin assembly factor 1 subunit B OS=Homo sapiens OX=9606 GN=CHAF1B PE=1 SV=1	0.215773	11.0116	0.620109	0.554708	0.720006	-6.3887	0.293089	3	3	FALSE	FALSE	FALSE	0.255935	0.142664
Q13123	IK	Protein Red OS=Homo sapiens OX=9606 GN=IK PE=1 SV=3	-3.23717	8.22022	-6.42569	0.000651854	0.0214161	0.253294	0.588733	3	2	TRUE	FALSE	TRUE	3.18585	1.66926
Q13131	PRKAA1	5'-AMP-activated protein kinase catalytic subunit alpha-1 OS=Homo sapiens OX=9606 GN=PRKAA1 PE=1 SV=4	0.557447	7.94754	1.27522	0.242676	0.453573	-5.77992	0.520645	3	3	FALSE	FALSE	FALSE	0.614974	0.343353
Q13136	PPFIA1	Liprin-alpha-1 OS=Homo sapiens OX=9606 GN=PPFIA1 PE=1 SV=1	-3.51861	9.91936	-9.80256	6.20348e-05	0.0157478	2.38578	0.0901768	3	2	TRUE	FALSE	TRUE	4.20736	1.80278
Q13144	EIF2B5	Translation initiation factor eIF-2B subunit epsilon OS=Homo sapiens OX=9606 GN=EIF2B5 PE=1 SV=3	-1.65567	8.48684	-1.67678	0.137218	0.334553	-5.27674	1.49061	3	3	FALSE	FALSE	FALSE	0.862589	0.475536
Q13148	TARDBP	TAR DNA-binding protein 43 OS=Homo sapiens OX=9606 GN=TARDBP PE=1 SV=1	0.667572	10.3287	1.06861	0.320491	0.539605	-6.00607	0.812077	3	3	FALSE	FALSE	FALSE	0.494185	0.267924
Q13151	HNRNPA0	Heterogeneous nuclear ribonucleoprotein A0 OS=Homo sapiens OX=9606 GN=HNRNPA0 PE=1 SV=1	1.24073	9.49765	2.91367	0.0329107	0.147168	-3.55215	0.0277342	2	2	TRUE	TRUE	TRUE	1.48266	0.832186
Q13155	AIMP2	Aminoacyl tRNA synthase complex-interacting multifunctional protein 2 OS=Homo sapiens OX=9606 GN=AIMP2 PE=1 SV=2	0.709082	11.5335	1.46125	0.187071	0.397699	-5.55571	0.610471	3	3	FALSE	FALSE	FALSE	0.727994	0.400445
Q13177	PAK2	Serine/threonine-protein kinase PAK 2 OS=Homo sapiens OX=9606 GN=PAK2 PE=1 SV=3	0.188485	10.7225	0.523685	0.616564	0.759097	-6.44772	0.322601	3	3	FALSE	FALSE	FALSE	0.210022	0.119703
Q13185	CBX3	Chromobox protein homolog 3 OS=Homo sapiens OX=9606 GN=CBX3 PE=1 SV=4	0.65445	9.75178	1.37677	0.217406	0.428345	-5.55336	0.462236	2	3	FALSE	TRUE	FALSE	0.662728	0.368206
Q13200	PSMD2	26S proteasome non-ATPase regulatory subunit 2 OS=Homo sapiens OX=9606 GN=PSMD2 PE=1 SV=3	1.67996	10.088	3.41724	0.0110697	0.0817857	-2.78647	0.619614	3	3	FALSE	FALSE	TRUE	1.95586	1.08732
Q13217	DNAJC3	DnaJ homolog subfamily C member 3 OS=Homo sapiens OX=9606 GN=DNAJC3 PE=1 SV=1	0.101759	12.0322	0.194976	0.850916	0.920015	-6.57724	0.696245	3	3	FALSE	FALSE	FALSE	0.0701133	0.0362051
Q13243	SRSF5	Serine/arginine-rich splicing factor 5 OS=Homo sapiens OX=9606 GN=SRSF5 PE=1 SV=1	0.983012	8.90581	0.864842	0.426333	0.61923	-5.85905	1.40977	1	3	FALSE	TRUE	FALSE	0.370251	0.208148
Q13247	SRSF6	Serine/arginine-rich splicing factor 6 OS=Homo sapiens OX=9606 GN=SRSF6 PE=1 SV=2	-0.870355	9.75318	-1.17329	0.305115	0.524011	-5.49952	0.755557	1	2	TRUE	TRUE	FALSE	0.515536	0.28066
Q13257	MAD2L1	Mitotic spindle assembly checkpoint protein MAD2A OS=Homo sapiens OX=9606 GN=MAD2L1 PE=1 SV=1	-2.16285	8.15373	-3.12494	0.0348309	0.150431	-3.33961	0.615466	1	2	TRUE	TRUE	TRUE	1.45804	0.822661
Q13263	TRIM28	Transcription intermediary factor 1-beta OS=Homo sapiens OX=9606 GN=TRIM28 PE=1 SV=5	1.05006	12.0198	3.06602	0.018028	0.106316	-3.28505	0.221098	3	3	FALSE	FALSE	TRUE	1.74405	0.973402
Q13283	G3BP1	Ras GTPase-activating protein-binding protein 1 OS=Homo sapiens OX=9606 GN=G3BP1 PE=1 SV=1	0.794639	12.0126	2.33063	0.0523399	0.190146	-4.35547	0.280615	3	3	FALSE	FALSE	FALSE	1.28117	0.720912
Q13308	PTK7	Inactive tyrosine-protein kinase 7 OS=Homo sapiens OX=9606 GN=PTK7 PE=1 SV=2	-1.79767	8.95168	-2.73561	0.0336802	0.149339	-3.74898	0.906067	3	2	TRUE	FALSE	TRUE	1.47262	0.825827
Q13310	PABPC4	Polyadenylate-binding protein 4 OS=Homo sapiens OX=9606 GN=PABPC4 PE=1 SV=1	0.927353	10.7292	1.45144	0.189692	0.399654	-5.56796	0.828171	3	3	FALSE	FALSE	FALSE	0.72195	0.398316
Q13330	MTA1	Metastasis-associated protein MTA1 OS=Homo sapiens OX=9606 GN=MTA1 PE=1 SV=2	2.67621	7.68972	3.60779	0.00855742	0.0716985	-2.52218	0.943575	3	3	FALSE	FALSE	TRUE	2.06766	1.14449
Q13347	EIF3I	Eukaryotic translation initiation factor 3 subunit I OS=Homo sapiens OX=9606 GN=EIF3I PE=1 SV=1	1.03817	9.91192	2.88413	0.0233516	0.125609	-3.54787	0.2982	3	3	FALSE	FALSE	TRUE	1.63168	0.900979
Q13356	PPIL2	RING-type E3 ubiquitin-protein ligase PPIL2 OS=Homo sapiens OX=9606 GN=PPIL2 PE=1 SV=1	-1.67535	6.01805	-3.87427	0.0115123	0.0835285	-2.46308	0.0917623	2	2	TRUE	TRUE	TRUE	1.93884	1.07817
Q13395	TARBP1	Probable methyltransferase TARBP1 OS=Homo sapiens OX=9606 GN=TARBP1 PE=1 SV=1	-1.70491	7.18758	-1.48536	0.210871	0.422153	-5.16068	1.62459	2	1	TRUE	TRUE	FALSE	0.675983	0.37453
Q13409	DYNC1I2	Cytoplasmic dynein 1 intermediate chain 2 OS=Homo sapiens OX=9606 GN=DYNC1I2 PE=1 SV=3	1.64446	10.9471	4.48631	0.00408982	0.0533536	-1.5833	0.143964	2	3	FALSE	TRUE	TRUE	2.3883	1.27284
Q13418	ILK	Integrin-linked protein kinase OS=Homo sapiens OX=9606 GN=ILK PE=1 SV=2	-1.20682	9.40292	-2.07835	0.082583	0.248044	-4.64655	0.663813	2	3	FALSE	TRUE	FALSE	1.08311	0.605471
Q13423	NNT	NAD(P) transhydrogenase, mitochondrial OS=Homo sapiens OX=9606 GN=NNT PE=1 SV=3	3.05022	8.50176	3.37641	0.0117053	0.0844017	-2.8437	1.02618	3	3	FALSE	FALSE	TRUE	1.93162	1.07365
Q13425	SNTB2	Beta-2-syntrophin OS=Homo sapiens OX=9606 GN=SNTB2 PE=1 SV=1	-0.0390119	9.74695	-0.0836372	0.935672	0.964422	-6.59457	0.581048	3	3	FALSE	FALSE	FALSE	0.0288763	0.015733
Q13428	TCOF1	Treacle protein OS=Homo sapiens OX=9606 GN=TCOF1 PE=1 SV=3	1.83915	11.2109	4.20669	0.00394622	0.05285	-1.72553	0.467833	3	3	FALSE	FALSE	TRUE	2.40382	1.27695
Q13435	SF3B2	Splicing factor 3B subunit 2 OS=Homo sapiens OX=9606 GN=SF3B2 PE=1 SV=2	1.69117	11.292	3.62482	0.00836499	0.0710749	-2.4988	0.487246	3	3	FALSE	FALSE	TRUE	2.07753	1.14828
Q13439	GOLGA4	Golgin subfamily A member 4 OS=Homo sapiens OX=9606 GN=GOLGA4 PE=1 SV=1	2.28333	9.0007	3.7068	0.00750178	0.0670246	-2.38681	0.825096	3	3	FALSE	FALSE	TRUE	2.12484	1.17377
Q13442	PDAP1	28 kDa heat- and acid-stable phosphoprotein OS=Homo sapiens OX=9606 GN=PDAP1 PE=1 SV=1	-0.138209	12.2991	-0.355696	0.732482	0.840102	-6.5282	0.391454	3	3	FALSE	FALSE	FALSE	0.135203	0.0756679
Q13443			-2.25444	6.46095	-3.76044	0.0193782	0.111479	-2.74308	0.237251	2	1	TRUE	TRUE	TRUE	1.71269	0.952808
Q13451	FKBP5	Peptidyl-prolyl cis-trans isomerase FKBP5 OS=Homo sapiens OX=9606 GN=FKBP5 PE=1 SV=2	0.223785	9.88613	0.434437	0.676968	0.805424	-6.4941	0.624148	3	3	FALSE	FALSE	FALSE	0.169432	0.0939754
Q13464	ROCK1	Rho-associated protein kinase 1 OS=Homo sapiens OX=9606 GN=ROCK1 PE=1 SV=1	0.944348	9.04226	0.908332	0.405009	0.600883	-5.82072	1.26023	3	1	TRUE	FALSE	FALSE	0.392536	0.22121
Q13480	GAB1	GRB2-associated-binding protein 1 OS=Homo sapiens OX=9606 GN=GAB1 PE=1 SV=2	-3.38059	7.66271	-4.69377	0.00524775	0.0581756	-1.6209	0.724462	3	1	TRUE	FALSE	TRUE	2.28003	1.23526
Q13485	SMAD4	Mothers against decapentaplegic homolog 4 OS=Homo sapiens OX=9606 GN=SMAD4 PE=1 SV=1	-0.116644	8.76148	-0.197909	0.852667	0.920036	-6.18094	0.154263	2	1	TRUE	TRUE	FALSE	0.0692207	0.0361952
Q13492	PICALM	Phosphatidylinositol-binding clathrin assembly protein OS=Homo sapiens OX=9606 GN=PICALM PE=1 SV=2	-0.307106	11.6524	-0.490353	0.638788	0.774383	-6.46599	0.693742	3	3	FALSE	FALSE	FALSE	0.194643	0.111044
Q13496	MTM1	Myotubularin OS=Homo sapiens OX=9606 GN=MTM1 PE=1 SV=2	0.800841	7.13929	1.42261	0.213635	0.425546	-5.41342	0.585356	2	2	TRUE	TRUE	FALSE	0.670327	0.371053
Q13523	PRPF4B	Serine/threonine-protein kinase PRP4 homolog OS=Homo sapiens OX=9606 GN=PRPF4B PE=1 SV=3	1.25139	9.07594	1.50831	0.174946	0.383278	-5.49638	1.09488	3	3	FALSE	FALSE	FALSE	0.757097	0.416486
Q13526	PIN1	Peptidyl-prolyl cis-trans isomerase NIMA-interacting 1 OS=Homo sapiens OX=9606 GN=PIN1 PE=1 SV=1	0.880704	9.24127	1.10081	0.320715	0.539605	-5.63611	0.868553	1	3	FALSE	TRUE	FALSE	0.493881	0.267924
Q13541	EIF4EBP1	Eukaryotic translation initiation factor 4E-binding protein 1 OS=Homo sapiens OX=9606 GN=EIF4EBP1 PE=1 SV=3	-1.81024	9.29698	-3.33521	0.0203873	0.115737	-2.97007	0.317602	3	1	TRUE	FALSE	TRUE	1.69064	0.936527
Q13547	HDAC1	Histone deacetylase 1 OS=Homo sapiens OX=9606 GN=HDAC1 PE=1 SV=1	0.0748239	10.8133	0.0866873	0.934256	0.964422	-6.25659	0.976163	1	3	FALSE	TRUE	FALSE	0.029534	0.015733
Q13555			-1.08216	8.05274	-1.79551	0.132008	0.327982	-4.95867	0.64234	2	2	TRUE	TRUE	FALSE	0.879399	0.484151
Q13557	CAMK2D	Calcium/calmodulin-dependent protein kinase type II subunit delta OS=Homo sapiens OX=9606 GN=CAMK2D PE=1 SV=3	1.3654	11.2028	2.29911	0.0822972	0.247755	-4.22448	0.195358	1	2	TRUE	TRUE	FALSE	1.08462	0.605978
Q13561	DCTN2	Dynactin subunit 2 OS=Homo sapiens OX=9606 GN=DCTN2 PE=1 SV=4	1.77529	9.31269	3.13927	0.0162625	0.100493	-3.17999	0.730504	3	3	FALSE	FALSE	TRUE	1.78881	0.997864
Q13573	SNW1	SNW domain-containing protein 1 OS=Homo sapiens OX=9606 GN=SNW1 PE=1 SV=1	0.689423	10.8231	1.65381	0.141873	0.340575	-5.3073	0.412847	3	3	FALSE	FALSE	FALSE	0.8481	0.467788
Q13576	IQGAP2	Ras GTPase-activating-like protein IQGAP2 OS=Homo sapiens OX=9606 GN=IQGAP2 PE=1 SV=4	-1.52022	11.5805	-3.62663	0.00834479	0.0710749	-2.49631	0.485667	3	3	FALSE	FALSE	TRUE	2.07858	1.14828
Q13586	STIM1	Stromal interaction molecule 1 OS=Homo sapiens OX=9606 GN=STIM1 PE=1 SV=3	1.27854	8.06765	1.32961	0.253687	0.468175	-5.33337	1.25708	2	1	TRUE	TRUE	FALSE	0.595702	0.329591
Q13595	TRA2A	Transformer-2 protein homolog alpha OS=Homo sapiens OX=9606 GN=TRA2A PE=1 SV=1	1.55312	7.16036	1.03563	0.358281	0.571965	-5.63762	2.2696	1	2	TRUE	TRUE	FALSE	0.445777	0.242631
Q13596	SNX1	Sorting nexin-1 OS=Homo sapiens OX=9606 GN=SNX1 PE=1 SV=3	0.549523	8.83509	0.41172	0.694747	0.816114	-6.394	1.88754	2	3	FALSE	TRUE	FALSE	0.158173	0.088249
Q13610	PWP1	Periodic tryptophan protein 1 homolog OS=Homo sapiens OX=9606 GN=PWP1 PE=1 SV=1	-0.0882388	8.73191	-0.146017	0.889564	0.937855	-6.24864	0.484146	1	3	FALSE	TRUE	FALSE	0.0508228	0.0278644
Q13613	MTMR1	Myotubularin-related protein 1 OS=Homo sapiens OX=9606 GN=MTMR1 PE=1 SV=4	0.668451	10.6299	1.19913	0.269255	0.486042	-5.86628	0.705521	3	3	FALSE	FALSE	FALSE	0.569836	0.313326
Q13616	CUL1	Cullin-1 OS=Homo sapiens OX=9606 GN=CUL1 PE=1 SV=2	-0.64159	12.8805	-1.56966	0.160218	0.362733	-5.41765	0.458748	3	3	FALSE	FALSE	FALSE	0.795289	0.440413
Q13617	CUL2	Cullin-2 OS=Homo sapiens OX=9606 GN=CUL2 PE=1 SV=2	0.0344577	10.4364	0.0787294	0.93979	0.966352	-6.48566	0.411422	3	2	TRUE	FALSE	FALSE	0.0269693	0.0148646
Q13618	CUL3	Cullin-3 OS=Homo sapiens OX=9606 GN=CUL3 PE=1 SV=2	-1.03309	12.0563	-2.54403	0.0382364	0.158023	-4.04399	0.455097	3	3	FALSE	FALSE	TRUE	1.41752	0.801279
Q13619	CUL4A	Cullin-4A OS=Homo sapiens OX=9606 GN=CUL4A PE=1 SV=3	1.07246	8.41645	1.40221	0.20335	0.413911	-5.62873	0.960498	3	3	FALSE	FALSE	FALSE	0.691756	0.383093
Q13620	CUL4B	Cullin-4B OS=Homo sapiens OX=9606 GN=CUL4B PE=1 SV=4	0.756161	12.8413	1.7596	0.121604	0.313477	-5.16518	0.509399	3	3	FALSE	FALSE	FALSE	0.915051	0.503794
Q13642	FHL1	Four and a half LIM domains protein 1 OS=Homo sapiens OX=9606 GN=FHL1 PE=1 SV=4	-0.330643	11.5854	-1.10217	0.306616	0.525049	-5.97119	0.0743908	3	3	FALSE	FALSE	FALSE	0.513405	0.2798
Q13643	FHL3	Four and a half LIM domains protein 3 OS=Homo sapiens OX=9606 GN=FHL3 PE=1 SV=4	0.566009	8.17088	0.884612	0.416534	0.611061	-5.8418	0.563936	1	3	FALSE	TRUE	FALSE	0.38035	0.213916
Q13685	AAMP	Angio-associated migratory cell protein OS=Homo sapiens OX=9606 GN=AAMP PE=1 SV=2	-1.403	6.50802	-1.30397	0.233236	0.443956	-5.74644	1.31962	3	3	FALSE	FALSE	FALSE	0.632204	0.35266
Q13813	SPTAN1	Spectrin alpha chain, non-erythrocytic 1 OS=Homo sapiens OX=9606 GN=SPTAN1 PE=1 SV=3	0.463118	14.9701	1.3789	0.210118	0.421705	-5.6571	0.263664	3	3	FALSE	FALSE	FALSE	0.677537	0.374991
Q13825	AUH	Methylglutaconyl-CoA hydratase, mitochondrial OS=Homo sapiens OX=9606 GN=AUH PE=1 SV=1	-2.07106	10.1216	-4.09837	0.00452113	0.0548339	-1.86556	0.634758	3	3	FALSE	FALSE	TRUE	2.34475	1.26095
Q13838	DDX39B	Spliceosome RNA helicase DDX39B OS=Homo sapiens OX=9606 GN=DDX39B PE=1 SV=1	1.78093	9.78947	4.71223	0.00214061	0.039657	-1.0967	0.377633	3	3	FALSE	FALSE	TRUE	2.66946	1.40168
Q13868	EXOSC2	Exosome complex component RRP4 OS=Homo sapiens OX=9606 GN=EXOSC2 PE=1 SV=2	1.16785	8.27887	1.85969	0.104995	0.287728	-5.02774	0.870709	3	3	FALSE	FALSE	FALSE	0.978832	0.541018
Q13884	SNTB1	Beta-1-syntrophin OS=Homo sapiens OX=9606 GN=SNTB1 PE=1 SV=3	-0.750413	6.74506	-1.06146	0.336635	0.555254	-5.80921	0.888784	2	2	TRUE	TRUE	FALSE	0.472841	0.255508
Q13885	TUBB2A	Tubulin beta-2A chain OS=Homo sapiens OX=9606 GN=TUBB2A PE=1 SV=1	-0.00460897	8.72871	-0.00904893	0.993031	0.995343	-6.59844	0.661085	3	3	FALSE	FALSE	FALSE	0.00303718	0.00202719
Q13889	GTF2H3	General transcription factor IIH subunit 3 OS=Homo sapiens OX=9606 GN=GTF2H3 PE=1 SV=2	0.582462	8.50414	0.874204	0.410818	0.607755	-6.19215	0.808197	3	3	FALSE	FALSE	FALSE	0.38635	0.216271
Q13905	RAPGEF1	Rap guanine nucleotide exchange factor 1 OS=Homo sapiens OX=9606 GN=RAPGEF1 PE=1 SV=3	-0.347388	8.12452	-1.03649	0.334238	0.552738	-6.03873	0.255527	3	3	FALSE	FALSE	FALSE	0.475944	0.257481
Q14008	CKAP5	Cytoskeleton-associated protein 5 OS=Homo sapiens OX=9606 GN=CKAP5 PE=1 SV=3	2.17287	11.6094	7.03989	0.000198301	0.0157478	1.29867	0.144287	3	3	FALSE	FALSE	TRUE	3.70268	1.80278
Q14011	CIRBP	Cold-inducible RNA-binding protein OS=Homo sapiens OX=9606 GN=CIRBP PE=1 SV=1	0.052725	9.32175	0.100305	0.922898	0.958137	-6.59285	0.658336	3	3	FALSE	FALSE	FALSE	0.0348465	0.0185725
Q14061	COX17	Cytochrome c oxidase copper chaperone OS=Homo sapiens OX=9606 GN=COX17 PE=1 SV=2	0.987574	6.83878	1.36686	0.220326	0.430224	-5.56509	0.742714	2	3	FALSE	TRUE	FALSE	0.656935	0.366305
Q14103	HNRNPD	Heterogeneous nuclear ribonucleoprotein D0 OS=Homo sapiens OX=9606 GN=HNRNPD PE=1 SV=1	0.546869	12.9372	1.58844	0.155941	0.358041	-5.39324	0.291134	3	3	FALSE	FALSE	FALSE	0.807039	0.446068
Q14141	SEPTIN6	Septin-6 OS=Homo sapiens OX=9606 GN=SEPTIN6 PE=1 SV=4	-0.861819	8.96292	-1.47747	0.182807	0.39415	-5.53536	0.750894	3	3	FALSE	FALSE	FALSE	0.738006	0.404339
Q14151	SAFB2	Scaffold attachment factor B2 OS=Homo sapiens OX=9606 GN=SAFB2 PE=1 SV=1	1.46486	8.93523	2.4764	0.0677904	0.220174	-4.02542	0.175024	1	2	TRUE	TRUE	FALSE	1.16883	0.657234
Q14152	EIF3A	Eukaryotic translation initiation factor 3 subunit A OS=Homo sapiens OX=9606 GN=EIF3A PE=1 SV=1	2.11867	11.0017	3.94941	0.00546675	0.0589439	-2.06111	0.729374	3	3	FALSE	FALSE	TRUE	2.26227	1.22956
Q14155	ARHGEF7	Rho guanine nucleotide exchange factor 7 OS=Homo sapiens OX=9606 GN=ARHGEF7 PE=1 SV=2	-0.580399	9.60491	-0.890901	0.413453	0.608865	-5.83625	0.588593	1	3	FALSE	TRUE	FALSE	0.383574	0.215479
Q14157	UBAP2L	Ubiquitin-associated protein 2-like OS=Homo sapiens OX=9606 GN=UBAP2L PE=1 SV=2	1.3085	11.5912	4.34223	0.00333688	0.0473581	-1.55292	0.0941928	3	3	FALSE	FALSE	TRUE	2.47666	1.32461
Q14160		Protein scribble homolog OS=Homo sapiens OX=9606 GN=SCRIB PE=1 SV=4	-0.172862	6.58953	-0.323236	0.759487	0.860442	-6.34002	0.51374	2	2	TRUE	TRUE	FALSE	0.11948	0.0652783
Q14166	TTLL12	Tubulin--tyrosine ligase-like protein 12 OS=Homo sapiens OX=9606 GN=TTLL12 PE=1 SV=2	2.2589	9.68342	5.7339	0.00119142	0.0285522	-0.33843	0.231712	2	3	FALSE	TRUE	TRUE	2.92394	1.54436
Q14168	MPP2	MAGUK p55 subfamily member 2 OS=Homo sapiens OX=9606 GN=MPP2 PE=1 SV=3	-0.859826	9.04531	-1.01961	0.341649	0.558769	-6.0556	1.22703	3	3	FALSE	FALSE	FALSE	0.46642	0.252768
Q14181	POLA2	DNA polymerase alpha subunit B OS=Homo sapiens OX=9606 GN=POLA2 PE=1 SV=2	-0.111244	8.48	-0.307584	0.768722	0.866834	-6.43573	0.113776	2	3	FALSE	TRUE	FALSE	0.11423	0.0620639
Q14185	DOCK1	Dedicator of cytokinesis protein 1 OS=Homo sapiens OX=9606 GN=DOCK1 PE=1 SV=2	-2.48622	10.929	-5.83978	0.00062259	0.0214161	0.160826	0.378366	3	3	FALSE	FALSE	TRUE	3.2058	1.66926
Q14192	FHL2	Four and a half LIM domains protein 2 OS=Homo sapiens OX=9606 GN=FHL2 PE=1 SV=3	0.791141	7.7381	1.00489	0.348211	0.563199	-6.07014	1.03411	3	3	FALSE	FALSE	FALSE	0.458157	0.249338
Q14203	DCTN1	Dynactin subunit 1 OS=Homo sapiens OX=9606 GN=DCTN1 PE=1 SV=3	3.3483	8.48412	4.97833	0.00157468	0.0344695	-0.782121	0.953713	3	3	FALSE	FALSE	TRUE	2.80281	1.46256
Q14204	DYNC1H1	Cytoplasmic dynein 1 heavy chain 1 OS=Homo sapiens OX=9606 GN=DYNC1H1 PE=1 SV=5	1.30176	14.298	4.06014	0.00474542	0.0562267	-1.91541	0.204918	3	3	FALSE	FALSE	TRUE	2.32373	1.25006
Q14241	ELOA	Elongin-A OS=Homo sapiens OX=9606 GN=ELOA PE=1 SV=2	-0.260795	9.78552	-0.467123	0.656777	0.790023	-6.36715	0.664893	3	2	TRUE	FALSE	FALSE	0.182582	0.10236
Q14247	CTTN	Src substrate cortactin OS=Homo sapiens OX=9606 GN=CTTN PE=1 SV=2	0.310768	12.5448	0.895846	0.399911	0.596735	-6.17286	0.297841	3	3	FALSE	FALSE	FALSE	0.398036	0.224218
Q14257	RCN2	Reticulocalbin-2 OS=Homo sapiens OX=9606 GN=RCN2 PE=1 SV=1	1.14103	10.8325	3.49194	0.0100009	0.0785176	-2.68229	0.215158	3	3	FALSE	FALSE	TRUE	1.99996	1.10503
Q14320	FAM50A	Protein FAM50A OS=Homo sapiens OX=9606 GN=FAM50A PE=1 SV=2	-0.125874	11.2589	-0.229957	0.82466	0.904642	-6.56896	0.65545	3	3	FALSE	FALSE	FALSE	0.0837249	0.0435233
Q14331	FRG1	Protein FRG1 OS=Homo sapiens OX=9606 GN=FRG1 PE=1 SV=1	-0.498244	9.36028	-1.17877	0.27677	0.493032	-5.8888	0.46369	3	3	FALSE	FALSE	FALSE	0.557881	0.307124
Q14444	CAPRIN1	Caprin-1 OS=Homo sapiens OX=9606 GN=CAPRIN1 PE=1 SV=2	0.762641	12.6376	2.29639	0.0550559	0.195075	-4.40525	0.22793	3	3	FALSE	FALSE	FALSE	1.2592	0.709799
Q14498	RBM39	RNA-binding protein 39 OS=Homo sapiens OX=9606 GN=RBM39 PE=1 SV=2	-0.156157	9.67634	-0.387779	0.709631	0.826949	-6.5151	0.364555	3	3	FALSE	FALSE	FALSE	0.148967	0.0825214
Q14527	HLTF	Helicase-like transcription factor OS=Homo sapiens OX=9606 GN=HLTF PE=1 SV=2	0.133046	9.27182	0.18897	0.855445	0.922037	-6.57852	0.884578	3	3	FALSE	FALSE	FALSE	0.0678077	0.0352519
Q14534			0.65774	9.04283	1.10556	0.330307	0.54867	-5.56857	0.203827	2	1	TRUE	TRUE	FALSE	0.481083	0.260689
Q14554	PDIA5	Protein disulfide-isomerase A5 OS=Homo sapiens OX=9606 GN=PDIA5 PE=1 SV=1	-2.04365	11.5967	-5.27878	0.00112669	0.0281602	-0.440382	0.336913	3	3	FALSE	FALSE	TRUE	2.9482	1.55036
Q14558	PRPSAP1	Phosphoribosyl pyrophosphate synthase-associated protein 1 OS=Homo sapiens OX=9606 GN=PRPSAP1 PE=1 SV=2	0.109089	10.1563	0.188299	0.855952	0.922037	-6.57866	0.722624	3	3	FALSE	FALSE	FALSE	0.0675507	0.0352519
Q14562	DHX8	ATP-dependent RNA helicase DHX8 OS=Homo sapiens OX=9606 GN=DHX8 PE=1 SV=1	1.65791	6.90602	2.06158	0.107495	0.292876	-4.49659	0.911555	1	2	TRUE	TRUE	FALSE	0.968611	0.533316
Q14566	MCM6	DNA replication licensing factor MCM6 OS=Homo sapiens OX=9606 GN=MCM6 PE=1 SV=1	1.01318	9.61767	1.14197	0.304761	0.524011	-5.5938	1.01618	1	3	FALSE	TRUE	FALSE	0.51604	0.28066
Q14653	IRF3	Interferon regulatory factor 3 OS=Homo sapiens OX=9606 GN=IRF3 PE=1 SV=1	-3.97842	8.27473	-7.61736	0.00025753	0.0165931	1.13336	0.540329	3	2	TRUE	FALSE	TRUE	3.58917	1.78007
Q14669	TRIP12	E3 ubiquitin-protein ligase TRIP12 OS=Homo sapiens OX=9606 GN=TRIP12 PE=1 SV=1	-1.60951	6.45833	-1.85362	0.105935	0.289152	-5.03614	1.31585	3	3	FALSE	FALSE	FALSE	0.974959	0.538874
Q14676	MDC1	Mediator of DNA damage checkpoint protein 1 OS=Homo sapiens OX=9606 GN=MDC1 PE=1 SV=3	1.30931	7.3529	1.95863	0.12097	0.31326	-4.61576	0.540426	1	2	TRUE	TRUE	FALSE	0.917322	0.504095
Q14683	SMC1A	Structural maintenance of chromosomes protein 1A OS=Homo sapiens OX=9606 GN=SMC1A PE=1 SV=2	0.27928	13.7288	0.91238	0.391723	0.594255	-6.15787	0.138421	3	3	FALSE	FALSE	FALSE	0.40702	0.226027
Q14684	RRP1B	Ribosomal RNA processing protein 1 homolog B OS=Homo sapiens OX=9606 GN=RRP1B PE=1 SV=3	-0.226454	8.03985	-0.252197	0.813188	0.898305	-6.1665	1.12297	1	2	TRUE	TRUE	FALSE	0.089809	0.046576
Q14689	DIP2A	Disco-interacting protein 2 homolog A OS=Homo sapiens OX=9606 GN=DIP2A PE=1 SV=2	0.794665	6.43054	1.19722	0.26995	0.486588	-5.86839	0.942983	3	3	FALSE	FALSE	FALSE	0.568717	0.312839
Q14694	USP10	Ubiquitin carboxyl-terminal hydrolase 10 OS=Homo sapiens OX=9606 GN=USP10 PE=1 SV=2	1.05428	9.49797	1.55512	0.170558	0.375897	-5.33556	0.741901	2	3	FALSE	TRUE	FALSE	0.768128	0.424931
Q14696	MESD	LRP chaperone MESD OS=Homo sapiens OX=9606 GN=MESD PE=1 SV=2	0.0980978	13.0157	0.283072	0.785259	0.876738	-6.55383	0.281764	3	3	FALSE	FALSE	FALSE	0.104987	0.0571301
Q14697	GANAB	Neutral alpha-glucosidase AB OS=Homo sapiens OX=9606 GN=GANAB PE=1 SV=3	3.33439	10.2638	4.90541	0.0017112	0.0353603	-0.86721	0.850017	3	3	FALSE	FALSE	TRUE	2.7667	1.45148
Q14703	MBTPS1	Membrane-bound transcription factor site-1 protease OS=Homo sapiens OX=9606 GN=MBTPS1 PE=1 SV=1	1.48864	9.39634	2.52315	0.064464	0.213749	-3.97364	0.160452	2	1	TRUE	TRUE	FALSE	1.19068	0.670096
Q14738	PPP2R5D	Serine/threonine-protein phosphatase 2A 56 kDa regulatory subunit delta isoform OS=Homo sapiens OX=9606 GN=PPP2R5D PE=1 SV=1	0.801013	8.23947	0.981364	0.364047	0.574776	-5.98113	0.773192	3	2	TRUE	FALSE	FALSE	0.438842	0.240501
Q14739	LBR	Delta(14)-sterol reductase LBR OS=Homo sapiens OX=9606 GN=LBR PE=1 SV=2	1.19903	11.2797	2.84932	0.0245476	0.127579	-3.59843	0.482732	3	3	FALSE	FALSE	TRUE	1.60999	0.894222
Q14789	GOLGB1	Golgin subfamily B member 1 OS=Homo sapiens OX=9606 GN=GOLGB1 PE=1 SV=2	0.0386272	9.85975	0.0606709	0.953307	0.970975	-6.59643	0.906763	3	3	FALSE	FALSE	FALSE	0.0207673	0.0127922
Q147X3	NAA30	N-alpha-acetyltransferase 30 OS=Homo sapiens OX=9606 GN=NAA30 PE=1 SV=1	-3.96504	7.7305	-8.10912	8.07628e-05	0.0157478	2.16441	0.58683	3	3	FALSE	FALSE	TRUE	4.09279	1.80278
Q14839	CHD4	Chromodomain-helicase-DNA-binding protein 4 OS=Homo sapiens OX=9606 GN=CHD4 PE=1 SV=2	0.0133615	12.9236	0.0404162	0.968883	0.982131	-6.59757	0.242754	3	3	FALSE	FALSE	FALSE	0.0137287	0.00783063
Q14919	DRAP1	Dr1-associated corepressor OS=Homo sapiens OX=9606 GN=DRAP1 PE=1 SV=3	0.0300759	9.04181	0.0638506	0.950863	0.970406	-6.59621	0.58786	3	3	FALSE	FALSE	FALSE	0.0218819	0.0130467
Q14966	ZNF638	Zinc finger protein 638 OS=Homo sapiens OX=9606 GN=ZNF638 PE=1 SV=2	0.719763	8.91216	1.09116	0.311114	0.528688	-5.98272	0.958352	3	3	FALSE	FALSE	FALSE	0.507081	0.2768
Q14974	KPNB1	Importin subunit beta-1 OS=Homo sapiens OX=9606 GN=KPNB1 PE=1 SV=2	0.053272	11.5378	0.130024	0.900182	0.943657	-6.58902	0.449054	3	3	FALSE	FALSE	FALSE	0.0456695	0.0251858
Q14978	NOLC1	Nucleolar and coiled-body phosphoprotein 1 OS=Homo sapiens OX=9606 GN=NOLC1 PE=1 SV=2	0.233601	11.16	0.701886	0.505273	0.685102	-6.33171	0.253722	3	3	FALSE	FALSE	FALSE	0.296474	0.164245
Q14980	NUMA1	Nuclear mitotic apparatus protein 1 OS=Homo sapiens OX=9606 GN=NUMA1 PE=1 SV=2	1.64633	9.17096	2.70265	0.0303401	0.140698	-3.81217	0.70704	3	3	FALSE	FALSE	TRUE	1.51798	0.851713
Q14997	PSME4	Proteasome activator complex subunit 4 OS=Homo sapiens OX=9606 GN=PSME4 PE=1 SV=2	0.933147	7.56245	1.59952	0.184179	0.395045	-5.03103	0.069756	1	2	TRUE	TRUE	FALSE	0.734759	0.403353
Q14C86	GAPVD1	GTPase-activating protein and VPS9 domain-containing protein 1 OS=Homo sapiens OX=9606 GN=GAPVD1 PE=1 SV=2	-0.259884	10.2399	-0.4901	0.638958	0.774383	-6.46612	0.693681	3	3	FALSE	FALSE	FALSE	0.194528	0.111044
Q14CB8	ARHGAP19	Rho GTPase-activating protein 19 OS=Homo sapiens OX=9606 GN=ARHGAP19 PE=1 SV=1	-0.292016	6.03718	-0.345253	0.739984	0.844995	-6.53224	1.20025	3	3	FALSE	FALSE	FALSE	0.130778	0.0731459
Q14CX7	NAA25	N-alpha-acetyltransferase 25, NatB auxiliary subunit OS=Homo sapiens OX=9606 GN=NAA25 PE=1 SV=1	-1.19042	13.184	-2.95896	0.0209836	0.118601	-3.43943	0.410149	3	3	FALSE	FALSE	TRUE	1.67812	0.925911
Q15003	NCAPH	Condensin complex subunit 2 OS=Homo sapiens OX=9606 GN=NCAPH PE=1 SV=3	1.09931	10.476	2.89566	0.0229691	0.125609	-3.53114	0.390552	3	3	FALSE	FALSE	TRUE	1.63886	0.900979
Q15004	PCLAF	PCNA-associated factor OS=Homo sapiens OX=9606 GN=PCLAF PE=1 SV=1	-0.16619	9.01943	-0.324977	0.756153	0.858524	-6.42957	0.605281	3	2	TRUE	FALSE	FALSE	0.12139	0.0662473
Q15005	SPCS2	Signal peptidase complex subunit 2 OS=Homo sapiens OX=9606 GN=SPCS2 PE=1 SV=3	-1.74688	8.63719	-1.59992	0.153381	0.355004	-5.37827	1.66875	3	3	FALSE	FALSE	FALSE	0.814227	0.449767
Q15006	EMC2	ER membrane protein complex subunit 2 OS=Homo sapiens OX=9606 GN=EMC2 PE=1 SV=1	-0.806582	10.3154	-1.45706	0.188186	0.398776	-5.56094	0.668897	3	3	FALSE	FALSE	FALSE	0.725413	0.399271
Q15008	PSMD6	26S proteasome non-ATPase regulatory subunit 6 OS=Homo sapiens OX=9606 GN=PSMD6 PE=1 SV=1	0.106198	10.9148	0.22578	0.827783	0.906002	-6.57002	0.595201	3	3	FALSE	FALSE	FALSE	0.0820834	0.042871
Q15019	SEPTIN2	Septin-2 OS=Homo sapiens OX=9606 GN=SEPTIN2 PE=1 SV=1	0.683819	13.0747	2.24212	0.0596556	0.20518	-4.48396	0.103551	3	3	FALSE	FALSE	FALSE	1.22435	0.687864
Q15020	SART3	Squamous cell carcinoma antigen recognized by T-cells 3 OS=Homo sapiens OX=9606 GN=SART3 PE=1 SV=1	1.11222	9.05369	1.79864	0.131476	0.327982	-4.8319	0.516644	1	3	FALSE	TRUE	FALSE	0.881154	0.484151
Q15021	NCAPD2	Condensin complex subunit 1 OS=Homo sapiens OX=9606 GN=NCAPD2 PE=1 SV=3	1.05631	11.1602	2.55582	0.0375823	0.156726	-4.02676	0.467447	3	3	FALSE	FALSE	TRUE	1.42502	0.804859
Q15029	EFTUD2	116 kDa U5 small nuclear ribonucleoprotein component OS=Homo sapiens OX=9606 GN=EFTUD2 PE=1 SV=1	0.831537	12.5812	2.51195	0.0400775	0.163798	-4.09089	0.238899	3	3	FALSE	FALSE	FALSE	1.3971	0.785692
Q15031	LARS2	Probable leucine--tRNA ligase, mitochondrial OS=Homo sapiens OX=9606 GN=LARS2 PE=1 SV=2	-0.223489	11.2452	-0.526168	0.614926	0.75803	-6.44631	0.494388	3	3	FALSE	FALSE	FALSE	0.211177	0.120313
Q15036	SNX17	Sorting nexin-17 OS=Homo sapiens OX=9606 GN=SNX17 PE=1 SV=1	0.440735	5.29633	0.448348	0.676875	0.805424	-6.08694	1.301	1	2	TRUE	TRUE	FALSE	0.169491	0.0939754
Q15046	KARS1	Lysine--tRNA ligase OS=Homo sapiens OX=9606 GN=KARS1 PE=1 SV=3	0.373102	13.8717	1.10944	0.303672	0.522923	-5.96353	0.234167	3	3	FALSE	FALSE	FALSE	0.517596	0.281563
Q15051	IQCB1	IQ calmodulin-binding motif-containing protein 1 OS=Homo sapiens OX=9606 GN=IQCB1 PE=1 SV=1	2.39573	6.77494	4.4684	0.00645223	0.0626545	-1.82216	0.295579	1	3	FALSE	TRUE	TRUE	2.19029	1.20305
Q15054	POLD3	DNA polymerase delta subunit 3 OS=Homo sapiens OX=9606 GN=POLD3 PE=1 SV=2	-2.04653	9.2508	-2.9951	0.0199322	0.113939	-3.38721	0.822616	3	3	FALSE	FALSE	TRUE	1.70045	0.943327
Q15056	EIF4H	Eukaryotic translation initiation factor 4H OS=Homo sapiens OX=9606 GN=EIF4H PE=1 SV=5	0.475756	12.5107	1.49603	0.178038	0.387429	-5.51195	0.197331	3	3	FALSE	FALSE	FALSE	0.749488	0.411808
Q15057	ACAP2	Arf-GAP with coiled-coil, ANK repeat and PH domain-containing protein 2 OS=Homo sapiens OX=9606 GN=ACAP2 PE=1 SV=3	0.338758	11.0138	0.687309	0.513873	0.69204	-6.34233	0.6316	3	3	FALSE	FALSE	FALSE	0.289144	0.159869
Q15059	BRD3	Bromodomain-containing protein 3 OS=Homo sapiens OX=9606 GN=BRD3 PE=1 SV=1	-0.321957	5.53294	-0.447331	0.677551	0.805424	-6.08745	0.69561	2	1	TRUE	TRUE	FALSE	0.169058	0.0939754
Q15067	ACOX1	Peroxisomal acyl-coenzyme A oxidase 1 OS=Homo sapiens OX=9606 GN=ACOX1 PE=1 SV=3	0.568103	10.6382	0.899375	0.398153	0.596691	-6.16968	0.70159	3	3	FALSE	FALSE	FALSE	0.39995	0.224251
Q15070			0.513208	8.07618	0.881002	0.427563	0.620098	-5.78077	0.0463169	2	1	TRUE	TRUE	FALSE	0.369	0.20754
Q15075	EEA1	Early endosome antigen 1 OS=Homo sapiens OX=9606 GN=EEA1 PE=1 SV=2	0.742375	10.9877	1.57687	0.158564	0.361174	-5.4083	0.475693	3	3	FALSE	FALSE	FALSE	0.799795	0.442284
Q15084	PDIA6	Protein disulfide-isomerase A6 OS=Homo sapiens OX=9606 GN=PDIA6 PE=1 SV=1	1.50563	10.0754	2.10614	0.0729561	0.230938	-4.67989	1.05446	3	3	FALSE	FALSE	FALSE	1.13694	0.636504
Q15118	PDK1	[Pyruvate dehydrogenase (acetyl-transferring)] kinase isozyme 1, mitochondrial OS=Homo sapiens OX=9606 GN=PDK1 PE=1 SV=1	-1.11639	10.386	-2.19476	0.0702817	0.226074	-4.48788	0.599036	3	2	TRUE	FALSE	FALSE	1.15316	0.645749
Q15120	PDK3	[Pyruvate dehydrogenase (acetyl-transferring)] kinase isozyme 3, mitochondrial OS=Homo sapiens OX=9606 GN=PDK3 PE=1 SV=1	-0.837106	11.3478	-1.51101	0.181178	0.392157	-5.39053	0.642664	3	2	TRUE	FALSE	FALSE	0.741894	0.40654
Q15126	PMVK	Phosphomevalonate kinase OS=Homo sapiens OX=9606 GN=PMVK PE=1 SV=3	0.275162	13.2211	0.862772	0.416667	0.611061	-6.20218	0.201217	3	3	FALSE	FALSE	FALSE	0.380211	0.213916
Q15139	PRKD1	Serine/threonine-protein kinase D1 OS=Homo sapiens OX=9606 GN=PRKD1 PE=1 SV=2	-0.440771	7.81586	-0.682931	0.519954	0.694904	-6.23353	0.600562	2	3	FALSE	TRUE	FALSE	0.284035	0.158075
Q15185	PTGES3	Prostaglandin E synthase 3 OS=Homo sapiens OX=9606 GN=PTGES3 PE=1 SV=1	1.92722	9.80541	3.56793	0.00902697	0.0741124	-2.57707	0.580275	3	3	FALSE	FALSE	TRUE	2.04446	1.13011
Q15233	NONO	Non-POU domain-containing octamer-binding protein OS=Homo sapiens OX=9606 GN=NONO PE=1 SV=4	0.500259	12.7194	1.61768	0.149496	0.350407	-5.355	0.152365	3	3	FALSE	FALSE	FALSE	0.82537	0.455427
Q15276	RABEP1	Rab GTPase-binding effector protein 1 OS=Homo sapiens OX=9606 GN=RABEP1 PE=1 SV=2	-0.731126	6.89624	-0.388454	0.713535	0.828831	-6.17508	2.4989	1	3	FALSE	TRUE	FALSE	0.146585	0.0815341
Q15283	RASA2	Ras GTPase-activating protein 2 OS=Homo sapiens OX=9606 GN=RASA2 PE=1 SV=3	-5.96087	8.85343	-13.4527	9.86553e-06	0.00937578	3.77644	0.366079	3	2	TRUE	FALSE	TRUE	5.00588	2.02799
Q15286	RAB35	Ras-related protein Rab-35 OS=Homo sapiens OX=9606 GN=RAB35 PE=1 SV=1	-2.77039	7.24921	-3.83939	0.00844552	0.0712901	-2.32818	1.0003	3	2	TRUE	FALSE	TRUE	2.07337	1.14697
Q15287	RNPS1	RNA-binding protein with serine-rich domain 1 OS=Homo sapiens OX=9606 GN=RNPS1 PE=1 SV=1	0.0783824	7.69738	0.243589	0.814491	0.898305	-6.56537	0.209694	3	3	FALSE	FALSE	FALSE	0.0891135	0.046576
Q15291	RBBP5	Retinoblastoma-binding protein 5 OS=Homo sapiens OX=9606 GN=RBBP5 PE=1 SV=2	2.26042	8.30925	3.84683	0.00624267	0.0621391	-2.19775	0.82653	3	3	FALSE	FALSE	TRUE	2.20463	1.20664
Q15293	RCN1	Reticulocalbin-1 OS=Homo sapiens OX=9606 GN=RCN1 PE=1 SV=1	1.8103	10.042	4.09979	0.00451303	0.0548339	-1.86371	0.523994	3	3	FALSE	FALSE	TRUE	2.34553	1.26095
Q15334	LLGL1	Lethal(2) giant larvae protein homolog 1 OS=Homo sapiens OX=9606 GN=LLGL1 PE=1 SV=3	-2.4588	10.9896	-4.13207	0.00603627	0.0621391	-1.98253	0.735696	3	2	TRUE	FALSE	TRUE	2.21923	1.20664
Q15365	PCBP1	Poly(rC)-binding protein 1 OS=Homo sapiens OX=9606 GN=PCBP1 PE=1 SV=2	-0.0718524	10.1655	-0.107539	0.91736	0.95469	-6.59201	0.930927	3	3	FALSE	FALSE	FALSE	0.0374601	0.0201374
Q15366	PCBP2	Poly(rC)-binding protein 2 OS=Homo sapiens OX=9606 GN=PCBP2 PE=1 SV=1	0.336605	12.3469	1.00407	0.348581	0.563445	-6.07095	0.230196	3	3	FALSE	FALSE	FALSE	0.457696	0.249148
Q15369	ELOC	Elongin-C OS=Homo sapiens OX=9606 GN=ELOC PE=1 SV=1	-1.00822	9.71104	-1.75627	0.122198	0.314695	-5.16971	0.705594	3	3	FALSE	FALSE	FALSE	0.912934	0.502111
Q15370	ELOB	Elongin-B OS=Homo sapiens OX=9606 GN=ELOB PE=1 SV=1	0.183217	10.8547	0.461118	0.658614	0.790888	-6.48109	0.413047	3	3	FALSE	FALSE	FALSE	0.181369	0.101885
Q15386	UBE3C	Ubiquitin-protein ligase E3C OS=Homo sapiens OX=9606 GN=UBE3C PE=1 SV=3	1.2073	8.02121	0.853177	0.432198	0.624716	-6.00468	1.62862	2	2	TRUE	TRUE	FALSE	0.364317	0.204318
Q15388	TOMM20	Mitochondrial import receptor subunit TOM20 homolog OS=Homo sapiens OX=9606 GN=TOMM20 PE=1 SV=1	-0.838292	7.75137	-0.483612	0.645682	0.780438	-6.35855	2.49447	2	3	FALSE	TRUE	FALSE	0.189981	0.107661
Q15393	SF3B3	Splicing factor 3B subunit 3 OS=Homo sapiens OX=9606 GN=SF3B3 PE=1 SV=4	0.550269	12.272	1.68168	0.136244	0.333661	-5.27021	0.231601	3	3	FALSE	FALSE	FALSE	0.865682	0.476695
Q15398	DLGAP5	Disks large-associated protein 5 OS=Homo sapiens OX=9606 GN=DLGAP5 PE=1 SV=2	0.920601	8.25261	1.24634	0.26739	0.483662	-5.48269	0.758717	1	3	FALSE	TRUE	FALSE	0.572854	0.315458
Q15404	RSU1	Ras suppressor protein 1 OS=Homo sapiens OX=9606 GN=RSU1 PE=1 SV=3	-0.445576	8.66656	-0.676062	0.520572	0.694904	-6.35038	0.823158	3	3	FALSE	FALSE	FALSE	0.283519	0.158075
Q15417	CNN3	Calponin-3 OS=Homo sapiens OX=9606 GN=CNN3 PE=1 SV=1	1.45381	8.7433	1.77883	0.11823	0.310039	-5.13899	1.21026	3	3	FALSE	FALSE	FALSE	0.927271	0.508583
Q15427			2.15972	7.68742	2.31817	0.0805806	0.245738	-4.20289	1.19475	1	2	TRUE	TRUE	FALSE	1.09377	0.609528
Q15428	SF3A2	Splicing factor 3A subunit 2 OS=Homo sapiens OX=9606 GN=SF3A2 PE=1 SV=2	0.462561	11.0366	1.28755	0.238587	0.450252	-5.76562	0.305781	3	3	FALSE	FALSE	FALSE	0.622353	0.346545
Q15434	RBMS2	RNA-binding motif, single-stranded-interacting protein 2 OS=Homo sapiens OX=9606 GN=RBMS2 PE=1 SV=1	-0.174009	7.04587	-0.313327	0.766575	0.865415	-6.34362	0.442805	2	2	TRUE	TRUE	FALSE	0.115446	0.0627753
Q15435	PPP1R7	Protein phosphatase 1 regulatory subunit 7 OS=Homo sapiens OX=9606 GN=PPP1R7 PE=1 SV=1	-0.439168	8.76152	-0.971084	0.363661	0.574776	-6.10295	0.545105	3	3	FALSE	FALSE	FALSE	0.439303	0.240501
Q15436	SEC23A	Protein transport protein Sec23A OS=Homo sapiens OX=9606 GN=SEC23A PE=1 SV=2	2.35338	9.78471	6.07784	0.00048982	0.0194647	0.402021	0.378898	3	3	FALSE	FALSE	TRUE	3.30996	1.71075
Q15437	SEC23B	Protein transport protein Sec23B OS=Homo sapiens OX=9606 GN=SEC23B PE=1 SV=2	-0.341144	7.84815	-0.573194	0.59112	0.741555	-6.21491	0.55784	2	2	TRUE	TRUE	FALSE	0.228325	0.129856
Q15459	SF3A1	Splicing factor 3A subunit 1 OS=Homo sapiens OX=9606 GN=SF3A1 PE=1 SV=1	0.434973	12.4045	1.25751	0.248652	0.461731	-5.80031	0.287824	3	3	FALSE	FALSE	FALSE	0.604408	0.335611
Q15477	SKIC2	Helicase SKI2W OS=Homo sapiens OX=9606 GN=SKIV2L PE=1 SV=3	-0.392105	9.21439	-0.603071	0.565365	0.727984	-6.39979	0.846953	3	3	FALSE	FALSE	FALSE	0.247671	0.137878
Q15528	MED22	Mediator of RNA polymerase II transcription subunit 22 OS=Homo sapiens OX=9606 GN=MED22 PE=1 SV=2	2.15376	7.61832	4.37009	0.00707613	0.0654152	-1.91267	0.0554061	3	1	TRUE	FALSE	TRUE	2.1502	1.18432
Q15532	SS18	Protein SSXT OS=Homo sapiens OX=9606 GN=SS18 PE=1 SV=3	1.67152	6.53339	2.17261	0.0661189	0.216458	-4.58438	1.10832	3	3	FALSE	FALSE	FALSE	1.17967	0.664627
Q15555	MAPRE2	Microtubule-associated protein RP/EB family member 2 OS=Homo sapiens OX=9606 GN=MAPRE2 PE=1 SV=1	0.386891	11.552	1.05036	0.328245	0.5463	-6.02471	0.290185	3	3	FALSE	FALSE	FALSE	0.483802	0.262569
Q15599	NHERF2	Na(+)/H(+) exchange regulatory cofactor NHE-RF2 OS=Homo sapiens OX=9606 GN=SLC9A3R2 PE=1 SV=2	-1.84354	6.28187	-5.36014	0.0010312	0.0277467	-0.350247	0.289504	3	3	FALSE	FALSE	TRUE	2.98666	1.55679
Q15631	TSN	Translin OS=Homo sapiens OX=9606 GN=TSN PE=1 SV=1	1.11323	6.50483	1.70682	0.138364	0.336213	-5.14187	0.718655	2	3	FALSE	TRUE	FALSE	0.858976	0.473385
Q15637	SF1	Splicing factor 1 OS=Homo sapiens OX=9606 GN=SF1 PE=1 SV=4	0.767692	11.4361	2.42036	0.0458525	0.176246	-4.22469	0.189271	3	3	FALSE	FALSE	FALSE	1.33864	0.753882
Q15642	TRIP10	Cdc42-interacting protein 4 OS=Homo sapiens OX=9606 GN=TRIP10 PE=1 SV=3	1.02067	7.32527	1.40839	0.23105	0.442225	-5.24675	0.709413	2	1	TRUE	TRUE	FALSE	0.636294	0.354356
Q15645	TRIP13	Pachytene checkpoint protein 2 homolog OS=Homo sapiens OX=9606 GN=TRIP13 PE=1 SV=2	1.04079	8.22016	1.77007	0.136422	0.333661	-4.86722	0.444539	1	3	FALSE	TRUE	FALSE	0.865116	0.476695
Q15651	HMGN3	High mobility group nucleosome-binding domain-containing protein 3 OS=Homo sapiens OX=9606 GN=HMGN3 PE=1 SV=2	-0.44227	8.2521	-0.732097	0.487746	0.669633	-6.30911	0.853926	3	3	FALSE	FALSE	FALSE	0.311806	0.174163
Q15691	MAPRE1	Microtubule-associated protein RP/EB family member 1 OS=Homo sapiens OX=9606 GN=MAPRE1 PE=1 SV=3	0.458079	10.6984	1.48271	0.181449	0.392203	-5.52877	0.141367	3	3	FALSE	FALSE	FALSE	0.741245	0.406489
Q15717	ELAVL1	ELAV-like protein 1 OS=Homo sapiens OX=9606 GN=ELAVL1 PE=1 SV=2	2.81198	9.27845	4.39333	0.00452173	0.0548339	-1.68607	0.74449	2	3	FALSE	TRUE	TRUE	2.3447	1.26095
Q15738	NSDHL	Sterol-4-alpha-carboxylate 3-dehydrogenase, decarboxylating OS=Homo sapiens OX=9606 GN=NSDHL PE=1 SV=2	-2.75549	6.55462	-6.8204	0.000472426	0.0194647	0.563081	0.24328	2	3	FALSE	TRUE	TRUE	3.32567	1.71075
Q15758	SLC1A5	Neutral amino acid transporter B(0) OS=Homo sapiens OX=9606 GN=SLC1A5 PE=1 SV=2	-0.61484	8.84711	-1.23028	0.258089	0.472798	-5.83133	0.593366	3	3	FALSE	FALSE	FALSE	0.58823	0.325324
Q15785	TOMM34	Mitochondrial import receptor subunit TOM34 OS=Homo sapiens OX=9606 GN=TOMM34 PE=1 SV=2	0.132922	10.2075	0.22614	0.827514	0.906002	-6.56993	0.827314	3	3	FALSE	FALSE	FALSE	0.0822245	0.042871
Q15796	SMAD2	Mothers against decapentaplegic homolog 2 OS=Homo sapiens OX=9606 GN=SMAD2 PE=1 SV=1	-0.974282	9.95392	-1.34872	0.225764	0.436488	-5.58643	1.02322	3	2	TRUE	FALSE	FALSE	0.646346	0.360028
Q15813	TBCE	Tubulin-specific chaperone E OS=Homo sapiens OX=9606 GN=TBCE PE=1 SV=1	1.02314	9.73358	3.04511	0.0185684	0.108267	-3.31512	0.260068	3	3	FALSE	FALSE	TRUE	1.73123	0.965504
Q15814	TBCC	Tubulin-specific chaperone C OS=Homo sapiens OX=9606 GN=TBCC PE=1 SV=2	-0.0405727	9.20881	-0.0843842	0.935477	0.964422	-6.48513	0.462634	3	2	TRUE	FALSE	FALSE	0.0289671	0.015733
Q15831	STK11	Serine/threonine-protein kinase STK11 OS=Homo sapiens OX=9606 GN=STK11 PE=1 SV=1	-1.72245	9.73115	-3.03434	0.0286127	0.137886	-3.31308	0.391337	3	1	TRUE	FALSE	TRUE	1.54344	0.860481
Q15843	NEDD8	NEDD8 OS=Homo sapiens OX=9606 GN=NEDD8 PE=1 SV=1	1.8181	9.41426	3.91084	0.00777128	0.0680448	-2.24248	0.430036	2	3	FALSE	TRUE	TRUE	2.10951	1.16721
Q15907	RAB11B	Ras-related protein Rab-11B OS=Homo sapiens OX=9606 GN=RAB11B PE=1 SV=4	1.07309	9.36953	1.86963	0.10347	0.285406	-5.01395	0.733938	3	3	FALSE	FALSE	FALSE	0.985184	0.544537
Q15910	EZH2	Histone-lysine N-methyltransferase EZH2 OS=Homo sapiens OX=9606 GN=EZH2 PE=1 SV=2	1.08532	6.43347	1.73767	0.156482	0.358165	-4.872	0.372858	1	2	TRUE	TRUE	FALSE	0.805534	0.445917
Q15942	ZYX	Zyxin OS=Homo sapiens OX=9606 GN=ZYX PE=1 SV=1	-0.110727	9.01976	-0.17193	0.869105	0.929565	-6.47239	0.72584	2	3	FALSE	TRUE	FALSE	0.0609277	0.0317204
Q16181	SEPTIN7	Septin-7 OS=Homo sapiens OX=9606 GN=SEPTIN7 PE=1 SV=2	-0.105383	13.4745	-0.255386	0.805721	0.893977	-6.5621	0.38407	3	3	FALSE	FALSE	FALSE	0.0938151	0.0486737
Q16186	ADRM1	Proteasomal ubiquitin receptor ADRM1 OS=Homo sapiens OX=9606 GN=ADRM1 PE=1 SV=2	1.83534	8.53492	1.90434	0.114713	0.3039	-4.82138	1.04562	2	2	TRUE	TRUE	FALSE	0.940388	0.517269
Q16204	CCDC6	Coiled-coil domain-containing protein 6 OS=Homo sapiens OX=9606 GN=CCDC6 PE=1 SV=2	0.648733	10.1601	0.566475	0.595346	0.744327	-6.08141	1.42283	1	3	FALSE	TRUE	FALSE	0.225231	0.128237
Q16342	PDCD2	Programmed cell death protein 2 OS=Homo sapiens OX=9606 GN=PDCD2 PE=1 SV=2	2.10911	7.87425	3.55377	0.00920032	0.0744099	-2.59661	0.779741	3	3	FALSE	FALSE	TRUE	2.0362	1.12837
Q16512	PKN1	Serine/threonine-protein kinase N1 OS=Homo sapiens OX=9606 GN=PKN1 PE=1 SV=2	0.459285	9.78273	0.970781	0.363803	0.574776	-6.10324	0.465462	3	3	FALSE	FALSE	FALSE	0.439134	0.240501
Q16513	PKN2	Serine/threonine-protein kinase N2 OS=Homo sapiens OX=9606 GN=PKN2 PE=1 SV=1	-0.785493	11.393	-1.23238	0.257349	0.472783	-5.82895	0.823175	3	3	FALSE	FALSE	FALSE	0.589477	0.325338
Q16514	TAF12	Transcription initiation factor TFIID subunit 12 OS=Homo sapiens OX=9606 GN=TAF12 PE=1 SV=1	0.521288	6.87676	0.672886	0.537514	0.707284	-5.9479	0.83987	1	2	TRUE	TRUE	FALSE	0.26961	0.150406
Q16527	CSRP2	Cysteine and glycine-rich protein 2 OS=Homo sapiens OX=9606 GN=CSRP2 PE=1 SV=3	-0.362584	7.46599	-0.56371	0.590438	0.74142	-6.42432	0.818319	3	3	FALSE	FALSE	FALSE	0.228826	0.129936
Q16531	DDB1	DNA damage-binding protein 1 OS=Homo sapiens OX=9606 GN=DDB1 PE=1 SV=1	0.574199	12.6936	1.42932	0.195724	0.407462	-5.5954	0.393235	3	3	FALSE	FALSE	FALSE	0.708355	0.389913
Q16540	MRPL23	39S ribosomal protein L23, mitochondrial OS=Homo sapiens OX=9606 GN=MRPL23 PE=1 SV=1	-0.292107	7.98487	-0.421082	0.688258	0.812509	-6.38969	0.982921	2	3	FALSE	TRUE	FALSE	0.162249	0.0901717
Q16555	DPYSL2	Dihydropyrimidinase-related protein 2 OS=Homo sapiens OX=9606 GN=DPYSL2 PE=1 SV=1	0.657499	8.86768	0.672185	0.522894	0.696794	-6.35313	1.35687	3	3	FALSE	FALSE	FALSE	0.281586	0.156896
Q16576	RBBP7	Histone-binding protein RBBP7 OS=Homo sapiens OX=9606 GN=RBBP7 PE=1 SV=1	0.114291	8.95671	0.186643	0.857202	0.922037	-6.57901	0.850004	3	3	FALSE	FALSE	FALSE	0.0669166	0.0352519
Q16629	SRSF7	Serine/arginine-rich splicing factor 7 OS=Homo sapiens OX=9606 GN=SRSF7 PE=1 SV=1	-0.170017	8.83791	-0.418786	0.687846	0.812394	-6.5014	0.446689	3	3	FALSE	FALSE	FALSE	0.162509	0.0902331
Q16630	CPSF6	Cleavage and polyadenylation specificity factor subunit 6 OS=Homo sapiens OX=9606 GN=CPSF6 PE=1 SV=2	-0.186711	9.82915	-0.423564	0.684517	0.809944	-6.4992	0.510647	3	3	FALSE	FALSE	FALSE	0.164616	0.091545
Q16637	SMN1; SMN2	Survival motor neuron protein OS=Homo sapiens OX=9606 GN=SMN1 PE=1 SV=1	2.13657	9.98931	3.4732	0.0102582	0.0799698	-2.70836	0.875967	3	3	FALSE	FALSE	TRUE	1.98893	1.09707
Q16658	FSCN1	Fascin OS=Homo sapiens OX=9606 GN=FSCN1 PE=1 SV=3	0.289585	11.0312	0.755429	0.474488	0.658572	-6.2911	0.377774	3	3	FALSE	FALSE	FALSE	0.323775	0.181397
Q16698	DECR1	2,4-dienoyl-CoA reductase, mitochondrial OS=Homo sapiens OX=9606 GN=DECR1 PE=1 SV=1	1.20217	10.1413	2.43467	0.0448972	0.17325	-4.20381	0.644822	3	3	FALSE	FALSE	TRUE	1.34778	0.761328
Q16718	NDUFA5	NADH dehydrogenase [ubiquinone] 1 alpha subcomplex subunit 5 OS=Homo sapiens OX=9606 GN=NDUFA5 PE=1 SV=3	-1.41287	9.2814	-2.06538	0.0774941	0.239396	-4.73817	0.870208	3	3	FALSE	FALSE	FALSE	1.11073	0.620883
Q16762	TST	Thiosulfate sulfurtransferase OS=Homo sapiens OX=9606 GN=TST PE=1 SV=4	0.195187	7.64575	0.276418	0.793196	0.883114	-6.21713	0.697714	3	1	TRUE	FALSE	FALSE	0.10062	0.0539832
Q16763	UBE2S	Ubiquitin-conjugating enzyme E2 S OS=Homo sapiens OX=9606 GN=UBE2S PE=1 SV=2	-0.97633	10.5757	-1.80714	0.113423	0.302032	-5.10023	0.66827	3	3	FALSE	FALSE	FALSE	0.9453	0.519947
Q16775	HAGH	Hydroxyacylglutathione hydrolase, mitochondrial OS=Homo sapiens OX=9606 GN=HAGH PE=1 SV=2	1.18476	10.8	2.73101	0.0291174	0.138222	-3.77076	0.51295	3	3	FALSE	FALSE	TRUE	1.53585	0.859423
Q16795	NDUFA9	NADH dehydrogenase [ubiquinone] 1 alpha subcomplex subunit 9, mitochondrial OS=Homo sapiens OX=9606 GN=NDUFA9 PE=1 SV=2	0.274952	10.3078	0.845623	0.425552	0.61923	-6.21704	0.190877	3	3	FALSE	FALSE	FALSE	0.371048	0.208148
Q16822	PCK2	Phosphoenolpyruvate carboxykinase [GTP], mitochondrial OS=Homo sapiens OX=9606 GN=PCK2 PE=1 SV=4	0.838808	8.59982	2.50255	0.0406344	0.165289	-4.10464	0.237366	3	3	FALSE	FALSE	FALSE	1.39111	0.781756
Q16836	HADH	Hydroxyacyl-coenzyme A dehydrogenase, mitochondrial OS=Homo sapiens OX=9606 GN=HADH PE=1 SV=3	0.950197	13.5118	2.90725	0.0225912	0.124156	-3.51432	0.229404	3	3	FALSE	FALSE	FALSE	1.64606	0.906034
Q16850		Lanosterol 14-alpha demethylase OS=Homo sapiens OX=9606 GN=CYP51A1 PE=1 SV=3	-1.81011	8.48758	-2.46447	0.0429716	0.169978	-4.16028	1.05461	3	3	FALSE	FALSE	TRUE	1.36682	0.769608
Q16851	UGP2	UTP--glucose-1-phosphate uridylyltransferase OS=Homo sapiens OX=9606 GN=UGP2 PE=1 SV=5	-1.11515	8.62134	-1.85419	0.136539	0.333661	-4.73694	0.249935	1	2	TRUE	TRUE	FALSE	0.864744	0.476695
Q16881	TXNRD1	Thioredoxin reductase 1, cytoplasmic OS=Homo sapiens OX=9606 GN=TXNRD1 PE=1 SV=3	-0.0901852	10.5325	-0.16798	0.87132	0.929854	-6.5827	0.724688	3	3	FALSE	FALSE	FALSE	0.0598221	0.0315853
Q16891	IMMT	MICOS complex subunit MIC60 OS=Homo sapiens OX=9606 GN=IMMT PE=1 SV=1	1.52055	12.0737	4.0199	0.00499474	0.0575956	-1.96814	0.320308	3	3	FALSE	FALSE	TRUE	2.30149	1.23961
Q1KMD3	HNRNPUL2	Heterogeneous nuclear ribonucleoprotein U-like protein 2 OS=Homo sapiens OX=9606 GN=HNRNPUL2 PE=1 SV=1	3.59137	7.54756	4.57502	0.00584637	0.0614153	-1.72587	0.842172	1	3	FALSE	TRUE	TRUE	2.23311	1.21172
Q1L5Z9	LONRF2	LON peptidase N-terminal domain and RING finger protein 2 OS=Homo sapiens OX=9606 GN=LONRF2 PE=2 SV=3	0.142768	9.5221	0.391828	0.706769	0.826056	-6.51336	0.347579	3	3	FALSE	FALSE	FALSE	0.150722	0.0829903
Q27J81	INF2	Inverted formin-2 OS=Homo sapiens OX=9606 GN=INF2 PE=1 SV=2	0.208423	7.6762	0.357231	0.738782	0.844534	-6.1291	0.0708534	1	2	TRUE	TRUE	FALSE	0.131484	0.073383
Q29RF7	PDS5A	Sister chromatid cohesion protein PDS5 homolog A OS=Homo sapiens OX=9606 GN=PDS5A PE=1 SV=1	0.42309	10.7634	0.947856	0.374577	0.58145	-6.125	0.545983	3	3	FALSE	FALSE	FALSE	0.426459	0.235488
Q2KHT3	CLEC16A	Protein CLEC16A OS=Homo sapiens OX=9606 GN=CLEC16A PE=1 SV=2	4.56417	7.9745	7.09252	0.00200182	0.0387546	-0.670482	0.4514	1	2	TRUE	TRUE	TRUE	2.69858	1.41168
Q2M3G0	ABCB5	ATP-binding cassette sub-family B member 5 OS=Homo sapiens OX=9606 GN=ABCB5 PE=1 SV=4	0.580809	8.71441	0.982886	0.380745	0.586792	-5.68802	0.169429	2	1	TRUE	TRUE	FALSE	0.419366	0.231516
Q2NKX8	ERCC6L	DNA excision repair protein ERCC-6-like OS=Homo sapiens OX=9606 GN=ERCC6L PE=1 SV=1	-0.423988	9.21029	-0.638853	0.543124	0.711766	-6.37619	0.966044	3	3	FALSE	FALSE	FALSE	0.265101	0.147663
Q2NL82	TSR1	Pre-rRNA-processing protein TSR1 homolog OS=Homo sapiens OX=9606 GN=TSR1 PE=1 SV=1	2.22018	11.6896	5.84584	0.000618747	0.0214161	0.167068	0.342971	3	3	FALSE	FALSE	TRUE	3.20849	1.66926
Q2TAY7	SMU1	WD40 repeat-containing protein SMU1 OS=Homo sapiens OX=9606 GN=SMU1 PE=1 SV=2	-1.33428	9.99354	-1.94627	0.0924157	0.265906	-4.90688	0.958664	3	3	FALSE	FALSE	FALSE	1.03425	0.575273
Q32MZ4	LRRFIP1	Leucine-rich repeat flightless-interacting protein 1 OS=Homo sapiens OX=9606 GN=LRRFIP1 PE=1 SV=2	0.450139	12.8671	1.07953	0.31592	0.534395	-5.9948	0.461427	3	3	FALSE	FALSE	FALSE	0.500423	0.272137
Q3B7J2			-0.19256	9.64392	-0.324664	0.761536	0.861984	-6.142	0.188882	2	1	TRUE	TRUE	FALSE	0.118309	0.0645007
Q3B7T1	EDRF1	Erythroid differentiation-related factor 1 OS=Homo sapiens OX=9606 GN=EDRF1 PE=1 SV=1	2.01108	7.32563	2.57493	0.0493264	0.183873	-3.9698	0.932683	2	2	TRUE	TRUE	TRUE	1.30692	0.735482
Q3LXA3	TKFC	Triokinase/FMN cyclase OS=Homo sapiens OX=9606 GN=TKFC PE=1 SV=2	1.55127	9.19471	2.48881	0.066889	0.218149	-4.01165	0.367021	2	1	TRUE	TRUE	FALSE	1.17465	0.661246
Q3SY69	ALDH1L2	Mitochondrial 10-formyltetrahydrofolate dehydrogenase OS=Homo sapiens OX=9606 GN=ALDH1L2 PE=1 SV=2	0.303676	11.532	0.896386	0.399642	0.596691	-6.17237	0.241571	3	3	FALSE	FALSE	FALSE	0.398329	0.224251
Q3SYG4	BBS9	Protein PTHB1 OS=Homo sapiens OX=9606 GN=BBS9 PE=1 SV=1	-0.21931	8.60239	-0.423045	0.684878	0.81	-6.49944	0.583669	3	3	FALSE	FALSE	FALSE	0.164387	0.0915148
Q3V6T2	CCDC88A	Girdin OS=Homo sapiens OX=9606 GN=CCDC88A PE=1 SV=2	0.787588	6.13522	1.26558	0.273664	0.490544	-5.40245	0.362478	1	2	TRUE	TRUE	FALSE	0.562783	0.309322
Q3YEC7	RABL6	Rab-like protein 6 OS=Homo sapiens OX=9606 GN=RABL6 PE=1 SV=2	0.0327631	8.27778	0.0676968	0.947908	0.969961	-6.59592	0.599541	3	3	FALSE	FALSE	FALSE	0.0232336	0.0132459
Q3ZCQ8	TIMM50	Mitochondrial import inner membrane translocase subunit TIM50 OS=Homo sapiens OX=9606 GN=TIMM50 PE=1 SV=2	0.220344	10.3093	0.376119	0.7179	0.831168	-6.51999	0.688695	3	3	FALSE	FALSE	FALSE	0.143936	0.0803111
Q4G0J3	LARP7	La-related protein 7 OS=Homo sapiens OX=9606 GN=LARP7 PE=1 SV=1	2.87946	8.30751	5.22604	0.00119382	0.0285522	-0.499354	0.690249	3	3	FALSE	FALSE	TRUE	2.92306	1.54436
Q4G176	ACSF3	Malonate--CoA ligase ACSF3, mitochondrial OS=Homo sapiens OX=9606 GN=ACSF3 PE=1 SV=3	-1.19895	9.06509	-1.60847	0.158495	0.361174	-5.26821	0.977827	3	2	TRUE	FALSE	FALSE	0.799984	0.442284
Q4KMP7	TBC1D10B	TBC1 domain family member 10B OS=Homo sapiens OX=9606 GN=TBC1D10B PE=1 SV=3	-2.73561	9.02872	-5.28151	0.00182054	0.0366251	-0.761953	0.516356	3	2	TRUE	FALSE	TRUE	2.7398	1.43622
Q4U2R6	MRPL51	39S ribosomal protein L51, mitochondrial OS=Homo sapiens OX=9606 GN=MRPL51 PE=1 SV=1	2.88034	8.52139	6.15523	0.000820114	0.0243489	0.0296366	0.410513	2	3	FALSE	TRUE	TRUE	3.08613	1.61352
Q4V328	GRIPAP1	GRIP1-associated protein 1 OS=Homo sapiens OX=9606 GN=GRIPAP1 PE=1 SV=2	0.454345	10.6456	0.836067	0.43056	0.623046	-6.22521	0.736235	3	3	FALSE	FALSE	FALSE	0.365966	0.20548
Q4VCS5	AMOT	Angiomotin OS=Homo sapiens OX=9606 GN=AMOT PE=1 SV=1	1.39724	11.3605	3.68655	0.00770561	0.0678853	-2.41438	0.380846	3	3	FALSE	FALSE	TRUE	2.11319	1.16822
Q504Q3	PAN2	PAN2-PAN3 deadenylation complex catalytic subunit PAN2 OS=Homo sapiens OX=9606 GN=PAN2 PE=1 SV=3	2.97602	8.00825	4.52407	0.0103577	0.0801019	-2.12499	0.503924	1	2	TRUE	TRUE	TRUE	1.98474	1.09636
Q52LJ0	FAM98B	Protein FAM98B OS=Homo sapiens OX=9606 GN=FAM98B PE=1 SV=2	2.56265	9.9643	4.25745	0.0037048	0.0514488	-1.66055	0.84051	3	3	FALSE	FALSE	TRUE	2.43124	1.28862
Q53EL6	PDCD4	Programmed cell death protein 4 OS=Homo sapiens OX=9606 GN=PDCD4 PE=1 SV=2	-1.67456	8.73781	-3.65226	0.0105407	0.0810313	-2.55656	0.478842	3	2	TRUE	FALSE	TRUE	1.97713	1.09135
Q53ET0	CRTC2	CREB-regulated transcription coactivator 2 OS=Homo sapiens OX=9606 GN=CRTC2 PE=1 SV=2	1.2659	6.49811	2.17252	0.0947935	0.267597	-4.36888	0.0515188	1	2	TRUE	TRUE	FALSE	1.02322	0.572518
Q53FA7	TP53I3	Quinone oxidoreductase PIG3 OS=Homo sapiens OX=9606 GN=TP53I3 PE=1 SV=2	-0.600343	8.99972	-1.07676	0.322675	0.54123	-5.88638	0.708793	3	2	TRUE	FALSE	FALSE	0.491235	0.266618
Q53GQ0	HSD17B12	Very-long-chain 3-oxoacyl-CoA reductase OS=Homo sapiens OX=9606 GN=HSD17B12 PE=1 SV=2	0.560221	11.0306	1.19307	0.271472	0.48763	-5.873	0.578313	3	3	FALSE	FALSE	FALSE	0.566275	0.311909
Q53GS9	USP39	U4/U6.U5 tri-snRNP-associated protein 2 OS=Homo sapiens OX=9606 GN=USP39 PE=1 SV=2	0.583565	11.0938	1.64709	0.143264	0.342956	-5.31621	0.291841	3	3	FALSE	FALSE	FALSE	0.843864	0.464761
Q53H12	AGK	Acylglycerol kinase, mitochondrial OS=Homo sapiens OX=9606 GN=AGK PE=1 SV=2	0.11502	10.8057	0.307197	0.767576	0.866164	-6.54594	0.374272	3	3	FALSE	FALSE	FALSE	0.114879	0.0623999
Q53H47	SETMAR	Histone-lysine N-methyltransferase SETMAR OS=Homo sapiens OX=9606 GN=SETMAR PE=1 SV=2	-0.485681	6.17444	-0.865541	0.425984	0.61923	-5.85845	0.373117	1	3	FALSE	TRUE	FALSE	0.370607	0.208148
Q53HC9	EIPR1	EARP and GARP complex-interacting protein 1 OS=Homo sapiens OX=9606 GN=EIPR1 PE=1 SV=2	-1.09243	9.63731	-1.96752	0.105758	0.289152	-4.62151	0.356041	3	1	TRUE	FALSE	FALSE	0.975686	0.538874
Q567U6	CCDC93	Coiled-coil domain-containing protein 93 OS=Homo sapiens OX=9606 GN=CCDC93 PE=1 SV=2	1.70994	7.24516	2.59077	0.048384	0.181651	-3.84417	0.606317	1	3	FALSE	TRUE	TRUE	1.3153	0.740762
Q56P03	EAPP	E2F-associated phosphoprotein OS=Homo sapiens OX=9606 GN=EAPP PE=1 SV=4	0.809163	7.87554	1.35674	0.245654	0.45715	-5.30372	0.215049	1	2	TRUE	TRUE	FALSE	0.609676	0.339941
Q58FF6	HSP90AB4P	Putative heat shock protein HSP 90-beta 4 OS=Homo sapiens OX=9606 GN=HSP90AB4P PE=5 SV=1	-1.14747	8.94734	-1.46419	0.202524	0.413533	-5.23611	0.83986	3	1	TRUE	FALSE	FALSE	0.693524	0.38349
Q5EBL8	PDZD11	PDZ domain-containing protein 11 OS=Homo sapiens OX=9606 GN=PDZD11 PE=1 SV=2	2.2375	8.85415	2.08044	0.0915192	0.264496	-4.47991	1.3159	1	3	FALSE	TRUE	FALSE	1.03849	0.57758
Q5H9R7	PPP6R3	Serine/threonine-protein phosphatase 6 regulatory subunit 3 OS=Homo sapiens OX=9606 GN=PPP6R3 PE=1 SV=2	1.64967	11.0695	2.63701	0.0333793	0.148653	-3.90805	0.818382	3	3	FALSE	FALSE	TRUE	1.47652	0.827826
Q5HYJ3	FAM76B	Protein FAM76B OS=Homo sapiens OX=9606 GN=FAM76B PE=1 SV=3	1.79539	7.29569	2.88783	0.0440758	0.172295	-3.58179	0.359674	1	2	TRUE	TRUE	TRUE	1.3558	0.763728
Q5JPE7	NOMO2	Nodal modulator 2 OS=Homo sapiens OX=9606 GN=NOMO2 PE=1 SV=1	-1.23147	9.13207	-1.56789	0.191209	0.401526	-5.06715	0.866322	1	2	TRUE	TRUE	FALSE	0.718491	0.396287
Q5JPH6	EARS2	Probable glutamate--tRNA ligase, mitochondrial OS=Homo sapiens OX=9606 GN=EARS2 PE=1 SV=2	0.504742	8.27216	1.10219	0.312322	0.530394	-5.86012	0.465704	2	3	FALSE	TRUE	FALSE	0.505397	0.275402
Q5JRX3	PITRM1	Presequence protease, mitochondrial OS=Homo sapiens OX=9606 GN=PITRM1 PE=1 SV=3	0.280225	14.7998	0.911064	0.392371	0.594255	-6.15907	0.133752	3	3	FALSE	FALSE	FALSE	0.406303	0.226027
Q5JSH3	WDR44	WD repeat-containing protein 44 OS=Homo sapiens OX=9606 GN=WDR44 PE=1 SV=1	0.692352	10.1661	0.854836	0.420761	0.615021	-6.20909	1.22583	3	3	FALSE	FALSE	FALSE	0.375964	0.21111
Q5JSL3	DOCK11	Dedicator of cytokinesis protein 11 OS=Homo sapiens OX=9606 GN=DOCK11 PE=1 SV=2	-1.5163	12.1129	-4.39593	0.00312477	0.0458757	-1.48535	0.284124	3	3	FALSE	FALSE	TRUE	2.50518	1.33842
Q5JSZ5	PRRC2B	Protein PRRC2B OS=Homo sapiens OX=9606 GN=PRRC2B PE=1 SV=2	1.29067	7.99352	1.74699	0.123869	0.316472	-5.18231	1.10046	3	3	FALSE	FALSE	FALSE	0.907038	0.499665
Q5JTV8	TOR1AIP1	Torsin-1A-interacting protein 1 OS=Homo sapiens OX=9606 GN=TOR1AIP1 PE=1 SV=2	0.174498	7.97011	0.338378	0.748709	0.851945	-6.33431	0.437286	2	2	TRUE	TRUE	FALSE	0.125687	0.0695887
Q5JTZ9	AARS2	Alanine--tRNA ligase, mitochondrial OS=Homo sapiens OX=9606 GN=AARS2 PE=1 SV=1	-1.07188	9.56913	-2.4529	0.0437086	0.171841	-4.17718	0.521405	3	3	FALSE	FALSE	TRUE	1.35943	0.764874
Q5JWF2	GNAS	Guanine nucleotide-binding protein G(s) subunit alpha isoforms XLas OS=Homo sapiens OX=9606 GN=GNAS PE=1 SV=2	1.32778	8.38836	2.03456	0.0877606	0.257013	-4.70596	0.856446	3	2	TRUE	FALSE	FALSE	1.0567	0.590045
Q5MNZ6	WDR45B	WD repeat domain phosphoinositide-interacting protein 3 OS=Homo sapiens OX=9606 GN=WDR45B PE=1 SV=2	1.90173	10.088	2.34682	0.0653686	0.215121	-4.14613	0.886423	1	3	FALSE	TRUE	FALSE	1.18463	0.667317
Q5PRF9	SAMD4B	Protein Smaug homolog 2 OS=Homo sapiens OX=9606 GN=SAMD4B PE=1 SV=1	1.24656	6.45135	1.70198	0.14898	0.349515	-4.95091	0.747217	1	3	FALSE	TRUE	FALSE	0.826871	0.456534
Q5RKV6			0.333381	8.48656	0.512963	0.634727	0.773073	-6.05185	0.47545	2	1	TRUE	TRUE	FALSE	0.197413	0.111779
Q5SW79	CEP170	Centrosomal protein of 170 kDa OS=Homo sapiens OX=9606 GN=CEP170 PE=1 SV=1	-0.911343	7.84105	-1.41345	0.200156	0.411298	-5.61495	0.921538	3	3	FALSE	FALSE	FALSE	0.698632	0.385843
Q5T0F9	CC2D1B	Coiled-coil and C2 domain-containing protein 1B OS=Homo sapiens OX=9606 GN=CC2D1B PE=1 SV=1	0.26614	5.78761	0.522272	0.620062	0.762676	-6.33732	0.48676	3	2	TRUE	FALSE	FALSE	0.207565	0.11766
Q5T160	RARS2	Probable arginine--tRNA ligase, mitochondrial OS=Homo sapiens OX=9606 GN=RARS2 PE=1 SV=1	1.165	7.34993	1.80388	0.120938	0.31326	-5.01481	0.855	2	3	FALSE	TRUE	FALSE	0.917437	0.504095
Q5T1M5	FKBP15	FK506-binding protein 15 OS=Homo sapiens OX=9606 GN=FKBP15 PE=1 SV=2	0.00961361	7.18348	0.0146762	0.988698	0.994125	-6.59837	0.944336	3	3	FALSE	FALSE	FALSE	0.00493656	0.00255903
Q5T1V6	DDX59	Probable ATP-dependent RNA helicase DDX59 OS=Homo sapiens OX=9606 GN=DDX59 PE=1 SV=1	-1.49195	7.30016	-1.10075	0.332167	0.550458	-5.5734	2.01007	1	2	TRUE	TRUE	FALSE	0.478643	0.259276
Q5T440	IBA57	Putative transferase CAF17, mitochondrial OS=Homo sapiens OX=9606 GN=IBA57 PE=1 SV=1	0.578388	9.77898	1.35698	0.216662	0.42755	-5.68353	0.501543	3	3	FALSE	FALSE	FALSE	0.664217	0.369013
Q5T447	HECTD3	E3 ubiquitin-protein ligase HECTD3 OS=Homo sapiens OX=9606 GN=HECTD3 PE=1 SV=1	-0.453296	6.74811	-1.03646	0.334253	0.552738	-6.03876	0.518925	3	3	FALSE	FALSE	FALSE	0.475924	0.257481
Q5T4S7	UBR4	E3 ubiquitin-protein ligase UBR4 OS=Homo sapiens OX=9606 GN=UBR4 PE=1 SV=1	-0.136908	9.40029	-0.252247	0.808052	0.895025	-6.56298	0.739121	3	3	FALSE	FALSE	FALSE	0.0925606	0.0481648
Q5T5C0	STXBP5	Syntaxin-binding protein 5 OS=Homo sapiens OX=9606 GN=STXBP5 PE=1 SV=1	0.389099	7.16316	0.747432	0.48816	0.669633	-6.09189	0.385534	2	2	TRUE	TRUE	FALSE	0.311437	0.174163
Q5T653	MRPL2	39S ribosomal protein L2, mitochondrial OS=Homo sapiens OX=9606 GN=MRPL2 PE=1 SV=2	-0.489227	8.38848	-0.789907	0.455345	0.642358	-6.26361	0.789137	3	3	FALSE	FALSE	FALSE	0.341659	0.192223
Q5T8P6	RBM26	RNA-binding protein 26 OS=Homo sapiens OX=9606 GN=RBM26 PE=1 SV=3	2.06474	10.7448	3.74143	0.00716655	0.0654152	-2.33978	0.730294	3	3	FALSE	FALSE	TRUE	2.14469	1.18432
Q5T9A4	ATAD3B	ATPase family AAA domain-containing protein 3B OS=Homo sapiens OX=9606 GN=ATAD3B PE=1 SV=1	0.022009	8.41494	0.0155572	0.988019	0.994125	-6.59835	2.223	3	3	FALSE	FALSE	FALSE	0.00523467	0.00255903
Q5TAX3	TUT4	Terminal uridylyltransferase 4 OS=Homo sapiens OX=9606 GN=TUT4 PE=1 SV=3	0.107426	8.05052	0.126809	0.902635	0.944471	-6.58949	1.19022	3	3	FALSE	FALSE	FALSE	0.0444877	0.0248115
Q5TBB1	RNASEH2B	Ribonuclease H2 subunit B OS=Homo sapiens OX=9606 GN=RNASEH2B PE=1 SV=1	0.876985	11.4188	2.81429	0.0258165	0.131268	-3.64939	0.156581	3	3	FALSE	FALSE	FALSE	1.5881	0.881841
Q5TCQ9	MAGI3	Membrane-associated guanylate kinase, WW and PDZ domain-containing protein 3 OS=Homo sapiens OX=9606 GN=MAGI3 PE=1 SV=3	0.671212	8.36921	0.657683	0.539566	0.70854	-6.02154	1.23038	3	1	TRUE	FALSE	FALSE	0.267956	0.149635
Q5UCC4	EMC10	ER membrane protein complex subunit 10 OS=Homo sapiens OX=9606 GN=EMC10 PE=1 SV=1	-0.774751	7.3394	-1.04008	0.345564	0.562397	-5.83057	0.732115	2	2	TRUE	TRUE	FALSE	0.461472	0.249957
Q5UIP0	RIF1	Telomere-associated protein RIF1 OS=Homo sapiens OX=9606 GN=RIF1 PE=1 SV=2	-0.476603	9.83613	-0.955375	0.371017	0.580106	-6.11791	0.626424	3	3	FALSE	FALSE	FALSE	0.430607	0.236492
Q5VIR6		Vacuolar protein sorting-associated protein 53 homolog OS=Homo sapiens OX=9606 GN=VPS53 PE=1 SV=1	-1.76083	9.64108	-2.19013	0.0707336	0.22656	-4.49421	1.0245	3	2	TRUE	FALSE	FALSE	1.15037	0.644817
Q5VT25	CDC42BPA	Serine/threonine-protein kinase MRCK alpha OS=Homo sapiens OX=9606 GN=CDC42BPA PE=1 SV=1	0.490308	8.71156	0.785416	0.457808	0.644776	-6.26725	0.884501	3	3	FALSE	FALSE	FALSE	0.339316	0.190591
Q5VT66	MTARC1	Mitochondrial amidoxime-reducing component 1 OS=Homo sapiens OX=9606 GN=MTARC1 PE=1 SV=1	0.0215981	8.97196	0.040059	0.969583	0.982131	-6.26	0.305755	1	3	FALSE	TRUE	FALSE	0.0134149	0.00783063
Q5VTL8	PRPF38B	Pre-mRNA-splicing factor 38B OS=Homo sapiens OX=9606 GN=PRPF38B PE=1 SV=1	1.44023	8.30895	1.68695	0.142223	0.34078	-5.16761	0.842704	2	3	FALSE	TRUE	FALSE	0.847031	0.467526
Q5VTR2	RNF20	E3 ubiquitin-protein ligase BRE1A OS=Homo sapiens OX=9606 GN=RNF20 PE=1 SV=2	1.79511	11.229	5.82466	0.000632292	0.0214161	0.145236	0.11124	3	3	FALSE	FALSE	TRUE	3.19908	1.66926
Q5VUJ6	LRCH2	Leucine-rich repeat and calponin homology domain-containing protein 2 OS=Homo sapiens OX=9606 GN=LRCH2 PE=1 SV=2	1.23584	10.5716	2.36091	0.0500522	0.185306	-4.31138	0.69952	3	3	FALSE	FALSE	FALSE	1.30058	0.732112
Q5VV42	CDKAL1	Threonylcarbamoyladenosine tRNA methylthiotransferase OS=Homo sapiens OX=9606 GN=CDKAL1 PE=1 SV=1	0.845891	6.71508	0.992213	0.366274	0.576882	-5.74313	0.958351	1	3	FALSE	TRUE	FALSE	0.436193	0.238913
Q5VYK3	ECPAS	Proteasome adapter and scaffold protein ECM29 OS=Homo sapiens OX=9606 GN=ECPAS PE=1 SV=2	1.69042	9.84304	4.202	0.00396938	0.05285	-1.73156	0.380256	3	3	FALSE	FALSE	TRUE	2.40128	1.27695
Q5VZ89	DENND4C	DENN domain-containing protein 4C OS=Homo sapiens OX=9606 GN=DENND4C PE=1 SV=3	1.85541	8.21815	3.64962	0.0145278	0.0945219	-2.62843	0.180305	1	3	FALSE	TRUE	TRUE	1.8378	1.02447
Q5VZE5	NAA35	N-alpha-acetyltransferase 35, NatC auxiliary subunit OS=Homo sapiens OX=9606 GN=NAA35 PE=1 SV=1	-0.394378	8.91076	-0.657354	0.531837	0.703966	-6.36352	0.771132	3	3	FALSE	FALSE	FALSE	0.274221	0.152448
Q5VZK9			0.558229	7.00651	0.666115	0.541412	0.710243	-5.95276	0.990336	1	2	TRUE	TRUE	FALSE	0.266472	0.148593
Q5W0B1	OBI1	ORC ubiquitin ligase 1 OS=Homo sapiens OX=9606 GN=OBI1 PE=1 SV=1	2.64803	6.85353	4.51329	0.0104442	0.0805291	-2.13301	0.123921	2	1	TRUE	TRUE	TRUE	1.98113	1.09405
Q5XKP0	MICOS13	MICOS complex subunit MIC13 OS=Homo sapiens OX=9606 GN=MICOS13 PE=1 SV=1	0.0269637	9.36004	0.0476232	0.963845	0.979892	-6.25962	0.387304	3	1	TRUE	FALSE	FALSE	0.015993	0.00882195
Q63HN8	RNF213	E3 ubiquitin-protein ligase RNF213 OS=Homo sapiens OX=9606 GN=RNF213 PE=1 SV=3	-0.510731	6.82982	-0.558919	0.593532	0.743498	-6.42721	1.12794	3	3	FALSE	FALSE	FALSE	0.226556	0.12872
Q66K74	MAP1S	Microtubule-associated protein 1S OS=Homo sapiens OX=9606 GN=MAP1S PE=1 SV=2	1.20719	6.76617	1.48073	0.188825	0.399654	-5.42787	0.853239	2	3	FALSE	TRUE	FALSE	0.723942	0.398316
Q67FW5	B3GNTL1	UDP-GlcNAc:betaGal beta-1,3-N-acetylglucosaminyltransferase-like protein 1 OS=Homo sapiens OX=9606 GN=B3GNTL1 PE=2 SV=2	0.165254	6.06346	0.347687	0.739863	0.844995	-6.42103	0.505836	3	2	TRUE	FALSE	FALSE	0.130849	0.0731459
Q68CZ6	HAUS3	HAUS augmin-like complex subunit 3 OS=Homo sapiens OX=9606 GN=HAUS3 PE=1 SV=1	1.87189	7.56806	3.16611	0.019222	0.111075	-3.17524	0.774376	2	3	FALSE	TRUE	TRUE	1.7162	0.954385
Q68D86	CCDC102B	Coiled-coil domain-containing protein 102B OS=Homo sapiens OX=9606 GN=CCDC102B PE=1 SV=4	0.713657	7.82405	0.916253	0.401217	0.596972	-5.9486	0.760536	2	2	TRUE	TRUE	FALSE	0.396621	0.224046
Q68EM7	ARHGAP17	Rho GTPase-activating protein 17 OS=Homo sapiens OX=9606 GN=ARHGAP17 PE=1 SV=1	0.151612	8.6026	0.214647	0.838451	0.913035	-6.37355	0.800463	2	2	TRUE	TRUE	FALSE	0.0765225	0.0395128
Q69YN2	CWF19L1	CWF19-like protein 1 OS=Homo sapiens OX=9606 GN=CWF19L1 PE=1 SV=2	1.28195	11.6073	3.93767	0.00554993	0.0592208	-2.07666	0.224148	3	3	FALSE	FALSE	TRUE	2.25571	1.22753
Q6BDS2	BLTP3A	UHRF1-binding protein 1 OS=Homo sapiens OX=9606 GN=UHRF1BP1 PE=1 SV=1	-4.04973	9.21048	-4.48368	0.0106859	0.0813814	-2.15514	1.13435	1	2	TRUE	TRUE	TRUE	1.97119	1.08947
Q6DN90	IQSEC1	IQ motif and SEC7 domain-containing protein 1 OS=Homo sapiens OX=9606 GN=IQSEC1 PE=1 SV=1	-0.357597	7.92539	-0.447027	0.677753	0.805424	-6.08761	0.901411	2	1	TRUE	TRUE	FALSE	0.168929	0.0939754
Q6FIF0	ZFAND6	AN1-type zinc finger protein 6 OS=Homo sapiens OX=9606 GN=ZFAND6 PE=1 SV=2	-0.554992	10.6145	-0.738789	0.483919	0.667715	-6.30399	0.960713	3	3	FALSE	FALSE	FALSE	0.315228	0.175409
Q6GQQ9	OTUD7B	OTU domain-containing protein 7B OS=Homo sapiens OX=9606 GN=OTUD7B PE=1 SV=1	0.439159	8.76144	0.420707	0.695364	0.816229	-6.10065	1.42306	1	2	TRUE	TRUE	FALSE	0.157788	0.0881878
Q6GYQ0	RALGAPA1	Ral GTPase-activating protein subunit alpha-1 OS=Homo sapiens OX=9606 GN=RALGAPA1 PE=1 SV=1	0.528178	11.3862	1.282	0.24042	0.451887	-5.77206	0.429831	3	3	FALSE	FALSE	FALSE	0.61903	0.344971
Q6IA86	ELP2	Elongator complex protein 2 OS=Homo sapiens OX=9606 GN=ELP2 PE=1 SV=2	-0.0617813	8.60671	-0.0668692	0.948544	0.969961	-6.59598	1.37519	3	3	FALSE	FALSE	FALSE	0.0229424	0.0132459
Q6IBS0	TWF2	Twinfilin-2 OS=Homo sapiens OX=9606 GN=TWF2 PE=1 SV=2	0.744444	11.0506	1.29883	0.2349	0.44581	-5.75246	0.601074	3	3	FALSE	FALSE	FALSE	0.629117	0.35085
Q6IBW4	NCAPH2	Condensin-2 complex subunit H2 OS=Homo sapiens OX=9606 GN=NCAPH2 PE=1 SV=1	-1.05804	5.38504	-1.76055	0.152334	0.354448	-4.84552	0.246991	2	1	TRUE	TRUE	FALSE	0.817203	0.450448
Q6IQ49	SDE2	Replication stress response regulator SDE2 OS=Homo sapiens OX=9606 GN=SDE2 PE=1 SV=1	-1.47638	6.66365	-1.25856	0.263295	0.479276	-5.46934	1.46513	3	1	TRUE	FALSE	FALSE	0.579557	0.319415
Q6KC79	NIPBL	Nipped-B-like protein OS=Homo sapiens OX=9606 GN=NIPBL PE=1 SV=2	0.795516	8.2037	1.53785	0.174643	0.38294	-5.35716	0.603611	3	2	TRUE	FALSE	FALSE	0.757848	0.416869
Q6L8Q7	PDE12	2',5'-phosphodiesterase 12 OS=Homo sapiens OX=9606 GN=PDE12 PE=1 SV=2	0.127246	11.5948	0.303106	0.770565	0.867572	-6.54733	0.469378	3	3	FALSE	FALSE	FALSE	0.113191	0.0616945
Q6N069	NAA16	N-alpha-acetyltransferase 16, NatA auxiliary subunit OS=Homo sapiens OX=9606 GN=NAA16 PE=1 SV=2	-0.887454	10.8988	-2.45567	0.043531	0.171665	-4.17313	0.299194	3	3	FALSE	FALSE	FALSE	1.3612	0.765318
Q6NUK1	SLC25A24	Calcium-binding mitochondrial carrier protein SCaMC-1 OS=Homo sapiens OX=9606 GN=SLC25A24 PE=1 SV=2	0.446628	8.35878	0.932014	0.393755	0.594255	-5.93415	0.329244	2	2	TRUE	TRUE	FALSE	0.404774	0.226027
Q6NUM9	RETSAT	All-trans-retinol 13,14-reductase OS=Homo sapiens OX=9606 GN=RETSAT PE=1 SV=2	-0.0582812	7.0885	-0.0880127	0.93271	0.964062	-6.48478	0.835256	2	3	FALSE	TRUE	FALSE	0.0302533	0.0158951
Q6NVY1	HIBCH	3-hydroxyisobutyryl-CoA hydrolase, mitochondrial OS=Homo sapiens OX=9606 GN=HIBCH PE=1 SV=2	0.489394	14.1507	1.41439	0.199892	0.411112	-5.6138	0.294333	3	3	FALSE	FALSE	FALSE	0.699204	0.38604
Q6NXE6	ARMC6	Armadillo repeat-containing protein 6 OS=Homo sapiens OX=9606 GN=ARMC6 PE=1 SV=2	-2.28353	6.32144	-3.53794	0.0236244	0.125818	-2.94319	0.45874	1	2	TRUE	TRUE	TRUE	1.62664	0.900256
Q6NZ67	MZT2B	Mitotic-spindle organizing protein 2B OS=Homo sapiens OX=9606 GN=MZT2B PE=1 SV=1	1.01252	9.53686	1.77469	0.118949	0.311596	-5.14463	0.765465	3	3	FALSE	FALSE	FALSE	0.924641	0.506408
Q6NZY4	ZCCHC8	Zinc finger CCHC domain-containing protein 8 OS=Homo sapiens OX=9606 GN=ZCCHC8 PE=1 SV=2	-0.136251	8.21833	-0.244507	0.813808	0.898305	-6.56512	0.738198	3	3	FALSE	FALSE	FALSE	0.0894783	0.046576
Q6P158	DHX57	Putative ATP-dependent RNA helicase DHX57 OS=Homo sapiens OX=9606 GN=DHX57 PE=1 SV=2	0.381175	5.76632	0.338331	0.746557	0.850246	-6.42462	1.15902	2	3	FALSE	TRUE	FALSE	0.126937	0.0704556
Q6P161	MRPL54	39S ribosomal protein L54, mitochondrial OS=Homo sapiens OX=9606 GN=MRPL54 PE=1 SV=1	2.45915	8.04308	4.45694	0.00652154	0.0630905	-1.83262	0.345667	1	3	FALSE	TRUE	TRUE	2.18565	1.20004
Q6P1J9	CDC73	Parafibromin OS=Homo sapiens OX=9606 GN=CDC73 PE=1 SV=1	1.11783	10.0977	2.86719	0.0282988	0.13714	-3.57154	0.181309	2	3	FALSE	TRUE	TRUE	1.54823	0.862835
Q6P1K2	PMF1	Polyamine-modulated factor 1 OS=Homo sapiens OX=9606 GN=PMF1 PE=1 SV=2	-0.274358	9.26653	-0.752633	0.476064	0.660051	-6.29328	0.326837	3	3	FALSE	FALSE	FALSE	0.322334	0.180423
Q6P1L8	MRPL14	39S ribosomal protein L14, mitochondrial OS=Homo sapiens OX=9606 GN=MRPL14 PE=1 SV=1	0.83571	7.40265	1.72788	0.127375	0.321096	-5.20816	0.542266	3	3	FALSE	FALSE	FALSE	0.894916	0.493366
Q6P1M0	SLC27A4	Long-chain fatty acid transport protein 4 OS=Homo sapiens OX=9606 GN=SLC27A4 PE=1 SV=1	0.155179	9.15983	0.377668	0.716799	0.830638	-6.51934	0.412355	3	3	FALSE	FALSE	FALSE	0.144602	0.080588
Q6P1N0	CC2D1A	Coiled-coil and C2 domain-containing protein 1A OS=Homo sapiens OX=9606 GN=CC2D1A PE=1 SV=1	0.598332	8.09445	1.59897	0.160583	0.363211	-5.28027	0.117752	2	3	FALSE	TRUE	FALSE	0.794299	0.439841
Q6P1N9	TATDN1	Putative deoxyribonuclease TATDN1 OS=Homo sapiens OX=9606 GN=TATDN1 PE=1 SV=2	1.09822	11.3386	3.31438	0.0127474	0.0885151	-2.93106	0.246841	3	3	FALSE	FALSE	TRUE	1.89458	1.05298
Q6P1Q9	METTL2B	tRNA N(3)-methylcytidine methyltransferase METTL2B OS=Homo sapiens OX=9606 GN=METTL2B PE=1 SV=3	-2.0063	8.34292	-1.82139	0.127667	0.321096	-4.80371	1.35602	3	1	TRUE	FALSE	FALSE	0.89392	0.493366
Q6P1X6	C8orf82	UPF0598 protein C8orf82 OS=Homo sapiens OX=9606 GN=C8orf82 PE=1 SV=2	0.278938	9.2395	0.512473	0.629964	0.770303	-6.11316	0.322519	1	3	FALSE	TRUE	FALSE	0.200684	0.113339
Q6P2E9	EDC4	Enhancer of mRNA-decapping protein 4 OS=Homo sapiens OX=9606 GN=EDC4 PE=1 SV=1	0.824076	8.21612	0.692529	0.510783	0.69076	-6.33855	1.78359	3	3	FALSE	FALSE	FALSE	0.291764	0.160673
Q6P2Q9	PRPF8	Pre-mRNA-processing-splicing factor 8 OS=Homo sapiens OX=9606 GN=PRPF8 PE=1 SV=2	1.11354	13.2456	2.87911	0.0235202	0.125609	-3.55516	0.408328	3	3	FALSE	FALSE	TRUE	1.62856	0.900979
Q6P587	FAHD1	Acylpyruvase FAHD1, mitochondrial OS=Homo sapiens OX=9606 GN=FAHD1 PE=1 SV=2	1.03934	9.40157	0.909206	0.393286	0.594255	-6.16077	1.79543	3	3	FALSE	FALSE	FALSE	0.405292	0.226027
Q6P5R6	RPL22L1	60S ribosomal protein L22-like 1 OS=Homo sapiens OX=9606 GN=RPL22L1 PE=1 SV=2	-0.34276	10.614	-0.802766	0.448344	0.637705	-6.25309	0.436002	3	3	FALSE	FALSE	FALSE	0.348389	0.19538
Q6P6C2	ALKBH5	RNA demethylase ALKBH5 OS=Homo sapiens OX=9606 GN=ALKBH5 PE=1 SV=2	-0.577773	9.25902	-1.47005	0.184748	0.395045	-5.54469	0.423934	3	3	FALSE	FALSE	FALSE	0.733421	0.403353
Q6P996	PDXDC1	Pyridoxal-dependent decarboxylase domain-containing protein 1 OS=Homo sapiens OX=9606 GN=PDXDC1 PE=1 SV=2	-4.02506	6.28423	-6.31193	0.00310444	0.0458757	-1.02914	0.428519	1	2	TRUE	TRUE	TRUE	2.50802	1.33842
Q6PD62	CTR9	RNA polymerase-associated protein CTR9 homolog OS=Homo sapiens OX=9606 GN=CTR9 PE=1 SV=1	-2.174	7.98432	-1.28205	0.255586	0.470548	-5.44353	2.23223	1	3	FALSE	TRUE	FALSE	0.592463	0.327396
Q6PFW1	PPIP5K1	Inositol hexakisphosphate and diphosphoinositol-pentakisphosphate kinase 1 OS=Homo sapiens OX=9606 GN=PPIP5K1 PE=1 SV=1	-1.68369	5.6131	-2.65972	0.0557658	0.196648	-3.8243	0.409467	1	2	TRUE	TRUE	FALSE	1.25363	0.706311
Q6PGP7	SKIC3	Tetratricopeptide repeat protein 37 OS=Homo sapiens OX=9606 GN=TTC37 PE=1 SV=1	-0.960235	9.2681	-2.3711	0.0493052	0.183873	-4.29653	0.435334	3	3	FALSE	FALSE	FALSE	1.30711	0.735482
Q6PI25	CNIH2	Protein cornichon homolog 2 OS=Homo sapiens OX=9606 GN=CNIH2 PE=1 SV=1	-0.630986	8.10266	-1.03859	0.357053	0.571418	-5.63474	0.287046	1	2	TRUE	TRUE	FALSE	0.447267	0.243046
Q6PI48	DARS2	Aspartate--tRNA ligase, mitochondrial OS=Homo sapiens OX=9606 GN=DARS2 PE=1 SV=1	0.22282	12.3147	0.544566	0.602856	0.750234	-6.43571	0.447832	3	3	FALSE	FALSE	FALSE	0.219786	0.124803
Q6PJG6	BRAT1	BRCA1-associated ATM activator 1 OS=Homo sapiens OX=9606 GN=BRAT1 PE=1 SV=2	-1.13535	6.07045	-1.94029	0.123558	0.315991	-4.63702	0.101909	1	2	TRUE	TRUE	FALSE	0.908128	0.500325
Q6PJI9	WDR59	GATOR complex protein WDR59 OS=Homo sapiens OX=9606 GN=WDR59 PE=1 SV=2	-0.334061	6.725	-0.597627	0.575906	0.732524	-6.06182	0.366959	1	3	FALSE	TRUE	FALSE	0.239649	0.135178
Q6PJT7	ZC3H14	Zinc finger CCCH domain-containing protein 14 OS=Homo sapiens OX=9606 GN=ZC3H14 PE=1 SV=1	-0.128752	6.14597	-0.197686	0.849772	0.919292	-6.467	0.79165	2	3	FALSE	TRUE	FALSE	0.0706977	0.0365467
Q6PKG0	LARP1	La-related protein 1 OS=Homo sapiens OX=9606 GN=LARP1 PE=1 SV=2	2.79579	10.4885	6.70212	0.000269344	0.0165931	0.997517	0.373557	3	3	FALSE	FALSE	TRUE	3.56969	1.78007
Q6UB35	MTHFD1L	Monofunctional C1-tetrahydrofolate synthase, mitochondrial OS=Homo sapiens OX=9606 GN=MTHFD1L PE=1 SV=1	0.244374	12.0756	0.735286	0.48592	0.668243	-6.30668	0.232664	3	3	FALSE	FALSE	FALSE	0.313435	0.175066
Q6UN15	FIP1L1	Pre-mRNA 3'-end-processing factor FIP1 OS=Homo sapiens OX=9606 GN=FIP1L1 PE=1 SV=1	1.78247	7.63365	3.15143	0.0159876	0.0999315	-3.1626	0.771226	3	3	FALSE	FALSE	TRUE	1.79622	1.0003
Q6UX04	CWC27	Spliceosome-associated protein CWC27 homolog OS=Homo sapiens OX=9606 GN=CWC27 PE=1 SV=1	1.09782	9.6712	1.48339	0.181276	0.392157	-5.52792	1.10135	3	3	FALSE	FALSE	FALSE	0.741661	0.40654
Q6UXN9	WDR82	WD repeat-containing protein 82 OS=Homo sapiens OX=9606 GN=WDR82 PE=1 SV=1	-0.407803	9.21137	-0.477388	0.647543	0.781704	-6.47279	1.17941	3	3	FALSE	FALSE	FALSE	0.188732	0.106958
Q6VY07	PACS1	Phosphofurin acidic cluster sorting protein 1 OS=Homo sapiens OX=9606 GN=PACS1 PE=1 SV=2	-0.00950368	8.7661	-0.0115013	0.991142	0.994222	-6.59842	1.25132	3	3	FALSE	FALSE	FALSE	0.00386393	0.00251675
Q6WCQ1	MPRIP	Myosin phosphatase Rho-interacting protein OS=Homo sapiens OX=9606 GN=MPRIP PE=1 SV=3	-3.39536	8.98466	-4.04016	0.00669827	0.0636089	-2.08954	1.2423	3	2	TRUE	FALSE	TRUE	2.17404	1.19648
Q6WKZ4	RAB11FIP1	Rab11 family-interacting protein 1 OS=Homo sapiens OX=9606 GN=RAB11FIP1 PE=1 SV=3	-2.55524	11.1713	-6.44238	0.000343634	0.0187476	0.756067	0.426678	3	3	FALSE	FALSE	TRUE	3.4639	1.72705
Q6Y288	B3GLCT	Beta-1,3-glucosyltransferase OS=Homo sapiens OX=9606 GN=B3GLCT PE=1 SV=2	1.78895	8.49758	3.26124	0.013719	0.0912463	-3.00624	0.731542	3	3	FALSE	FALSE	TRUE	1.86268	1.03978
Q6Y7W6	GIGYF2	GRB10-interacting GYF protein 2 OS=Homo sapiens OX=9606 GN=GIGYF2 PE=1 SV=1	1.40204	9.48669	2.62117	0.0341591	0.150234	-3.9312	0.703847	3	3	FALSE	FALSE	TRUE	1.46649	0.823233
Q6YN16	HSDL2	Hydroxysteroid dehydrogenase-like protein 2 OS=Homo sapiens OX=9606 GN=HSDL2 PE=1 SV=1	-0.126548	10.6182	-0.384861	0.711697	0.828356	-6.51633	0.185319	3	3	FALSE	FALSE	FALSE	0.147705	0.081783
Q6ZMI0	PPP1R21	Protein phosphatase 1 regulatory subunit 21 OS=Homo sapiens OX=9606 GN=PPP1R21 PE=1 SV=1	1.46289	8.38913	1.76568	0.127524	0.321096	-5.06507	1.23198	2	3	FALSE	TRUE	FALSE	0.894408	0.493366
Q6ZNB6	NFXL1	NF-X1-type zinc finger protein NFXL1 OS=Homo sapiens OX=9606 GN=NFXL1 PE=1 SV=2	-1.05591	8.46502	-1.30928	0.231528	0.442225	-5.74021	1.01199	3	3	FALSE	FALSE	FALSE	0.635397	0.354356
Q6ZRV2	FAM83H	Protein FAM83H OS=Homo sapiens OX=9606 GN=FAM83H PE=1 SV=3	-0.00383006	4.86979	-0.00727225	0.994476	0.996353	-6.40025	0.432222	2	2	TRUE	TRUE	FALSE	0.00240548	0.00158679
Q6ZSJ8	C1orf122	Uncharacterized protein C1orf122 OS=Homo sapiens OX=9606 GN=C1orf122 PE=4 SV=2	1.15091	7.04557	1.67745	0.167977	0.372753	-4.94152	0.597021	1	2	TRUE	TRUE	FALSE	0.77475	0.428579
Q6ZW49	PAXIP1	PAX-interacting protein 1 OS=Homo sapiens OX=9606 GN=PAXIP1 PE=1 SV=2	0.444845	5.13974	0.750426	0.494301	0.675819	-5.88949	0.186193	1	2	TRUE	TRUE	FALSE	0.306009	0.170169
Q6ZXV5	TMTC3	Protein O-mannosyl-transferase TMTC3 OS=Homo sapiens OX=9606 GN=TMTC3 PE=1 SV=2	0.0758705	7.38244	0.0903959	0.930894	0.963206	-6.48454	0.958637	2	3	FALSE	TRUE	FALSE	0.0310998	0.0162808
Q6ZYL4	GTF2H5	General transcription factor IIH subunit 5 OS=Homo sapiens OX=9606 GN=GTF2H5 PE=1 SV=1	-1.36522	8.64577	-2.56659	0.0498312	0.184934	-3.98025	0.453866	2	2	TRUE	TRUE	TRUE	1.3025	0.732983
Q709F0	ACAD11	Acyl-CoA dehydrogenase family member 11 OS=Homo sapiens OX=9606 GN=ACAD11 PE=1 SV=3	-0.856446	11.567	-1.98271	0.0875723	0.256753	-4.85553	0.469415	3	3	FALSE	FALSE	FALSE	1.05763	0.590485
Q70E73	RAPH1	Ras-associated and pleckstrin homology domains-containing protein 1 OS=Homo sapiens OX=9606 GN=RAPH1 PE=1 SV=3	0.926755	6.97428	0.949263	0.373909	0.581173	-6.12367	1.30296	3	3	FALSE	FALSE	FALSE	0.427234	0.235695
Q70UQ0	IKBIP	Inhibitor of nuclear factor kappa-B kinase-interacting protein OS=Homo sapiens OX=9606 GN=IKBIP PE=1 SV=1	-1.93555	7.7905	-1.44486	0.20762	0.418644	-5.38729	1.46775	2	2	TRUE	TRUE	FALSE	0.682731	0.378155
Q70Z53	FRA10AC1	Protein FRA10AC1 OS=Homo sapiens OX=9606 GN=FRA10AC1 PE=1 SV=3	-2.00221	7.92717	-1.72352	0.144886	0.345241	-5.04867	1.6031	2	2	TRUE	TRUE	FALSE	0.838973	0.461878
Q71RC2	LARP4	La-related protein 4 OS=Homo sapiens OX=9606 GN=LARP4 PE=1 SV=3	1.60422	8.25325	2.3962	0.061468	0.208309	-4.0846	0.625657	1	3	FALSE	TRUE	FALSE	1.21135	0.681293
Q71U36	TUBA1A	Tubulin alpha-1A chain OS=Homo sapiens OX=9606 GN=TUBA1A PE=1 SV=1	0.176241	10.1308	0.502279	0.630789	0.770732	-6.45958	0.285263	3	3	FALSE	FALSE	FALSE	0.200116	0.113096
Q7KZF4	SND1	Staphylococcal nuclease domain-containing protein 1 OS=Homo sapiens OX=9606 GN=SND1 PE=1 SV=1	0.349913	14.2364	1.10159	0.306849	0.525049	-5.97179	0.164942	3	3	FALSE	FALSE	FALSE	0.513076	0.2798
Q7L014	DDX46	Probable ATP-dependent RNA helicase DDX46 OS=Homo sapiens OX=9606 GN=DDX46 PE=1 SV=2	0.495033	12.8297	1.31096	0.230989	0.442225	-5.73823	0.384391	3	3	FALSE	FALSE	FALSE	0.636409	0.354356
Q7L0Y3	TRMT10C	tRNA methyltransferase 10 homolog C OS=Homo sapiens OX=9606 GN=TRMT10C PE=1 SV=2	0.130734	10.2179	0.237132	0.819303	0.901797	-6.56709	0.658096	3	3	FALSE	FALSE	FALSE	0.0865552	0.0448914
Q7L1Q6	BZW1	Basic leucine zipper and W2 domain-containing protein 1 OS=Homo sapiens OX=9606 GN=BZW1 PE=1 SV=1	0.131505	9.74019	0.128248	0.901537	0.944194	-6.58928	1.3717	3	3	FALSE	FALSE	FALSE	0.0450164	0.0249388
Q7L266	ASRGL1	Isoaspartyl peptidase/L-asparaginase OS=Homo sapiens OX=9606 GN=ASRGL1 PE=1 SV=2	-0.44287	9.80703	-0.496337	0.634768	0.773073	-6.46279	1.31907	3	3	FALSE	FALSE	FALSE	0.197385	0.111779
Q7L2E3	DHX30	ATP-dependent RNA helicase DHX30 OS=Homo sapiens OX=9606 GN=DHX30 PE=1 SV=1	2.01045	9.25583	1.81439	0.119186	0.311596	-5.00094	1.69441	2	3	FALSE	TRUE	FALSE	0.923775	0.506408
Q7L2H7	EIF3M	Eukaryotic translation initiation factor 3 subunit M OS=Homo sapiens OX=9606 GN=EIF3M PE=1 SV=1	1.29431	7.36462	1.79085	0.123147	0.315564	-5.032	0.783489	2	3	FALSE	TRUE	FALSE	0.909577	0.500913
Q7L576	CYFIP1	Cytoplasmic FMR1-interacting protein 1 OS=Homo sapiens OX=9606 GN=CYFIP1 PE=1 SV=1	2.41872	11.4403	1.59631	0.154182	0.356218	-5.38298	1.92724	3	3	FALSE	FALSE	FALSE	0.811967	0.448284
Q7L5N1	COPS6	COP9 signalosome complex subunit 6 OS=Homo sapiens OX=9606 GN=COPS6 PE=1 SV=1	0.867554	12.0572	2.20161	0.0633409	0.211507	-4.54255	0.424194	3	3	FALSE	FALSE	FALSE	1.19832	0.674676
Q7L7X3	TAOK1	Serine/threonine-protein kinase TAO1 OS=Homo sapiens OX=9606 GN=TAOK1 PE=1 SV=1	-2.26322	9.50363	-3.22299	0.0144676	0.0943679	-3.06056	0.981774	3	3	FALSE	FALSE	TRUE	1.8396	1.02518
Q7L804	RAB11FIP2	Rab11 family-interacting protein 2 OS=Homo sapiens OX=9606 GN=RAB11FIP2 PE=1 SV=1	-3.99398	7.53513	-9.27483	8.51053e-05	0.0157478	2.1193	0.344346	3	2	TRUE	FALSE	TRUE	4.07004	1.80278
Q7L9L4	MOB1B	MOB kinase activator 1B OS=Homo sapiens OX=9606 GN=MOB1B PE=1 SV=3	0.92481	8.81761	2.83214	0.0251615	0.129209	-3.62341	0.227606	3	3	FALSE	FALSE	FALSE	1.59926	0.888707
Q7LBC6	KDM3B	Lysine-specific demethylase 3B OS=Homo sapiens OX=9606 GN=KDM3B PE=1 SV=2	1.33691	9.70259	2.8498	0.0245309	0.127579	-3.59775	0.562668	3	3	FALSE	FALSE	TRUE	1.61029	0.894222
Q7LBR1	CHMP1B	Charged multivesicular body protein 1b OS=Homo sapiens OX=9606 GN=CHMP1B PE=1 SV=1	-1.03045	10.6662	-2.3971	0.053204	0.191668	-4.21079	0.25236	3	2	TRUE	FALSE	FALSE	1.27406	0.717451
Q7RTN6	STRADA	STE20-related kinase adapter protein alpha OS=Homo sapiens OX=9606 GN=STRADA PE=1 SV=1	-2.52686	8.32425	-5.36803	0.00167549	0.0351852	-0.678588	0.444717	3	2	TRUE	FALSE	TRUE	2.77586	1.45364
Q7RTP6	MICAL3	[F-actin]-monooxygenase MICAL3 OS=Homo sapiens OX=9606 GN=MICAL3 PE=1 SV=2	-0.163684	8.86988	-0.204053	0.844082	0.916462	-6.57522	1.18951	3	3	FALSE	FALSE	FALSE	0.0736153	0.0378853
Q7RTV0	PHF5A	PHD finger-like domain-containing protein 5A OS=Homo sapiens OX=9606 GN=PHF5A PE=1 SV=1	1.88222	8.96969	2.41483	0.0462278	0.177161	-4.23276	1.16033	3	3	FALSE	FALSE	TRUE	1.3351	0.751632
Q7Z2W4	ZC3HAV1	Zinc finger CCCH-type antiviral protein 1 OS=Homo sapiens OX=9606 GN=ZC3HAV1 PE=1 SV=3	1.92983	9.55071	4.14897	0.00424187	0.0543701	-1.79991	0.580626	3	3	FALSE	FALSE	TRUE	2.37244	1.26464
Q7Z2W9	MRPL21	39S ribosomal protein L21, mitochondrial OS=Homo sapiens OX=9606 GN=MRPL21 PE=1 SV=2	-0.168413	8.85105	-0.332658	0.750627	0.853536	-6.42674	0.595106	3	2	TRUE	FALSE	FALSE	0.124576	0.0687781
Q7Z2Z2	EFL1	Elongation factor-like GTPase 1 OS=Homo sapiens OX=9606 GN=EFL1 PE=1 SV=2	-2.48534	9.71683	-2.39897	0.0473203	0.179291	-4.2559	1.2071	3	3	FALSE	FALSE	TRUE	1.32495	0.746441
Q7Z392	TRAPPC11	Trafficking protein particle complex subunit 11 OS=Homo sapiens OX=9606 GN=TRAPPC11 PE=1 SV=2	0.493885	10.9777	1.05773	0.325096	0.543151	-6.01721	0.556412	3	3	FALSE	FALSE	FALSE	0.487989	0.265079
Q7Z3J2	VPS35L	VPS35 endosomal protein sorting factor-like OS=Homo sapiens OX=9606 GN=VPS35L PE=1 SV=2	0.484054	7.18673	0.993038	0.365909	0.576658	-5.87659	0.345682	2	2	TRUE	TRUE	FALSE	0.436627	0.239082
Q7Z401	DENND4A	C-myc promoter-binding protein OS=Homo sapiens OX=9606 GN=DENND4A PE=1 SV=2	0.330434	7.03541	0.257433	0.807017	0.894262	-6.2229	1.63099	1	3	FALSE	TRUE	FALSE	0.0931173	0.0485352
Q7Z406	MYH14	Myosin-14 OS=Homo sapiens OX=9606 GN=MYH14 PE=1 SV=2	-2.77104	5.80306	-3.8328	0.0181979	0.10683	-2.68001	0.704642	1	2	TRUE	TRUE	TRUE	1.73998	0.971307
Q7Z417	NUFIP2	Nuclear fragile X mental retardation-interacting protein 2 OS=Homo sapiens OX=9606 GN=NUFIP2 PE=1 SV=1	0.870859	8.66199	1.01911	0.347198	0.562397	-5.94437	1.05337	2	3	FALSE	TRUE	FALSE	0.459423	0.249957
Q7Z478	DHX29	ATP-dependent RNA helicase DHX29 OS=Homo sapiens OX=9606 GN=DHX29 PE=1 SV=2	0.844447	9.19414	1.56999	0.160142	0.362733	-5.41722	0.731164	3	3	FALSE	FALSE	FALSE	0.795495	0.440413
Q7Z4G4	TRMT11	tRNA (guanine(10)-N2)-methyltransferase homolog OS=Homo sapiens OX=9606 GN=TRMT11 PE=1 SV=1	-0.583264	8.37485	-0.691011	0.520064	0.694904	-5.9978	0.944086	3	1	TRUE	FALSE	FALSE	0.283943	0.158075
Q7Z4H7	HAUS6	HAUS augmin-like complex subunit 6 OS=Homo sapiens OX=9606 GN=HAUS6 PE=1 SV=2	0.507514	9.13426	0.815888	0.445519	0.635275	-6.12997	0.83275	2	3	FALSE	TRUE	FALSE	0.351134	0.197038
Q7Z4Q2	HEATR3	HEAT repeat-containing protein 3 OS=Homo sapiens OX=9606 GN=HEATR3 PE=1 SV=2	-1.44003	8.3607	-1.56468	0.161368	0.364491	-5.42409	1.38029	3	3	FALSE	FALSE	FALSE	0.792182	0.438313
Q7Z4S6	KIF21A	Kinesin-like protein KIF21A OS=Homo sapiens OX=9606 GN=KIF21A PE=1 SV=2	-0.523505	9.51355	-0.654069	0.53383	0.704951	-6.36579	1.20665	3	3	FALSE	FALSE	FALSE	0.272597	0.151841
Q7Z4V5	HDGFL2	Hepatoma-derived growth factor-related protein 2 OS=Homo sapiens OX=9606 GN=HDGFL2 PE=1 SV=1	0.397603	9.14671	0.432429	0.680433	0.806781	-6.38434	1.36352	2	3	FALSE	TRUE	FALSE	0.167215	0.0932442
Q7Z4W1	DCXR	L-xylulose reductase OS=Homo sapiens OX=9606 GN=DCXR PE=1 SV=2	-1.3592	10.0273	-2.84077	0.0248513	0.128639	-3.61087	0.613231	3	3	FALSE	FALSE	TRUE	1.60465	0.890627
Q7Z569	BRAP	BRCA1-associated protein OS=Homo sapiens OX=9606 GN=BRAP PE=1 SV=2	1.04025	8.06541	1.62224	0.179295	0.389121	-5.005	0.442582	2	1	TRUE	TRUE	FALSE	0.746432	0.409916
Q7Z5K2	WAPL	Wings apart-like protein homolog OS=Homo sapiens OX=9606 GN=WAPL PE=1 SV=1	0.645395	7.64441	1.03598	0.339869	0.558424	-5.92763	0.692061	2	3	FALSE	TRUE	FALSE	0.468688	0.253036
Q7Z6E9	RBBP6	E3 ubiquitin-protein ligase RBBP6 OS=Homo sapiens OX=9606 GN=RBBP6 PE=1 SV=1	1.45588	7.62353	1.85198	0.122723	0.314879	-4.76571	0.84415	1	3	FALSE	TRUE	FALSE	0.911074	0.501857
Q7Z6Z7	HUWE1	E3 ubiquitin-protein ligase HUWE1 OS=Homo sapiens OX=9606 GN=HUWE1 PE=1 SV=3	-0.140081	8.74087	-0.231163	0.823759	0.904578	-6.56865	0.857258	3	3	FALSE	FALSE	FALSE	0.0841997	0.0435541
Q7Z739	YTHDF3	YTH domain-containing family protein 3 OS=Homo sapiens OX=9606 GN=YTHDF3 PE=1 SV=1	-0.42158	9.31731	-0.977296	0.360784	0.572775	-6.09699	0.501516	3	3	FALSE	FALSE	FALSE	0.442753	0.242016
Q7Z7A4	PXK	PX domain-containing protein kinase-like protein OS=Homo sapiens OX=9606 GN=PXK PE=1 SV=1	-1.67426	8.68698	-2.48414	0.0472488	0.179291	-4.09159	0.700887	3	2	TRUE	FALSE	TRUE	1.32561	0.746441
Q7Z7F7	MRPL55	39S ribosomal protein L55, mitochondrial OS=Homo sapiens OX=9606 GN=MRPL55 PE=1 SV=1	-0.541151	8.53399	-1.27366	0.249569	0.462732	-5.67315	0.385031	3	2	TRUE	FALSE	FALSE	0.60281	0.33467
Q7Z7H5	TMED4	Transmembrane emp24 domain-containing protein 4 OS=Homo sapiens OX=9606 GN=TMED4 PE=1 SV=1	0.92742	8.67278	1.51316	0.19015	0.400086	-5.1785	0.504177	3	1	TRUE	FALSE	FALSE	0.720904	0.397846
Q86TJ2	TADA2B	Transcriptional adapter 2-beta OS=Homo sapiens OX=9606 GN=TADA2B PE=1 SV=2	-0.545054	6.78737	-1.08102	0.320921	0.539605	-5.88201	0.589702	2	3	FALSE	TRUE	FALSE	0.493602	0.267924
Q86TU7	SETD3	Actin-histidine N-methyltransferase OS=Homo sapiens OX=9606 GN=SETD3 PE=1 SV=1	-0.555365	11.0721	-1.53852	0.167544	0.372111	-5.45779	0.338432	3	3	FALSE	FALSE	FALSE	0.775872	0.429328
Q86U42	PABPN1	Polyadenylate-binding protein 2 OS=Homo sapiens OX=9606 GN=PABPN1 PE=1 SV=3	2.20309	9.43596	5.86627	0.000605989	0.0214161	0.188064	0.379926	3	3	FALSE	FALSE	TRUE	3.21753	1.66926
Q86UE4	MTDH	Protein LYRIC OS=Homo sapiens OX=9606 GN=MTDH PE=1 SV=2	-0.942201	12.3097	-2.47291	0.0424422	0.169271	-4.14796	0.390114	3	3	FALSE	FALSE	FALSE	1.3722	0.771416
Q86UE8	TLK2	Serine/threonine-protein kinase tousled-like 2 OS=Homo sapiens OX=9606 GN=TLK2 PE=1 SV=2	1.27205	7.94489	2.91125	0.0224625	0.123711	-3.50853	0.418968	3	3	FALSE	FALSE	TRUE	1.64854	0.90759
Q86UK7	ZNF598	E3 ubiquitin-protein ligase ZNF598 OS=Homo sapiens OX=9606 GN=ZNF598 PE=1 SV=1	0.50931	7.75817	1.0071	0.347219	0.562397	-6.06797	0.499915	3	3	FALSE	FALSE	FALSE	0.459396	0.249957
Q86UP2	KTN1	Kinectin OS=Homo sapiens OX=9606 GN=KTN1 PE=1 SV=1	1.30091	11.3566	3.99189	0.00517678	0.0581756	-2.005	0.224594	3	3	FALSE	FALSE	TRUE	2.28594	1.23526
Q86UV5	USP48	Ubiquitin carboxyl-terminal hydrolase 48 OS=Homo sapiens OX=9606 GN=USP48 PE=1 SV=1	-0.022987	10.9696	-0.0727967	0.943992	0.968752	-6.59552	0.185474	3	3	FALSE	FALSE	FALSE	0.0250318	0.0137874
Q86UX6	STK32C	Serine/threonine-protein kinase 32C OS=Homo sapiens OX=9606 GN=STK32C PE=1 SV=1	1.47953	7.10603	2.85646	0.0351962	0.151268	-3.52275	0.226052	1	3	FALSE	TRUE	TRUE	1.4535	0.820254
Q86UY6	NAA40	N-alpha-acetyltransferase 40 OS=Homo sapiens OX=9606 GN=NAA40 PE=1 SV=1	0.905002	6.99845	1.27717	0.269937	0.486588	-5.39004	0.664081	2	1	TRUE	TRUE	FALSE	0.568737	0.312839
Q86V81	ALYREF	THO complex subunit 4 OS=Homo sapiens OX=9606 GN=ALYREF PE=1 SV=3	1.0199	10.4657	2.61113	0.0346633	0.150431	-3.94589	0.410218	3	3	FALSE	FALSE	TRUE	1.46013	0.822661
Q86V85	GPR180	Integral membrane protein GPR180 OS=Homo sapiens OX=9606 GN=GPR180 PE=2 SV=1	0.650313	7.71501	1.06962	0.344429	0.562364	-5.60436	0.289581	1	2	TRUE	TRUE	FALSE	0.4629	0.249982
Q86VM9	ZC3H18	Zinc finger CCCH domain-containing protein 18 OS=Homo sapiens OX=9606 GN=ZC3H18 PE=1 SV=2	-0.811599	8.47323	-1.55007	0.164792	0.369236	-5.44295	0.702766	3	3	FALSE	FALSE	FALSE	0.783065	0.432696
Q86VN1	VPS36	Vacuolar protein-sorting-associated protein 36 OS=Homo sapiens OX=9606 GN=VPS36 PE=1 SV=1	0.408047	12.8273	1.19494	0.270785	0.487287	-5.87092	0.278728	3	3	FALSE	FALSE	FALSE	0.567376	0.312215
Q86VP6	CAND1	Cullin-associated NEDD8-dissociated protein 1 OS=Homo sapiens OX=9606 GN=CAND1 PE=1 SV=2	0.286447	14.4376	0.843674	0.42657	0.61923	-6.21871	0.274312	3	3	FALSE	FALSE	FALSE	0.37001	0.208148
Q86W56	PARG	Poly(ADP-ribose) glycohydrolase OS=Homo sapiens OX=9606 GN=PARG PE=1 SV=1	1.68745	8.74988	3.97721	0.0071984	0.0654152	-2.16364	0.371627	2	3	FALSE	TRUE	TRUE	2.14276	1.18432
Q86W92	PPFIBP1	Liprin-beta-1 OS=Homo sapiens OX=9606 GN=PPFIBP1 PE=1 SV=2	-1.13914	7.53935	-1.15759	0.298887	0.518486	-5.57751	1.17277	1	3	FALSE	TRUE	FALSE	0.524492	0.285263
Q86WA6	BPHL	Valacyclovir hydrolase OS=Homo sapiens OX=9606 GN=BPHL PE=1 SV=1	-0.10946	10.0216	-0.221119	0.831273	0.90905	-6.57118	0.591231	3	3	FALSE	FALSE	FALSE	0.0802565	0.041412
Q86WG5	SBF2	Myotubularin-related protein 13 OS=Homo sapiens OX=9606 GN=SBF2 PE=1 SV=1	0.214575	8.17327	0.649918	0.536356	0.706841	-6.36865	0.204946	3	3	FALSE	FALSE	FALSE	0.270547	0.150678
Q86WJ1	CHD1L	Chromodomain-helicase-DNA-binding protein 1-like OS=Homo sapiens OX=9606 GN=CHD1L PE=1 SV=3	0.930901	9.56663	1.24881	0.257926	0.472798	-5.70124	0.680766	3	2	TRUE	FALSE	FALSE	0.588505	0.325324
Q86WR0	CCDC25	Coiled-coil domain-containing protein 25 OS=Homo sapiens OX=9606 GN=CCDC25 PE=1 SV=2	0.385915	9.73958	0.592251	0.572194	0.73154	-6.40668	0.791285	3	3	FALSE	FALSE	FALSE	0.242456	0.135762
Q86WR7	PROSER2	Proline and serine-rich protein 2 OS=Homo sapiens OX=9606 GN=PROSER2 PE=1 SV=2	0.421546	6.62838	0.672244	0.522859	0.696794	-6.35309	0.821428	3	3	FALSE	FALSE	FALSE	0.281616	0.156896
Q86X10	RALGAPB	Ral GTPase-activating protein subunit beta OS=Homo sapiens OX=9606 GN=RALGAPB PE=1 SV=1	0.572165	11.39	0.980507	0.359304	0.572098	-6.09389	0.789799	3	3	FALSE	FALSE	FALSE	0.444539	0.24253
Q86XP3	DDX42	ATP-dependent RNA helicase DDX42 OS=Homo sapiens OX=9606 GN=DDX42 PE=1 SV=1	0.800346	8.14692	1.14597	0.295144	0.515106	-5.81398	0.960521	2	3	FALSE	TRUE	FALSE	0.529966	0.288104
Q86Y56	DNAAF5	Dynein assembly factor 5, axonemal OS=Homo sapiens OX=9606 GN=DNAAF5 PE=1 SV=4	-0.654906	9.23062	-1.4323	0.210995	0.422153	-5.40206	0.21863	2	2	TRUE	TRUE	FALSE	0.675728	0.37453
Q86YB8	ERO1B	ERO1-like protein beta OS=Homo sapiens OX=9606 GN=ERO1B PE=1 SV=2	1.04727	7.43363	1.09288	0.310408	0.528688	-5.98092	1.15888	3	3	FALSE	FALSE	FALSE	0.508068	0.2768
Q86YP4	GATAD2A	Transcriptional repressor p66-alpha OS=Homo sapiens OX=9606 GN=GATAD2A PE=1 SV=1	0.745786	8.97111	2.0487	0.0794308	0.243381	-4.76194	0.338086	3	3	FALSE	FALSE	FALSE	1.10001	0.613714
Q86YS7	C2CD5	C2 domain-containing protein 5 OS=Homo sapiens OX=9606 GN=C2CD5 PE=1 SV=1	-0.513604	12.478	-1.33495	0.22342	0.43351	-5.70985	0.373748	3	3	FALSE	FALSE	FALSE	0.650878	0.363001
Q8IU60	DCP2	m7GpppN-mRNA hydrolase OS=Homo sapiens OX=9606 GN=DCP2 PE=1 SV=3	1.29843	7.6078	1.47018	0.20097	0.411882	-5.2291	1.00949	3	1	TRUE	FALSE	FALSE	0.696869	0.385227
Q8IU81	IRF2BP1	Interferon regulatory factor 2-binding protein 1 OS=Homo sapiens OX=9606 GN=IRF2BP1 PE=1 SV=1	-0.0961099	9.16413	-0.26276	0.801462	0.890016	-6.45009	0.145462	2	3	FALSE	TRUE	FALSE	0.0961168	0.0506021
Q8IUD2	ERC1	ELKS/Rab6-interacting/CAST family member 1 OS=Homo sapiens OX=9606 GN=ERC1 PE=1 SV=1	1.81961	8.11662	1.72705	0.127529	0.321096	-5.20928	1.43881	3	3	FALSE	FALSE	FALSE	0.894392	0.493366
Q8IUF8	RIOX2	Ribosomal oxygenase 2 OS=Homo sapiens OX=9606 GN=RIOX2 PE=1 SV=1	-0.800421	8.32648	-0.85388	0.425713	0.61923	-6.09766	0.903215	2	3	FALSE	TRUE	FALSE	0.370883	0.208148
Q8IUR0	TRAPPC5	Trafficking protein particle complex subunit 5 OS=Homo sapiens OX=9606 GN=TRAPPC5 PE=1 SV=1	1.97423	9.90545	3.42803	0.0109081	0.0816556	-2.77138	0.804308	3	3	FALSE	FALSE	TRUE	1.96225	1.08801
Q8IV48	ERI1	3'-5' exoribonuclease 1 OS=Homo sapiens OX=9606 GN=ERI1 PE=1 SV=3	-1.49551	10.6311	-2.76188	0.027845	0.135961	-3.72574	0.725724	3	3	FALSE	FALSE	TRUE	1.55525	0.866585
Q8IVM0	CCDC50	Coiled-coil domain-containing protein 50 OS=Homo sapiens OX=9606 GN=CCDC50 PE=1 SV=1	-0.374889	9.87554	-0.972774	0.362877	0.574685	-6.10133	0.365811	3	3	FALSE	FALSE	FALSE	0.440241	0.24057
Q8IWA4	MFN1	Mitofusin-1 OS=Homo sapiens OX=9606 GN=MFN1 PE=1 SV=3	-1.20197	7.47211	-0.633625	0.55394	0.71963	-6.17534	2.83087	2	2	TRUE	TRUE	FALSE	0.256537	0.142891
Q8IWF6	DENND6A	Protein DENND6A OS=Homo sapiens OX=9606 GN=DENND6A PE=1 SV=1	-1.77822	7.68573	-2.05814	0.0783291	0.241286	-4.7485	1.06409	3	3	FALSE	FALSE	FALSE	1.10608	0.617468
Q8IWI9	MGA	MAX gene-associated protein OS=Homo sapiens OX=9606 GN=MGA PE=1 SV=4	-0.218782	6.87323	-0.171737	0.871896	0.929854	-6.18668	1.86087	2	1	TRUE	TRUE	FALSE	0.0595356	0.0315853
Q8IWJ2	GCC2	GRIP and coiled-coil domain-containing protein 2 OS=Homo sapiens OX=9606 GN=GCC2 PE=1 SV=4	1.22834	7.81796	1.68804	0.13499	0.332392	-5.26171	1.0664	3	3	FALSE	FALSE	FALSE	0.869698	0.47835
Q8IWR0	ZC3H7A	Zinc finger CCCH domain-containing protein 7A OS=Homo sapiens OX=9606 GN=ZC3H7A PE=1 SV=1	2.77856	7.10068	5.35631	0.00296826	0.0451001	-1.08982	0.401567	2	2	TRUE	TRUE	TRUE	2.5275	1.34582
Q8IWS0	PHF6	PHD finger protein 6 OS=Homo sapiens OX=9606 GN=PHF6 PE=1 SV=1	0.27084	12.0954	0.676563	0.520273	0.694904	-6.35002	0.438586	3	3	FALSE	FALSE	FALSE	0.283769	0.158075
Q8IWX8	CHERP	Calcium homeostasis endoplasmic reticulum protein OS=Homo sapiens OX=9606 GN=CHERP PE=1 SV=3	0.988764	7.59299	1.14714	0.302807	0.5221	-5.72098	0.97473	2	2	TRUE	TRUE	FALSE	0.518834	0.282246
Q8IWZ3	ANKHD1	Ankyrin repeat and KH domain-containing protein 1 OS=Homo sapiens OX=9606 GN=ANKHD1 PE=1 SV=1	0.0992935	8.42916	0.0627862	0.951681	0.970467	-6.59628	2.36438	3	3	FALSE	FALSE	FALSE	0.0215085	0.0130193
Q8IWZ6	BBS7	Bardet-Biedl syndrome 7 protein OS=Homo sapiens OX=9606 GN=BBS7 PE=1 SV=2	1.0895	10.77	1.83952	0.108155	0.293759	-5.05564	0.778136	3	3	FALSE	FALSE	FALSE	0.965953	0.532009
Q8IX18	DHX40	Probable ATP-dependent RNA helicase DHX40 OS=Homo sapiens OX=9606 GN=DHX40 PE=1 SV=2	1.13951	9.13927	2.94709	0.0213418	0.119839	-3.45661	0.341191	3	3	FALSE	FALSE	TRUE	1.67077	0.921403
Q8IXB1	DNAJC10	DnaJ homolog subfamily C member 10 OS=Homo sapiens OX=9606 GN=DNAJC10 PE=1 SV=2	0.908989	10.2947	1.45874	0.187739	0.398462	-5.55885	0.82743	3	3	FALSE	FALSE	FALSE	0.726447	0.399613
Q8IXI1	RHOT2	Mitochondrial Rho GTPase 2 OS=Homo sapiens OX=9606 GN=RHOT2 PE=1 SV=2	1.26112	9.08644	2.70613	0.0301871	0.140698	-3.80708	0.587682	3	3	FALSE	FALSE	TRUE	1.52018	0.851713
Q8IXI2	RHOT1	Mitochondrial Rho GTPase 1 OS=Homo sapiens OX=9606 GN=RHOT1 PE=1 SV=2	-1.32099	8.11809	-1.86926	0.120017	0.312304	-4.86575	0.85072	2	2	TRUE	TRUE	FALSE	0.920756	0.505423
Q8IXM3	MRPL41	39S ribosomal protein L41, mitochondrial OS=Homo sapiens OX=9606 GN=MRPL41 PE=1 SV=1	0.442434	9.14705	0.729554	0.489206	0.670711	-6.31105	0.862138	3	3	FALSE	FALSE	FALSE	0.310508	0.173465
Q8IY18	SMC5	Structural maintenance of chromosomes protein 5 OS=Homo sapiens OX=9606 GN=SMC5 PE=1 SV=2	0.557143	8.60195	0.869316	0.413312	0.608865	-6.19645	0.888304	3	3	FALSE	FALSE	FALSE	0.383722	0.215479
Q8IY63	AMOTL1	Angiomotin-like protein 1 OS=Homo sapiens OX=9606 GN=AMOTL1 PE=1 SV=1	0.257267	6.56393	0.455562	0.664613	0.79698	-6.37302	0.677639	2	3	FALSE	TRUE	FALSE	0.177431	0.0985525
Q8IYB3	SRRM1	Serine/arginine repetitive matrix protein 1 OS=Homo sapiens OX=9606 GN=SRRM1 PE=1 SV=2	-1.22954	9.59911	-2.72258	0.0412643	0.167111	-3.78603	0.217815	2	2	TRUE	TRUE	TRUE	1.38443	0.776994
Q8IYB5	SMAP1	Stromal membrane-associated protein 1 OS=Homo sapiens OX=9606 GN=SMAP1 PE=1 SV=2	1.73456	10.1386	3.32795	0.0125111	0.0878375	-2.91191	0.679893	3	3	FALSE	FALSE	TRUE	1.9027	1.05632
Q8IYB7			-1.3583	5.79636	-2.88089	0.0341995	0.150234	-3.59193	0.311914	2	2	TRUE	TRUE	TRUE	1.46598	0.823233
Q8IYB8	SUPV3L1	ATP-dependent RNA helicase SUPV3L1, mitochondrial OS=Homo sapiens OX=9606 GN=SUPV3L1 PE=1 SV=1	0.726083	8.57518	1.14878	0.288157	0.507584	-5.92151	0.903843	3	3	FALSE	FALSE	FALSE	0.540372	0.294492
Q8IYD1	GSPT2	Eukaryotic peptide chain release factor GTP-binding subunit ERF3B OS=Homo sapiens OX=9606 GN=GSPT2 PE=1 SV=2	0.830047	9.11623	1.8047	0.1208	0.31326	-5.01373	0.46337	3	2	TRUE	FALSE	FALSE	0.917933	0.504095
Q8IYI6	EXOC8	Exocyst complex component 8 OS=Homo sapiens OX=9606 GN=EXOC8 PE=1 SV=2	-1.05388	6.63505	-1.13389	0.299802	0.518679	-5.82682	1.35754	2	3	FALSE	TRUE	FALSE	0.523166	0.285101
Q8IYU8	MICU2	Calcium uptake protein 2, mitochondrial OS=Homo sapiens OX=9606 GN=MICU2 PE=1 SV=2	-2.06792	8.29025	-3.17328	0.0155063	0.0984398	-3.13139	0.940864	3	3	FALSE	FALSE	TRUE	1.80949	1.00683
Q8IZ21	PHACTR4	Phosphatase and actin regulator 4 OS=Homo sapiens OX=9606 GN=PHACTR4 PE=1 SV=1	0.711429	7.00838	0.946067	0.380384	0.586792	-6.0146	1.03944	2	3	FALSE	TRUE	FALSE	0.419778	0.231516
Q8IZL8	PELP1	Proline-, glutamic acid- and leucine-rich protein 1 OS=Homo sapiens OX=9606 GN=PELP1 PE=1 SV=2	1.74907	5.87245	1.89827	0.115613	0.305345	-4.82906	1.2976	2	2	TRUE	TRUE	FALSE	0.936995	0.515209
Q8IZP0	ABI1	Abl interactor 1 OS=Homo sapiens OX=9606 GN=ABI1 PE=1 SV=4	0.775584	10.525	1.73686	0.125715	0.319609	-5.19602	0.470036	3	3	FALSE	FALSE	FALSE	0.900612	0.495381
Q8N0X4	CLYBL	Citramalyl-CoA lyase, mitochondrial OS=Homo sapiens OX=9606 GN=CLYBL PE=1 SV=2	0.722824	11.184	1.91676	0.0965282	0.271014	-4.94825	0.381678	3	3	FALSE	FALSE	FALSE	1.01535	0.567009
Q8N0X7	SPART	Spartin OS=Homo sapiens OX=9606 GN=SPART PE=1 SV=1	1.39034	9.57711	2.79962	0.0309368	0.141453	-3.66247	0.557616	3	2	TRUE	FALSE	TRUE	1.50952	0.849388
Q8N0Z6	TTC5	Tetratricopeptide repeat protein 5 OS=Homo sapiens OX=9606 GN=TTC5 PE=1 SV=2	0.654527	7.74373	0.901459	0.397118	0.596316	-6.1678	1.02598	3	3	FALSE	FALSE	FALSE	0.401081	0.224524
Q8N122	RPTOR	Regulatory-associated protein of mTOR OS=Homo sapiens OX=9606 GN=RPTOR PE=1 SV=1	0.16094	7.42792	0.161948	0.876625	0.932267	-6.47428	1.48426	2	3	FALSE	TRUE	FALSE	0.0571859	0.0304596
Q8N163	CCAR2	Cell cycle and apoptosis regulator protein 2 OS=Homo sapiens OX=9606 GN=CCAR2 PE=1 SV=2	-0.476948	8.51541	-0.53208	0.617263	0.759596	-6.10196	1.03127	1	3	FALSE	TRUE	FALSE	0.209529	0.119417
Q8N183	NDUFAF2	NADH dehydrogenase [ubiquinone] 1 alpha subcomplex assembly factor 2 OS=Homo sapiens OX=9606 GN=NDUFAF2 PE=1 SV=1	1.85749	8.2973	3.18283	0.0329319	0.147168	-3.28209	0.074222	2	1	TRUE	TRUE	TRUE	1.48238	0.832186
Q8N1B4	VPS52	Vacuolar protein sorting-associated protein 52 homolog OS=Homo sapiens OX=9606 GN=VPS52 PE=1 SV=1	1.4061	7.02018	3.20872	0.0147578	0.0951373	-3.08086	0.504742	3	3	FALSE	FALSE	TRUE	1.83098	1.02165
Q8N1F7	NUP93	Nuclear pore complex protein Nup93 OS=Homo sapiens OX=9606 GN=NUP93 PE=1 SV=2	0.365818	8.16962	0.308565	0.766578	0.865415	-6.54548	1.75485	3	3	FALSE	FALSE	FALSE	0.115444	0.0627753
Q8N1G2	CMTR1	Cap-specific mRNA (nucleoside-2'-O-)-methyltransferase 1 OS=Homo sapiens OX=9606 GN=CMTR1 PE=1 SV=1	0.0315317	12.4032	0.0854219	0.934303	0.964422	-6.5944	0.362727	3	3	FALSE	FALSE	FALSE	0.0295122	0.015733
Q8N1G4	LRRC47	Leucine-rich repeat-containing protein 47 OS=Homo sapiens OX=9606 GN=LRRC47 PE=1 SV=1	-1.02229	12.6506	-2.98984	0.0200819	0.114507	-3.39482	0.254184	3	3	FALSE	FALSE	TRUE	1.6972	0.941169
Q8N1I0	DOCK4	Dedicator of cytokinesis protein 4 OS=Homo sapiens OX=9606 GN=DOCK4 PE=1 SV=3	-2.55865	7.85103	-3.55359	0.0118729	0.0849521	-2.67924	0.854329	2	3	FALSE	TRUE	TRUE	1.92544	1.07083
Q8N2G8	GHDC	GH3 domain-containing protein OS=Homo sapiens OX=9606 GN=GHDC PE=1 SV=2	0.388016	6.364	0.646357	0.5529	0.718742	-5.96673	0.242617	2	1	TRUE	TRUE	FALSE	0.257353	0.143427
Q8N300	SVBP	Small vasohibin-binding protein OS=Homo sapiens OX=9606 GN=SVBP PE=1 SV=1	-0.0505341	9.89348	-0.116981	0.910141	0.949856	-6.59083	0.465662	3	3	FALSE	FALSE	FALSE	0.0408915	0.0223423
Q8N335	GPD1L	Glycerol-3-phosphate dehydrogenase 1-like protein OS=Homo sapiens OX=9606 GN=GPD1L PE=1 SV=1	1.06724	8.95297	1.44581	0.198015	0.410003	-5.47051	0.712954	2	3	FALSE	TRUE	FALSE	0.703301	0.387213
Q8N392	ARHGAP18	Rho GTPase-activating protein 18 OS=Homo sapiens OX=9606 GN=ARHGAP18 PE=1 SV=3	1.30505	8.82087	1.13412	0.299714	0.518679	-5.82658	1.34807	3	2	TRUE	FALSE	FALSE	0.523293	0.285101
Q8N3C0	ASCC3	Activating signal cointegrator 1 complex subunit 3 OS=Homo sapiens OX=9606 GN=ASCC3 PE=1 SV=3	0.125513	7.50555	0.110548	0.915554	0.953579	-6.48223	1.34927	2	3	FALSE	TRUE	FALSE	0.038316	0.0206433
Q8N3F8	MICALL1	MICAL-like protein 1 OS=Homo sapiens OX=9606 GN=MICALL1 PE=1 SV=2	0.871672	7.5925	0.785532	0.461815	0.64971	-6.15494	1.68074	2	3	FALSE	TRUE	FALSE	0.335532	0.18728
Q8N3I7	BBS5	Bardet-Biedl syndrome 5 protein OS=Homo sapiens OX=9606 GN=BBS5 PE=1 SV=1	-0.190457	8.85787	-0.208091	0.8433	0.915998	-6.23603	1.06217	3	1	TRUE	FALSE	FALSE	0.0740182	0.0381056
Q8N3R9	PALS1	MAGUK p55 subfamily member 5 OS=Homo sapiens OX=9606 GN=MPP5 PE=1 SV=3	1.06686	8.18018	1.34509	0.220288	0.430224	-5.69777	0.969545	3	3	FALSE	FALSE	FALSE	0.65701	0.366305
Q8N3U4	STAG2	Cohesin subunit SA-2 OS=Homo sapiens OX=9606 GN=STAG2 PE=1 SV=3	2.57939	9.41275	3.85842	0.00614929	0.0621391	-2.18224	0.845785	3	3	FALSE	FALSE	TRUE	2.21118	1.20664
Q8N442	GUF1	Translation factor GUF1, mitochondrial OS=Homo sapiens OX=9606 GN=GUF1 PE=1 SV=1	0.848298	7.38318	1.08776	0.325924	0.543487	-5.64933	0.833096	3	1	TRUE	FALSE	FALSE	0.486884	0.264811
Q8N488			0.412607	8.83699	0.605355	0.577272	0.732524	-5.99463	0.582918	1	2	TRUE	TRUE	FALSE	0.23862	0.135178
Q8N4C8	MINK1	Misshapen-like kinase 1 OS=Homo sapiens OX=9606 GN=MINK1 PE=1 SV=2	-3.42098	6.42202	-5.74249	0.00440614	0.0548339	-1.33216	0.209973	2	1	TRUE	TRUE	TRUE	2.35594	1.26095
Q8N4J0	CARNMT1	Carnosine N-methyltransferase OS=Homo sapiens OX=9606 GN=CARNMT1 PE=1 SV=1	1.68048	7.57294	3.07564	0.0272889	0.134775	-3.35794	0.397153	2	2	TRUE	TRUE	TRUE	1.56401	0.870391
Q8N4T8	CBR4	Carbonyl reductase family member 4 OS=Homo sapiens OX=9606 GN=CBR4 PE=1 SV=3	-1.06744	8.79937	-2.80521	0.0261568	0.132165	-3.66262	0.392006	3	3	FALSE	FALSE	TRUE	1.58242	0.878883
Q8N543	OGFOD1	Prolyl 3-hydroxylase OGFOD1 OS=Homo sapiens OX=9606 GN=OGFOD1 PE=1 SV=1	-0.909291	9.10569	-1.38415	0.208576	0.420243	-5.65073	0.943711	3	3	FALSE	FALSE	FALSE	0.680736	0.3765
Q8N5K1	CISD2	CDGSH iron-sulfur domain-containing protein 2 OS=Homo sapiens OX=9606 GN=CISD2 PE=1 SV=1	0.131445	10.0266	0.364065	0.726492	0.836816	-6.52489	0.336103	3	3	FALSE	FALSE	FALSE	0.138769	0.0773702
Q8N5N7	MRPL50	39S ribosomal protein L50, mitochondrial OS=Homo sapiens OX=9606 GN=MRPL50 PE=1 SV=2	1.95514	7.45414	2.66286	0.0321463	0.14518	-3.87028	0.905266	3	3	FALSE	FALSE	TRUE	1.49287	0.838092
Q8N684	CPSF7	Cleavage and polyadenylation specificity factor subunit 7 OS=Homo sapiens OX=9606 GN=CPSF7 PE=1 SV=1	0.398523	10.4026	0.701818	0.508902	0.688937	-6.21975	0.441568	2	3	FALSE	TRUE	FALSE	0.293366	0.16182
Q8N6H7	ARFGAP2	ADP-ribosylation factor GTPase-activating protein 2 OS=Homo sapiens OX=9606 GN=ARFGAP2 PE=1 SV=1	0.732424	11.043	1.56971	0.160205	0.362733	-5.41758	0.554307	3	3	FALSE	FALSE	FALSE	0.795323	0.440413
Q8N6M0	OTUD6B	Deubiquitinase OTUD6B OS=Homo sapiens OX=9606 GN=OTUD6B PE=1 SV=1	-0.970975	11.5491	-1.68685	0.135223	0.332649	-5.2633	0.771791	3	3	FALSE	FALSE	FALSE	0.868949	0.478014
Q8N6R0	METTL13	eEF1A lysine and N-terminal methyltransferase OS=Homo sapiens OX=9606 GN=EEF1AKNMT PE=1 SV=1	-1.3543	10.9936	-2.85022	0.0289378	0.138222	-3.59434	0.43154	3	2	TRUE	FALSE	TRUE	1.53854	0.859423
Q8N766	EMC1	ER membrane protein complex subunit 1 OS=Homo sapiens OX=9606 GN=EMC1 PE=1 SV=1	1.05037	9.13642	2.44905	0.043957	0.172295	-4.1828	0.415355	3	3	FALSE	FALSE	TRUE	1.35697	0.763728
Q8N8S7	ENAH	Protein enabled homolog OS=Homo sapiens OX=9606 GN=ENAH PE=1 SV=2	2.60102	9.57401	5.03816	0.00231123	0.0402685	-1.00259	0.397501	2	3	FALSE	TRUE	TRUE	2.63616	1.39503
Q8N983	MRPL43	39S ribosomal protein L43, mitochondrial OS=Homo sapiens OX=9606 GN=MRPL43 PE=1 SV=1	-0.110198	9.34861	-0.182952	0.85999	0.922873	-6.57977	0.788076	3	3	FALSE	FALSE	FALSE	0.0655066	0.0348582
Q8N9B5	JMY	Junction-mediating and -regulatory protein OS=Homo sapiens OX=9606 GN=JMY PE=1 SV=2	0.0817379	8.10235	0.139756	0.895537	0.941158	-6.1926	0.0974183	1	2	TRUE	TRUE	FALSE	0.0479165	0.0263374
Q8N9N8	EIF1AD	Probable RNA-binding protein EIF1AD OS=Homo sapiens OX=9606 GN=EIF1AD PE=1 SV=1	-1.73544	8.46293	-4.10912	0.00446015	0.0548339	-1.85157	0.447097	3	3	FALSE	FALSE	TRUE	2.35065	1.26095
Q8NB46	ANKRD52	Serine/threonine-protein phosphatase 6 regulatory ankyrin repeat subunit C OS=Homo sapiens OX=9606 GN=ANKRD52 PE=1 SV=3	1.30464	7.30509	3.23309	0.0142659	0.0935247	-3.04621	0.440823	3	3	FALSE	FALSE	TRUE	1.8457	1.02907
Q8NB78			0.211582	7.07775	0.357023	0.738926	0.844534	-6.12918	0.184814	1	2	TRUE	TRUE	FALSE	0.131399	0.073383
Q8NBJ5	COLGALT1	Procollagen galactosyltransferase 1 OS=Homo sapiens OX=9606 GN=COLGALT1 PE=1 SV=1	1.7634	11.4564	4.77648	0.00198581	0.0387546	-1.01971	0.357851	3	3	FALSE	FALSE	TRUE	2.70206	1.41168
Q8NBJ7	SUMF2	Inactive C-alpha-formylglycine-generating enzyme 2 OS=Homo sapiens OX=9606 GN=SUMF2 PE=1 SV=2	1.24063	7.13537	1.38823	0.223254	0.43351	-5.32404	1.02681	3	1	TRUE	FALSE	FALSE	0.651201	0.363001
Q8NBL1	POGLUT1	Protein O-glucosyltransferase 1 OS=Homo sapiens OX=9606 GN=POGLUT1 PE=1 SV=1	0.61968	7.51122	1.05755	0.349291	0.564239	-5.61623	0.113785	2	1	TRUE	TRUE	FALSE	0.456813	0.248537
Q8NBS9	TXNDC5	Thioredoxin domain-containing protein 5 OS=Homo sapiens OX=9606 GN=TXNDC5 PE=1 SV=2	0.475282	11.258	1.35242	0.218047	0.428626	-5.689	0.300028	3	3	FALSE	FALSE	FALSE	0.66145	0.367921
Q8NBZ0	INO80E	INO80 complex subunit E OS=Homo sapiens OX=9606 GN=INO80E PE=1 SV=1	-0.19011	6.77636	-0.313365	0.769501	0.867199	-6.14621	0.282079	2	1	TRUE	TRUE	FALSE	0.113791	0.061881
Q8NC51	SERBP1	Plasminogen activator inhibitor 1 RNA-binding protein OS=Homo sapiens OX=9606 GN=SERBP1 PE=1 SV=2	0.554182	12.7086	1.59309	0.1549	0.35692	-5.38719	0.30003	3	3	FALSE	FALSE	FALSE	0.809948	0.447429
Q8NC96	NECAP1	Adaptin ear-binding coat-associated protein 1 OS=Homo sapiens OX=9606 GN=NECAP1 PE=1 SV=2	0.461752	9.78784	0.323207	0.759508	0.860442	-6.20122	1.84512	3	1	TRUE	FALSE	FALSE	0.119468	0.0652783
Q8NCA5	FAM98A	Protein FAM98A OS=Homo sapiens OX=9606 GN=FAM98A PE=1 SV=2	-1.27671	8.28819	-1.86693	0.103882	0.28576	-5.0177	0.855036	3	3	FALSE	FALSE	FALSE	0.983458	0.543999
Q8NCM8	DYNC2H1	Cytoplasmic dynein 2 heavy chain 1 OS=Homo sapiens OX=9606 GN=DYNC2H1 PE=1 SV=4	0.469707	11.2513	0.630567	0.548227	0.715373	-6.38176	1.09799	3	3	FALSE	FALSE	FALSE	0.26104	0.145467
Q8ND24	RNF214	RING finger protein 214 OS=Homo sapiens OX=9606 GN=RNF214 PE=1 SV=2	-0.271578	5.18242	-0.508617	0.629047	0.769696	-6.34499	0.635213	2	3	FALSE	TRUE	FALSE	0.201317	0.113681
Q8ND56	LSM14A	Protein LSM14 homolog A OS=Homo sapiens OX=9606 GN=LSM14A PE=1 SV=3	3.48068	9.35472	6.8075	0.00100608	0.0277467	-0.104202	0.195279	1	3	FALSE	TRUE	TRUE	2.99737	1.55679
Q8NDI1	EHBP1	EH domain-binding protein 1 OS=Homo sapiens OX=9606 GN=EHBP1 PE=1 SV=3	-2.56043	8.71607	-2.30836	0.068591	0.222018	-4.19416	1.3678	3	1	TRUE	FALSE	FALSE	1.16373	0.653611
Q8NE71	ABCF1	ATP-binding cassette sub-family F member 1 OS=Homo sapiens OX=9606 GN=ABCF1 PE=1 SV=2	-2.58839	12.7092	-5.75184	0.000681453	0.0214161	0.0696718	0.449403	3	3	FALSE	FALSE	TRUE	3.16656	1.66926
Q8NE86	MCU	Calcium uniporter protein, mitochondrial OS=Homo sapiens OX=9606 GN=MCU PE=1 SV=1	-1.99561	7.54886	-3.0153	0.0233269	0.125609	-3.37387	0.612367	3	2	TRUE	FALSE	TRUE	1.63214	0.900979
Q8NEB9	PIK3C3	Phosphatidylinositol 3-kinase catalytic subunit type 3 OS=Homo sapiens OX=9606 GN=PIK3C3 PE=1 SV=1	-1.87462	6.2006	-2.26632	0.072309	0.229956	-4.36018	0.874336	2	2	TRUE	TRUE	FALSE	1.14081	0.638356
Q8NEC7	GSTCD	Glutathione S-transferase C-terminal domain-containing protein OS=Homo sapiens OX=9606 GN=GSTCD PE=1 SV=2	-2.06783	6.99632	-3.92711	0.0109115	0.0816556	-2.40777	0.479634	2	2	TRUE	TRUE	TRUE	1.96212	1.08801
Q8NEY1	NAV1	Neuron navigator 1 OS=Homo sapiens OX=9606 GN=NAV1 PE=1 SV=2	0.643276	5.8027	1.10399	0.330913	0.549085	-5.57015	0.0513523	1	2	TRUE	TRUE	FALSE	0.480286	0.260361
Q8NEZ5	FBXO22	F-box only protein 22 OS=Homo sapiens OX=9606 GN=FBXO22 PE=1 SV=1	0.992114	9.61865	1.60198	0.169551	0.374636	-5.07241	0.518766	1	3	FALSE	TRUE	FALSE	0.7707	0.42639
Q8NF91	SYNE1	Nesprin-1 OS=Homo sapiens OX=9606 GN=SYNE1 PE=1 SV=4	-1.35809	7.93678	-2.23099	0.0756008	0.234426	-4.291	0.494545	3	1	TRUE	FALSE	FALSE	1.12147	0.629994
Q8NFD5		AT-rich interactive domain-containing protein 1B OS=Homo sapiens OX=9606 GN=ARID1B PE=1 SV=2	-0.175709	7.67522	-0.163985	0.875089	0.931337	-6.47391	1.54268	2	3	FALSE	TRUE	FALSE	0.0579478	0.0308932
Q8NFJ9	BBS1	Bardet-Biedl syndrome 1 protein OS=Homo sapiens OX=9606 GN=BBS1 PE=1 SV=1	-0.429222	9.47618	-0.654352	0.533658	0.704951	-6.3656	0.927427	3	3	FALSE	FALSE	FALSE	0.272737	0.151841
Q8NFP7	NUDT10	Diphosphoinositol polyphosphate phosphohydrolase 3-alpha OS=Homo sapiens OX=9606 GN=NUDT10 PE=1 SV=1	0.564178	12.4557	0.995535	0.352436	0.567899	-6.07931	0.724938	3	3	FALSE	FALSE	FALSE	0.45292	0.245729
Q8NFW8	CMAS	N-acylneuraminate cytidylyltransferase OS=Homo sapiens OX=9606 GN=CMAS PE=1 SV=2	-0.554095	8.85476	-0.417243	0.693665	0.816114	-6.16211	1.69692	1	3	FALSE	TRUE	FALSE	0.15885	0.088249
Q8NFY9	KBTBD8	Kelch repeat and BTB domain-containing protein 8 OS=Homo sapiens OX=9606 GN=KBTBD8 PE=1 SV=2	-0.473124	8.67532	-0.605475	0.563854	0.727204	-6.39824	0.955762	3	3	FALSE	FALSE	FALSE	0.248834	0.138344
Q8NHQ9			-0.312469	5.20802	-0.408001	0.70395	0.823617	-6.10669	0.81769	2	1	TRUE	TRUE	FALSE	0.152458	0.0842746
Q8NI08	NCOA7	Nuclear receptor coactivator 7 OS=Homo sapiens OX=9606 GN=NCOA7 PE=1 SV=2	-0.421408	6.00888	-0.448225	0.66961	0.800871	-6.37667	1.35393	2	3	FALSE	TRUE	FALSE	0.174178	0.0964373
Q8NI27	THOC2	THO complex subunit 2 OS=Homo sapiens OX=9606 GN=THOC2 PE=1 SV=2	-0.748974	10.2837	-0.9311	0.382604	0.587904	-6.14065	1.0232	3	3	FALSE	FALSE	FALSE	0.417251	0.230694
Q8NI36	WDR36	WD repeat-containing protein 36 OS=Homo sapiens OX=9606 GN=WDR36 PE=1 SV=1	0.535157	7.13609	0.603856	0.567896	0.729789	-6.28767	1.26382	3	2	TRUE	FALSE	FALSE	0.245731	0.136803
Q8NI60	COQ8A	Atypical kinase COQ8A, mitochondrial OS=Homo sapiens OX=9606 GN=COQ8A PE=1 SV=1	0.833192	8.87102	1.10903	0.309584	0.527825	-5.85299	0.964759	3	2	TRUE	FALSE	FALSE	0.509222	0.27751
Q8TAE8	GADD45GIP1	Growth arrest and DNA damage-inducible proteins-interacting protein 1 OS=Homo sapiens OX=9606 GN=GADD45GIP1 PE=1 SV=1	0.00709057	9.28377	0.0136252	0.989507	0.994125	-6.59839	0.668231	3	3	FALSE	FALSE	FALSE	0.00458119	0.00255903
Q8TAF3	WDR48	WD repeat-containing protein 48 OS=Homo sapiens OX=9606 GN=WDR48 PE=1 SV=1	-0.565324	13.5718	-1.69064	0.134479	0.331766	-5.25822	0.253755	3	3	FALSE	FALSE	FALSE	0.871345	0.479168
Q8TAG9	EXOC6	Exocyst complex component 6 OS=Homo sapiens OX=9606 GN=EXOC6 PE=1 SV=3	-1.80801	9.917	-2.65116	0.0326983	0.146631	-3.88737	0.943794	3	3	FALSE	FALSE	TRUE	1.48547	0.833773
Q8TAK5	GABPB2	GA-binding protein subunit beta-2 OS=Homo sapiens OX=9606 GN=GABPB2 PE=1 SV=1	0.923255	5.99554	1.42879	0.211947	0.423403	-5.27732	0.57745	1	3	FALSE	TRUE	FALSE	0.673772	0.373246
Q8TAM2	TTC8	Tetratricopeptide repeat protein 8 OS=Homo sapiens OX=9606 GN=TTC8 PE=1 SV=2	0.769119	8.12022	0.82602	0.446089	0.635548	-5.8921	1.08792	3	1	TRUE	FALSE	FALSE	0.350578	0.196852
Q8TAQ2	SMARCC2	SWI/SNF complex subunit SMARCC2 OS=Homo sapiens OX=9606 GN=SMARCC2 PE=1 SV=1	1.34388	8.9674	2.91355	0.0223887	0.123568	-3.5052	0.571762	3	3	FALSE	FALSE	TRUE	1.64997	0.908092
Q8TAT6	NPLOC4	Nuclear protein localization protein 4 homolog OS=Homo sapiens OX=9606 GN=NPLOC4 PE=1 SV=3	0.403524	8.86437	0.362918	0.72902	0.838405	-6.415	1.73321	3	2	TRUE	FALSE	FALSE	0.137261	0.076546
Q8TB45	DEPTOR	DEP domain-containing mTOR-interacting protein OS=Homo sapiens OX=9606 GN=DEPTOR PE=1 SV=2	0.961746	7.96859	1.37521	0.227002	0.438554	-5.33891	0.684659	1	3	FALSE	TRUE	FALSE	0.64397	0.357977
Q8TBB5	KLHDC4	Kelch domain-containing protein 4 OS=Homo sapiens OX=9606 GN=KLHDC4 PE=1 SV=1	-0.217006	9.56005	-0.434887	0.676657	0.805424	-6.49389	0.564146	3	3	FALSE	FALSE	FALSE	0.169632	0.0939754
Q8TBX8	PIP4K2C	Phosphatidylinositol 5-phosphate 4-kinase type-2 gamma OS=Homo sapiens OX=9606 GN=PIP4K2C PE=1 SV=3	-4.38821	9.5408	-4.29996	0.00351503	0.0493441	-1.60643	1.29657	3	3	FALSE	FALSE	TRUE	2.45407	1.30676
Q8TBZ6	TRMT10A	tRNA methyltransferase 10 homolog A OS=Homo sapiens OX=9606 GN=TRMT10A PE=1 SV=1	-1.23764	7.08163	-2.4476	0.0576741	0.200501	-4.13004	0.425877	2	2	TRUE	TRUE	FALSE	1.23902	0.697883
Q8TCC3	MRPL30	39S ribosomal protein L30, mitochondrial OS=Homo sapiens OX=9606 GN=MRPL30 PE=1 SV=1	0.146888	8.11017	0.222727	0.834545	0.910701	-6.17476	0.509799	1	2	TRUE	TRUE	FALSE	0.0785501	0.040624
Q8TCF1	ZFAND1	AN1-type zinc finger protein 1 OS=Homo sapiens OX=9606 GN=ZFAND1 PE=1 SV=1	-3.81875	6.07093	-6.50463	0.00277417	0.0436894	-0.934881	0.128489	1	2	TRUE	TRUE	TRUE	2.55687	1.35962
Q8TCJ2	STT3B	Dolichyl-diphosphooligosaccharide--protein glycosyltransferase subunit STT3B OS=Homo sapiens OX=9606 GN=STT3B PE=1 SV=1	-0.308615	10.4354	-0.555393	0.595815	0.744515	-6.42931	0.673396	3	3	FALSE	FALSE	FALSE	0.224889	0.128127
Q8TCS8	PNPT1	Polyribonucleotide nucleotidyltransferase 1, mitochondrial OS=Homo sapiens OX=9606 GN=PNPT1 PE=1 SV=2	1.35704	12.8279	4.53776	0.00263249	0.0433614	-1.3091	0.0886562	3	3	FALSE	FALSE	TRUE	2.57963	1.3629
Q8TCX1	DYNC2LI1	Cytoplasmic dynein 2 light intermediate chain 1 OS=Homo sapiens OX=9606 GN=DYNC2LI1 PE=1 SV=1	1.01892	9.50533	1.61318	0.181225	0.392157	-5.01538	0.403564	1	2	TRUE	TRUE	FALSE	0.741782	0.40654
Q8TD16	BICD2	Protein bicaudal D homolog 2 OS=Homo sapiens OX=9606 GN=BICD2 PE=1 SV=1	0.155192	8.13172	0.247276	0.811747	0.897578	-6.56436	0.898793	3	3	FALSE	FALSE	FALSE	0.0905792	0.0469276
Q8TDD1	DDX54	ATP-dependent RNA helicase DDX54 OS=Homo sapiens OX=9606 GN=DDX54 PE=1 SV=2	-1.186	8.07622	-1.19631	0.276386	0.493028	-5.75953	1.08066	2	3	FALSE	TRUE	FALSE	0.558484	0.307128
Q8TDN4	CABLES1	CDK5 and ABL1 enzyme substrate 1 OS=Homo sapiens OX=9606 GN=CABLES1 PE=1 SV=2	1.99907	7.67734	2.7639	0.0277641	0.135961	-3.7228	1.07381	3	3	FALSE	FALSE	TRUE	1.55652	0.866585
Q8TDN6	BRIX1	Ribosome biogenesis protein BRX1 homolog OS=Homo sapiens OX=9606 GN=BRIX1 PE=1 SV=2	1.17869	9.12916	2.03683	0.0967648	0.271056	-4.53464	0.420803	1	3	FALSE	TRUE	FALSE	1.01428	0.566941
Q8TDP1	RNASEH2C	Ribonuclease H2 subunit C OS=Homo sapiens OX=9606 GN=RNASEH2C PE=1 SV=1	-1.11818	9.95761	-3.32625	0.0125405	0.0878375	-2.91431	0.21461	3	3	FALSE	FALSE	TRUE	1.90168	1.05632
Q8TDR0	TRAF3IP1	TRAF3-interacting protein 1 OS=Homo sapiens OX=9606 GN=TRAF3IP1 PE=1 SV=1	-0.200449	7.66119	-0.291418	0.780474	0.874226	-6.44116	0.912825	2	3	FALSE	TRUE	FALSE	0.107642	0.0583764
Q8TDX7	NEK7	Serine/threonine-protein kinase Nek7 OS=Homo sapiens OX=9606 GN=NEK7 PE=1 SV=1	-1.70844	9.54508	-2	0.0853631	0.251704	-4.83109	1.22858	3	3	FALSE	FALSE	FALSE	1.06873	0.599109
Q8TEA8	DTD1	D-aminoacyl-tRNA deacylase 1 OS=Homo sapiens OX=9606 GN=DTD1 PE=1 SV=2	0.452014	11.2894	0.690557	0.511949	0.691613	-6.33998	0.87663	3	3	FALSE	FALSE	FALSE	0.290773	0.160137
Q8TED1	GPX8	Probable glutathione peroxidase 8 OS=Homo sapiens OX=9606 GN=GPX8 PE=1 SV=2	-0.358573	8.49836	-0.876488	0.414239	0.609674	-6.07789	0.319074	3	2	TRUE	FALSE	FALSE	0.382749	0.214902
Q8TEM1	NUP210	Nuclear pore membrane glycoprotein 210 OS=Homo sapiens OX=9606 GN=NUP210 PE=1 SV=3	1.80873	9.46796	2.03289	0.0813104	0.246647	-4.78443	1.16577	3	3	FALSE	FALSE	FALSE	1.08985	0.607924
Q8TEQ6	GEMIN5	Gem-associated protein 5 OS=Homo sapiens OX=9606 GN=GEMIN5 PE=1 SV=3	2.04285	8.60437	2.56884	0.0368729	0.155079	-4.00772	1.08994	3	3	FALSE	FALSE	TRUE	1.43329	0.809448
Q8TER5	ARHGEF40	Rho guanine nucleotide exchange factor 40 OS=Homo sapiens OX=9606 GN=ARHGEF40 PE=1 SV=3	-0.949404	7.3945	-1.76736	0.127227	0.321096	-5.06286	0.654197	2	3	FALSE	TRUE	FALSE	0.895421	0.493366
Q8TEW8	PARD3B	Partitioning defective 3 homolog B OS=Homo sapiens OX=9606 GN=PARD3B PE=1 SV=2	-0.107789	6.47541	-0.18167	0.864584	0.926648	-6.18459	0.190712	2	1	TRUE	TRUE	FALSE	0.0631926	0.0330852
Q8TEX9	IPO4	Importin-4 OS=Homo sapiens OX=9606 GN=IPO4 PE=1 SV=2	1.39945	6.81868	1.70365	0.148659	0.349397	-4.94887	0.905534	1	3	FALSE	TRUE	FALSE	0.827808	0.456681
Q8WTW3	COG1	Conserved oligomeric Golgi complex subunit 1 OS=Homo sapiens OX=9606 GN=COG1 PE=1 SV=1	-2.49086	6.67404	-3.18526	0.024096	0.12702	-3.13912	0.836876	1	3	FALSE	TRUE	TRUE	1.61806	0.896128
Q8WU79	SMAP2	Stromal membrane-associated protein 2 OS=Homo sapiens OX=9606 GN=SMAP2 PE=1 SV=1	2.31633	6.42118	1.5727	0.176087	0.384799	-5.10759	1.90969	1	3	FALSE	TRUE	FALSE	0.754273	0.414766
Q8WU90	ZC3H15	Zinc finger CCCH domain-containing protein 15 OS=Homo sapiens OX=9606 GN=ZC3H15 PE=1 SV=1	1.83009	10.5289	3.42413	0.0109663	0.0816556	-2.77684	0.571373	3	3	FALSE	FALSE	TRUE	1.95994	1.08801
Q8WUA2	PPIL4	Peptidyl-prolyl cis-trans isomerase-like 4 OS=Homo sapiens OX=9606 GN=PPIL4 PE=1 SV=1	0.2279	11.5754	0.586531	0.575824	0.732524	-6.41028	0.339331	3	3	FALSE	FALSE	FALSE	0.23971	0.135178
Q8WUD4	CCDC12	Coiled-coil domain-containing protein 12 OS=Homo sapiens OX=9606 GN=CCDC12 PE=1 SV=1	0.253013	10.7278	0.489521	0.639348	0.774383	-6.46643	0.677386	3	3	FALSE	FALSE	FALSE	0.194263	0.111044
Q8WUF5	PPP1R13L	RelA-associated inhibitor OS=Homo sapiens OX=9606 GN=PPP1R13L PE=1 SV=4	-0.634572	5.4905	-1.04295	0.355256	0.570776	-5.6305	0.292145	1	2	TRUE	TRUE	FALSE	0.449459	0.243534
Q8WUH2	TGFBRAP1	Transforming growth factor-beta receptor-associated protein 1 OS=Homo sapiens OX=9606 GN=TGFBRAP1 PE=1 SV=1	0.0411223	7.12743	0.0799392	0.938509	0.96542	-6.59491	0.660388	3	3	FALSE	FALSE	FALSE	0.0275614	0.0152837
Q8WUM4	PDCD6IP	Programmed cell death 6-interacting protein OS=Homo sapiens OX=9606 GN=PDCD6IP PE=1 SV=1	5.38413	7.64377	8.74947	4.93653e-05	0.0157478	2.62581	0.771812	3	3	FALSE	FALSE	TRUE	4.30658	1.80278
Q8WUR7	C15orf40	UPF0235 protein C15orf40 OS=Homo sapiens OX=9606 GN=C15orf40 PE=1 SV=2	1.08416	9.33468	1.81652	0.111872	0.300694	-5.08735	0.794445	3	3	FALSE	FALSE	FALSE	0.951277	0.521875
Q8WUW1	BRK1	Protein BRICK1 OS=Homo sapiens OX=9606 GN=BRK1 PE=1 SV=1	0.506882	9.95941	0.956256	0.370601	0.580106	-6.11707	0.713157	3	3	FALSE	FALSE	FALSE	0.431093	0.236492
Q8WV99	ZFAND2B	AN1-type zinc finger protein 2B OS=Homo sapiens OX=9606 GN=ZFAND2B PE=1 SV=1	-0.597413	7.75362	-0.898067	0.419402	0.613706	-5.76569	0.529471	1	2	TRUE	TRUE	FALSE	0.377369	0.21204
Q8WVD3	RNF138	E3 ubiquitin-protein ligase RNF138 OS=Homo sapiens OX=9606 GN=RNF138 PE=1 SV=1	-0.517999	9.5663	-0.989169	0.367625	0.577465	-5.74602	0.249702	3	1	TRUE	FALSE	FALSE	0.434595	0.238474
Q8WVM8	SCFD1	Sec1 family domain-containing protein 1 OS=Homo sapiens OX=9606 GN=SCFD1 PE=1 SV=4	1.60549	8.96661	1.73088	0.126819	0.321096	-5.20412	1.05293	3	3	FALSE	FALSE	FALSE	0.896816	0.493366
Q8WVS4	DYNC2I1	WD repeat-containing protein 60 OS=Homo sapiens OX=9606 GN=WDR60 PE=1 SV=3	0.54853	7.70272	0.922004	0.408172	0.604189	-5.74422	0.203777	1	2	TRUE	TRUE	FALSE	0.389157	0.218828
Q8WVT3	TRAPPC12	Trafficking protein particle complex subunit 12 OS=Homo sapiens OX=9606 GN=TRAPPC12 PE=1 SV=3	2.15787	7.87309	3.02336	0.0289766	0.138222	-3.42019	0.820937	2	2	TRUE	TRUE	TRUE	1.53795	0.859423
Q8WVV9	HNRNPLL	Heterogeneous nuclear ribonucleoprotein L-like OS=Homo sapiens OX=9606 GN=HNRNPLL PE=1 SV=1	2.22003	8.25831	2.74316	0.0402605	0.164286	-3.6587	0.884611	1	3	FALSE	TRUE	TRUE	1.39512	0.7844
Q8WVX9	FAR1	Fatty acyl-CoA reductase 1 OS=Homo sapiens OX=9606 GN=FAR1 PE=1 SV=1	0.42291	8.24065	0.985924	0.356816	0.571393	-6.08866	0.486225	3	3	FALSE	FALSE	FALSE	0.447555	0.243065
Q8WVY7	UBLCP1	Ubiquitin-like domain-containing CTD phosphatase 1 OS=Homo sapiens OX=9606 GN=UBLCP1 PE=1 SV=2	0.690346	12.3116	1.94085	0.0931571	0.265906	-4.91448	0.312096	3	3	FALSE	FALSE	FALSE	1.03078	0.575273
Q8WW12	PCNP	PEST proteolytic signal-containing nuclear protein OS=Homo sapiens OX=9606 GN=PCNP PE=1 SV=2	0.806877	11.6123	2.08398	0.0753896	0.234383	-4.7116	0.398302	3	3	FALSE	FALSE	FALSE	1.12269	0.630073
Q8WWH5	TRUB1	Probable tRNA pseudouridine synthase 1 OS=Homo sapiens OX=9606 GN=TRUB1 PE=1 SV=1	-0.673212	9.92256	-1.55553	0.163504	0.367563	-5.43591	0.49354	3	3	FALSE	FALSE	FALSE	0.786472	0.434668
Q8WWK9	CKAP2	Cytoskeleton-associated protein 2 OS=Homo sapiens OX=9606 GN=CKAP2 PE=1 SV=1	-0.777967	7.7689	-1.2965	0.235658	0.446811	-5.75518	0.754508	3	3	FALSE	FALSE	FALSE	0.627719	0.349876
Q8WWM7	ATXN2L	Ataxin-2-like protein OS=Homo sapiens OX=9606 GN=ATXN2L PE=1 SV=2	2.80998	9.95173	4.59954	0.00244533	0.0412829	-1.23333	0.759695	3	3	FALSE	FALSE	TRUE	2.61166	1.38423
Q8WWV3	RTN4IP1	Reticulon-4-interacting protein 1, mitochondrial OS=Homo sapiens OX=9606 GN=RTN4IP1 PE=1 SV=2	1.28998	6.61345	2.35869	0.0560781	0.196807	-4.26343	0.685717	2	3	FALSE	TRUE	FALSE	1.25121	0.70596
Q8WWY3	PRPF31	U4/U6 small nuclear ribonucleoprotein Prp31 OS=Homo sapiens OX=9606 GN=PRPF31 PE=1 SV=2	0.90153	8.9061	1.47143	0.184386	0.395045	-5.54296	0.757291	3	3	FALSE	FALSE	FALSE	0.734272	0.403353
Q8WX92	NELFB	Negative elongation factor B OS=Homo sapiens OX=9606 GN=NELFB PE=1 SV=1	-2.81893	6.82084	-5.62127	0.00239784	0.0408703	-0.880449	0.338728	2	2	TRUE	TRUE	TRUE	2.62018	1.38859
Q8WX93	PALLD	Palladin OS=Homo sapiens OX=9606 GN=PALLD PE=1 SV=3	1.90755	7.26886	2.64224	0.0331258	0.147779	-3.90041	1.02665	3	3	FALSE	FALSE	TRUE	1.47983	0.830387
Q8WXA9	SREK1	Splicing regulatory glutamine/lysine-rich protein 1 OS=Homo sapiens OX=9606 GN=SREK1 PE=1 SV=1	0.507154	8.22641	0.708727	0.517211	0.694506	-5.92151	0.683984	1	2	TRUE	TRUE	FALSE	0.286332	0.158324
Q8WXC6	COPS9	COP9 signalosome complex subunit 9 OS=Homo sapiens OX=9606 GN=COPS9 PE=1 SV=3	0.360563	6.16743	0.814466	0.442038	0.632568	-6.2434	0.497081	3	3	FALSE	FALSE	FALSE	0.35454	0.198893
Q8WXF1	PSPC1	Paraspeckle component 1 OS=Homo sapiens OX=9606 GN=PSPC1 PE=1 SV=1	1.82616	11.2328	5.17835	0.00125837	0.0290211	-0.55305	0.271726	3	3	FALSE	FALSE	TRUE	2.90019	1.53729
Q8WXH0	SYNE2	Nesprin-2 OS=Homo sapiens OX=9606 GN=SYNE2 PE=1 SV=3	0.203915	13.2655	0.638882	0.543106	0.711766	-6.37617	0.187434	3	3	FALSE	FALSE	FALSE	0.265115	0.147663
Q8WXI9	GATAD2B	Transcriptional repressor p66-beta OS=Homo sapiens OX=9606 GN=GATAD2B PE=1 SV=1	0.0879555	8.29625	0.218675	0.833104	0.910282	-6.57178	0.352495	3	3	FALSE	FALSE	FALSE	0.0793008	0.0408239
Q8WXW3	PIBF1	Progesterone-induced-blocking factor 1 OS=Homo sapiens OX=9606 GN=PIBF1 PE=1 SV=2	1.31098	6.71141	2.18582	0.0800435	0.244388	-4.46284	0.576576	2	2	TRUE	TRUE	FALSE	1.09667	0.61192
Q8WXX5	DNAJC9	DnaJ homolog subfamily C member 9 OS=Homo sapiens OX=9606 GN=DNAJC9 PE=1 SV=1	0.764608	12.4836	2.36931	0.0494361	0.183873	-4.29915	0.193729	3	3	FALSE	FALSE	FALSE	1.30596	0.735482
Q8WY22	BRI3BP	BRI3-binding protein OS=Homo sapiens OX=9606 GN=BRI3BP PE=1 SV=1	0.258404	8.73052	0.58698	0.578467	0.732524	-6.29847	0.314782	2	3	FALSE	TRUE	FALSE	0.237721	0.135178
Q8WYA6	CTNNBL1	Beta-catenin-like protein 1 OS=Homo sapiens OX=9606 GN=CTNNBL1 PE=1 SV=1	-1.34282	10.4939	-3.27596	0.0134422	0.0906556	-2.98538	0.464359	3	3	FALSE	FALSE	TRUE	1.87153	1.04261
Q8WZ82	OVCA2	Esterase OVCA2 OS=Homo sapiens OX=9606 GN=OVCA2 PE=1 SV=1	0.311106	9.9117	0.865884	0.419592	0.613706	-6.08721	0.0939481	2	3	FALSE	TRUE	FALSE	0.377173	0.21204
Q92499	DDX1	ATP-dependent RNA helicase DDX1 OS=Homo sapiens OX=9606 GN=DDX1 PE=1 SV=2	0.925678	12.5411	3.01516	0.0193728	0.111479	-3.35827	0.119846	3	3	FALSE	FALSE	FALSE	1.71281	0.952808
Q92522	H1-10	Histone H1.10 OS=Homo sapiens OX=9606 GN=H1-10 PE=1 SV=1	1.94069	9.35281	1.93759	0.0936074	0.266037	-4.91907	1.47348	3	3	FALSE	FALSE	FALSE	1.02869	0.575057
Q92538	GBF1	Golgi-specific brefeldin A-resistance guanine nucleotide exchange factor 1 OS=Homo sapiens OX=9606 GN=GBF1 PE=1 SV=2	0.644434	10.2182	1.93673	0.0937259	0.266037	-4.92027	0.226558	3	3	FALSE	FALSE	FALSE	1.02814	0.575057
Q92547	TOPBP1	DNA topoisomerase 2-binding protein 1 OS=Homo sapiens OX=9606 GN=TOPBP1 PE=1 SV=3	0.0611658	9.05905	0.0678953	0.948059	0.969961	-6.48656	1.3656	3	2	TRUE	FALSE	FALSE	0.0231645	0.0132459
Q92551	IP6K1	Inositol hexakisphosphate kinase 1 OS=Homo sapiens OX=9606 GN=IP6K1 PE=1 SV=3	-0.00758555	8.1507	-0.0142441	0.989181	0.994125	-6.26081	0.282961	3	1	TRUE	FALSE	FALSE	0.00472404	0.00255903
Q92552	MRPS27	28S ribosomal protein S27, mitochondrial OS=Homo sapiens OX=9606 GN=MRPS27 PE=1 SV=3	0.135562	8.89257	0.291928	0.778752	0.873433	-6.55101	0.576964	3	3	FALSE	FALSE	FALSE	0.108601	0.0587705
Q92558	WASF1	Wiskott-Aldrich syndrome protein family member 1 OS=Homo sapiens OX=9606 GN=WASF1 PE=1 SV=1	1.85903	8.41116	1.58226	0.164318	0.368751	-5.30142	1.08776	3	2	TRUE	FALSE	FALSE	0.784316	0.433267
Q92572	AP3S1	AP-3 complex subunit sigma-1 OS=Homo sapiens OX=9606 GN=AP3S1 PE=1 SV=1	1.55713	7.61059	1.21144	0.279404	0.496014	-5.52042	1.63363	3	1	TRUE	FALSE	FALSE	0.553768	0.304506
Q92575	UBXN4	UBX domain-containing protein 4 OS=Homo sapiens OX=9606 GN=UBXN4 PE=1 SV=2	1.36179	7.78578	0.981055	0.359051	0.572098	-6.09336	2.18564	3	3	FALSE	FALSE	FALSE	0.444844	0.24253
Q92599	SEPTIN8	Septin-8 OS=Homo sapiens OX=9606 GN=SEPTIN8 PE=1 SV=4	-0.976187	10.7001	-2.74114	0.0286936	0.138018	-3.756	0.32668	3	3	FALSE	FALSE	FALSE	1.54222	0.860065
Q92600	CNOT9	CCR4-NOT transcription complex subunit 9 OS=Homo sapiens OX=9606 GN=CNOT9 PE=1 SV=1	-1.93365	6.60577	-2.71267	0.0527621	0.190608	-3.76722	0.676166	1	2	TRUE	TRUE	FALSE	1.27768	0.71986
Q92614	MYO18A	Unconventional myosin-XVIIIa OS=Homo sapiens OX=9606 GN=MYO18A PE=1 SV=3	-1.15034	7.56561	-1.71042	0.147363	0.346666	-4.94058	0.631841	3	1	TRUE	FALSE	FALSE	0.831611	0.460089
Q92615	LARP4B	La-related protein 4B OS=Homo sapiens OX=9606 GN=LARP4B PE=1 SV=3	0.498146	9.589	0.576109	0.589292	0.740701	-6.07545	0.978716	1	3	FALSE	TRUE	FALSE	0.22967	0.130357
Q92616		eIF-2-alpha kinase activator GCN1 OS=Homo sapiens OX=9606 GN=GCN1 PE=1 SV=6	0.33916	12.4171	1.01149	0.345256	0.562397	-6.06364	0.261997	3	3	FALSE	FALSE	FALSE	0.461859	0.249957
Q92620	DHX38	Pre-mRNA-splicing factor ATP-dependent RNA helicase PRP16 OS=Homo sapiens OX=9606 GN=DHX38 PE=1 SV=2	-2.15457	8.46838	-3.51822	0.0096518	0.0762404	-2.64581	0.871942	3	3	FALSE	FALSE	TRUE	2.01539	1.11782
Q92621	NUP205	Nuclear pore complex protein Nup205 OS=Homo sapiens OX=9606 GN=NUP205 PE=1 SV=3	-0.157837	6.43886	-0.139573	0.893532	0.939737	-6.47811	1.6555	2	3	FALSE	TRUE	FALSE	0.0488899	0.0269938
Q92665	MRPS31	28S ribosomal protein S31, mitochondrial OS=Homo sapiens OX=9606 GN=MRPS31 PE=1 SV=3	1.31455	10.1842	2.09664	0.0739902	0.233069	-4.6935	0.802502	3	3	FALSE	FALSE	FALSE	1.13083	0.632515
Q92688	ANP32B	Acidic leucine-rich nuclear phosphoprotein 32 family member B OS=Homo sapiens OX=9606 GN=ANP32B PE=1 SV=1	-0.18254	12.1233	-0.413439	0.691581	0.815766	-6.50383	0.447199	3	3	FALSE	FALSE	FALSE	0.160157	0.0884345
Q92733	PRCC	Proline-rich protein PRCC OS=Homo sapiens OX=9606 GN=PRCC PE=1 SV=1	-1.32395	8.70026	-0.975456	0.373762	0.581173	-5.759	1.74018	1	3	FALSE	TRUE	FALSE	0.427404	0.235695
Q92747	ARPC1A	Actin-related protein 2/3 complex subunit 1A OS=Homo sapiens OX=9606 GN=ARPC1A PE=2 SV=2	-0.0125329	13.8256	-0.0396839	0.969446	0.982131	-6.59761	0.140055	3	3	FALSE	FALSE	FALSE	0.0134762	0.00783063
Q92759	GTF2H4	General transcription factor IIH subunit 4 OS=Homo sapiens OX=9606 GN=GTF2H4 PE=1 SV=1	0.370523	6.91084	0.39569	0.704044	0.823617	-6.5117	1.43524	3	3	FALSE	FALSE	FALSE	0.1524	0.0842746
Q92769	HDAC2	Histone deacetylase 2 OS=Homo sapiens OX=9606 GN=HDAC2 PE=1 SV=2	-3.36112	8.95291	-5.41057	0.00547678	0.0589439	-1.52724	0.357358	2	1	TRUE	TRUE	TRUE	2.26147	1.22956
Q92793	CREBBP	CREB-binding protein OS=Homo sapiens OX=9606 GN=CREBBP PE=1 SV=3	-3.04925	8.20228	-3.28476	0.0165454	0.101033	-3.02105	1.05528	2	3	FALSE	TRUE	TRUE	1.78132	0.995539
Q92796	DLG3	Disks large homolog 3 OS=Homo sapiens OX=9606 GN=DLG3 PE=1 SV=2	-1.65616	9.12679	-2.72991	0.0291641	0.138222	-3.77238	0.821489	3	3	FALSE	FALSE	TRUE	1.53515	0.859423
Q92797	SYMPK	Symplekin OS=Homo sapiens OX=9606 GN=SYMPK PE=1 SV=2	1.27446	6.9462	1.37699	0.239823	0.451833	-5.28147	1.18188	1	2	TRUE	TRUE	FALSE	0.620109	0.345022
Q92804	TAF15	TATA-binding protein-associated factor 2N OS=Homo sapiens OX=9606 GN=TAF15 PE=1 SV=1	1.7665	8.41111	2.70669	0.0301624	0.140698	-3.80626	0.787455	3	3	FALSE	FALSE	TRUE	1.52053	0.851713
Q92820	GGH	Gamma-glutamyl hydrolase OS=Homo sapiens OX=9606 GN=GGH PE=1 SV=2	-0.283123	12.4866	-0.815483	0.441493	0.632138	-6.24255	0.289412	3	3	FALSE	FALSE	FALSE	0.355076	0.199188
Q92841	DDX17	Probable ATP-dependent RNA helicase DDX17 OS=Homo sapiens OX=9606 GN=DDX17 PE=1 SV=2	1.36103	11.8868	3.82865	0.0063923	0.0626545	-2.22213	0.324437	3	3	FALSE	FALSE	TRUE	2.19434	1.20305
Q92878	RAD50	DNA repair protein RAD50 OS=Homo sapiens OX=9606 GN=RAD50 PE=1 SV=1	1.44865	11.8073	3.7334	0.00724278	0.0654152	-2.35066	0.396919	3	3	FALSE	FALSE	TRUE	2.14009	1.18432
Q92879	CELF1	CUGBP Elav-like family member 1 OS=Homo sapiens OX=9606 GN=CELF1 PE=1 SV=2	2.40205	10.4948	4.18774	0.00842792	0.0712901	-2.08505	0.407388	1	3	FALSE	TRUE	TRUE	2.07428	1.14697
Q92888	ARHGEF1	Rho guanine nucleotide exchange factor 1 OS=Homo sapiens OX=9606 GN=ARHGEF1 PE=1 SV=2	-1.62769	9.48963	-2.17962	0.0717694	0.228865	-4.50857	0.958946	3	2	TRUE	FALSE	FALSE	1.14406	0.640421
Q92889	ERCC4	DNA repair endonuclease XPF OS=Homo sapiens OX=9606 GN=ERCC4 PE=1 SV=3	-0.409445	8.01757	-0.798379	0.454867	0.642358	-6.14446	0.606158	3	2	TRUE	FALSE	FALSE	0.342115	0.192223
Q92890	UFD1	Ubiquitin recognition factor in ER-associated degradation protein 1 OS=Homo sapiens OX=9606 GN=UFD1 PE=1 SV=3	0.37673	10.2907	0.658008	0.534777	0.705479	-6.25122	0.734034	3	2	TRUE	FALSE	FALSE	0.271828	0.151516
Q92900	UPF1	Regulator of nonsense transcripts 1 OS=Homo sapiens OX=9606 GN=UPF1 PE=1 SV=2	0.919871	12.0558	2.8341	0.025091	0.129104	-3.62058	0.22375	3	3	FALSE	FALSE	FALSE	1.60048	0.889062
Q92905	COPS5	COP9 signalosome complex subunit 5 OS=Homo sapiens OX=9606 GN=COPS5 PE=1 SV=4	0.80195	11.5076	1.41916	0.19855	0.410275	-5.60792	0.707213	3	3	FALSE	FALSE	FALSE	0.70213	0.386925
Q92917	GPKOW	G-patch domain and KOW motifs-containing protein OS=Homo sapiens OX=9606 GN=GPKOW PE=1 SV=2	0.633186	12.5922	1.56441	0.161432	0.364491	-5.42444	0.426555	3	3	FALSE	FALSE	FALSE	0.792011	0.438313
Q92922	SMARCC1	SWI/SNF complex subunit SMARCC1 OS=Homo sapiens OX=9606 GN=SMARCC1 PE=1 SV=3	0.9708	11.4724	2.94537	0.0213943	0.119873	-3.45911	0.21053	3	3	FALSE	FALSE	FALSE	1.6697	0.921278
Q92945	KHSRP	Far upstream element-binding protein 2 OS=Homo sapiens OX=9606 GN=KHSRP PE=1 SV=4	0.0637736	13.3909	0.139567	0.892909	0.939464	-6.58759	0.5045	3	3	FALSE	FALSE	FALSE	0.0491929	0.02712
Q92947	GCDH	Glutaryl-CoA dehydrogenase, mitochondrial OS=Homo sapiens OX=9606 GN=GCDH PE=1 SV=1	1.43491	8.52826	1.31925	0.243795	0.454345	-5.40216	1.3347	1	3	FALSE	TRUE	FALSE	0.612976	0.342614
Q92974	ARHGEF2	Rho guanine nucleotide exchange factor 2 OS=Homo sapiens OX=9606 GN=ARHGEF2 PE=1 SV=4	-0.0617199	7.87708	-0.0931239	0.929391	0.962832	-6.39523	0.587934	2	2	TRUE	TRUE	FALSE	0.0318016	0.0164493
Q92989	CLP1	Polyribonucleotide 5'-hydroxyl-kinase Clp1 OS=Homo sapiens OX=9606 GN=CLP1 PE=1 SV=1	1.90539	6.29532	3.27272	0.0302187	0.140698	-3.19403	0.033579	2	1	TRUE	TRUE	TRUE	1.51972	0.851713
Q93008	USP9X	Probable ubiquitin carboxyl-terminal hydrolase FAF-X OS=Homo sapiens OX=9606 GN=USP9X PE=1 SV=3	0.572573	8.99211	0.703984	0.512605	0.691796	-5.9883	0.891586	1	3	FALSE	TRUE	FALSE	0.290217	0.160022
Q93009	USP7	Ubiquitin carboxyl-terminal hydrolase 7 OS=Homo sapiens OX=9606 GN=USP7 PE=1 SV=2	0.770462	11.706	2.27935	0.0564601	0.197343	-4.42999	0.271253	3	3	FALSE	FALSE	FALSE	1.24826	0.704778
Q93034	CUL5	Cullin-5 OS=Homo sapiens OX=9606 GN=CUL5 PE=1 SV=4	1.15971	9.46758	1.51175	0.17409	0.382051	-5.49201	1.10796	3	3	FALSE	FALSE	FALSE	0.759227	0.417879
Q93074			-1.28562	6.97416	-1.17003	0.294285	0.513954	-5.69674	1.17383	2	2	TRUE	TRUE	FALSE	0.531232	0.289075
Q93096	PTP4A1	Protein tyrosine phosphatase type IVA 1 OS=Homo sapiens OX=9606 GN=PTP4A1 PE=1 SV=2	1.34578	8.82104	1.23051	0.258008	0.472798	-5.83107	1.51125	3	3	FALSE	FALSE	FALSE	0.588367	0.325324
Q969E8	TSR2	Pre-rRNA-processing protein TSR2 homolog OS=Homo sapiens OX=9606 GN=TSR2 PE=1 SV=1	0.662778	9.06355	1.63041	0.146768	0.346666	-5.33825	0.454993	3	3	FALSE	FALSE	FALSE	0.833368	0.460089
Q969G3	SMARCE1	SWI/SNF-related matrix-associated actin-dependent regulator of chromatin subfamily E member 1 OS=Homo sapiens OX=9606 GN=SMARCE1 PE=1 SV=2	1.61333	8.0026	2.90801	0.026823	0.133495	-3.51682	0.649707	2	3	FALSE	TRUE	TRUE	1.57149	0.874536
Q969H8	MYDGF	Myeloid-derived growth factor OS=Homo sapiens OX=9606 GN=MYDGF PE=1 SV=1	1.50488	7.68198	3.31863	0.0158584	0.099908	-2.9774	0.464434	2	3	FALSE	TRUE	TRUE	1.79974	1.0004
Q969J3	BORCS5	BLOC-1-related complex subunit 5 OS=Homo sapiens OX=9606 GN=BORCS5 PE=1 SV=1	0.86608	6.64022	1.37469	0.218016	0.428626	-5.55583	0.828984	3	2	TRUE	FALSE	FALSE	0.661511	0.367921
Q969N2	PIGT	GPI transamidase component PIG-T OS=Homo sapiens OX=9606 GN=PIGT PE=1 SV=1	-0.210182	6.43972	-0.324187	0.761871	0.861986	-6.14218	0.469615	2	1	TRUE	TRUE	FALSE	0.118118	0.0644998
Q969S2	NEIL2	Endonuclease 8-like 2 OS=Homo sapiens OX=9606 GN=NEIL2 PE=1 SV=3	-2.30379	6.57718	-3.90324	0.0111783	0.0818509	-2.4327	0.648633	2	2	TRUE	TRUE	TRUE	1.95162	1.08698
Q969S3	ZNF622	Zinc finger protein 622 OS=Homo sapiens OX=9606 GN=ZNF622 PE=1 SV=1	1.3213	6.21606	1.51535	0.189613	0.399654	-5.30347	1.122	2	2	TRUE	TRUE	FALSE	0.722132	0.398316
Q969V3	NCLN	Nicalin OS=Homo sapiens OX=9606 GN=NCLN PE=1 SV=2	-0.586864	10.4239	-1.47439	0.183612	0.395045	-5.53924	0.401981	3	3	FALSE	FALSE	FALSE	0.7361	0.403353
Q969X5	ERGIC1	Endoplasmic reticulum-Golgi intermediate compartment protein 1 OS=Homo sapiens OX=9606 GN=ERGIC1 PE=1 SV=1	0.112891	5.79963	0.181377	0.863135	0.925728	-6.24199	0.525746	1	3	FALSE	TRUE	FALSE	0.0639213	0.0335167
Q969Z0	TBRG4	FAST kinase domain-containing protein 4 OS=Homo sapiens OX=9606 GN=TBRG4 PE=1 SV=1	-0.67253	10.2282	-1.54858	0.165144	0.369641	-5.44486	0.51156	3	3	FALSE	FALSE	FALSE	0.782138	0.43222
Q96A26	FAM162A	Protein FAM162A OS=Homo sapiens OX=9606 GN=FAM162A PE=1 SV=2	-0.634609	8.86587	-1.03522	0.334791	0.553273	-6.04	0.748362	3	3	FALSE	FALSE	FALSE	0.475226	0.257061
Q96A33	CCDC47	Coiled-coil domain-containing protein 47 OS=Homo sapiens OX=9606 GN=CCDC47 PE=1 SV=1	-0.429484	11.9735	-1.30806	0.23192	0.442225	-5.74164	0.227303	3	3	FALSE	FALSE	FALSE	0.634662	0.354356
Q96A35	MRPL24	39S ribosomal protein L24, mitochondrial OS=Homo sapiens OX=9606 GN=MRPL24 PE=1 SV=1	1.11085	8.15753	1.83256	0.116215	0.305997	-4.97689	0.809919	2	3	FALSE	TRUE	FALSE	0.934738	0.514283
Q96A65	EXOC4	Exocyst complex component 4 OS=Homo sapiens OX=9606 GN=EXOC4 PE=1 SV=1	-0.871524	12.7687	-2.85751	0.0242606	0.127579	-3.58653	0.125113	3	3	FALSE	FALSE	FALSE	1.6151	0.894222
Q96AC1	FERMT2	Fermitin family homolog 2 OS=Homo sapiens OX=9606 GN=FERMT2 PE=1 SV=1	0.399195	14.0948	1.06341	0.322685	0.54123	-6.0114	0.375462	3	3	FALSE	FALSE	FALSE	0.491222	0.266618
Q96AE4	FUBP1	Far upstream element-binding protein 1 OS=Homo sapiens OX=9606 GN=FUBP1 PE=1 SV=3	1.30959	12.6947	3.41834	0.0110532	0.0817857	-2.78493	0.379662	3	3	FALSE	FALSE	TRUE	1.95651	1.08732
Q96AG4	LRRC59	Leucine-rich repeat-containing protein 59 OS=Homo sapiens OX=9606 GN=LRRC59 PE=1 SV=1	0.0471013	12.8687	0.140767	0.891995	0.938923	-6.5874	0.259808	3	3	FALSE	FALSE	FALSE	0.0496376	0.0273698
Q96AY3	FKBP10	Peptidyl-prolyl cis-trans isomerase FKBP10 OS=Homo sapiens OX=9606 GN=FKBP10 PE=1 SV=1	-2.39713	8.47737	-3.37252	0.0275092	0.135345	-3.09806	0.670355	1	2	TRUE	TRUE	TRUE	1.56052	0.868557
Q96B26	EXOSC8	Exosome complex component RRP43 OS=Homo sapiens OX=9606 GN=EXOSC8 PE=1 SV=1	0.781903	7.7568	1.54572	0.182329	0.393565	-5.26692	0.369023	2	2	TRUE	TRUE	FALSE	0.739145	0.404984
Q96BJ3	AIDA	Axin interactor, dorsalization-associated protein OS=Homo sapiens OX=9606 GN=AIDA PE=1 SV=1	-2.44502	11.7823	-7.98344	8.92931e-05	0.0157478	2.06909	0.118469	3	3	FALSE	FALSE	TRUE	4.04918	1.80278
Q96BP3	PPWD1	Peptidylprolyl isomerase domain and WD repeat-containing protein 1 OS=Homo sapiens OX=9606 GN=PPWD1 PE=1 SV=1	-0.45963	11.6889	-1.01668	0.342947	0.560298	-6.05851	0.558191	3	3	FALSE	FALSE	FALSE	0.464773	0.251581
Q96BW9	TAMM41	Phosphatidate cytidylyltransferase, mitochondrial OS=Homo sapiens OX=9606 GN=TAMM41 PE=1 SV=2	0.408742	8.69034	0.808453	0.449471	0.638605	-6.13615	0.548774	2	3	FALSE	TRUE	FALSE	0.347298	0.194767
Q96BX8	MOB3A	MOB kinase activator 3A OS=Homo sapiens OX=9606 GN=MOB3A PE=1 SV=1	3.77963	9.57029	5.83456	0.00203055	0.0388511	-0.725996	0.580875	1	3	FALSE	TRUE	TRUE	2.69239	1.4106
Q96BZ8		Leukocyte receptor cluster member 1 OS=Homo sapiens OX=9606 GN=LENG1 PE=1 SV=1	-0.30536	6.98643	-0.485557	0.647637	0.781704	-6.12792	0.540127	3	1	TRUE	FALSE	FALSE	0.188668	0.106958
Q96C19	EFHD2	EF-hand domain-containing protein D2 OS=Homo sapiens OX=9606 GN=EFHD2 PE=1 SV=1	-0.255679	8.51029	-0.367414	0.7241	0.835351	-6.52354	0.834161	3	3	FALSE	FALSE	FALSE	0.140201	0.0781309
Q96C36	PYCR2	Pyrroline-5-carboxylate reductase 2 OS=Homo sapiens OX=9606 GN=PYCR2 PE=1 SV=1	1.31494	11.3105	3.68448	0.00772679	0.0678853	-2.4172	0.317896	3	3	FALSE	FALSE	TRUE	2.112	1.16822
Q96C57	CUSTOS	Protein CUSTOS OS=Homo sapiens OX=9606 GN=CUSTOS PE=1 SV=2	-0.816632	8.76333	-1.32184	0.242993	0.45374	-5.39926	0.515359	3	1	TRUE	FALSE	FALSE	0.614406	0.343193
Q96C90	PPP1R14B	Protein phosphatase 1 regulatory subunit 14B OS=Homo sapiens OX=9606 GN=PPP1R14B PE=1 SV=3	-3.60634	7.11657	-4.11015	0.00909193	0.0741124	-2.16018	0.999948	1	3	FALSE	TRUE	TRUE	2.04134	1.13011
Q96CN7	ISOC1	Isochorismatase domain-containing protein 1 OS=Homo sapiens OX=9606 GN=ISOC1 PE=1 SV=3	0.405392	9.99252	0.830458	0.437845	0.629367	-6.11771	0.344039	2	3	FALSE	TRUE	FALSE	0.358679	0.201096
Q96CP2	FLYWCH2	FLYWCH family member 2 OS=Homo sapiens OX=9606 GN=FLYWCH2 PE=1 SV=1	-0.648424	10.5922	-1.95152	0.0917016	0.264654	-4.89949	0.243373	3	3	FALSE	FALSE	FALSE	1.03762	0.577322
Q96CS3	FAF2	FAS-associated factor 2 OS=Homo sapiens OX=9606 GN=FAF2 PE=1 SV=2	1.38766	9.42392	3.6449	0.0106341	0.0813814	-2.56566	0.21082	3	2	TRUE	FALSE	TRUE	1.9733	1.08947
Q96CT7	CCDC124	Coiled-coil domain-containing protein 124 OS=Homo sapiens OX=9606 GN=CCDC124 PE=1 SV=1	-1.38262	11.8892	-2.30792	0.0541258	0.192837	-4.3885	0.822171	3	3	FALSE	FALSE	FALSE	1.2666	0.714809
Q96CW1	AP2M1	AP-2 complex subunit mu OS=Homo sapiens OX=9606 GN=AP2M1 PE=1 SV=2	-1.37261	12.9157	-3.858	0.00615265	0.0621391	-2.1828	0.325014	3	3	FALSE	FALSE	TRUE	2.21094	1.20664
Q96CW5	TUBGCP3	Gamma-tubulin complex component 3 OS=Homo sapiens OX=9606 GN=TUBGCP3 PE=1 SV=2	-0.475761	7.92286	-0.93231	0.393615	0.594255	-5.79902	0.190278	1	3	FALSE	TRUE	FALSE	0.404928	0.226027
Q96CX2	KCTD12	BTB/POZ domain-containing protein KCTD12 OS=Homo sapiens OX=9606 GN=KCTD12 PE=1 SV=1	0.482311	11.5583	1.40098	0.203702	0.413943	-5.63023	0.288927	3	3	FALSE	FALSE	FALSE	0.691005	0.383059
Q96D46	NMD3	60S ribosomal export protein NMD3 OS=Homo sapiens OX=9606 GN=NMD3 PE=1 SV=1	0.905605	9.44842	0.654743	0.541309	0.710243	-6.02359	1.77831	1	3	FALSE	TRUE	FALSE	0.266555	0.148593
Q96D71	REPS1	RalBP1-associated Eps domain-containing protein 1 OS=Homo sapiens OX=9606 GN=REPS1 PE=1 SV=3	1.33554	8.85594	2.02795	0.0885693	0.258276	-4.7149	0.860063	2	3	FALSE	TRUE	FALSE	1.05272	0.587916
Q96DI7	SNRNP40	U5 small nuclear ribonucleoprotein 40 kDa protein OS=Homo sapiens OX=9606 GN=SNRNP40 PE=1 SV=1	0.815286	11.3988	2.60658	0.0348942	0.150431	-3.95254	0.173329	3	3	FALSE	FALSE	FALSE	1.45725	0.822661
Q96DV4	MRPL38	39S ribosomal protein L38, mitochondrial OS=Homo sapiens OX=9606 GN=MRPL38 PE=1 SV=2	1.52314	9.79306	3.37574	0.0147697	0.0951373	-2.90417	0.459112	2	3	FALSE	TRUE	TRUE	1.83063	1.02165
Q96E11	MRRF	Ribosome-recycling factor, mitochondrial OS=Homo sapiens OX=9606 GN=MRRF PE=1 SV=1	-0.908192	9.65655	-2.75917	0.0279546	0.136239	-3.7297	0.233732	3	3	FALSE	FALSE	FALSE	1.55355	0.865698
Q96EA4	SPDL1	Protein Spindly OS=Homo sapiens OX=9606 GN=SPDL1 PE=1 SV=2	1.47327	8.05572	1.62924	0.147017	0.346666	-5.33979	1.24247	3	3	FALSE	FALSE	FALSE	0.832633	0.460089
Q96EE3	SEH1L	Nucleoporin SEH1 OS=Homo sapiens OX=9606 GN=SEH1L PE=1 SV=3	-1.23773	7.14199	-2.30481	0.0543745	0.193456	-4.39301	0.690084	3	3	FALSE	FALSE	FALSE	1.2646	0.713417
Q96EH3	MALSU1	Mitochondrial assembly of ribosomal large subunit protein 1 OS=Homo sapiens OX=9606 GN=MALSU1 PE=1 SV=1	2.07287	8.35768	2.89527	0.0272746	0.134775	-3.53388	1.02508	2	3	FALSE	TRUE	TRUE	1.56424	0.870391
Q96EI5	TCEAL4	Transcription elongation factor A protein-like 4 OS=Homo sapiens OX=9606 GN=TCEAL4 PE=1 SV=2	0.253899	10.8867	0.358655	0.730362	0.839201	-6.52704	0.884008	3	3	FALSE	FALSE	FALSE	0.136462	0.0761338
Q96EK5	KIFBP	KIF-binding protein OS=Homo sapiens OX=9606 GN=KIFBP PE=1 SV=1	0.186559	14.1941	0.580641	0.579576	0.733485	-6.41395	0.189497	3	3	FALSE	FALSE	FALSE	0.23689	0.134609
Q96EK6	GNPNAT1	Glucosamine 6-phosphate N-acetyltransferase OS=Homo sapiens OX=9606 GN=GNPNAT1 PE=1 SV=1	1.41353	11.1586	3.26875	0.0135771	0.09109	-2.9956	0.514151	3	3	FALSE	FALSE	TRUE	1.86719	1.04053
Q96EK7	FAM120B	Constitutive coactivator of peroxisome proliferator-activated receptor gamma OS=Homo sapiens OX=9606 GN=FAM120B PE=1 SV=1	0.350566	5.82067	0.556148	0.607444	0.753388	-6.02611	0.398144	1	2	TRUE	TRUE	FALSE	0.216493	0.122982
Q96EP5	DAZAP1	DAZ-associated protein 1 OS=Homo sapiens OX=9606 GN=DAZAP1 PE=1 SV=1	-0.466985	9.72867	-1.55834	0.162845	0.36672	-5.43228	0.0933781	3	3	FALSE	FALSE	FALSE	0.788226	0.435665
Q96ER3	SAAL1	Protein SAAL1 OS=Homo sapiens OX=9606 GN=SAAL1 PE=1 SV=2	0.121432	7.91359	0.158629	0.880117	0.933994	-6.24643	0.807523	1	3	FALSE	TRUE	FALSE	0.0554597	0.0296558
Q96ER9	CCDC51	Mitochondrial potassium channel OS=Homo sapiens OX=9606 GN=CCDC51 PE=1 SV=2	2.28525	6.8843	3.61744	0.0150296	0.0963315	-2.66258	0.546371	3	1	TRUE	FALSE	TRUE	1.82305	1.01623
Q96ES7	SGF29	SAGA-associated factor 29 OS=Homo sapiens OX=9606 GN=SGF29 PE=1 SV=1	1.57495	8.73801	2.28633	0.0619402	0.208815	-4.36258	0.74585	3	2	TRUE	FALSE	FALSE	1.20803	0.680238
Q96EV8	DTNBP1	Dysbindin OS=Homo sapiens OX=9606 GN=DTNBP1 PE=1 SV=1	-1.31802	8.3355	-2.42619	0.0511305	0.187333	-4.17094	0.638373	3	2	TRUE	FALSE	FALSE	1.29132	0.727385
Q96EX3	DYNC2I2	WD repeat-containing protein 34 OS=Homo sapiens OX=9606 GN=WDR34 PE=1 SV=2	0.243431	6.88159	0.25016	0.812333	0.897842	-6.36404	1.05	2	2	TRUE	TRUE	FALSE	0.090266	0.0468003
Q96EY1	DNAJA3	DnaJ homolog subfamily A member 3, mitochondrial OS=Homo sapiens OX=9606 GN=DNAJA3 PE=1 SV=2	-0.229113	8.63431	-0.492905	0.639473	0.774383	-6.35359	0.288735	2	3	FALSE	TRUE	FALSE	0.194178	0.111044
Q96EY4	TMA16	Translation machinery-associated protein 16 OS=Homo sapiens OX=9606 GN=TMA16 PE=1 SV=2	2.81999	8.29733	6.64143	0.000545652	0.0210361	0.424992	0.305839	3	2	TRUE	FALSE	TRUE	3.26308	1.67703
Q96EY5	MVB12A	Multivesicular body subunit 12A OS=Homo sapiens OX=9606 GN=MVB12A PE=1 SV=1	1.33633	9.35187	2.30254	0.0545577	0.193841	-4.39632	0.727496	3	3	FALSE	FALSE	FALSE	1.26314	0.712554
Q96EY7	PTCD3	Pentatricopeptide repeat domain-containing protein 3, mitochondrial OS=Homo sapiens OX=9606 GN=PTCD3 PE=1 SV=3	3.92004	8.85107	5.97446	0.00182541	0.0366251	-0.629248	0.598304	1	3	FALSE	TRUE	TRUE	2.73864	1.43622
Q96EY8	MMAB	Corrinoid adenosyltransferase OS=Homo sapiens OX=9606 GN=MMAB PE=1 SV=1	0.00674905	12.1827	0.017065	0.986858	0.994062	-6.59833	0.397728	3	3	FALSE	FALSE	FALSE	0.00574531	0.00258648
Q96F07	CYFIP2	Cytoplasmic FMR1-interacting protein 2 OS=Homo sapiens OX=9606 GN=CYFIP2 PE=1 SV=2	-0.34923	10.3134	-0.47117	0.651763	0.78485	-6.47599	0.85536	3	3	FALSE	FALSE	FALSE	0.185911	0.105213
Q96F24	NRBF2	Nuclear receptor-binding factor 2 OS=Homo sapiens OX=9606 GN=NRBF2 PE=1 SV=1	2.13372	7.08314	3.48893	0.0128465	0.0885302	-2.76046	0.492794	3	2	TRUE	FALSE	TRUE	1.89121	1.05291
Q96F85	CNRIP1	CB1 cannabinoid receptor-interacting protein 1 OS=Homo sapiens OX=9606 GN=CNRIP1 PE=1 SV=1	1.81817	10.2736	2.89892	0.0271443	0.134575	-3.52899	0.513009	3	2	TRUE	FALSE	TRUE	1.56632	0.871035
Q96F86	EDC3	Enhancer of mRNA-decapping protein 3 OS=Homo sapiens OX=9606 GN=EDC3 PE=1 SV=1	2.31438	7.46853	2.76574	0.0391902	0.160935	-3.63146	0.931762	1	3	FALSE	TRUE	TRUE	1.40682	0.793349
Q96FK6	WDR89	WD repeat-containing protein 89 OS=Homo sapiens OX=9606 GN=WDR89 PE=2 SV=1	1.35312	6.49306	2.86296	0.0349278	0.150431	-3.61374	0.282106	2	2	TRUE	TRUE	TRUE	1.45683	0.822661
Q96FZ2	HMCES	Abasic site processing protein HMCES OS=Homo sapiens OX=9606 GN=HMCES PE=1 SV=1	0.358008	8.21298	0.553156	0.597266	0.745634	-6.43065	0.936956	3	3	FALSE	FALSE	FALSE	0.223832	0.127475
Q96G61	NUDT11	Diphosphoinositol polyphosphate phosphohydrolase 3-beta OS=Homo sapiens OX=9606 GN=NUDT11 PE=1 SV=1	-0.471198	9.68546	-1.22635	0.265688	0.481636	-5.72636	0.182168	3	2	TRUE	FALSE	FALSE	0.575627	0.317281
Q96GA3	LTV1	Protein LTV1 homolog OS=Homo sapiens OX=9606 GN=LTV1 PE=1 SV=1	-1.88752	9.00333	-2.71287	0.0527507	0.190608	-3.76699	0.626427	1	2	TRUE	TRUE	FALSE	1.27777	0.71986
Q96GC5	MRPL48	39S ribosomal protein L48, mitochondrial OS=Homo sapiens OX=9606 GN=MRPL48 PE=1 SV=2	3.41822	7.70993	2.57275	0.0494577	0.183873	-3.86628	1.69786	1	3	FALSE	TRUE	TRUE	1.30577	0.735482
Q96GM8	TOE1	Target of EGR1 protein 1 OS=Homo sapiens OX=9606 GN=TOE1 PE=1 SV=1	1.10733	7.57067	1.4263	0.203326	0.413911	-5.49412	0.775813	2	3	FALSE	TRUE	FALSE	0.691806	0.383093
Q96GQ7	DDX27	Probable ATP-dependent RNA helicase DDX27 OS=Homo sapiens OX=9606 GN=DDX27 PE=1 SV=2	0.520099	7.29875	1.01039	0.345748	0.562397	-6.06473	0.650837	3	3	FALSE	FALSE	FALSE	0.46124	0.249957
Q96GW9	MARS2	Methionine--tRNA ligase, mitochondrial OS=Homo sapiens OX=9606 GN=MARS2 PE=1 SV=2	-2.4798	5.69349	-4.3867	0.00696596	0.0654152	-1.89726	0.384841	1	3	FALSE	TRUE	TRUE	2.15702	1.18432
Q96H20	SNF8	Vacuolar-sorting protein SNF8 OS=Homo sapiens OX=9606 GN=SNF8 PE=1 SV=1	1.64124	10.9894	4.38958	0.00314907	0.0459551	-1.49332	0.37538	3	3	FALSE	FALSE	TRUE	2.50182	1.33767
Q96HC4	PDLIM5	PDZ and LIM domain protein 5 OS=Homo sapiens OX=9606 GN=PDLIM5 PE=1 SV=5	2.04323	9.83874	4.36571	0.00324226	0.0468863	-1.52332	0.462047	3	3	FALSE	FALSE	TRUE	2.48915	1.32895
Q96HP4	OXNAD1	Oxidoreductase NAD-binding domain-containing protein 1 OS=Homo sapiens OX=9606 GN=OXNAD1 PE=1 SV=1	-1.83727	8.22744	-5.02552	0.00149279	0.0332404	-0.727508	0.331531	3	3	FALSE	FALSE	TRUE	2.826	1.47833
Q96HS1	PGAM5	Serine/threonine-protein phosphatase PGAM5, mitochondrial OS=Homo sapiens OX=9606 GN=PGAM5 PE=1 SV=2	0.717317	10.6018	1.5779	0.165305	0.369683	-5.30692	0.387709	2	3	FALSE	TRUE	FALSE	0.781713	0.432171
Q96HY6	DDRGK1	DDRGK domain-containing protein 1 OS=Homo sapiens OX=9606 GN=DDRGK1 PE=1 SV=2	1.90111	7.58169	3.99064	0.00708833	0.0654152	-2.14778	0.4209	3	2	TRUE	FALSE	TRUE	2.14946	1.18432
Q96I24	FUBP3	Far upstream element-binding protein 3 OS=Homo sapiens OX=9606 GN=FUBP3 PE=1 SV=2	1.03412	10.7622	2.07397	0.0765146	0.236975	-4.7259	0.595428	3	3	FALSE	FALSE	FALSE	1.11626	0.625297
Q96I25	RBM17	Splicing factor 45 OS=Homo sapiens OX=9606 GN=RBM17 PE=1 SV=1	-1.36174	7.36876	-1.32293	0.233705	0.444408	-5.61654	0.974056	2	3	FALSE	TRUE	FALSE	0.631331	0.352218
Q96I51		RCC1-like G exchanging factor-like protein OS=Homo sapiens OX=9606 GN=RCC1L PE=1 SV=2	0.234206	7.27799	0.540459	0.605539	0.751613	-6.43811	0.497039	3	3	FALSE	FALSE	FALSE	0.217858	0.124006
Q96I99	SUCLG2	Succinate--CoA ligase [GDP-forming] subunit beta, mitochondrial OS=Homo sapiens OX=9606 GN=SUCLG2 PE=1 SV=2	0.536115	7.77468	0.759621	0.481454	0.665024	-5.94594	0.697017	1	3	FALSE	TRUE	FALSE	0.317445	0.177162
Q96II8	LRCH3	DISP complex protein LRCH3 OS=Homo sapiens OX=9606 GN=LRCH3 PE=1 SV=2	-0.210834	8.51861	-0.279424	0.791015	0.881826	-6.21618	0.787741	1	3	FALSE	TRUE	FALSE	0.101815	0.054617
Q96IJ6	GMPPA	Mannose-1-phosphate guanyltransferase alpha OS=Homo sapiens OX=9606 GN=GMPPA PE=1 SV=1	0.0341929	7.50694	0.0256084	0.980394	0.98843	-6.48881	1.65796	3	2	TRUE	FALSE	FALSE	0.00859924	0.00505396
Q96IV0	NGLY1	Peptide-N(4)-(N-acetyl-beta-glucosaminyl)asparagine amidase OS=Homo sapiens OX=9606 GN=NGLY1 PE=1 SV=1	0.422817	5.39928	0.779379	0.470723	0.655832	-5.93028	0.316755	1	3	FALSE	TRUE	FALSE	0.327234	0.183207
Q96IZ0	PAWR	PRKC apoptosis WT1 regulator protein OS=Homo sapiens OX=9606 GN=PAWR PE=1 SV=1	0.0303112	8.84902	0.0282031	0.978408	0.987585	-6.48873	1.25304	3	2	TRUE	FALSE	FALSE	0.00947985	0.00542573
Q96J02	ITCH	E3 ubiquitin-protein ligase Itchy homolog OS=Homo sapiens OX=9606 GN=ITCH PE=1 SV=2	0.58979	9.61697	1.12999	0.301319	0.520607	-5.83095	0.6311	2	3	FALSE	TRUE	FALSE	0.520973	0.28349
Q96JB2	COG3	Conserved oligomeric Golgi complex subunit 3 OS=Homo sapiens OX=9606 GN=COG3 PE=1 SV=3	0.843217	7.37925	2.28165	0.0562686	0.197207	-4.42666	0.360005	3	3	FALSE	FALSE	FALSE	1.24973	0.705077
Q96JB5	CDK5RAP3	CDK5 regulatory subunit-associated protein 3 OS=Homo sapiens OX=9606 GN=CDK5RAP3 PE=1 SV=2	-0.117962	10.3987	-0.169403	0.870242	0.929854	-6.58244	0.946639	3	3	FALSE	FALSE	FALSE	0.06036	0.0315853
Q96JJ3	ELMO2	Engulfment and cell motility protein 2 OS=Homo sapiens OX=9606 GN=ELMO2 PE=1 SV=2	-1.22548	10.9673	-2.47148	0.0425311	0.169271	-4.15004	0.601378	3	3	FALSE	FALSE	TRUE	1.37129	0.771416
Q96JP5	ZFP91	E3 ubiquitin-protein ligase ZFP91 OS=Homo sapiens OX=9606 GN=ZFP91 PE=1 SV=1	-0.707787	5.76638	-1.10829	0.317762	0.536808	-5.76149	0.738069	2	2	TRUE	TRUE	FALSE	0.497898	0.270181
Q96KC8	DNAJC1	DnaJ homolog subfamily C member 1 OS=Homo sapiens OX=9606 GN=DNAJC1 PE=1 SV=1	1.08355	8.74248	2.52493	0.0393222	0.161221	-4.07193	0.486719	3	3	FALSE	FALSE	TRUE	1.40536	0.792579
Q96KP1	EXOC2	Exocyst complex component 2 OS=Homo sapiens OX=9606 GN=EXOC2 PE=1 SV=1	-0.463642	12.4083	-0.953358	0.371969	0.580468	-6.11981	0.619736	3	3	FALSE	FALSE	FALSE	0.429493	0.236222
Q96KR1	ZFR	Zinc finger RNA-binding protein OS=Homo sapiens OX=9606 GN=ZFR PE=1 SV=2	2.13287	8.1684	3.42762	0.0184247	0.107672	-2.86783	0.525406	1	3	FALSE	TRUE	TRUE	1.7346	0.967897
Q96L92	SNX27	Sorting nexin-27 OS=Homo sapiens OX=9606 GN=SNX27 PE=1 SV=2	-0.320116	10.8234	-0.415871	0.691867	0.815766	-6.3921	1.04513	3	2	TRUE	FALSE	FALSE	0.159978	0.0884345
Q96L93	KIF16B	Kinesin-like protein KIF16B OS=Homo sapiens OX=9606 GN=KIF16B PE=1 SV=2	-0.665549	7.29705	-1.0383	0.338872	0.557519	-5.92531	0.697115	3	2	TRUE	FALSE	FALSE	0.469965	0.25374
Q96LB3	IFT74	Intraflagellar transport protein 74 homolog OS=Homo sapiens OX=9606 GN=IFT74 PE=1 SV=1	0.13514	8.80695	0.217642	0.838248	0.913035	-6.17608	0.356008	1	2	TRUE	TRUE	FALSE	0.0766273	0.0395128
Q96LR5	UBE2E2	Ubiquitin-conjugating enzyme E2 E2 OS=Homo sapiens OX=9606 GN=UBE2E2 PE=1 SV=1	0.21555	10.4314	0.435514	0.676222	0.805424	-6.49359	0.644799	3	3	FALSE	FALSE	FALSE	0.169911	0.0939754
Q96MU7			-1.35216	8.92084	-1.19878	0.296106	0.515557	-5.47303	1.58665	2	1	TRUE	TRUE	FALSE	0.528553	0.287723
Q96MX6	DNAAF10	WD repeat-containing protein 92 OS=Homo sapiens OX=9606 GN=WDR92 PE=1 SV=1	0.129917	12.2742	0.330316	0.750768	0.853536	-6.5378	0.393513	3	3	FALSE	FALSE	FALSE	0.124494	0.0687781
Q96N67	DOCK7	Dedicator of cytokinesis protein 7 OS=Homo sapiens OX=9606 GN=DOCK7 PE=1 SV=4	-0.0193564	13.6209	-0.0649171	0.950044	0.97033	-6.59613	0.0810128	3	3	FALSE	FALSE	FALSE	0.0222563	0.0130807
Q96NC0	ZMAT2	Zinc finger matrin-type protein 2 OS=Homo sapiens OX=9606 GN=ZMAT2 PE=1 SV=1	0.773588	11.0785	1.94005	0.0932677	0.265906	-4.91561	0.397898	3	3	FALSE	FALSE	FALSE	1.03027	0.575273
Q96NW4	ANKRD27	Ankyrin repeat domain-containing protein 27 OS=Homo sapiens OX=9606 GN=ANKRD27 PE=1 SV=2	-0.944454	7.03099	-1.25653	0.276607	0.493032	-5.4121	0.781314	2	1	TRUE	TRUE	FALSE	0.558138	0.307124
Q96P16	RPRD1A	Regulation of nuclear pre-mRNA domain-containing protein 1A OS=Homo sapiens OX=9606 GN=RPRD1A PE=1 SV=1	-0.930686	11.0309	-2.02152	0.0826895	0.248055	-4.80058	0.49958	3	3	FALSE	FALSE	FALSE	1.08255	0.605452
Q96P47	AGAP3	Arf-GAP with GTPase, ANK repeat and PH domain-containing protein 3 OS=Homo sapiens OX=9606 GN=AGAP3 PE=1 SV=2	-4.70404	9.68025	-7.91038	0.000208774	0.0157478	1.32604	0.592243	3	2	TRUE	FALSE	TRUE	3.68032	1.80278
Q96P48	ARAP1	Arf-GAP with Rho-GAP domain, ANK repeat and PH domain-containing protein 1 OS=Homo sapiens OX=9606 GN=ARAP1 PE=1 SV=3	0.937237	8.89896	1.7453	0.131181	0.327982	-5.09176	0.48204	3	2	TRUE	FALSE	FALSE	0.882129	0.484151
Q96P70	IPO9	Importin-9 OS=Homo sapiens OX=9606 GN=IPO9 PE=1 SV=3	-0.302469	9.30612	-0.454703	0.663004	0.79542	-6.48428	0.844444	3	3	FALSE	FALSE	FALSE	0.178484	0.0994034
Q96PE7	MCEE	Methylmalonyl-CoA epimerase, mitochondrial OS=Homo sapiens OX=9606 GN=MCEE PE=1 SV=1	1.00656	8.17795	1.49177	0.186003	0.396408	-5.4143	0.745114	3	2	TRUE	FALSE	FALSE	0.730479	0.401857
Q96PK6	RBM14	RNA-binding protein 14 OS=Homo sapiens OX=9606 GN=RBM14 PE=1 SV=2	1.03692	10.6954	3.4239	0.0109696	0.0816556	-2.77715	0.0893957	3	3	FALSE	FALSE	TRUE	1.95981	1.08801
Q96PU8	QKI	Protein quaking OS=Homo sapiens OX=9606 GN=QKI PE=1 SV=1	1.23301	8.12453	1.16407	0.28828	0.507584	-5.79457	1.12083	3	2	TRUE	FALSE	FALSE	0.540186	0.294492
Q96PY5	FMNL2	Formin-like protein 2 OS=Homo sapiens OX=9606 GN=FMNL2 PE=1 SV=3	-0.395675	5.40081	-0.655685	0.547456	0.715265	-5.96018	0.262788	2	1	TRUE	TRUE	FALSE	0.261651	0.145533
Q96Q05	TRAPPC9	Trafficking protein particle complex subunit 9 OS=Homo sapiens OX=9606 GN=TRAPPC9 PE=1 SV=2	0.486879	5.61442	0.732922	0.503824	0.684216	-5.9031	0.526337	1	2	TRUE	TRUE	FALSE	0.297721	0.164807
Q96Q15			1.79254	7.99425	1.31198	0.24606	0.457576	-5.54078	1.73354	2	2	TRUE	TRUE	FALSE	0.608959	0.339537
Q96Q83	ALKBH3	Alpha-ketoglutarate-dependent dioxygenase alkB homolog 3 OS=Homo sapiens OX=9606 GN=ALKBH3 PE=1 SV=1	0.553436	6.76722	1.35101	0.218476	0.429142	-5.69069	0.422814	3	3	FALSE	FALSE	FALSE	0.660597	0.367398
Q96QC0	PPP1R10	Serine/threonine-protein phosphatase 1 regulatory subunit 10 OS=Homo sapiens OX=9606 GN=PPP1R10 PE=1 SV=1	1.84722	9.29749	3.01714	0.0232714	0.125609	-3.37142	0.595669	2	3	FALSE	TRUE	TRUE	1.63318	0.900979
Q96QK1	VPS35	Vacuolar protein sorting-associated protein 35 OS=Homo sapiens OX=9606 GN=VPS35 PE=1 SV=2	0.327519	6.32576	0.49993	0.6348	0.773073	-6.34977	0.906889	2	3	FALSE	TRUE	FALSE	0.197363	0.111779
Q96RF0	SNX18	Sorting nexin-18 OS=Homo sapiens OX=9606 GN=SNX18 PE=1 SV=2	-1.56829	8.42108	-1.43382	0.210584	0.422153	-5.27149	1.34412	3	1	TRUE	FALSE	FALSE	0.676574	0.37453
Q96RK4	BBS4	Bardet-Biedl syndrome 4 protein OS=Homo sapiens OX=9606 GN=BBS4 PE=1 SV=2	2.02795	8.55048	2.43097	0.0588735	0.203848	-4.0414	0.927365	1	3	FALSE	TRUE	FALSE	1.23008	0.690694
Q96RL1	UIMC1	BRCA1-A complex subunit RAP80 OS=Homo sapiens OX=9606 GN=UIMC1 PE=1 SV=2	-1.2594	6.40828	-1.00197	0.372478	0.580468	-5.66996	1.82941	1	2	TRUE	TRUE	FALSE	0.4289	0.236222
Q96RP9	GFM1	Elongation factor G, mitochondrial OS=Homo sapiens OX=9606 GN=GFM1 PE=1 SV=2	-0.434261	12.2277	-1.02717	0.338314	0.557308	-6.04807	0.440897	3	3	FALSE	FALSE	FALSE	0.47068	0.253905
Q96RS6	NUDCD1	NudC domain-containing protein 1 OS=Homo sapiens OX=9606 GN=NUDCD1 PE=1 SV=2	2.281	9.74688	2.80646	0.030658	0.140907	-3.65325	1.09835	2	3	FALSE	TRUE	TRUE	1.51346	0.851068
Q96RY7	IFT140	Intraflagellar transport protein 140 homolog OS=Homo sapiens OX=9606 GN=IFT140 PE=1 SV=1	-0.324177	9.56707	-0.619639	0.558116	0.723634	-6.27733	0.513432	3	2	TRUE	FALSE	FALSE	0.253276	0.140481
Q96S15	WDR24	GATOR complex protein WDR24 OS=Homo sapiens OX=9606 GN=WDR24 PE=1 SV=2	-0.454046	6.30342	-0.631522	0.550821	0.718209	-6.26939	0.773069	2	3	FALSE	TRUE	FALSE	0.258989	0.143749
Q96S52	PIGS	GPI transamidase component PIG-S OS=Homo sapiens OX=9606 GN=PIGS PE=1 SV=3	-0.462899	7.87618	-1.21634	0.263035	0.47914	-5.84704	0.381081	3	3	FALSE	FALSE	FALSE	0.579986	0.319538
Q96S55	WRNIP1	ATPase WRNIP1 OS=Homo sapiens OX=9606 GN=WRNIP1 PE=1 SV=2	-1.92477	8.59274	-2.5274	0.0391796	0.160935	-4.0683	1.0656	3	3	FALSE	FALSE	TRUE	1.40694	0.793349
Q96S66	CLCC1	Chloride channel CLIC-like protein 1 OS=Homo sapiens OX=9606 GN=CLCC1 PE=1 SV=1	-1.44851	5.82536	-1.85432	0.136518	0.333661	-4.73679	0.85583	1	2	TRUE	TRUE	FALSE	0.864809	0.476695
Q96SB8	SMC6	Structural maintenance of chromosomes protein 6 OS=Homo sapiens OX=9606 GN=SMC6 PE=1 SV=2	1.24037	8.79851	2.4452	0.044207	0.172295	-4.18843	0.667696	3	3	FALSE	FALSE	TRUE	1.35451	0.763728
Q96SI9	STRBP	Spermatid perinuclear RNA-binding protein OS=Homo sapiens OX=9606 GN=STRBP PE=1 SV=1	-1.04223	7.88594	-1.03	0.349843	0.564778	-5.70669	1.21672	1	3	FALSE	TRUE	FALSE	0.456127	0.248122
Q96ST2	IWS1	Protein IWS1 homolog OS=Homo sapiens OX=9606 GN=IWS1 PE=1 SV=2	-0.336587	7.86121	-0.153732	0.885188	0.936642	-6.19016	3.46578	1	2	TRUE	TRUE	FALSE	0.0529646	0.0284265
Q96SU4	OSBPL9	Oxysterol-binding protein-related protein 9 OS=Homo sapiens OX=9606 GN=OSBPL9 PE=1 SV=2	-0.183066	9.9222	-0.381707	0.713932	0.828831	-6.51766	0.614632	3	3	FALSE	FALSE	FALSE	0.146343	0.0815341
Q96SY0	INTS14	Integrator complex subunit 14 OS=Homo sapiens OX=9606 GN=INTS14 PE=1 SV=2	1.27016	10.5133	3.55618	0.00917057	0.0744099	-2.59328	0.313425	3	3	FALSE	FALSE	TRUE	2.0376	1.12837
Q96T23	RSF1	Remodeling and spacing factor 1 OS=Homo sapiens OX=9606 GN=RSF1 PE=1 SV=2	-0.592416	7.68457	-1.3797	0.216549	0.42755	-5.54989	0.295894	2	3	FALSE	TRUE	FALSE	0.664444	0.369013
Q96T37	RBM15	RNA-binding protein 15 OS=Homo sapiens OX=9606 GN=RBM15 PE=1 SV=2	0.992092	7.55145	1.32979	0.231567	0.442225	-5.60855	0.893998	2	3	FALSE	TRUE	FALSE	0.635323	0.354356
Q96T88	UHRF1	E3 ubiquitin-protein ligase UHRF1 OS=Homo sapiens OX=9606 GN=UHRF1 PE=1 SV=1	-0.0296693	6.1848	-0.046973	0.964338	0.979892	-6.399	0.656321	2	2	TRUE	TRUE	FALSE	0.0157708	0.00882195
Q96TA1	NIBAN2	Protein Niban 2 OS=Homo sapiens OX=9606 GN=NIBAN2 PE=1 SV=3	-2.13364	9.48509	-2.91608	0.0265414	0.132727	-3.50603	0.967827	3	2	TRUE	FALSE	TRUE	1.57608	0.877041
Q96TA2	YME1L1	ATP-dependent zinc metalloprotease YME1L1 OS=Homo sapiens OX=9606 GN=YME1L1 PE=1 SV=2	0.921125	8.8497	1.33048	0.240336	0.451887	-5.38956	0.671034	1	3	FALSE	TRUE	FALSE	0.619182	0.344971
Q99417	MYCBP	c-Myc-binding protein OS=Homo sapiens OX=9606 GN=MYCBP PE=1 SV=3	1.36189	7.99149	2.36373	0.0640039	0.21277	-4.12504	0.414197	3	1	TRUE	FALSE	FALSE	1.19379	0.67209
Q99426	TBCB	Tubulin-folding cofactor B OS=Homo sapiens OX=9606 GN=TBCB PE=1 SV=2	0.0816371	11.5543	0.226241	0.827439	0.906002	-6.5699	0.325109	3	3	FALSE	FALSE	FALSE	0.0822642	0.042871
Q99436	PSMB7	Proteasome subunit beta type-7 OS=Homo sapiens OX=9606 GN=PSMB7 PE=1 SV=1	1.20651	9.89911	2.60722	0.0348619	0.150431	-3.95161	0.455687	3	3	FALSE	FALSE	TRUE	1.45765	0.822661
Q99442	SEC62	Translocation protein SEC62 OS=Homo sapiens OX=9606 GN=SEC62 PE=1 SV=1	0.0838627	8.95658	0.144307	0.88995	0.937878	-6.47735	0.710311	3	2	TRUE	FALSE	FALSE	0.0506346	0.0278535
Q99459	CDC5L	Cell division cycle 5-like protein OS=Homo sapiens OX=9606 GN=CDC5L PE=1 SV=2	1.29389	13.4697	4.03966	0.0048706	0.0569265	-1.94222	0.179859	3	3	FALSE	FALSE	TRUE	2.31242	1.24469
Q99460	PSMD1	26S proteasome non-ATPase regulatory subunit 1 OS=Homo sapiens OX=9606 GN=PSMD1 PE=1 SV=2	1.89338	10.0448	4.6442	0.00231918	0.0402685	-1.17894	0.454376	3	3	FALSE	FALSE	TRUE	2.63467	1.39503
Q99496	RNF2	E3 ubiquitin-protein ligase RING2 OS=Homo sapiens OX=9606 GN=RNF2 PE=1 SV=1	1.80566	8.19425	1.21732	0.277347	0.49338	-5.5141	1.92497	3	1	TRUE	FALSE	FALSE	0.556976	0.306819
Q99497	PARK7	Parkinson disease protein 7 OS=Homo sapiens OX=9606 GN=PARK7 PE=1 SV=2	0.197624	12.5551	0.584502	0.577115	0.732524	-6.41155	0.270815	3	3	FALSE	FALSE	FALSE	0.238738	0.135178
Q99536	VAT1	Synaptic vesicle membrane protein VAT-1 homolog OS=Homo sapiens OX=9606 GN=VAT1 PE=1 SV=2	-1.54026	9.86864	-3.54048	0.0120635	0.0858696	-2.69565	0.353685	3	2	TRUE	FALSE	TRUE	1.91853	1.06616
Q99538	LGMN	Legumain OS=Homo sapiens OX=9606 GN=LGMN PE=1 SV=1	-1.06526	9.158	-1.61265	0.157586	0.359898	-5.2629	0.832239	3	2	TRUE	FALSE	FALSE	0.802483	0.443821
Q99543	DNAJC2	DnaJ homolog subfamily C member 2 OS=Homo sapiens OX=9606 GN=DNAJC2 PE=1 SV=4	0.131461	12.5584	0.335523	0.747002	0.850377	-6.53589	0.420922	3	3	FALSE	FALSE	FALSE	0.126678	0.0703884
Q99570	PIK3R4	Phosphoinositide 3-kinase regulatory subunit 4 OS=Homo sapiens OX=9606 GN=PIK3R4 PE=1 SV=3	0.19126	9.43156	0.321671	0.758535	0.8602	-6.43077	0.704014	3	2	TRUE	FALSE	FALSE	0.120024	0.0654003
Q99575	POP1	Ribonucleases P/MRP protein subunit POP1 OS=Homo sapiens OX=9606 GN=POP1 PE=1 SV=2	0.894389	7.9748	0.52788	0.613797	0.757133	-6.44534	2.35079	3	3	FALSE	FALSE	FALSE	0.211976	0.120828
[truncated: 584 more rows]

## Sheet: EDTA cyto InsP6 vs 5PP-InsP5
Entry.Name	Gene.Symbol	Description	logFC	AveExpr	t	P.Value	adj.P.Val	B	median_sd	n_data_points_5IP7	n_data_points_InsP6	imputed_InsP6	imputed_5IP7	is_significant	-log10(P.Value)	-log10(adj.P.Val)
A0A087WV53	SPEGNB	SPEG neighbor protein OS=Homo sapiens OX=9606 GN=SPEGNB PE=4 SV=1	-0.270214	7.88639	-0.654811	0.536343	0.824035	-6.186	0.308264	2	3	FALSE	TRUE	FALSE	0.270557	0.0840545
A0A0B4J2D5	GATD3B	Glutamine amidotransferase-like class 1 domain-containing protein 3B, mitochondrial OS=Homo sapiens OX=9606 GN=GATD3B PE=1 SV=1	0.314228	8.32036	0.471952	0.651049	0.879538	-6.40711	0.745809	3	3	FALSE	FALSE	FALSE	0.186386	0.0557452
A0AVF1	IFT56	Intraflagellar transport protein 56 OS=Homo sapiens OX=9606 GN=TTC26 PE=2 SV=1	0.86611	7.49803	1.5529	0.163569	0.549812	-5.37379	0.707829	3	3	FALSE	FALSE	FALSE	0.786299	0.259786
A0AVT1	UBA6	Ubiquitin-like modifier-activating enzyme 6 OS=Homo sapiens OX=9606 GN=UBA6 PE=1 SV=1	1.48638	6.215	1.32149	0.242124	0.627374	-5.33769	1.39652	1	3	FALSE	TRUE	FALSE	0.615962	0.202474
A0FGR8	ESYT2	Extended synaptotagmin-2 OS=Homo sapiens OX=9606 GN=ESYT2 PE=1 SV=1	-1.23827	11.0877	-3.27539	0.0132048	0.197686	-2.92206	0.289541	3	3	FALSE	FALSE	TRUE	1.87927	0.704024
A1A4S6	ARHGAP10	Rho GTPase-activating protein 10 OS=Homo sapiens OX=9606 GN=ARHGAP10 PE=1 SV=1	-0.929791	9.04727	-1.1973	0.275374	0.654675	-5.69298	0.975682	3	2	TRUE	FALSE	FALSE	0.560076	0.183974
A1L0T0	ILVBL	2-hydroxyacyl-CoA lyase 2 OS=Homo sapiens OX=9606 GN=ILVBL PE=1 SV=2	0.422939	8.11	0.478941	0.646305	0.877488	-6.40352	1.18664	3	3	FALSE	FALSE	FALSE	0.189562	0.0567586
A1X283	SH3PXD2B	SH3 and PX domain-containing protein 2B OS=Homo sapiens OX=9606 GN=SH3PXD2B PE=1 SV=3	-2.67313	9.38075	-4.34331	0.0113412	0.182936	-2.21725	0.265603	2	1	TRUE	TRUE	TRUE	1.94534	0.7377
A2RRP1	NBAS	Neuroblastoma-amplified sequence OS=Homo sapiens OX=9606 GN=NBAS PE=1 SV=2	-1.48708	8.03716	-1.47956	0.197529	0.579557	-5.28299	1.23029	2	2	TRUE	TRUE	FALSE	0.704369	0.236904
A2RTX5	TARS3	Threonine--tRNA ligase 2, cytoplasmic OS=Homo sapiens OX=9606 GN=TARS3 PE=1 SV=1	-1.51469	9.64217	-2.49496	0.045965	0.355599	-4.01432	0.468879	2	3	FALSE	TRUE	TRUE	1.33757	0.449039
A3KMH1	VWA8	von Willebrand factor A domain-containing protein 8 OS=Homo sapiens OX=9606 GN=VWA8 PE=1 SV=2	0.0727673	6.79761	0.132899	0.897943	0.97019	-6.51965	0.56391	3	3	FALSE	FALSE	FALSE	0.0467514	0.0131432
A3KN83	SBNO1	Protein strawberry notch homolog 1 OS=Homo sapiens OX=9606 GN=SBNO1 PE=1 SV=1	-1.07316	9.59498	-3.02716	0.0187466	0.236763	-3.27685	0.304049	3	3	FALSE	FALSE	TRUE	1.72708	0.625687
A4D1E9	GTPBP10	GTP-binding protein 10 OS=Homo sapiens OX=9606 GN=GTPBP10 PE=1 SV=1	-0.69461	7.95226	-0.657561	0.539136	0.825896	-5.95582	1.28947	3	1	TRUE	FALSE	FALSE	0.268301	0.0830748
A4D1P6	WDR91	WD repeat-containing protein 91 OS=Homo sapiens OX=9606 GN=WDR91 PE=1 SV=2	-0.736063	5.97795	-1.23727	0.255141	0.641005	-5.75706	0.774758	3	3	FALSE	FALSE	FALSE	0.59322	0.193139
A5PLN9	TRAPPC13	Trafficking protein particle complex subunit 13 OS=Homo sapiens OX=9606 GN=TRAPPC13 PE=1 SV=2	0.120139	10.4539	0.120987	0.907565	0.973887	-6.41224	1.23141	2	3	FALSE	TRUE	FALSE	0.0421222	0.0114914
A5YKK6	CNOT1	CCR4-NOT transcription complex subunit 1 OS=Homo sapiens OX=9606 GN=CNOT1 PE=1 SV=2	-0.244117	11.6574	-0.624732	0.551587	0.832262	-6.31752	0.387021	3	3	FALSE	FALSE	FALSE	0.258386	0.0797401
A6NC98	CCDC88B	Coiled-coil domain-containing protein 88B OS=Homo sapiens OX=9606 GN=CCDC88B PE=1 SV=1	1.21106	4.88157	1.87065	0.132347	0.523419	-4.66016	0.426408	2	1	TRUE	TRUE	FALSE	0.878286	0.281151
A6NHR9	SMCHD1	Structural maintenance of chromosomes flexible hinge domain-containing protein 1 OS=Homo sapiens OX=9606 GN=SMCHD1 PE=1 SV=2	-0.425196	9.66182	-1.19612	0.269867	0.650893	-5.80315	0.304361	3	3	FALSE	FALSE	FALSE	0.56885	0.18649
A6NIH7	UNC119B	Protein unc-119 homolog B OS=Homo sapiens OX=9606 GN=UNC119B PE=1 SV=1	-0.222011	7.73816	-0.361307	0.732254	0.910068	-6.11944	0.490175	3	1	TRUE	FALSE	FALSE	0.135338	0.0409263
A6NJ78	METTL15	12S rRNA N4-methylcytidine (m4C) methyltransferase OS=Homo sapiens OX=9606 GN=METTL15 PE=1 SV=1	-3.69614	8.20998	-5.52629	0.00137142	0.077344	-0.47411	0.618785	3	2	TRUE	FALSE	TRUE	2.86283	1.11157
A6NKF1	SAC3D1	SAC3 domain-containing protein 1 OS=Homo sapiens OX=9606 GN=SAC3D1 PE=1 SV=2	-0.170128	7.54118	-0.450585	0.665658	0.884757	-6.41779	0.370335	3	3	FALSE	FALSE	FALSE	0.176749	0.0531762
A6NMY6	ANXA2P2	Putative annexin A2-like protein OS=Homo sapiens OX=9606 GN=ANXA2P2 PE=5 SV=2	1.39667	8.70223	4.09612	0.00440797	0.111802	-1.8046	0.260013	3	3	FALSE	FALSE	TRUE	2.35576	0.95155
A8K8P3	SFI1	Protein SFI1 homolog OS=Homo sapiens OX=9606 GN=SFI1 PE=1 SV=2	-0.864801	7.4265	-1.30992	0.237113	0.626247	-5.56655	0.548372	3	2	TRUE	FALSE	FALSE	0.625045	0.203254
A8MT69	CENPX	Centromere protein X OS=Homo sapiens OX=9606 GN=CENPX PE=1 SV=1	0.575986	6.9003	0.952587	0.371936	0.722461	-6.05334	0.8555	3	3	FALSE	FALSE	FALSE	0.429532	0.141186
A8MWD9	SNRPGP15	Putative small nuclear ribonucleoprotein G-like protein 15 OS=Homo sapiens OX=9606 GN=SNRPGP15 PE=5 SV=2	1.92089	8.93774	4.30307	0.00723449	0.1513	-1.97106	0.11875	2	2	TRUE	TRUE	TRUE	2.14059	0.820162
A8MX80		Putative UPF0607 protein ENSP00000383144 OS=Homo sapiens OX=9606 PE=3 SV=2	0.0889302	8.2159	0.148717	0.888745	0.965939	-6.12385	0.109768	2	1	TRUE	TRUE	FALSE	0.051223	0.0150502
B2RBV5	MRFAP1L2	Putative MORF4 family-associated protein 1-like protein UPP OS=Homo sapiens OX=9606 PE=1 SV=1	-0.567981	6.19898	-1.05026	0.333183	0.695035	-5.84731	0.622597	2	3	FALSE	TRUE	FALSE	0.477317	0.157993
C9JLW8	MCRIP1	Mapk-regulated corepressor-interacting protein 1 OS=Homo sapiens OX=9606 GN=MCRIP1 PE=1 SV=1	1.41487	8.18814	2.12512	0.0854562	0.448887	-4.366	0.605686	1	3	FALSE	TRUE	FALSE	1.06826	0.347863
E9PAV3	NACA	Nascent polypeptide-associated complex subunit alpha, muscle-specific form OS=Homo sapiens OX=9606 GN=NACA PE=1 SV=1	-0.0390332	10.6914	-0.125225	0.903799	0.971205	-6.52075	0.110792	3	3	FALSE	FALSE	FALSE	0.043928	0.0126893
G2XKQ0	SUMO1P1	Small ubiquitin-related modifier 5 OS=Homo sapiens OX=9606 GN=SUMO1P1 PE=1 SV=2	0.0627138	8.03611	0.139731	0.893345	0.969133	-6.40948	0.339963	2	3	FALSE	TRUE	FALSE	0.0489807	0.0136167
I1YAP6	TRIM77	Tripartite motif-containing protein 77 OS=Homo sapiens OX=9606 GN=TRIM77 PE=2 SV=2	-0.0169657	8.22149	-0.0306203	0.976544	0.993264	-6.41999	0.690057	3	2	TRUE	FALSE	FALSE	0.0103082	0.00293524
L0R819	ASDURF	ASNSD1 upstream open reading frame protein OS=Homo sapiens OX=9606 GN=ASDURF PE=1 SV=1	1.05277	9.9692	2.18607	0.0790372	0.441554	-4.40111	0.316345	2	2	TRUE	TRUE	FALSE	1.10217	0.355016
O00116	AGPS	Alkyldihydroxyacetonephosphate synthase, peroxisomal OS=Homo sapiens OX=9606 GN=AGPS PE=1 SV=1	0.206745	10.5712	0.610088	0.560717	0.836647	-6.32709	0.252533	3	3	FALSE	FALSE	FALSE	0.251256	0.0774578
O00139	KIF2A	Kinesin-like protein KIF2A OS=Homo sapiens OX=9606 GN=KIF2A PE=1 SV=3	-0.24894	9.91134	-0.517816	0.620245	0.862993	-6.38263	0.605954	3	3	FALSE	FALSE	FALSE	0.207437	0.0639927
O00151	PDLIM1	PDZ and LIM domain protein 1 OS=Homo sapiens OX=9606 GN=PDLIM1 PE=1 SV=4	-1.42491	9.9182	-2.38258	0.0480236	0.356863	-4.21552	0.803106	3	3	FALSE	FALSE	TRUE	1.31855	0.447498
O00154	ACOT7	Cytosolic acyl coenzyme A thioester hydrolase OS=Homo sapiens OX=9606 GN=ACOT7 PE=1 SV=3	-0.427895	9.10321	-1.17412	0.278027	0.654675	-5.82736	0.326345	3	3	FALSE	FALSE	FALSE	0.555913	0.183974
O00159	MYO1C	Unconventional myosin-Ic OS=Homo sapiens OX=9606 GN=MYO1C PE=1 SV=4	-0.846917	11.8947	-1.45473	0.188265	0.568687	-5.4981	0.773733	3	3	FALSE	FALSE	FALSE	0.72523	0.245127
O00165	HAX1	HCLS1-associated protein X-1 OS=Homo sapiens OX=9606 GN=HAX1 PE=1 SV=2	0.0933792	10.3441	0.227724	0.826247	0.936393	-6.50065	0.437128	3	3	FALSE	FALSE	FALSE	0.0828901	0.0285419
O00170		AH receptor-interacting protein OS=Homo sapiens OX=9606 GN=AIP PE=1 SV=2	-1.13684	7.21683	-1.76657	0.135981	0.528807	-4.93263	0.754068	2	2	TRUE	TRUE	FALSE	0.866521	0.276703
O00178	GTPBP1	GTP-binding protein 1 OS=Homo sapiens OX=9606 GN=GTPBP1 PE=1 SV=3	-0.356142	8.94044	-1.00847	0.346184	0.703306	-5.99958	0.283951	3	3	FALSE	FALSE	FALSE	0.460693	0.152856
O00186	STXBP3	Syntaxin-binding protein 3 OS=Homo sapiens OX=9606 GN=STXBP3 PE=1 SV=2	-1.05251	9.64294	-1.91891	0.0956792	0.469797	-4.88046	0.719462	3	3	FALSE	FALSE	FALSE	1.01918	0.32809
O00193	SMAP	Small acidic protein OS=Homo sapiens OX=9606 GN=SMAP PE=1 SV=1	0.648915	9.34863	0.804541	0.44705	0.770937	-6.18399	1.10072	3	3	FALSE	FALSE	FALSE	0.349644	0.112981
O00203	AP3B1	AP-3 complex subunit beta-1 OS=Homo sapiens OX=9606 GN=AP3B1 PE=1 SV=3	-0.802091	10.7022	-1.84308	0.10704	0.485124	-4.98582	0.49732	3	3	FALSE	FALSE	FALSE	0.970453	0.314147
O00217	NDUFS8	NADH dehydrogenase [ubiquinone] iron-sulfur protein 8, mitochondrial OS=Homo sapiens OX=9606 GN=NDUFS8 PE=1 SV=1	-1.07296	9.96418	-1.73529	0.125446	0.516771	-5.13304	0.827467	3	3	FALSE	FALSE	FALSE	0.901542	0.286702
O00231	PSMD11	26S proteasome non-ATPase regulatory subunit 11 OS=Homo sapiens OX=9606 GN=PSMD11 PE=1 SV=3	0.883714	11.4695	1.88632	0.10041	0.478667	-4.9259	0.56863	3	3	FALSE	FALSE	FALSE	0.998221	0.319967
O00232	PSMD12	26S proteasome non-ATPase regulatory subunit 12 OS=Homo sapiens OX=9606 GN=PSMD12 PE=1 SV=3	0.636489	11.2354	1.55406	0.163294	0.549812	-5.37229	0.431794	3	3	FALSE	FALSE	FALSE	0.787029	0.259786
O00244	ATOX1	Copper transport protein ATOX1 OS=Homo sapiens OX=9606 GN=ATOX1 PE=1 SV=1	0.242149	8.5966	0.407272	0.697632	0.897265	-6.32786	0.690644	3	2	TRUE	FALSE	FALSE	0.156373	0.0470795
O00264	PGRMC1	Membrane-associated progesterone receptor component 1 OS=Homo sapiens OX=9606 GN=PGRMC1 PE=1 SV=3	-0.0907073	11.3706	-0.253683	0.806893	0.930697	-6.49374	0.298347	3	3	FALSE	FALSE	FALSE	0.0931843	0.0311916
O00267	SUPT5H	Transcription elongation factor SPT5 OS=Homo sapiens OX=9606 GN=SUPT5H PE=1 SV=1	-0.0184659	5.5602	-0.0282271	0.978377	0.993264	-6.42007	0.527436	2	3	FALSE	TRUE	FALSE	0.00949398	0.00293524
O00273	DFFA	DNA fragmentation factor subunit alpha OS=Homo sapiens OX=9606 GN=DFFA PE=1 SV=1	-0.895342	9.86701	-1.90046	0.0983312	0.473007	-4.90622	0.572719	3	3	FALSE	FALSE	FALSE	1.00731	0.325133
O00291	HIP1	Huntingtin-interacting protein 1 OS=Homo sapiens OX=9606 GN=HIP1 PE=1 SV=5	1.19589	11.199	2.6485	0.032436	0.307808	-3.82709	0.512938	3	3	FALSE	FALSE	TRUE	1.48897	0.51172
O00299	CLIC1	Chloride intracellular channel protein 1 OS=Homo sapiens OX=9606 GN=CLIC1 PE=1 SV=4	1.0225	9.11704	2.03178	0.0809163	0.443875	-4.72138	0.656492	3	3	FALSE	FALSE	FALSE	1.09196	0.352739
O00303	EIF3F	Eukaryotic translation initiation factor 3 subunit F OS=Homo sapiens OX=9606 GN=EIF3F PE=1 SV=1	0.308356	7.60901	0.434936	0.678486	0.889972	-6.31504	0.96079	2	3	FALSE	TRUE	FALSE	0.168459	0.0506235
O00330	PDHX	Pyruvate dehydrogenase protein X component, mitochondrial OS=Homo sapiens OX=9606 GN=PDHX PE=1 SV=3	2.59049	8.76685	2.88326	0.0272321	0.286367	-3.48787	1.15289	2	3	FALSE	TRUE	TRUE	1.56492	0.543077
O00399	DCTN6	Dynactin subunit 6 OS=Homo sapiens OX=9606 GN=DCTN6 PE=1 SV=1	1.59322	8.58434	4.51323	0.00262269	0.0935935	-1.27594	0.280348	3	3	FALSE	FALSE	TRUE	2.58125	1.02875
O00401	WASL	Neural Wiskott-Aldrich syndrome protein OS=Homo sapiens OX=9606 GN=WASL PE=1 SV=2	-0.256314	9.48037	-0.332941	0.750258	0.915573	-6.35832	0.766972	3	2	TRUE	FALSE	FALSE	0.12479	0.0383071
O00410	IPO5	Importin-5 OS=Homo sapiens OX=9606 GN=IPO5 PE=1 SV=4	1.80138	10.2194	4.76162	0.0019488	0.0854409	-0.974481	0.368705	3	3	FALSE	FALSE	TRUE	2.71023	1.06833
O00411	POLRMT	DNA-directed RNA polymerase, mitochondrial OS=Homo sapiens OX=9606 GN=POLRMT PE=1 SV=2	0.159056	9.43017	0.337436	0.749139	0.915573	-6.26679	0.23251	2	2	TRUE	TRUE	FALSE	0.125437	0.0383071
[truncated: 3,011 more rows]

## Sheet: EDTAcyto InsP6 vs InsP8
Entry.Name	Gene.Symbol	Description	logFC	AveExpr	t	P.Value	adj.P.Val	B	median_sd	n_data_points_IP8	n_data_points_InsP6	imputed_InsP6	imputed_IP8	is_significant	-log10(P.Value)	-log10(adj.P.Val)
[truncated: 2,650 more rows]

[truncated: 21 more sheets: EDTAcyto 1PP-InsP5 vs 5PP-InsP5, EDTAcyto 1PP-InsP5 vs InsP8, EDTAcyto 5PP-InsP5 vs InsP8, EDTA nucl InsP6 vs 1PP-InsP5, EDTA nucl InsP6 vs 5PP-InsP5, EDTA nucl InsP6 vs InsP8, EDTAnucl 1PP-InsP5 vs 5PP-InsP5, EDTAnucl 1PP-InsP5 vs InsP8, EDTAnucl 5PP-InsP5 vs InsP8, Mg cyto InsP6 vs 1PP-InsP5, Mg cyto InsP6 vs 5PP-InsP5, Mg cyto InsP6 vs InsP8, Mg cyto 1PP-InsP5 vs 5PP-InsP5, Mg cyto 1PP-InsP5 vs InsP8, Mg cyto 5PP-InsP5 vs InsP8, Mg nucl InsP6 vs 1PP-InsP5, Mg nucl InsP6 vs 5PP-InsP5, Mg nucl InsP6 vs InsP8, Mg nucl 1PP-InsP5 vs 5PP-InsP5, Mg nucl 1PP-InsP5 vs InsP8 …]
