# Supplementary material for: Proteome-wide quantification of inositol pyrophosphate-protein interactions
Source: Nat Commun. 2026 Jun 4;17:4967. doi: 10.1038/s41467-026-73804-8 (PMC13237142; doi:10.1038/s41467-026-73804-8)
Supplement: Supplementary file 5 — Supplementary Data 3 [file 41467_2026_73804_MOESM5_ESM.xlsx]

## Sheet: Sheet1
Supplementary Data 3 - GO terms Complete gene ontology (GO) analysis for the proteins enriched by b-5PCP-InsP5 and b-1,5(PCP)2-InsP4 (KDapp < 5 µM, Mg2+nucl). The enrichment analyses were performed using Enrichr, applying a one-sided Fisher’s exact test with Benjamini–Hochberg FDR correction for multiple testing.

## Sheet: Genes Mg Nuclear
Genes
PIN1
FARSB
MYH9
RAD50
ATP6V1G1
CKMT1A
CKMT1B
PRPF4
CKAP5
TIA1
ZNF830
POLR2C
CSNK2B
RCN1
COIL
RRP9
PSMB7
PPIL4
ARFGAP2
SRFBP1
INIP
RCC1
IDH2
CSNK2A2
EIF3E
PA2G4
RPL35
FUS
CD2BP2
PRCC
ATP5IF1
CALU
NDUFS5
PSMA6
NPM1
CDC73
CFAP20
PIN4
IQCA1
BCKDK
PPP1CA
MAP7D3
PPP1CC
TIMM8B
YTHDF2
DARS2
CTR9
RPL14
CAMK2G
RPL5
UQCRB
LANCL1
SART3
NONO
UPF3B
ZC3H18
AAAS
YTHDC1
RPL15
RHOA
NOP2
RCN2
PQBP1
CDCA5
TMOD3
SNRPF
RBM3
MYO18A
EGLN1
SEPTIN2
NUP153
NUP98
EDF1
SRSF1
RBM14
SUB1
SLTM
MDH2
RPL23A
RPL7A
YTHDF3
RPL13
RPS19
POLR2D
RPS14
SUPT16H
THYN1
SERBP1
H4C1
CMC1
RPL19
RPS8
CKAP2
RPS25
PSPC1
CIRBP
YWHAH
PPFIBP1
NDUFA10
PNPT1
RBM33
RPS3A
RPS5
FARSA
LMNA
RPS10
RPL10
RPL29
STUB1
POLR2I
YWHAG
RPL21
RPL17
RPL18
ESYT1
COPB2
RPL4
PSMA7
CAB39
EFTUD2
PRRC2C
SF3A1
RPS4X
RPL34
CTNNBL1
PSMA1
RPS18
ANK3
DLD
RPL24
RPL6
RPS11
CCNB1
RPS23
POLR2B
DDX23
RRP1B
COPA
PDAP1
DNAJB1
TMA7
RPL11
LEO1
EEF1D
SUPT6H
HMGA1
RPL32
WDR82
SND1
HTATSF1
CSNK2A1
RPSA
NDUFA2
RPL10A
RBM10
RPS12
RADX
CYCS
SFPQ
RPL27
MCCC2
RPS17
MORF4L1
DDX42
COA5
GAPDH
PAF1
RPRD1A
PPIP5K2
EWSR1
RPS6
CRIPT
RPL28
TOMM20
PSMA3
RPL26
FAU
RPS20
USP6NL
NAMPT
DDX19B
ARRB1
ARRB2
LENG1
SCRIB
FBL
CAPRIN1
ESYT2
DTYMK
NECAP1
RASA2
EXOC1
CHID1
NECAP2
EEFSEC
RAB11FIP1
PIP4K2B
CDK5
KBTBD8
PPIB
C2CD5
HMGCL
ARHGEF40
ZBTB33
PRPS2
GOLGA3
EIF4G2
SMAP
TCEAL4
PSMC4
PRPS1
PKM
EXOSC4
AAMDC
MRPS6
KIF2C
USP15
EDRF1
USP7
LRPPRC
MRPL12
TTLL12
PCBP3
WDR70
MEN1
UBE2A
ACTR5
RNF2
HNRNPH3
XPNPEP1
PACSIN3
CPSF1
TIAL1
PHF10
EEF1G
AIP
PCBP1
SLIRP
RBM4
PFDN4
GTF3C1
FXR1
EZH2
RBM22
CTNND1
LIMA1
MBD3
ISY1
NPLOC4
MTHFD2
TAF4
WDR33
NFYC
CUSTOS
ZMAT2
MRPL17
LSM14A
STK24
CMAS
NUP35
RBMS2
ATXN2L
NOLC1
ATP5F1A
ANKRD17
DCAF7
SNAP29
CSRP2
ZNF622
RPL35A
SPEN
RPS21
RPL37
MUCL1
RFC4
ALKBH5
SMC6
H2AX
SET
H1-4
DIDO1
NIPSNAP1
ANP32B
DECR1
RPS28
HDLBP
MRPS35
SLC4A1AP
HDGFL3
SIPA1
AKAP2
ADNP
EPRS1
SNTB2
CCKAR
MRPL54
HMGN3
RPL8
SLBP
SRSF3
RAMAC
BAZ1B
RPS16
RPLP1
YY1
RPL36A
POTEJ
LARP1
EEF1B2
DEK
FAT1
SMC3
KIF2A
RANGAP1
POLR2A
EXOSC1
NUCKS1
FTSJ3
TRIM25
CTPS1
TIMM13
PES1
AGO2
TRIR
PLRG1
NUP42
PSMB1
DNAJC7
BCKDHB
RPS29
YWHAB
TCOF1
ZC3H4
RBBP7
EML4
TOE1
PDHA1
CALML5
LBR
FUBP1
USP9X
RRP15
TP53
RPL18A
PCBP2
EXOSC6
SRP68
NFYB
RSRC2
QTRT2
MRPS14
UPF1
ZC3HAV1
YBX3
CSNK1A1
ALDH18A1
UBE2G2
DHX30
PRRC2B
RPF2
SLC16A1
SNRNP27
NSUN2
PDCD2L
EIF3K
GRWD1
BTF3
COPE
SDC2
RPL31
EBNA1BP2
APEX1
IWS1
FEN1
RBM45
SMNDC1
SNIP1
RAP1B
IMPDH2
NUDT16L1
ZRANB2
NUDT21
POLDIP2
DAZAP1
SF3B5
TJP1
POLD1
CAPZB
MCM3
ASH2L
PTBP1
ZFR
HMGA2
RAP1A
CEP170
MPHOSPH6
HNRNPL
ABI1
NDUFA8
RTCB
H2BC12
RBM6
C1QBP
DLGAP5
SMARCAD1
CDC26
C1TC
GNL3
SKIC8
ILF3
HNRNPA0
SMC1A
EIF3I
RRS1
RPS13
LUC7L
KPNA2
MCM5
SARNP
LUC7L2
DDX27
SNRPD3
MPG
FGA
GPC4
NAP1L4
CHAF1B
THRAP3
PDCD10
RYBP
PDS5B
NCL
RTRAF
PPM1G
H2BC11
EIF3J
CSTF3
YLPM1
SRSF5
RECQL
LSM3
EIF2AK2
AURKB
PDLIM7
DDX17
G3BP1
RPL30
CGGBP1
H3C1
RPLP2
PSMB2
RPL13A
EIF6
MKI67
DHX33
HCFC1
RPS2
SMCHD1
SUPT4H1
SMC2
SHMT2
GPALPP1
KARS1
MAP4
STEEP1
ANP32A
H1-2
RPL23
RPS7
RACK1
MORF4L2
RPL3
ZNF207
RPS15
RPL27A
TPRKB
DDX3X
PAIP2
DDX1
NAP1L1
CDK1
RPL7
ARCN1
RPL39
DHRS4
TERF2IP
HNRNPA1
SRRM1
SMARCA5
CWC27
SMC4
DDX41
PSMB6
BUD31
PPP1CB
TSR1
LRRC47
GSK3B
RPL12
PRRC2A
DNMT1
SNRPB2
TRMT10C
CSNK1E
CORO1C
RPL36
DDX19A
CAPZA1
DDX6
CBX4
RPL22L1
ITPR2
DYRK1A
DNAJB4
LSM5
NXF1
ALB
LRRCC1
BRD4
TAF15
SMU1
PALS2
NSMCE2
RIOX2
DHX9
AGO1
ATP6V1F
MAP4K4
WDR18
DNM2
TRIAP1
DHX8
S100A7
OARD1
BCKDHA
PSMC2
PLOD1
ALYREF
HNRNPA3
SCOC
UBAP2L
MFAP1
HEBP1
ADI1
HELLS
RSL1D1
TPP1
THOC1
NSRP1
PRPF6
EEF1A1
DAP
CCDC12
SF3A2
SDHB
TOMM70
PRPSAP1
PPP3CA
THOC6
SEC23A
RPL22
DNAJC10
CCDC124
FARP2
MMTAG2
CENPF
PYCR1
CETN2
DUSP3
PPIE
CPSF7
MYL12B
PITPNB
MRPS23
PSMA2
ADD1
FIP1L1
RPL38
DNAJC3
ADD3
PPP1R10
RAB11FIP2
BUB3
SCML2
RNF138
IRS4
NCBP1
PNISR
SSBP1
SF3B4
DHX16
UFD1
DKC1
CFAP298
PRDX1
QARS1
DHX29
GTF2H3
INPP5K
TRMT11
CPNE8
SMARCA1
HUWE1
EIF4G1

## Sheet: GO_BP_Mg Nuclear
Term	Overlap	P-value	Adjusted P-value	Old P-value	Old Adjusted P-value	Odds Ratio	Combined Score	Genes
Cytoplasmic Translation (GO:0002181)	67/101	1.24493e-77	2.63552e-74	0	0	71.0513	12581.8	RPL4;RPL5;RPL30;RPL3;RPL32;RPL31;RPL34;RPLP1;RPL10A;RPL8;RPL6;RPL7;RPS15;RPS4X;RPS14;RPL7A;RPS17;RPS16;RPL18A;RPS19;RPS18;RPL36;RACK1;RPL35;RPLP2;RPL38;RPL37;RPS11;RPL39;RPS10;RPS13;RPS12;RPL21;RPS7;RPS8;RPL23;RPS5;RPL22;RPS6;RPL13A;RPSA;RPS3A;EEF1D;RPL27;RPL26;RPL29;RPL28;RPL12;RPL11;RPL36A;RPL14;RPL15;RPS2;RPL18;RPL19;RPL35A;RPL23A;RPS25;RPS28;RPS29;RPL27A;EIF3I;RPS20;RPL22L1;FAU;RPS21;RPS23
Translation (GO:0006412)	81/232	4.97119e-64	5.262e-61	0	0	19.739	2877.19	RPL4;RPL5;RPL30;RPL3;RPL32;RPL31;MRPS14;RPL34;RPLP1;RPL8;RPL10A;RPL6;RPL7;RPS15;EEF1B2;RPS4X;RPS14;RPL7A;RPS17;RPS16;RPL18A;RPS19;QARS1;RPS18;RPL36;RACK1;RPL35;RPLP2;RPL38;RPL37;RPS11;RPL39;RPS10;RPS13;RPS12;RPL21;RPS7;RPS8;RPL23;RPS5;RPL22;MRPS23;RPS6;RPL13A;RPSA;RPS3A;MRPS6;EEF1A1;EEF1G;EEF1D;RPL27;RPL26;RPL29;RPL28;MRPS35;RPL12;RPL11;RPL36A;MRPL17;MRPL12;MRPL54;RPL14;RPL15;RPS2;RPL18;RPL19;RPL…
Macromolecule Biosynthetic Process (GO:0009059)	74/189	8.68437e-63	6.12827e-60	0	0	23.4093	3345.21	RPL4;RPL5;RPL30;RPL3;RPL32;RPL31;MRPS14;RPL34;RPLP1;RPL10A;RPL8;RPL6;RPL7;EEF1B2;RPS15;RPS4X;RPS14;RPL7A;RPS17;RPS16;RPL18A;RPS19;RPS18;RPL36;RPL35;RPLP2;RPL38;RPL37;RPS11;RPL39;RPS10;RPS13;RPS12;RPL21;RPS7;RPS8;RPL23;RPS5;RPL22;RPS6;RPL13A;RPSA;RPS3A;MRPS6;EEF1A1;EEF1G;EEF1D;RPL27;RPL26;RPL29;RPL28;RPL12;RPL11;RPL36A;MRPL12;RPL14;RPL15;RPS2;RPL18;RPL19;RPL35A;RPL23A;RPS25;RPS28;RPS29;RPL27A;AGO2…
Gene Expression (GO:0010467)	94/381	6.20125e-59	3.28201e-56	0	0	12.272	1644.78	RPL4;RPL5;RPL30;RPL3;RPL32;RPL31;MRPS14;RPL34;RPLP1;RPL8;RPL10A;RPL6;RPL7;RPS15;RBM3;RPS4X;RPS14;RBM4;RPL7A;RPS17;RPS16;RPL18A;RPS19;RPS18;RPL36;RPL35;RPLP2;RPL38;RPL37;RPS11;RPL39;RPS10;RPS13;RPS12;RBM6;DDX17;UPF1;RPL21;RPS7;NCBP1;RPS8;RPL23;RPS5;RPL22;RPS6;THOC1;RPL13A;RPSA;RPS3A;MRPS6;THOC6;EEF1A1;PRPF4;DDX19B;DKC1;SARNP;SRSF3;RPL27;RPL26;HNRNPH3;RPL29;ZNF830;RPL28;RBMS2;DHX8;YTHDC1;RPL12;RPL1…
RNA Processing (GO:0006396)	61/291	7.58325e-34	3.21075e-31	0	0	9.36125	713.907	RPL5;RPL7;RRP9;RPS15;RBM3;FBL;RBM4;RPS17;RPS16;RPS19;DHX16;SNRPD3;RBM6;DDX17;RPS7;NCBP1;NSUN2;RPS6;SRRM1;PRPF4;EBNA1BP2;SFPQ;PRPF6;DKC1;RPL27;RPL26;HNRNPH3;SNRPF;SRSF5;ZNF830;RBMS2;SF3B4;DDX27;DHX8;KARS1;CSTF3;RPL11;NOP2;DDX23;SRSF1;NOLC1;EXOSC6;EXOSC4;PES1;RPL14;EXOSC1;HNRNPA0;SF3A1;SF3A2;TRMT10C;FUS;WDR18;RPL35A;LSM5;LSM3;HNRNPL;SMU1;RPS25;NUDT21;RPS28;PIN4
mRNA Processing (GO:0006397)	50/226	4.76452e-29	1.68108e-26	0	0	9.85601	642.747	RAMAC;DDX41;CWC27;CDC73;EFTUD2;SART3;DHX16;SNIP1;SNRPD3;CTNNBL1;RBM6;NCBP1;NSUN2;BUD31;PLRG1;SRRM1;PRPF4;SFPQ;PRPF6;PPIE;SNRNP27;HNRNPH3;SNRPF;SRSF5;RBM22;SF3B4;SF3B5;DHX8;YTHDC1;DDX23;SRSF1;HTATSF1;ZMAT2;LEO1;SNRPB2;RPRD1A;HNRNPA1;RBM10;HNRNPA0;SF3A1;CPSF7;HNRNPA3;SF3A2;TRMT10C;LSM5;LSM3;SMU1;NUDT21;MFAP1;PAF1
mRNA Splicing, via Spliceosome (GO:0000398)	48/211	1.65402e-28	5.00223e-26	0	0	10.1865	651.623	SF3B4;SF3B5;DHX8;DHX9;YTHDC1;DDX1;DDX23;SRSF1;DDX41;HTATSF1;CWC27;PQBP1;COIL;EFTUD2;SART3;ZMAT2;DHX16;SNIP1;SNRPB2;SNRPD3;HNRNPA1;RBM10;CTNNBL1;RBM6;DDX17;SF3A1;HNRNPA3;SF3A2;NCBP1;BUD31;PLRG1;LSM5;LSM3;SRRM1;SMU1;PRPF4;ILF3;SFPQ;PRPF6;MFAP1;PPIE;SNRNP27;SRSF3;SRFBP1;HNRNPH3;SNRPF;SRSF5;RBM22
Ribosome Biogenesis (GO:0042254)	41/161	1.46751e-26	3.8834e-24	0	0	11.698	695.839	RPL5;DDX27;NOP2;RPL11;NOLC1;RPF2;RPL7;RRP9;RPS15;RPS4X;FBL;RPS14;RPS17;RPS16;EXOSC4;RPS19;PES1;RRS1;RPL14;ZNF622;RPS11;RPS13;RPS12;NPM1;RPS7;RPS8;RPS5;WDR18;RPS6;RPL35A;RPS3A;RPS25;EBNA1BP2;RPS28;DKC1;GRWD1;RPL27;PIN4;RPL26;DHX29;RPS23
Protein Metabolic Process (GO:0019538)	75/614	2.27634e-25	5.35447e-23	0	0	4.96009	281.446	RPL4;RPL5;RPL30;RPL3;RPL32;RPL31;MRPS14;RPL34;RPLP1;RPL8;RPL10A;RPL6;RPL7;RPS15;RPS4X;RPL7A;RPS14;RPS17;RPS16;RPS19;RPL18A;RPS18;RPL36;RPL35;RPLP2;RPL38;RPL37;RPS11;RPL39;RPS10;RPS13;RPS12;RPL21;RPS7;RPS8;RPL23;RPS5;RPL22;RPS6;RPL13A;RPSA;RPS3A;MRPS6;EEF1A1;RPL27;RPL26;RPL29;RPL28;RPL12;RPL11;RPL36A;MRPL12;RPL14;RPL15;RPS2;RPL18;RPL19;USP9X;FUS;RPL35A;RPL23A;NUP153;RPS25;RPS28;XPNPEP1;PSMC4;RPS29…
rRNA Processing (GO:0006364)	33/110	4.194e-24	8.87869e-22	0	0	14.5001	780.518	RPL5;DDX27;NOP2;RPL11;NOLC1;RPL7;RRP9;RPS15;FBL;RPS14;RPL7A;RPS17;RPS16;EXOSC4;RPS19;PES1;RPL14;RRP15;RPS7;WDR18;RPS6;RPL35A;RPS25;EBNA1BP2;RPS28;EIF6;DKC1;TSR1;RPL27;SRFBP1;PIN4;RPL26;MPHOSPH6
Ribonucleoprotein Complex Biogenesis (GO:0022613)	34/120	6.92108e-24	1.31518e-21	0	0	13.3933	714.231	RPL5;NOP2;RPL11;RPF2;RPL7;RRP9;RPS15;RPS4X;FBL;RPS14;RPS17;RPS16;RPS19;PES1;RRS1;RPL14;RPL38;ZNF622;RPS11;RPS13;RPS12;NPM1;RPS7;RPS8;RPS5;RPS6;RPL35A;RPS3A;RPS25;EBNA1BP2;RPS28;GRWD1;RPL26;RPS23
protein-RNA Complex Assembly (GO:0022618)	36/138	7.45496e-24	1.31518e-21	0	0	11.9888	638.442	RPL5;DHX9;YTHDC1;DDX1;NOP2;DDX23;RPL11;SRSF1;RPS15;COIL;RPS14;SART3;RPS19;RRS1;LUC7L;RPL38;SNRPD3;SF3A2;NCBP1;RPS5;RPSA;RPS28;PRPF6;EIF6;EIF3K;AGO1;EIF3I;AGO2;EIF3J;SRFBP1;EIF3E;SNRPF;SRSF5;DHX29;FAU;LUC7L2
RNA Splicing, via Transesterification Reactions With Bulged Adenosine as Nucleophile (GO:0000377)	39/171	2.0866e-23	3.39794e-21	0	0	10.0737	526.088	SF3B4;SF3B5;DHX8;YTHDC1;DDX23;SRSF1;DDX41;CWC27;HTATSF1;EFTUD2;SART3;ZMAT2;SNIP1;DHX16;SNRPB2;SNRPD3;HNRNPA1;RBM10;CTNNBL1;RBM6;HNRNPA3;SF3A1;SF3A2;NCBP1;BUD31;PLRG1;LSM5;LSM3;SRRM1;SMU1;PRPF4;PRPF6;MFAP1;PPIE;SNRNP27;SNRPF;SRSF5;HNRNPH3;RBM22
Regulation of Translation (GO:0006417)	40/201	1.23573e-21	1.8686e-19	0	0	8.4732	407.922	RPL5;DDX6;DDX3X;DHX9;SHMT2;DDX1;NOLC1;FXR1;RBM3;RPS4X;RBM4;ALKBH5;LARP1;TCOF1;RACK1;RPL15;PAIP2;UPF1;NPM1;TIA1;YTHDF3;NCBP1;CSNK2A2;CIRBP;EIF2AK2;UPF3B;RPL13A;LRPPRC;ILF3;EIF6;EPRS1;CAPRIN1;AGO2;SERBP1;EIF3E;RPL26;LSM14A;GAPDH;EIF4G2;EIF4G1
rRNA Metabolic Process (GO:0016072)	29/98	3.80329e-21	5.36771e-19	0	0	14.1269	664.222	TRIR;GTF3C1;RPL5;DDX27;NOP2;RPL11;NOLC1;RPL7;RRP9;RPS15;FBL;EXOSC6;RPS17;RPS16;EXOSC4;RPS19;PES1;RPL14;RPS7;WDR18;RPS6;RPL35A;RPS25;EBNA1BP2;RPS28;DKC1;RPL27;PIN4;RPL26
Ribosomal Small Subunit Biogenesis (GO:0042274)	23/85	4.36066e-16	5.7697e-14	0	0	12.3447	436.618	NPM1;RPS7;RPS8;RPS5;RPS6;RPS3A;RPSA;RRP9;RPS15;RPS4X;FBL;RPS14;RPS25;RPS17;RPS28;RPS16;RPS19;SRFBP1;FAU;RPS11;RPS13;RPS12;RPS23
Spliceosomal Complex Assembly (GO:0000245)	19/63	1.77108e-14	2.20552e-12	0	0	14.2847	452.319	SF3B4;SF3B5;SF3A1;SF3A2;NCBP1;YTHDC1;DDX1;DDX23;SRSF1;DDX42;HTATSF1;PRPF6;LUC7L;SNIP1;SNRPB2;SNRPD3;SNRPF;SRSF5;LUC7L2
Ribosome Assembly (GO:0042255)	16/42	3.16251e-14	3.71947e-12	0	0	20.2721	630.155	RPL5;NPM1;DDX3X;RPS5;NOP2;RPL11;RPSA;RPS15;RPS14;RPS28;RPS19;EIF6;C1QBP;RRS1;DHX29;FAU
Ribosomal Large Subunit Biogenesis (GO:0042273)	16/47	2.48176e-13	2.7652e-11	0	0	16.998	493.362	RPL5;NPM1;NOP2;RPL11;RPL35A;RPF2;RPL7;RPL7A;EBNA1BP2;EIF6;PES1;RPL14;RRS1;ZNF622;RPL26;RRP15
Membraneless Organelle Assembly (GO:0140694)	25/139	5.95766e-13	6.30618e-11	0	0	7.30312	205.575	DDX6;DDX3X;FXR1;ALKBH5;G3BP1;RCC1;UBAP2L;DLGAP5;FARP2;TIA1;NPM1;YTHDF2;YTHDF3;FUS;TMOD3;CIRBP;PRRC2C;LSM3;ATXN2L;CENPF;PSPC1;CAPRIN1;DHX29;LSM14A;RPS23
Stress Granule Assembly (GO:0034063)	12/25	1.87606e-12	1.89125e-10	0	0	30.223	816.076	ATXN2L;DDX6;TIA1;DDX3X;YTHDF2;YTHDF3;G3BP1;CIRBP;PRRC2C;UBAP2L;LSM14A;RPS23
mRNA Metabolic Process (GO:0016071)	21/101	2.30249e-12	2.21562e-10	0	0	8.69717	233.058	SF3B4;SF3A1;PNPT1;SF3A2;TRMT10C;YTHDF2;NCBP1;NSUN2;SRSF1;LSM5;NUDT16L1;SND1;LSM3;ATXN2L;NUDT21;SFPQ;PCBP3;PCBP2;SRSF5;TP53;HNRNPA0
Negative Regulation of Translation (GO:0017148)	21/102	2.81879e-12	2.59452e-10	0	0	8.58935	228.431	DDX6;TIA1;DDX3X;CSNK2A2;EIF2AK2;RPL13A;SCRIB;RBM4;ILF3;LARP1;EIF6;EPRS1;CAPRIN1;AGO2;SERBP1;RACK1;EIF3E;PAIP2;LSM14A;GAPDH;EIF4G1
Transcription Elongation by RNA Polymerase II (GO:0006368)	12/29	1.67613e-11	1.47849e-09	0	0	23.1069	573.328	USP15;SUPT16H;SKIC8;SART3;CTR9;SUPT4H1;LEO1;PAF1;POLR2I;SUPT6H;CDC73;IWS1
Chromatin Organization (GO:0006325)	35/323	6.735e-11	5.7032e-09	0	0	4.08111	95.5842	H2AX;DNMT1;DHX9;NUCKS1;SMC6;IWS1;RNF2;YY1;CHAF1B;SART3;PCBP2;SMARCAD1;RBBP7;HMGN3;BRD4;NPM1;SUPT16H;PHF10;ACTR5;NSMCE2;SMARCA5;HMGA2;NAP1L1;UBE2A;DEK;SMARCA1;BAZ1B;HCFC1;NAP1L4;SFPQ;RYBP;GRWD1;H2BC11;ANP32B;EZH2
Positive Regulation of Translation (GO:0045727)	20/108	7.17477e-11	5.84191e-09	0	0	7.51401	175.511	RPL5;NPM1;DDX3X;TRMT10C;YTHDF2;YTHDF3;DHX9;CIRBP;UPF3B;YBX3;FXR1;RBM3;RPS4X;LARP1;PKM;EIF6;C1QBP;AGO2;EIF3E;RPL26
Regulation of Translational Initiation (GO:0006446)	16/69	1.70569e-10	1.33739e-08	0	0	9.93095	223.366	NPM1;DDX3X;YTHDF2;NCBP1;YTHDF3;DDX1;EIF2AK2;SCRIB;PPP1CA;DNAJC3;RBM4;LARP1;EIF3E;PAIP2;EIF4G2;EIF4G1
U2-type Prespliceosome Assembly (GO:1903241)	10/23	4.7037e-10	3.55634e-08	0	0	25.101	539.107	SF3B4;SF3B5;SF3A1;SF3A2;DDX42;SNIP1;SNRPB2;SNRPD3;SNRPF;HTATSF1
Regulation of mRNA Splicing, via Spliceosome (GO:0048024)	18/97	6.19692e-10	4.52375e-08	0	0	7.51082	159.243	DDX17;TIA1;DAZAP1;NCBP1;YTHDC1;CIRBP;SRRM1;HNRNPL;SMU1;RBM3;PTBP1;RBM4;THRAP3;C1QBP;SRSF3;NUP98;NSRP1;HNRNPA1
DNA Repair (GO:0006281)	32/302	7.8939e-10	5.57047e-08	0	0	3.96291	83.0617	H2AX;FEN1;MPG;CDCA5;CETN2;DDX1;NUCKS1;PDS5B;POLD1;MEN1;UPF1;NPM1;USP7;RFC4;USP9X;ACTR5;CSNK2A2;RECQL;SMARCA5;HUWE1;HMGA1;HMGA2;CSNK1E;UBE2A;GTF2H3;SMC1A;INIP;WDR33;RAD50;APEX1;CDK1;TP53
RNA Export From Nucleus (GO:0006405)	14/67	1.01175e-08	6.9093e-07	0	0	8.66012	159.424	UPF1;NCBP1;YTHDC1;ALYREF;THOC1;NUP153;THOC6;NXF1;DDX19B;SARNP;SRSF3;NUP98;HNRNPA1;RBM33
Maturation of LSU-rRNA (GO:0000470)	9/23	1.10219e-08	7.2917e-07	0	0	20.9409	383.709	RPL7A;EIF6;PES1;NOP2;RPL35;RPF2;RRP15;FTSJ3;RPL7
Regulation of DNA Metabolic Process (GO:0051052)	18/116	1.21706e-08	7.80763e-07	0	0	6.04869	110.233	ANKRD17;UPF1;SF3B5;RADX;ACTR5;NSMCE2;SMARCA5;YLPM1;NUCKS1;SMC6;SMC3;YY1;SUB1;LMNA;SMARCAD1;TERF2IP;KPNA2;TAF4
Regulation of RNA Splicing (GO:0043484)	17/104	1.38496e-08	8.62339e-07	0	0	6.42764	116.308	SF3B5;TIA1;YTHDC1;FUS;SRSF1;DYRK1A;RRP1B;SRRM1;PQBP1;HNRNPL;PTBP1;POLR2A;SRSF3;HNRNPH3;HNRNPA1;RPS13;RBM22
Negative Regulation of Gene Expression (GO:0010629)	32/364	7.2534e-08	4.38727e-06	0	0	3.2124	52.8094	DDX6;GSK3B;DNMT1;DDX3X;FXR1;YY1;PTBP1;RBM4;ALKBH5;LARP1;PDCD10;RACK1;PAIP2;RPS13;TIA1;YTHDF2;PNPT1;YTHDF3;CSNK2A2;EIF2AK2;RPL13A;NUDT16L1;LSM5;SND1;ILF3;EPRS1;CAPRIN1;AGO2;SERBP1;LSM14A;GAPDH;EZH2
RNA Catabolic Process (GO:0006401)	14/79	9.21655e-08	5.41984e-06	0	0	7.05695	114.32	TRIR;FEN1;PNPT1;YTHDF2;NCBP1;ZC3H4;NUDT16L1;LSM5;SND1;EXOSC6;EXOSC4;WDR82;C1QBP;EXOSC1
Regulation of mRNA Processing (GO:0050684)	10/37	9.77593e-08	5.59342e-06	0	0	12.0769	194.931	ALKBH5;TIA1;NCBP1;SLTM;DHX9;YTHDC1;SRSF3;SUPT6H;IWS1;SRRM1
RNA Splicing (GO:0008380)	15/92	1.01921e-07	5.67808e-06	0	0	6.38954	102.866	SF3B4;NCBP1;DHX8;FUS;DDX23;SRRM1;SMU1;PRPF4;SFPQ;PRPF6;DHX16;SNRPD3;HNRNPH3;SNRPF;SMNDC1
mRNA Transport (GO:0051028)	12/59	1.57989e-07	8.46017e-06	0	0	8.34488	130.687	FXR1;UPF1;SLBP;NXF1;DDX19B;NCBP1;YTHDC1;SARNP;ALYREF;THOC1;SRSF3;THOC6
DNA Metabolic Process (GO:0006259)	28/302	1.59852e-07	8.46017e-06	0	0	3.39249	53.0891	FEN1;SET;PDS5B;YY1;POLD1;SMARCAD1;KPNA2;MEN1;UPF1;NPM1;RFC4;ACTR5;RECQL;SMARCA5;NAP1L1;CSNK1E;UBE2A;GTF2H3;SMC1A;INIP;RAD50;GRWD1;APEX1;CDK1;MCM3;TERF2IP;MCM5;SSBP1
Ribosomal Small Subunit Assembly (GO:0000028)	7/16	1.99713e-07	1.0312e-05	0	0	25.2576	389.633	RPS15;RPS14;RPS28;RPS19;RPS5;RPSA;FAU
mRNA Export From Nucleus (GO:0006406)	12/61	2.32677e-07	1.1728e-05	0	0	8.00345	122.242	UPF1;DDX19A;NXF1;DDX19B;NCBP1;YTHDC1;SARNP;ALYREF;THOC1;SRSF3;IWS1;THOC6
RNA Biosynthetic Process (GO:0032774)	17/128	3.16787e-07	1.55962e-05	0	0	5.03162	75.2983	DDX17;DHX8;SMARCA5;HNRNPL;RBM3;PRPF4;RBM4;EXOSC6;EXOSC4;POLR2A;DKC1;HNRNPH3;ZNF830;TAF4;RBMS2;EXOSC1;RBM6
Regulation of Telomere Maintenance (GO:0032204)	11/52	3.41328e-07	1.64225e-05	0	0	8.75684	130.393	UPF1;USP7;RAD50;PPP1R10;NSMCE2;LMNA;YLPM1;TERF2IP;SMC6;AURKB;GNL3
Negative Regulation of Protein Metabolic Process (GO:0051248)	18/146	4.44445e-07	2.09087e-05	0	0	4.62383	67.6301	DDX6;TIA1;DDX3X;CSNK2A2;EIF2AK2;RPL13A;RBM4;ILF3;LARP1;CDK5;EPRS1;CAPRIN1;SERBP1;RACK1;PFDN4;PAIP2;LSM14A;GAPDH
Nucleosome Organization (GO:0034728)	13/77	4.76808e-07	2.19436e-05	0	0	6.64435	96.7162	H2AX;SUPT16H;NPM1;SET;HMGA1;SMARCA5;NAP1L1;SUPT6H;NAP1L4;CHAF1B;SART3;GRWD1;H2BC11
Regulation of Signal Transduction by P53 Class Mediator (GO:1901796)	11/54	5.12089e-07	2.30658e-05	0	0	8.34868	120.929	RPS15;RPL5;USP7;RPL23;NOP2;RPL11;RRS1;RPS20;RPL37;RPF2;AURKB
Regulation of mRNA Stability (GO:0043488)	13/80	7.52713e-07	3.28478e-05	0	0	6.34586	89.474	NPM1;TAF15;YTHDF2;YTHDF3;FUS;CIRBP;FXR1;ALKBH5;LARP1;THRAP3;APEX1;SERBP1;RBM33
Transcription by RNA Polymerase II (GO:0006366)	21/200	7.60293e-07	3.28478e-05	0	0	3.86708	54.4855	SUPT16H;NCBP1;CTR9;CCDC124;SUPT4H1;ARRB2;DEK;GTF2H3;SUPT6H;CDC73;SKIC8;POLR2A;POLR2B;SUB1;POLR2C;POLR2D;LEO1;PAF1;RPRD1A;POLR2I;TAF4
mRNA 3'-End Processing (GO:0031124)	8/27	8.82623e-07	3.63859e-05	0	0	13.6892	190.832	SLBP;NUDT21;CPSF7;NCBP1;CSTF3;LEO1;PAF1;RPRD1A
Cytoplasmic Translational Initiation (GO:0002183)	9/36	8.9375e-07	3.63859e-05	0	0	10.851	151.131	SLBP;RBM4;NCBP1;EIF3K;EIF3I;EIF3J;EIF3E;DHX29;EIF4G1
Positive Regulation of RNA Splicing (GO:0033120)	9/36	8.9375e-07	3.63859e-05	0	0	10.851	151.131	RBM3;DAZAP1;POLR2A;NCBP1;THRAP3;CIRBP;DYRK1A;NUP98;RBM22
Regulation of mRNA Catabolic Process (GO:0061013)	10/47	1.10708e-06	4.42207e-05	0	0	8.80835	120.796	FXR1;UPF1;PNPT1;YTHDF2;YTHDF3;APEX1;CAPRIN1;SERBP1;ZC3HAV1;RBM33
DNA-templated Transcription Elongation (GO:0006354)	8/29	1.61771e-06	6.34203e-05	0	0	12.3841	165.136	SUPT16H;SKIC8;CTR9;SUPT4H1;LEO1;PAF1;SUPT6H;CDC73
RNA 3'-End Processing (GO:0031123)	10/49	1.66406e-06	6.40513e-05	0	0	8.35578	111.184	TOE1;NUDT21;CPSF7;PNPT1;NCBP1;CPSF1;CSTF3;LEO1;PAF1;RPRD1A
DNA Replication (GO:0006260)	12/73	1.76532e-06	6.67353e-05	0	0	6.42501	85.1133	UPF1;FEN1;RFC4;SET;GRWD1;POLD1;WDR18;RECQL;CDK1;MCM5;NAP1L1;SSBP1
Regulation of RNA Export From Nucleus (GO:0046831)	6/14	1.80717e-06	6.7119e-05	0	0	24.3161	321.549	ALKBH5;DHX9;NSUN2;NUP153;SUPT6H;IWS1
Mitotic Sister Chromatid Segregation (GO:0000070)	15/120	3.37837e-06	0.00012331	0	0	4.67887	58.945	CDCA5;SMC3;SMC1A;SMC4;RHOA;AURKB;EML4;PPP1CC;CCNB1;KIF2A;ZNF207;RRS1;KIF2C;LSM14A;DLGAP5
Positive Regulation of Gene Expression (GO:0010628)	32/436	3.87056e-06	0.000138881	0	0	2.62992	32.7744	RPL5;GSK3B;DNMT1;DDX3X;RPL11;FXR1;RBM3;RPS4X;LARP1;POLR2A;PDCD10;NAMPT;NPM1;YTHDF3;RPS7;RPL23;NDUFA2;DYRK1A;CIRBP;EIF2AK2;UPF3B;HMGA2;ANK3;HCFC1;EIF6;FUBP1;AGO2;EIF3E;RPL26;GAPDH;TP53;RBM22
Transcription Elongation-Coupled Chromatin Remodeling (GO:0140673)	4/5	4.01995e-06	0.000141837	0	0	129.3	1606.45	USP15;SART3;SUPT6H;IWS1
RNA Transport (GO:0050658)	9/43	4.43343e-06	0.00015138	0	0	8.61384	106.177	FXR1;SLBP;PNPT1;NUP153;NUP98;HNRNPA1;CKAP5;RBM33;RTRAF
Negative Regulation of Ubiquitin-Dependent Protein Catabolic Process (GO:2000059)	9/43	4.43343e-06	0.00015138	0	0	8.61384	106.177	RPL5;USP7;RYBP;RPS7;USP9X;RPL23;RPL11;CSNK2A2;CSNK2B
Regulation of Alternative mRNA Splicing, via Spliceosome (GO:0000381)	10/55	5.0325e-06	0.000169039	0	0	7.23943	88.3181	DDX17;HNRNPL;SMU1;PTBP1;RBM4;TIA1;THRAP3;YTHDC1;NSRP1;HNRNPA1
Chromatin Remodeling (GO:0006338)	23/262	5.1103e-06	0.000169039	0	0	3.17308	38.6616	NPM1;USP15;PHF10;ACTR5;DDX23;SMARCA5;UBE2A;DEK;SMARCA1;BAZ1B;SUPT6H;IWS1;RNF2;HCFC1;YY1;SFPQ;RAD50;RYBP;SART3;SMARCAD1;RBBP7;CGGBP1;BRD4
Nucleosome Assembly (GO:0006334)	10/56	5.96258e-06	0.000194197	0	0	7.08169	85.1927	H2AX;CHAF1B;SUPT16H;NPM1;SART3;GRWD1;H2BC11;SMARCA5;NAP1L1;NAP1L4
Double-Strand Break Repair (GO:0006302)	18/176	6.73072e-06	0.000214568	0	0	3.74005	44.5396	H2AX;FEN1;CDCA5;DDX1;ACTR5;CSNK2A2;NSMCE2;RECQL;NUCKS1;SMC6;HTATSF1;INIP;YY1;MORF4L1;SFPQ;RAD50;RNF138;SMARCAD1
Ribosomal Large Subunit Assembly (GO:0000027)	6/17	6.89213e-06	0.000214568	0	0	17.6817	210.149	RPL5;DHX30;EIF6;NOP2;RPL11;RRS1
Maturation of 5.8S rRNA (GO:0000460)	6/17	6.89213e-06	0.000214568	0	0	17.6817	210.149	EXOSC4;EIF6;PES1;RRP15;FTSJ3;MPHOSPH6
Double-Strand Break Repair via Homologous Recombination (GO:0000724)	14/114	8.78092e-06	0.000269409	0	0	4.57871	53.3096	FEN1;NSMCE2;RECQL;NUCKS1;SMC6;HTATSF1;INIP;YY1;MORF4L1;SFPQ;RAD50;RNF138;MCM3;MCM5
miRNA-mediated Post-Transcriptional Gene Silencing (GO:0035195)	7/27	1.16054e-05	0.000350981	0	0	11.3595	129.089	DDX6;RBM4;NCBP1;EIF6;DHX9;AGO2;EIF4G1
protein-DNA Complex Assembly (GO:0065004)	10/62	1.53026e-05	0.000456276	0	0	6.26263	69.4368	H2AX;CHAF1B;SUPT16H;NPM1;SART3;GRWD1;H2BC11;SMARCA5;NAP1L1;NAP1L4
Mitotic Spindle Organization (GO:0007052)	12/90	1.6495e-05	0.000484998	0	0	5.02027	55.2855	CCNB1;KIF2A;ZNF207;RCC1;MAP4;SMC3;SMC1A;CKAP5;LSM14A;DLGAP5;RHOA;AURKB
mRNA Splice Site Recognition (GO:0006376)	7/29	1.93541e-05	0.000561269	0	0	10.3257	112.061	SF3A1;SF3A2;YTHDC1;SRSF1;LUC7L;SRSF5;LUC7L2
Alternative mRNA Splicing, via Spliceosome (GO:0000380)	6/20	1.99774e-05	0.000571516	0	0	13.8906	150.309	DDX17;SFPQ;NCBP1;DHX9;SRSF1;PQBP1
Regulation of mRNA Export From Nucleus (GO:0010793)	4/7	2.68074e-05	0.00073703	0	0	43.0956	453.66	ALKBH5;NSUN2;SUPT6H;IWS1
Regulation of Ribonucleoprotein Complex Localization (GO:2000197)	4/7	2.68074e-05	0.00073703	0	0	43.0956	453.66	ALKBH5;NSUN2;SUPT6H;IWS1
Protein Localization to Cytoplasmic Stress Granule (GO:1903608)	4/7	2.68074e-05	0.00073703	0	0	43.0956	453.66	TIA1;DDX3X;DHX9;DDX1
Regulation of Chromosome Organization (GO:0033044)	8/42	3.14716e-05	0.000854172	0	0	7.6439	79.2399	YY1;UPF1;ACTR5;LMNA;NSMCE2;YLPM1;TERF2IP;SMC6
Positive Regulation of Protein Metabolic Process (GO:0051247)	18/202	4.38422e-05	0.00117486	0	0	3.20723	32.1842	RPL5;GSK3B;NPM1;DDX3X;YTHDF3;CSNK2A2;CIRBP;UPF3B;FXR1;RBM3;RPS4X;LARP1;EIF6;AGO2;EIF3E;STUB1;RPL26;EIF4G1
Positive Regulation of mRNA Splicing, via Spliceosome (GO:0048026)	6/23	4.81599e-05	0.00127443	0	0	11.4375	113.7	RBM3;DAZAP1;NCBP1;THRAP3;CIRBP;NUP98
Negative Regulation of Ubiquitin Protein Ligase Activity (GO:1904667)	4/8	5.23319e-05	0.00136774	0	0	32.32	318.607	RPL5;RPS7;RPL23;RPL11
Recombinational Repair (GO:0000725)	12/101	5.31256e-05	0.00137155	0	0	4.39728	43.2818	YY1;MORF4L1;FEN1;SFPQ;RAD50;RNF138;NSMCE2;RECQL;NUCKS1;SMC6;HTATSF1;INIP
Maturation of LSU-rRNA Frm Tricistronic rRNA Trnscpt (GO:0000463)	5/15	5.76942e-05	0.00147155	0	0	16.182	157.942	PES1;RPL35;RPF2;FTSJ3;RPL7
RNA Splicing, via Transesterification Reactions (GO:0000375)	6/24	6.25819e-05	0.00157721	0	0	10.8016	104.549	SF3B4;PRPF4;PRPF6;DDX23;SMNDC1;SRRM1
Positive Regulation of Chromosome Organization (GO:2001252)	8/47	7.3428e-05	0.00182879	0	0	6.66219	63.4188	FEN1;RAD50;PPP1R10;CDK1;TERF2IP;SMC4;AURKB;GNL3
mRNA Catabolic Process (GO:0006402)	8/49	9.98698e-05	0.00244616	0	0	6.33655	58.3701	UPF1;EXOSC4;PNPT1;YTHDF2;THRAP3;NUDT16L1;LSM5;SND1
Microtubule Polymerization or Depolymerization (GO:0031109)	6/26	0.000101683	0.00244616	0	0	9.7204	89.366	KIF2A;MAP7D3;ZNF207;KIF2C;MAP4;HDGFL3
Positive Regulation of mRNA Processing (GO:0050685)	6/26	0.000101683	0.00244616	0	0	9.7204	89.366	RBM3;DAZAP1;NCBP1;THRAP3;CIRBP;NUP98
Spliceosomal snRNP Assembly (GO:0000387)	7/37	0.000103531	0.00246264	0	0	7.56907	69.4511	COIL;SART3;PRPF6;CD2BP2;SRFBP1;SNRPD3;SNRPF
RNA Metabolic Process (GO:0016070)	9/63	0.000108782	0.00255879	0	0	5.41793	49.4449	DDX17;ATXN2L;EXOSC6;EXOSC4;PNPT1;NCBP1;PCBP3;PCBP2;EXOSC1
Regulation of mRNA Metabolic Process (GO:1903311)	5/17	0.000113067	0.00260177	0	0	13.4836	122.532	NCBP1;SLTM;DHX9;SUPT6H;IWS1
miRNA-mediated Gene Silencing by Inhibition of Translation (GO:0035278)	5/17	0.000113067	0.00260177	0	0	13.4836	122.532	DDX6;RBM4;EIF6;AGO2;EIF4G1
Nucleocytoplasmic Transport (GO:0006913)	8/50	0.000115785	0.00263566	0	0	6.18536	56.0628	NPM1;ANP32A;NUP42;NUP35;NUP153;NUP98;RANGAP1;HNRNPA1
Positive Regulation of Mitotic Cell Cycle Phase Transition (GO:1901992)	9/64	0.000123241	0.00275509	0	0	5.31914	47.8796	ANKRD17;CCNB1;DDX3X;CDCA5;NSMCE2;CDK1;DLGAP5;BRD4;EIF4G1
Maturation of SSU-rRNA (GO:0030490)	7/38	0.000123634	0.00275509	0	0	7.32453	65.9074	RPS14;RPS28;RPS16;RPS19;RPS8;TSR1;SRFBP1
Maturation of SSU-rRNA Frm Tricistronic rRNA Trnscpt (GO:0000462)	6/27	0.000127419	0.00280986	0	0	9.25705	83.0175	RPS16;RPS19;RPS8;RRS1;TSR1;RPS21
Positive Regulation of DNA-templated Transcription (GO:0045893)	62/1274	0.000139699	0.00304889	0	0	1.71624	15.2334	DDX3X;YWHAB;ARRB1;NUCKS1;TRIAP1;CDC73;YY1;PPP3CA;EDRF1;NAMPT;SMARCAD1;MEN1;YWHAH;DDX17;SUPT16H;ACTR5;DYRK1A;CKAP2;EDF1;BAZ1B;HCFC1;GNL3;DNM2;MORF4L1;ILF3;SFPQ;PKM;PRPF6;SLTM;EEF1D;THRAP3;MORF4L2;TP53;SF3B5;KARS1;DHX9;CTR9;SUPT4H1;MRPL12;DHX33;PCBP1;LEO1;INPP5K;RBBP7;BRD4;RTRAF;NPM1;TAF15;NFYB;NFYC;SMARCA5;HMGA1;HMGA2;RRP1B;DEK;SMARCA1;RYBP;AGO1;APEX1;AGO2;PAF1;TAF4
Base-Excision Repair (GO:0006284)	7/39	0.000146793	0.00317102	0	0	7.09527	62.6263	FEN1;MPG;POLD1;APEX1;HMGA1;HUWE1;HMGA2
Branched-Chain Amino Acid Catabolic Process (GO:0009083)	5/18	0.00015268	0.00323223	0	0	12.4457	109.363	BCKDHA;MCCC2;BCKDK;HMGCL;BCKDHB
Negative Regulation of Translational Initiation (GO:0045947)	5/18	0.00015268	0.00323223	0	0	12.4457	109.363	RBM4;LARP1;SCRIB;EIF3E;PAIP2
Regulation of Type I Interferon Production (GO:0032479)	9/66	0.000157008	0.0032805	0	0	5.13198	44.9521	DDX3X;NPLOC4;DHX33;G3BP1;UFD1;ZC3HAV1;KPNA2;GAPDH;PQBP1
Positive Regulation of Signal Transduction by P53 Class Mediator (GO:1901798)	6/28	0.000158059	0.0032805	0	0	8.83582	77.3358	RPS15;RPS7;RPL23;RPS20;RPL37;RPL26
Regulation of DNA Recombination (GO:0000018)	7/40	0.000173344	0.0035628	0	0	6.8799	59.5816	H1-4;RAD50;SMARCAD1;TERF2IP;KPNA2;SUPT6H;H1-2
Proteasomal Protein Catabolic Process (GO:0010498)	25/372	0.000177449	0.00361212	0	0	2.3703	20.4719	GSK3B;ARRB1;ARRB2;PSMA7;PSMB6;PSMB7;PSMB2;PCBP2;PSMB1;TRIM25;UFD1;CSNK1A1;HUWE1;UBE2G2;UBE2A;PSMA6;PSMA3;NPLOC4;PSMA1;PSMA2;PSMC4;PSMC2;DNAJC10;STUB1;KBTBD8
Negative Regulation of Protein Phosphorylation (GO:0001933)	10/83	0.000196324	0.00395756	0	0	4.45621	38.037	DNAJC3;DNAJC10;RACK1;TERF2IP;INPP5K;YWHAG;MEN1;CORO1C;RTRAF;EIF4G1
Positive Regulation of Type I Interferon Production (GO:0032481)	9/68	0.000198158	0.00395756	0	0	4.9575	42.2698	TOMM70;DDX3X;DHX33;DHX9;G3BP1;ZC3HAV1;KPNA2;GAPDH;PQBP1
Regulation of RIG-I Signaling Pathway (GO:0039535)	5/19	0.000202084	0.00399184	0	0	11.5562	98.3063	USP15;NPLOC4;C1QBP;UFD1;ZC3HAV1
RNA Stabilization (GO:0043489)	7/41	0.000203646	0.00399184	0	0	6.67721	56.7505	LARP1;TAF15;FUS;DKC1;THRAP3;NSUN2;CIRBP
DNA Damage Response (GO:0006974)	27/421	0.000212519	0.00412756	0	0	2.25679	19.0845	H2AX;FEN1;ASH2L;SMC6;PDS5B;YY1;OARD1;POLD1;BRD4;MEN1;UPF1;NPM1;RFC4;CSNK2A2;RECQL;SMARCA5;CSNK1E;UBE2A;BAZ1B;GTF2H3;SMC1A;INIP;PPP1CA;RAD50;APEX1;CDK1;TP53
Response to UV (GO:0009411)	11/100	0.000216379	0.00416432	0	0	4.02404	33.9568	YY1;FEN1;NPM1;POLD1;CIRBP;RPL26;UBE2A;TRIAP1;TP53;AURKB;MEN1
Negative Regulation of Ubiquitin-Protein Transferase Activity (GO:0051444)	4/11	0.000229451	0.00437611	0	0	18.4657	154.739	RPL5;RPS7;RPL23;RPL11
Negative Regulation of DNA Recombination (GO:0045910)	7/42	0.000238081	0.00450015	0	0	6.4861	54.1129	H1-4;SMCHD1;RADX;C1QBP;CSNK2A2;TERF2IP;H1-2
Cap-Dependent Translational Initiation (GO:0002191)	3/5	0.000261893	0.0048634	0	0	48.4043	399.218	SLBP;NCBP1;EIF4G1
Cell Fate Commitment Involved in Formation of Primary Germ Layer (GO:0060795)	3/5	0.000261893	0.0048634	0	0	48.4043	399.218	CTR9;LEO1;PAF1
Negative Regulation of mRNA Catabolic Process (GO:1902373)	7/43	0.000277053	0.00510019	0	0	6.3056	51.6511	FXR1;LARP1;TAF15;DHX9;FUS;THRAP3;CIRBP
mRNA Stabilization (GO:0048255)	8/57	0.000296132	0.00540442	0	0	5.29982	43.0595	LARP1;TAF15;THRAP3;DHX9;FUS;CIRBP;YBX3;HNRNPA0
Entrainment of Circadian Clock by Photoperiod (GO:0043153)	5/21	0.000336389	0.00608664	0	0	10.1106	80.8569	PPP1CB;PPP1CC;RBM4;TP53;PPP1CA
Heterochromatin Formation (GO:0031507)	9/73	0.000341597	0.0061043	0	0	4.56901	36.4693	H2AX;SMCHD1;YTHDC1;LMNA;SMARCA5;SMARCAD1;HMGA2;SMARCA1;EZH2
Negative Regulation of Proteasomal Ubiquitin-Dependent Protein Catabolic Process (GO:0032435)	6/32	0.000343133	0.0061043	0	0	7.47492	59.6303	USP7;RYBP;USP9X;RPL11;CSNK2A2;CSNK2B
Microtubule Cytoskeleton Organization Involved in Mitosis (GO:1902850)	8/59	0.000376957	0.00665015	0	0	5.09146	40.1379	CCNB1;KIF2A;CDK1;RCC1;MAP4;CKAP5;DLGAP5;AURKB
Positive Regulation of DNA Metabolic Process (GO:0051054)	11/108	0.000424399	0.0073077	0	0	3.69063	28.6572	YY1;H2AX;SMCHD1;RAD50;DHX9;PPP1R10;ACTR5;SMARCA5;TERF2IP;AURKB;GNL3
Photoperiodism (GO:0009648)	5/22	0.000424585	0.0073077	0	0	9.51537	73.8811	PPP1CB;PPP1CC;RBM4;TP53;PPP1CA
protein-DNA Complex Disassembly (GO:0032986)	5/22	0.000424585	0.0073077	0	0	9.51537	73.8811	SUPT16H;SET;RPL23;GRWD1;HMGA1
Regulation of Proteasomal Ubiquitin-Dependent Protein Catabolic Process (GO:0032434)	11/109	0.000459437	0.00784378	0	0	3.65279	28.0735	GSK3B;USP7;RYBP;CSNK1A1;USP9X;CSNK2A2;CSNK2B;RPL11;RACK1;STUB1;CSNK1E
Formation of Cytoplasmic Translation Initiation Complex (GO:0001732)	4/13	0.000473741	0.00789693	0	0	14.3607	109.929	EIF3K;EIF3I;EIF3J;EIF3E
Nuclear RNA Surveillance (GO:0071027)	4/13	0.000473741	0.00789693	0	0	14.3607	109.929	EXOSC6;EXOSC4;ZC3H4;WDR82
Protein Heterotetramerization (GO:0051290)	4/13	0.000473741	0.00789693	0	0	14.3607	109.929	NUDT21;CPSF7;FARSA;FARSB
Mitotic Spindle Assembly (GO:0090307)	7/47	0.000487214	0.0079956	0	0	5.67387	43.2735	KIF2A;ZNF207;SMC3;SMC1A;LSM14A;AURKB;RHOA
Positive Regulation of mRNA Catabolic Process (GO:0061014)	7/47	0.000487214	0.0079956	0	0	5.67387	43.2735	FXR1;UPF1;ALKBH5;PNPT1;YTHDF2;YTHDF3;ZC3HAV1
Regulation of Mitochondrial Translation (GO:0070129)	5/23	0.000529149	0.00848642	0	0	8.98627	67.7946	DDX3X;TRMT10C;SHMT2;C1QBP;LRPPRC
Regulatory ncRNA-mediated Post-Transcriptional Gene Silencing (GO:0035194)	5/23	0.000529149	0.00848642	0	0	8.98627	67.7946	NCBP1;EIF6;DHX9;AGO2;SND1
poly(A)+ mRNA Export From Nucleus (GO:0016973)	5/23	0.000529149	0.00848642	0	0	8.98627	67.7946	DDX19A;NXF1;DDX19B;SARNP;IWS1
Regulation of Gene Expression (GO:0010468)	54/1127	0.000549162	0.00874117	0	0	1.67659	12.5864	RPL5;GSK3B;DDX3X;YBX3;RPL6;PQBP1;YY1;PTBP1;SART3;NAMPT;RACK1;RPS7;RPL23;ACTR5;EDF1;ZBTB33;ANK3;HCFC1;DNM2;SFPQ;PSPC1;PPIE;TERF2IP;ADNP;HNRNPH3;TP53;CGGBP1;SF3B5;DNMT1;YTHDC1;RPL11;SRSF1;SUPT4H1;RNF2;LARP1;POLR2A;PDCD10;RBBP7;HNRNPA1;YTHDF2;FUS;NFYB;NFYC;NONO;SMARCA5;HMGA1;HMGA2;RRP1B;SMARCA1;HNRNPL;NUDT21;RYBP;FUBP1;EZH2
Regulation of DNA Repair (GO:0006282)	12/130	0.00058256	0.00920358	0	0	3.31161	24.6651	YY1;H2AX;MORF4L1;SF3B5;SMCHD1;PHF10;RADX;DHX9;MORF4L2;ACTR5;DEK;TAF4
Nuclear Pore Organization (GO:0006999)	4/14	0.000647462	0.0101532	0	0	12.924	94.8938	FXR1;NUP35;NUP153;NUP98
tRNA Aminoacylation for Protein Translation (GO:0006418)	6/36	0.000665815	0.0102885	0	0	6.47692	47.3754	QARS1;EPRS1;KARS1;DARS2;FARSA;FARSB
Negative Regulation of Double-Strand Break Repair (GO:2000780)	6/36	0.000665815	0.0102885	0	0	6.47692	47.3754	SMCHD1;RADX;C1QBP;CSNK2A2;HMGA2;NUDT16L1
Regulation of Cell Cycle (GO:0051726)	21/318	0.000715022	0.0109005	0	0	2.31635	16.7778	ANKRD17;ACTR5;CSNK2A2;PRCC;HMGA2;SND1;HCFC1;YY1;MORF4L1;CDK5;CDC26;PES1;MORF4L2;RACK1;RCC1;TTLL12;TP53;DLGAP5;SIPA1;EIF4G2;MEN1
Nuclear Export (GO:0051168)	7/50	0.000715718	0.0109005	0	0	5.2772	38.2187	NUP42;ALYREF;NUP153;NUP98;RANGAP1;HNRNPA1;RBM33
Regulatory ncRNA-mediated Gene Silencing (GO:0031047)	6/37	0.000774644	0.0117137	0	0	6.26767	44.896	NCBP1;DHX9;AGO1;AGO2;SND1;EZH2
Regulation of Apoptotic Process (GO:0042981)	37/704	0.000819722	0.0123075	0	0	1.83235	13.0216	GSK3B;DDX3X;ANP32A;DDX42;TRIAP1;PDCD10;C1QBP;RACK1;MYO18A;RPL15;ZNF622;CTNNBL1;MAP4K4;EGLN1;TOMM70;NPM1;CBX4;RPS6;HMGA2;SCRIB;RPS3A;PA2G4;RRP1B;DNM2;DNAJC3;TJP1;MORF4L1;RSL1D1;RYBP;CDK5;STK24;APEX1;MORF4L2;CDK1;ANP32B;ZNF830;TP53
Nuclear Transport (GO:0051169)	6/38	0.000896709	0.0133685	0	0	6.07149	42.6023	NPM1;ANP32A;NUP42;NUP35;NUP153;NUP98
Actomyosin Structure Organization (GO:0031032)	9/85	0.0010526	0.0155829	0	0	3.8452	26.3646	TJP1;CSRP2;PDCD10;TMOD3;MYO18A;MYH9;ARRB1;RHOA;DNM2
Branched-Chain Amino Acid Metabolic Process (GO:0009081)	4/16	0.00112195	0.0164943	0	0	10.7689	73.1497	BCKDHA;MCCC2;BCKDK;BCKDHB
Regulation of Myeloid Cell Differentiation (GO:0045637)	5/27	0.00114909	0.0165484	0	0	7.35089	49.7566	SKIC8;EIF6;CTR9;LEO1;PAF1
Nuclear-Transcribed mRNA Catabolic Process, Nonsense-Mediated Decay (GO:0000184)	5/27	0.00114909	0.0165484	0	0	7.35089	49.7566	UPF1;SKIC8;NCBP1;UPF3B;EIF3E
Regulation of Chromosome Segregation (GO:0051983)	5/27	0.00114909	0.0165484	0	0	7.35089	49.7566	CSNK2A2;ZNF207;KIF2C;SMC6;SMC4
Positive Regulation of Telomere Maintenance (GO:0032206)	7/55	0.0012771	0.0182677	0	0	4.72627	31.4919	YY1;RAD50;PPP1R10;ACTR5;TERF2IP;AURKB;GNL3
DNA-templated Transcription (GO:0006351)	15/203	0.00133085	0.0189087	0	0	2.60196	17.23	GTF3C1;SUPT16H;CCDC124;SMARCA5;ARRB2;DEK;MRPL12;GTF2H3;POLR2A;POLR2B;POLR2C;POLR2D;POLR2I;TAF4;TP53
Co-Transcriptional mRNA 3'-End Processing, Cleavage and Polyadenylation Pathway (GO:0180010)	3/8	0.00137009	0.0192084	0	0	19.3587	127.63	NUDT21;CPSF7;CSTF3
Monoubiquitinated Protein Deubiquitination (GO:0035520)	3/8	0.00137009	0.0192084	0	0	19.3587	127.63	USP15;USP7;USP9X
Amino Acid Catabolic Process (GO:0009063)	4/17	0.00143238	0.0198193	0	0	9.94	65.0913	BCKDHA;MCCC2;BCKDK;BCKDHB
Regulation of Ubiquitin Protein Ligase Activity (GO:1904666)	4/17	0.00143238	0.0198193	0	0	9.94	65.0913	RPL5;RPS7;RPL23;RPL11
Telomere Maintenance (GO:0000723)	8/72	0.00144501	0.0198643	0	0	4.05453	26.5152	YY1;RAD50;ACTR5;APEX1;NSMCE2;TERF2IP;SMC6;PPP1CA
Spindle Assembly (GO:0051225)	8/73	0.00158082	0.0215909	0	0	3.99195	25.7473	KIF2A;ZNF207;RCC1;SMC3;SMC1A;LSM14A;RHOA;AURKB
Regulation of Cell Cycle Process (GO:0010564)	12/146	0.00161191	0.0218744	0	0	2.91378	18.7366	YTHDF2;PHF10;CDK5;RPL23;CETN2;ZNF207;RCC1;HMGA2;KIF2C;MKI67;SND1;AURKB
Protein Localization to Nucleus (GO:0034504)	11/127	0.0016386	0.022095	0	0	3.0831	19.7747	NPM1;STK24;PPP1R10;RPL11;LMNA;RRS1;PAF1;NUP153;NUP98;KPNA2;RPF2
Proteasome-Mediated Ubiquitin-Dependent Protein Catabolic Process (GO:0043161)	21/340	0.00165055	0.0221153	0	0	2.15412	13.8007	GSK3B;CSNK1A1;HUWE1;ARRB1;UBE2A;ARRB2;PSMA7;PSMB6;PSMA6;PSMB7;PSMA3;PSMA1;PSMB2;PSMA2;PSMC4;CDC26;PCBP2;PSMB1;PSMC2;STUB1;KBTBD8
Positive Regulation of Chromosome Segregation (GO:0051984)	4/18	0.00179801	0.0239396	0	0	9.22952	58.3405	CCNB1;CDK1;SMC6;SMC4
Negative Regulation of Gene Expression, Epigenetic (GO:0045814)	10/110	0.00183437	0.024271	0	0	3.24848	20.4689	H2AX;HELLS;USP7;DNMT1;LMNA;SMARCA5;SMARCAD1;HMGA2;SMARCA1;EZH2
Protein Polymerization (GO:0051258)	7/59	0.00193571	0.0254528	0	0	4.36181	27.2494	FGA;MAP7D3;ZNF207;MAP4;CKAP5;HDGFL3;DNM2
Regulation of Cellular Response to Stress (GO:0080135)	10/111	0.00196284	0.0255596	0	0	3.21615	20.0475	YY1;GSK3B;SF3B5;DNAJB1;NPM1;DNAJC7;RADX;ACTR5;TAF4;EIF4G1
Positive Regulation of Cell Cycle G1/S Phase Transition (GO:1902808)	6/44	0.00196798	0.0255596	0	0	5.11125	31.8469	ANKRD17;DDX3X;PAF1;CDC73;EIF4G1;EZH2
DNA Alkylation Repair (GO:0006307)	3/9	0.00200916	0.0256229	0	0	16.1314	100.177	USP7;MPG;USP9X
RISC Complex Assembly (GO:0070922)	3/9	0.00200916	0.0256229	0	0	16.1314	100.177	DHX9;AGO1;AGO2
Endodermal Cell Fate Commitment (GO:0001711)	3/9	0.00200916	0.0256229	0	0	16.1314	100.177	CTR9;LEO1;PAF1
Protein Stabilization (GO:0050821)	15/212	0.00203957	0.0258549	0	0	2.48192	15.3756	RPL5;USP7;RPS7;USP9X;RPL23;CSNK2A2;RPL11;CTNND1;HCFC1;STK24;PDCD10;ZNF207;STUB1;PPIB;GAPDH
Post-Transcriptional Regulation of Gene Expression (GO:0010608)	7/60	0.00213542	0.0269088	0	0	4.27929	26.3137	RBM3;NUDT21;LARP1;TCOF1;YTHDC1;NOLC1;RPL15
mRNA Cis Splicing, via Spliceosome (GO:0045292)	4/19	0.0022236	0.0272101	0	0	8.61378	52.6184	DDX23;SRSF1;SRSF3;RBM22
Maturation of 5.8S rRNA Frm Tricistronic rRNA Trnscpt (GO:0000466)	4/19	0.0022236	0.0272101	0	0	8.61378	52.6184	PES1;RRS1;RPS21;FTSJ3
Mitotic Sister Chromatid Cohesion (GO:0007064)	4/19	0.0022236	0.0272101	0	0	8.61378	52.6184	CDCA5;PDS5B;SMC1A;SMC3
Positive Regulation of Cell Cycle Phase Transition (GO:1901989)	4/19	0.0022236	0.0272101	0	0	8.61378	52.6184	NPM1;PAF1;CDC73;EZH2
Positive Regulation of Mitophagy (GO:1901526)	4/19	0.0022236	0.0272101	0	0	8.61378	52.6184	ATP5IF1;HUWE1;STUB1;UBE2A
Regulation of Primary Metabolic Process (GO:0080090)	10/113	0.00224155	0.0272722	0	0	3.15338	19.2375	HNRNPL;PTBP1;SF3B5;FUS;SRSF1;EDF1;HNRNPH3;RRP1B;HNRNPA1;PQBP1
Negative Regulation of Proteasomal Protein Catabolic Process (GO:1901799)	6/46	0.002482	0.0300251	0	0	4.85518	29.1248	USP7;RYBP;USP9X;RPL11;CSNK2A2;CSNK2B
Endodermal Cell Differentiation (GO:0035987)	5/32	0.00253169	0.0302802	0	0	5.98807	35.8019	CTR9;LEO1;HMGA2;PAF1;CDC73
miRNA Processing (GO:0035196)	5/32	0.00253169	0.0302802	0	0	5.98807	35.8019	NCBP1;AGO1;AGO2;SNIP1;SRSF3
Cellular Response to Light Stimulus (GO:0071482)	7/62	0.00258227	0.0307116	0	0	4.12325	24.5708	YY1;NPM1;POLD1;TRIAP1;RPL26;TP53;AURKB
Nucleosome Disassembly (GO:0006337)	4/20	0.0027138	0.031741	0	0	8.075	47.7184	SUPT16H;SET;GRWD1;HMGA1
Positive Regulation of Translational Initiation (GO:0045948)	4/20	0.0027138	0.031741	0	0	8.075	47.7184	DDX3X;YTHDF2;LARP1;YTHDF3
Protein Heterooligomerization (GO:0051291)	4/20	0.0027138	0.031741	0	0	8.075	47.7184	NUDT21;CPSF7;FARSA;FARSB
Regulation of Mitotic Sister Chromatid Segregation (GO:0033047)	3/10	0.00280613	0.0321112	0	0	13.8262	81.2423	CCNB1;CDK1;AURKB
Co-Transcriptional RNA 3'-End Processing, Cleavage and Polyadenylation Pathway (GO:0180012)	3/10	0.00280613	0.0321112	0	0	13.8262	81.2423	NUDT21;CPSF7;CSTF3
Telomere Maintenance via Recombination (GO:0000722)	3/10	0.00280613	0.0321112	0	0	13.8262	81.2423	RAD50;NSMCE2;SMC6
Nuclear Pore Complex Assembly (GO:0051292)	3/10	0.00280613	0.0321112	0	0	13.8262	81.2423	FXR1;NUP153;NUP98
Regulation of Double-Strand Break Repair via Homologous Recombination (GO:0010569)	8/80	0.00283771	0.0321253	0	0	3.60254	21.128	MORF4L1;SMCHD1;RADX;FUS;C1QBP;MORF4L2;CSNK2A2;TERF2IP
Protein Import Into Nucleus (GO:0006606)	8/80	0.00283771	0.0321253	0	0	3.60254	21.128	NPM1;STK24;PPP1R10;RPL23;NUP35;NUP153;NUP98;KPNA2
Aerobic Electron Transport Chain (GO:0019646)	7/64	0.00309767	0.0348008	0	0	3.97817	22.9823	NDUFA8;UQCRB;NDUFS5;NDUFA10;NDUFA2;CYCS;SDHB
Ubiquitin-Dependent Protein Catabolic Process (GO:0006511)	25/455	0.00310692	0.0348008	0	0	1.90445	10.9965	GSK3B;ARRB1;ARRB2;PSMA7;PSMB6;PSMB7;PSMB2;PSMB1;PCBP2;TRIM25;UFD1;CSNK1A1;USP9X;HUWE1;UBE2G2;UBE2A;PSMA6;PSMA3;NPLOC4;PSMA1;PSMA2;PSMC4;PSMC2;STUB1;KBTBD8
Innate Immune Response in Mucosa (GO:0002227)	4/21	0.00327319	0.0364703	0	0	7.59961	43.4849	H2BC12;H2BC11;FAU;RPL39
Mitochondrial ATP Synthesis Coupled Electron Transport (GO:0042775)	7/65	0.00338313	0.0374978	0	0	3.90937	22.2403	NDUFA8;UQCRB;NDUFS5;NDUFA10;NDUFA2;CYCS;SDHB
Translational Elongation (GO:0006414)	6/49	0.00343393	0.0378626	0	0	4.51575	25.6226	EEF1B2;EEF1A1;EEF1G;SKIC8;EEF1D;RACK1
Positive Regulation of Transcription by RNA Polymerase II (GO:0045944)	45/983	0.00372532	0.0400713	0	0	1.5841	8.85924	DDX3X;DHX9;YWHAB;CTR9;SUPT4H1;ARRB1;NUCKS1;TRIAP1;SUPT6H;CDC73;YY1;PPP3CA;PCBP1;NAMPT;LEO1;SMARCAD1;BRD4;MEN1;RTRAF;DDX17;NPM1;NCBP1;NFYB;NFYC;SMARCA5;HMGA1;CKAP2;HMGA2;RRP1B;DEK;BAZ1B;SMARCA1;HCFC1;SFPQ;PKM;PRPF6;SLTM;EEF1D;THRAP3;AGO1;APEX1;AGO2;PAF1;TAF4;TP53
RNA Splicing, via Endonucleolytic Cleavage and Ligation (GO:0000394)	3/11	0.00377239	0.0400713	0	0	12.0973	67.5037	DDX1;RTCB;RTRAF
Chromatin Looping (GO:0140588)	3/11	0.00377239	0.0400713	0	0	12.0973	67.5037	NSMCE2;PCBP2;SMC6
sno(s)RNA 3'-End Processing (GO:0031126)	3/11	0.00377239	0.0400713	0	0	12.0973	67.5037	EXOSC6;FBL;EXOSC4
tRNA Splicing, via Endonucleolytic Cleavage and Ligation (GO:0006388)	3/11	0.00377239	0.0400713	0	0	12.0973	67.5037	DDX1;RTCB;RTRAF
Negative Regulation of Gene Expression via Chromosomal CpG Island Methylation (GO:0044027)	3/11	0.00377239	0.0400713	0	0	12.0973	67.5037	HELLS;DNMT1;USP7
Positive Regulation of mRNA Metabolic Process (GO:1903313)	3/11	0.00377239	0.0400713	0	0	12.0973	67.5037	UPF1;PNPT1;ZC3HAV1
Negative Regulation of Cytoplasmic Pattern Recognition Receptor Signaling Pathway (GO:0039532)	5/35	0.00378923	0.0400713	0	0	5.38843	30.0437	NPLOC4;C1QBP;PCBP2;UFD1;AURKB
tRNA Processing (GO:0008033)	6/50	0.00380459	0.0400713	0	0	4.41289	24.5866	TRMT10C;KARS1;NSUN2;DDX1;RTCB;RTRAF
Negative Regulation of Myeloid Cell Differentiation (GO:0045638)	4/22	0.00390622	0.040938	0	0	7.17704	39.798	SKIC8;CTR9;LEO1;PAF1
Cellular Respiration (GO:0045333)	8/85	0.00413405	0.0431122	0	0	3.36773	18.4838	NDUFA8;UQCRB;MDH2;NDUFS5;NDUFA10;NDUFA2;CYCS;SDHB
Negative Regulation of Cell Cycle Process (GO:0010948)	5/36	0.00429301	0.0445505	0	0	5.21434	28.4221	PPP1R10;SMARCA5;BAZ1B;TP53;AURKB
RNA Destabilization (GO:0050779)	4/23	0.00461719	0.0469932	0	0	6.79895	36.5645	FXR1;YTHDF2;YTHDF3;ZC3H18
Histone mRNA Metabolic Process (GO:0008334)	4/23	0.00461719	0.0469932	0	0	6.79895	36.5645	SLBP;UPF1;EXOSC4;NCBP1
Modulation by Host of Viral Genome Replication (GO:0044827)	4/23	0.00461719	0.0469932	0	0	6.79895	36.5645	EEF1A1;NUCKS1;SMC6;PPIB
Positive Regulation of Cell Cycle G2/M Phase Transition (GO:1902751)	4/23	0.00461719	0.0469932	0	0	6.79895	36.5645	NPM1;CCNB1;CDK1;BRD4
Microtubule Polymerization (GO:0046785)	5/37	0.00484275	0.0490532	0	0	5.05113	26.9239	MAP7D3;ZNF207;MAP4;CKAP5;HDGFL3
DNA Strand Elongation (GO:0022616)	3/12	0.00491786	0.049109	0	0	10.7526	57.149	RAD50;RFC4;MCM3
Base-Excision Repair, Gap-Filling (GO:0006287)	3/12	0.00491786	0.049109	0	0	10.7526	57.149	FEN1;APEX1;POLD1
Protein Insertion Into Mitochondrial Inner Membrane (GO:0045039)	3/12	0.00491786	0.049109	0	0	10.7526	57.149	TIMM8B;TOMM70;TIMM13
Nucleotide-Excision Repair (GO:0006289)	6/53	0.00509486	0.0506377	0	0	4.13058	21.8075	USP7;CETN2;POLD1;POLR2I;GTF2H3;TP53
Negative Regulation of Double-Strand Break Repair via Homologous Recombination (GO:2000042)	4/24	0.00541024	0.0535209	0	0	6.45867	33.7108	SMCHD1;RADX;C1QBP;CSNK2A2
mRNA Destabilization (GO:0061157)	6/54	0.00558874	0.0547748	0	0	4.04431	20.9779	FXR1;UPF1;ALKBH5;YTHDF2;YTHDF3;AGO2
Positive Regulation of DNA-templated Transcription, Elongation (GO:0032786)	6/54	0.00558874	0.0547748	0	0	4.04431	20.9779	SUPT16H;NCBP1;SUPT4H1;LEO1;SUPT6H;CDC73
DNA-templated DNA Replication (GO:0006261)	6/55	0.0061167	0.0593993	0	0	3.96157	20.1911	RFC4;POLD1;WDR18;MCM3;MCM5;SSBP1
Metaphase Chromosome Alignment (GO:0051310)	6/55	0.0061167	0.0593993	0	0	3.96157	20.1911	EML4;CCNB1;CENPF;CDCA5;RRS1;KIF2C
P-body Assembly (GO:0033962)	3/13	0.0062511	0.0596107	0	0	9.67687	49.1101	DDX6;LSM14A;LSM3
Endonucleolytic Clvg of Tricistronic rRNA Trnscpt (GO:0000479)	3/13	0.0062511	0.0596107	0	0	9.67687	49.1101	RRS1;TSR1;RPS21
Intrinsic Apoptotic Signaling Pathway in Response to Oxidative Stress (GO:0008631)	3/13	0.0062511	0.0596107	0	0	9.67687	49.1101	STK24;PDCD10;ZNF622
Microvillus Organization (GO:0032528)	3/13	0.0062511	0.0596107	0	0	9.67687	49.1101	RAP1B;RAP1A;MAP4K4
Carboxylic Acid Catabolic Process (GO:0046395)	4/25	0.00628936	0.0597066	0	0	6.15079	31.1777	BCKDHA;MCCC2;BCKDK;BCKDHB
Regulation of DNA Replication (GO:0006275)	7/73	0.00644466	0.0609078	0	0	3.43409	17.3233	YY1;ANKRD17;DHX9;ACTR5;SMARCA5;NUCKS1;SMC3
Positive Regulation of GTPase Activity (GO:0043547)	9/111	0.00649661	0.0611259	0	0	2.8612	14.4103	USP6NL;RAP1A;RACK1;SCRIB;RAB11FIP2;RANGAP1;CORO1C;EZH2;MAP4K4
Mitotic Metaphase Chromosome Alignment (GO:0007080)	6/56	0.00668004	0.0625737	0	0	3.88214	19.4442	EML4;CCNB1;CDCA5;RRS1;KIF2C;AURKB
Nucleic Acid Catabolic Process (GO:0141188)	5/40	0.0067894	0.0630402	0	0	4.61746	23.0522	EXOSC6;EXOSC4;PNPT1;NCBP1;EXOSC1
Positive Regulation of Viral Process (GO:0048524)	5/40	0.0067894	0.0630402	0	0	4.61746	23.0522	DDX3X;LARP1;DHX9;PPIE;KPNA2
Negative Regulation of Innate Immune Response (GO:0045824)	6/57	0.00728006	0.0673009	0	0	3.80582	18.7346	USP15;YTHDF2;RPS19;YTHDF3;TTLL12;AURKB
Import Into Nucleus (GO:0051170)	7/75	0.00745796	0.0686457	0	0	3.33274	16.3253	NPM1;STK24;PPP1R10;NUP153;NUP98;KPNA2;HNRNPA1
Regulation of Trophoblast Cell Migration (GO:1901163)	3/14	0.00777937	0.0700805	0	0	8.7967	42.7192	YTHDF3;C1QBP;AGO2
Spliceosomal tri-snRNP Complex Assembly (GO:0000244)	3/14	0.00777937	0.0700805	0	0	8.7967	42.7192	PRPF6;SART3;CD2BP2
Telomere Maintenance in Response to DNA Damage (GO:0043247)	3/14	0.00777937	0.0700805	0	0	8.7967	42.7192	APEX1;TERF2IP;PPP1CA
Microvillus Assembly (GO:0030033)	3/14	0.00777937	0.0700805	0	0	8.7967	42.7192	RAP1B;RAP1A;MAP4K4
Positive Regulation of Hippo Signaling (GO:0035332)	3/14	0.00777937	0.0700805	0	0	8.7967	42.7192	TIAL1;STK24;MAP4K4
Regulation of RNA Biosynthetic Process (GO:2001141)	24/465	0.0079241	0.0710819	0	0	1.77856	8.6044	FUS;NFYB;ACTR5;NFYC;NONO;SUPT4H1;SMARCA5;HMGA1;HMGA2;EDF1;SMARCA1;RPL6;HCFC1;PQBP1;DNM2;SFPQ;RYBP;POLR2A;PSPC1;PPIE;TERF2IP;RBBP7;TP53;EZH2
Regulation of Cell Differentiation (GO:0045595)	13/201	0.00825632	0.0724037	0	0	2.2474	10.7803	DDX17;GSK3B;PHF10;NSUN2;EIF2AK2;PA2G4;SUPT6H;PPP3CA;PTBP1;ANP32B;RBBP7;YWHAG;YWHAH
Negative Regulation of Proteolysis Involved in Protein Catabolic Process (GO:1903051)	4/27	0.00832085	0.0724037	0	0	5.61536	26.8919	RPL5;RPS7;RPL23;RPL11
7-Methylguanosine RNA Capping (GO:0009452)	2/5	0.00856969	0.0724037	0	0	21.4762	102.216	RAMAC;NCBP1
7-Methylguanosine mRNA Capping (GO:0006370)	2/5	0.00856969	0.0724037	0	0	21.4762	102.216	RAMAC;NCBP1
Regulation of Focal Adhesion Disassembly (GO:0120182)	2/5	0.00856969	0.0724037	0	0	21.4762	102.216	DUSP3;MAP4K4
Regulation of Protein Localization to Chromosome, Telomeric Region (GO:1904814)	2/5	0.00856969	0.0724037	0	0	21.4762	102.216	USP7;GNL3
Regulation of Stress Granule Assembly (GO:0062028)	2/5	0.00856969	0.0724037	0	0	21.4762	102.216	G3BP1;UBAP2L
mRNA 3'-Splice Site Recognition (GO:0000389)	2/5	0.00856969	0.0724037	0	0	21.4762	102.216	SF3A1;SF3A2
Negative Regulation of Hydrogen Peroxide-Mediated Programmed Cell Death (GO:1901299)	2/5	0.00856969	0.0724037	0	0	21.4762	102.216	SLTM;RACK1
Negative Regulation of Peroxisome Proliferator Activated Receptor Signaling Pathway (GO:0035359)	2/5	0.00856969	0.0724037	0	0	21.4762	102.216	HUWE1;STUB1
Positive Regulation of Focal Adhesion Disassembly (GO:0120183)	2/5	0.00856969	0.0724037	0	0	21.4762	102.216	DUSP3;MAP4K4
Positive Regulation of Intrinsic Apoptotic Signaling Pathway by P53 Class Mediator (GO:1902255)	2/5	0.00856969	0.0724037	0	0	21.4762	102.216	RPS7;RPL26
Positive Regulation of Post-Transcriptional Gene Silencing by RNA (GO:1900370)	2/5	0.00856969	0.0724037	0	0	21.4762	102.216	FXR1;TIAL1
Pyruvate Family Amino Acid Catabolic Process (GO:0009080)	2/5	0.00856969	0.0724037	0	0	21.4762	102.216	MCCC2;HMGCL
Cellular Response to UV (GO:0034644)	7/77	0.00858447	0.0724037	0	0	3.23719	15.4019	YY1;NPM1;POLD1;TRIAP1;RPL26;TP53;AURKB
Cell Cycle G2/M Phase Transition (GO:0044839)	5/43	0.00922613	0.0768321	0	0	4.25226	19.9249	CCNB1;CDK1;UBE2A;AURKB;DNM2
Negative Regulation of Protein Kinase Activity (GO:0006469)	6/60	0.00931308	0.0768321	0	0	3.59383	16.806	NPM1;DUSP3;INPP5K;YWHAG;CORO1C;RTRAF
Oxidative Phosphorylation (GO:0006119)	6/60	0.00931308	0.0768321	0	0	3.59383	16.806	NDUFA8;UQCRB;NDUFS5;NDUFA10;NDUFA2;SDHB
Establishment of Protein Localization to Mitochondrial Membrane (GO:0090151)	4/28	0.00948024	0.0768321	0	0	5.38111	25.0682	TIMM8B;TOMM70;TIMM13;TOMM20
Mucosal Immune Response (GO:0002385)	4/28	0.00948024	0.0768321	0	0	5.38111	25.0682	H2BC12;H2BC11;FAU;RPL39
Stem Cell Development (GO:0048864)	3/15	0.00950874	0.0768321	0	0	8.06323	37.5387	TCOF1;NOLC1;KBTBD8
Mitotic Recombination (GO:0006312)	3/15	0.00950874	0.0768321	0	0	8.06323	37.5387	RAD50;NSMCE2;SMC6
Positive Regulation of Cytoplasmic Translation (GO:2000767)	3/15	0.00950874	0.0768321	0	0	8.06323	37.5387	PKM;DHX9;YBX3
Positive Regulation of Mitotic Sister Chromatid Separation (GO:1901970)	3/15	0.00950874	0.0768321	0	0	8.06323	37.5387	NSMCE2;AURKB;DLGAP5
rRNA Catabolic Process (GO:0016075)	3/15	0.00950874	0.0768321	0	0	8.06323	37.5387	TRIR;EXOSC6;EXOSC4
Regulation of Cellular Response to Heat (GO:1900034)	3/15	0.00950874	0.0768321	0	0	8.06323	37.5387	GSK3B;DNAJB1;DNAJC7
Negative Regulation of Protein Modification Process (GO:0031400)	5/44	0.0101567	0.0817553	0	0	4.14302	19.0149	DNAJC10;INPP5K;TERF2IP;CORO1C;MEN1
Regulation of Dendrite Morphogenesis (GO:0048814)	4/29	0.0107397	0.0861213	0	0	5.1656	23.4198	GSK3B;SDC2;CAPRIN1;YWHAH
Aerobic Respiration (GO:0009060)	7/81	0.011205	0.0887446	0	0	3.06157	13.7507	NDUFA8;UQCRB;MDH2;NDUFS5;NDUFA10;NDUFA2;SDHB
DNA Double-Strand Break Processing (GO:0000729)	3/16	0.0114442	0.0887446	0	0	7.4426	33.2705	RAD50;RNF138;SMARCAD1
Regulation of Osteoblast Proliferation (GO:0033688)	3/16	0.0114442	0.0887446	0	0	7.4426	33.2705	PPP3CA;EIF2AK2;RHOA
Regulation of Viral Life Cycle (GO:1903900)	3/16	0.0114442	0.0887446	0	0	7.4426	33.2705	CSNK2B;TRIM25;KPNA2
Microtubule Depolymerization (GO:0007019)	3/16	0.0114442	0.0887446	0	0	7.4426	33.2705	KIF2A;KIF2C;CKAP5
Positive Regulation of Stress-Activated MAPK Cascade (GO:0032874)	3/16	0.0114442	0.0887446	0	0	7.4426	33.2705	MPG;PDCD10;EIF2AK2
Positive Regulation of Stress-Activated Protein Kinase Signaling Cascade (GO:0070304)	3/16	0.0114442	0.0887446	0	0	7.4426	33.2705	MPG;PDCD10;EIF2AK2
Positive Regulation of Transcription by RNA Polymerase III (GO:0045945)	3/16	0.0114442	0.0887446	0	0	7.4426	33.2705	SMARCA5;DEK;BAZ1B
Regulation of DNA Strand Elongation (GO:0060382)	3/16	0.0114442	0.0887446	0	0	7.4426	33.2705	YY1;ACTR5;NUCKS1
7-Methylguanosine Cap Hypermethylation (GO:0036261)	2/6	0.0125985	0.0933706	0	0	16.1063	70.4518	SNRPD3;SNRPF
L-leucine Metabolic Process (GO:0006551)	2/6	0.0125985	0.0933706	0	0	16.1063	70.4518	MCCC2;HMGCL
RNA Capping (GO:0036260)	2/6	0.0125985	0.0933706	0	0	16.1063	70.4518	SNRPD3;SNRPF
Ribosomal Small Subunit Export From Nucleus (GO:0000056)	2/6	0.0125985	0.0933706	0	0	16.1063	70.4518	RPS15;NPM1
Establishment of Mitotic Sister Chromatid Cohesion (GO:0034087)	2/6	0.0125985	0.0933706	0	0	16.1063	70.4518	SMC1A;SMC3
Mitochondrial RNA 3'-End Processing (GO:0000965)	2/6	0.0125985	0.0933706	0	0	16.1063	70.4518	PNPT1;TRMT10C
Negative Regulation of RIG-I Signaling Pathway (GO:0039536)	2/6	0.0125985	0.0933706	0	0	16.1063	70.4518	NPLOC4;UFD1
Negative Regulation of Glycogen Biosynthetic Process (GO:0045719)	2/6	0.0125985	0.0933706	0	0	16.1063	70.4518	GSK3B;INPP5K
Negative Regulation of Peptidyl-Threonine Phosphorylation (GO:0010801)	2/6	0.0125985	0.0933706	0	0	16.1063	70.4518	INPP5K;EIF4G1
Positive Regulation of miRNA-mediated Gene Silencing (GO:2000637)	2/6	0.0125985	0.0933706	0	0	16.1063	70.4518	FXR1;TIAL1
Positive Regulation of Trophoblast Cell Migration (GO:1901165)	2/6	0.0125985	0.0933706	0	0	16.1063	70.4518	C1QBP;AGO2
Negative Regulation of Programmed Cell Death (GO:0043069)	20/382	0.0125997	0.0933706	0	0	1.80069	7.87635	GSK3B;NPM1;DDX3X;CBX4;HMGA2;RPS3A;PA2G4;TRIAP1;TJP1;DNAJC3;SLTM;XPNPEP1;PDCD10;CDK1;MYO18A;ANP32B;RPL15;ZNF830;TP53;MAP4K4
Positive Regulation of Binding (GO:0051099)	6/64	0.0126141	0.0933706	0	0	3.34529	14.6288	GSK3B;NCBP1;SLTM;USP9X;RPL11;EDF1
Regulation of Stress-Activated MAPK Cascade (GO:0032872)	4/31	0.0135709	0.0981879	0	0	4.78247	20.5638	QARS1;MPG;PDCD10;EIF2AK2
Regulation of Transcription by RNA Polymerase I (GO:0006356)	4/31	0.0135709	0.0981879	0	0	4.78247	20.5638	DHX33;SMARCA5;DEK;BAZ1B
Chromosome Condensation (GO:0030261)	4/31	0.0135709	0.0981879	0	0	4.78247	20.5638	H1-4;CDCA5;SMC4;H1-2
DNA Modification (GO:0006304)	3/17	0.0135895	0.0981879	0	0	6.91063	29.705	EXOSC6;EXOSC4;MPG
Cellular Response to dsRNA (GO:0071359)	3/17	0.0135895	0.0981879	0	0	6.91063	29.705	NPM1;DHX9;PQBP1
Contractile Actin Filament Bundle Assembly (GO:0030038)	3/17	0.0135895	0.0981879	0	0	6.91063	29.705	PDCD10;RHOA;DNM2
Stress Fiber Assembly (GO:0043149)	3/17	0.0135895	0.0981879	0	0	6.91063	29.705	PDCD10;RHOA;DNM2
Positive Regulation of Protein-Containing Complex Assembly (GO:0031334)	8/105	0.014245	0.102574	0	0	2.67059	11.3536	RAP1B;GSK3B;DDX3X;DHX33;RACK1;STUB1;TP53;EIF4G1
Negative Regulation of Viral Genome Replication (GO:0045071)	5/48	0.01452	0.103985	0	0	3.75684	15.8998	ILF3;INPP5K;EIF2AK2;HMGA2;ZC3HAV1
Regulation of Viral Genome Replication (GO:0045069)	6/66	0.0145393	0.103985	0	0	3.23344	13.6804	ILF3;DDX3X;LARP1;PPIE;EIF2AK2;ZC3HAV1
Regulation of Stem Cell Differentiation (GO:2000736)	5/49	0.0157798	0.111058	0	0	3.67127	15.2322	NUDT21;YTHDF2;NSUN2;EIF2AK2;RBBP7
Regulation of Defense Response to Virus (GO:0050688)	3/18	0.0159479	0.111058	0	0	6.44958	26.6912	DHX9;C1QBP;PCBP2
Negative Regulation of DNA-templated Transcription, Elongation (GO:0032785)	3/18	0.0159479	0.111058	0	0	6.44958	26.6912	ZC3H4;WDR82;SUPT4H1
Negative Regulation of Nucleocytoplasmic Transport (GO:0046823)	3/18	0.0159479	0.111058	0	0	6.44958	26.6912	YWHAB;NUP153;RANGAP1
Neural Crest Cell Differentiation (GO:0014033)	3/18	0.0159479	0.111058	0	0	6.44958	26.6912	TCOF1;NOLC1;KBTBD8
Positive Regulation by Host of Viral Process (GO:0044794)	3/18	0.0159479	0.111058	0	0	6.44958	26.6912	EEF1A1;NUCKS1;PPIB
Protein Localization to Chromosome, Centromeric Region (GO:0071459)	3/18	0.0159479	0.111058	0	0	6.44958	26.6912	H2BC11;CDK1;BUB3
rRNA Modification (GO:0000154)	3/18	0.0159479	0.111058	0	0	6.44958	26.6912	FBL;DKC1;FTSJ3
RNA Methylation (GO:0001510)	5/50	0.0171104	0.116554	0	0	3.5895	14.6023	FBL;NSUN2;SNRPD3;SNRPF;FTSJ3
Negative Regulation of Phosphorylation (GO:0042326)	5/50	0.0171104	0.116554	0	0	3.5895	14.6023	DNAJC10;TERF2IP;INPP5K;MEN1;CORO1C
ER Overload Response (GO:0006983)	2/7	0.0172876	0.116554	0	0	12.8844	52.2818	GSK3B;TP53
G Protein-Coupled Receptor Internalization (GO:0002031)	2/7	0.0172876	0.116554	0	0	12.8844	52.2818	ARRB1;ARRB2
U4 snRNA 3'-End Processing (GO:0034475)	2/7	0.0172876	0.116554	0	0	12.8844	52.2818	EXOSC6;EXOSC4
Regulation of miRNA-mediated Gene Silencing (GO:0060964)	2/7	0.0172876	0.116554	0	0	12.8844	52.2818	FXR1;TIAL1
Endonuc Clvg in ITS1 to Sep SSU-rRNA Fm 5.8S rRNA and LSU-rRNA Fm Tricist rRNA Trnscpt (GO:0000447)	2/7	0.0172876	0.116554	0	0	12.8844	52.2818	RRS1;RPS21
Negative Regulation of Double-Strand Break Repair via Nonhomologous End Joining (GO:2001033)	2/7	0.0172876	0.116554	0	0	12.8844	52.2818	HMGA2;NUDT16L1
Negative Regulation of Regulated Secretory Pathway (GO:1903306)	2/7	0.0172876	0.116554	0	0	12.8844	52.2818	RAP1B;RAP1A
poly(A)-dependent snoRNA 3'-End Processing (GO:0071051)	2/7	0.0172876	0.116554	0	0	12.8844	52.2818	EXOSC6;EXOSC4
Nuclear-Transcribed mRNA Catabolic Process (GO:0000956)	7/89	0.0181063	0.121686	0	0	2.76174	11.0787	UPF1;EXOSC6;EXOSC4;NCBP1;THRAP3;UPF3B;EIF3E
Regulation of Interferon-Beta Production (GO:0032648)	5/51	0.0185133	0.122528	0	0	3.51129	14.0075	YY1;TOMM70;DDX3X;DHX9;ZC3HAV1
Negative Regulation of Type I Interferon-Mediated Signaling Pathway (GO:0060339)	3/19	0.0185212	0.122528	0	0	6.04617	24.1172	YTHDF2;YTHDF3;TTLL12
Pore Complex Assembly (GO:0046931)	3/19	0.0185212	0.122528	0	0	6.04617	24.1172	FXR1;NUP153;NUP98
rRNA Methylation (GO:0031167)	3/19	0.0185212	0.122528	0	0	6.04617	24.1172	FBL;NOP2;FTSJ3
Positive Regulation of RNA Biosynthetic Process (GO:1902680)	26/555	0.0185886	0.122528	0	0	1.60433	6.39357	SF3B5;KARS1;MRPL12;YY1;EDRF1;INPP5K;RBBP7;BRD4;YWHAH;NPM1;TAF15;ACTR5;DYRK1A;HMGA1;HMGA2;EDF1;SMARCA1;HCFC1;DNM2;MORF4L1;ILF3;RYBP;THRAP3;MORF4L2;TAF4;TP53
Mitochondrial Electron Transport, NADH to Ubiquinone (GO:0006120)	4/34	0.0186367	0.122528	0	0	4.30356	17.1394	NDUFA8;NDUFS5;NDUFA10;NDUFA2
Positive Regulation of Transcription by RNA Polymerase I (GO:0045943)	4/34	0.0186367	0.122528	0	0	4.30356	17.1394	DHX33;SMARCA5;DEK;BAZ1B
Proton Motive Force-Driven Mitochondrial ATP Synthesis (GO:0042776)	5/52	0.0199898	0.131017	0	0	3.4364	13.445	NDUFA8;NDUFS5;NDUFA10;NDUFA2;SDHB
Regulation of Cellular Senescence (GO:2000772)	4/35	0.0205525	0.134289	0	0	4.16452	16.1782	RSL1D1;PNPT1;HMGA2;TP53
Intracellular Protein Transport (GO:0006886)	17/326	0.0210695	0.137243	0	0	1.78892	6.90509	STEEP1;TOMM70;TIMM8B;COPB2;C2CD5;NPM1;COPA;PPP1R10;TIMM13;NUP153;TOMM20;ARCN1;STK24;NUP42;NUP98;KPNA2;YWHAH
Negative Regulation of RNA Splicing (GO:0033119)	3/20	0.0213107	0.137545	0	0	5.69022	21.8991	PTBP1;C1QBP;RPS13
Purine Nucleotide Biosynthetic Process (GO:0006164)	3/20	0.0213107	0.137545	0	0	5.69022	21.8991	PRPS2;PRPSAP1;NAMPT
Regulation of Cell Cycle G2/M Phase Transition (GO:1902749)	3/20	0.0213107	0.137545	0	0	5.69022	21.8991	NPM1;CENPF;TP53
Antibacterial Humoral Response (GO:0019731)	5/53	0.0215414	0.138611	0	0	3.36464	12.9127	H2BC12;FGA;H2BC11;FAU;RPL39
Positive Regulation of DNA Repair (GO:0045739)	7/93	0.0224894	0.140265	0	0	2.63274	9.99047	H2AX;YY1;SMCHD1;RAD50;PHF10;DHX9;ACTR5
Sister Chromatid Segregation (GO:0000819)	4/36	0.022585	0.140265	0	0	4.03417	15.2914	PPP1CC;ZNF207;SMC1A;SMC4
Peptidyl-Threonine Phosphorylation (GO:0018107)	4/36	0.022585	0.140265	0	0	4.03417	15.2914	CDK5;CSNK2B;DYRK1A;CDK1
Regulation of Extent of Cell Growth (GO:0061387)	2/8	0.0225935	0.140265	0	0	10.7364	40.6921	GSK3B;DNM2
R-loop Processing (GO:0062176)	2/8	0.0225935	0.140265	0	0	10.7364	40.6921	RAD50;DDX23
Regulation of mRNA 3'-End Processing (GO:0031440)	2/8	0.0225935	0.140265	0	0	10.7364	40.6921	NCBP1;CDC73
Transcription-Coupled Nucleotide-Excision Repair (GO:0006283)	2/8	0.0225935	0.140265	0	0	10.7364	40.6921	USP7;POLR2I
Negative Regulation of Glycogen Metabolic Process (GO:0070874)	2/8	0.0225935	0.140265	0	0	10.7364	40.6921	GSK3B;INPP5K
- Reg of Oxidative Stress-Induced Neuron Intrinsic Apoptotic Sgnlng Pway (GO:1903377)	2/8	0.0225935	0.140265	0	0	10.7364	40.6921	NONO;PYCR1
Nucleic Acid Transport (GO:0050657)	2/8	0.0225935	0.140265	0	0	10.7364	40.6921	CKAP5;RTRAF
Positive Regulation by Host of Viral Genome Replication (GO:0044829)	2/8	0.0225935	0.140265	0	0	10.7364	40.6921	NUCKS1;PPIB
protein-DNA Complex Organization (GO:0071824)	2/8	0.0225935	0.140265	0	0	10.7364	40.6921	RPL23;SUPT6H
Mitochondrial Translation (GO:0032543)	7/94	0.0236904	0.146645	0	0	2.60234	9.73975	MRPS35;MRPS14;MRPS23;MRPL17;MRPL12;MRPS6;MRPL54
RNA-templated DNA Biosynthetic Process (GO:0006278)	3/21	0.024317	0.147928	0	0	5.37382	19.9722	RAD50;DKC1;TERF2IP
Response to Gamma Radiation (GO:0010332)	3/21	0.024317	0.147928	0	0	5.37382	19.9722	RPL26;TP53;MEN1
snRNA 3'-End Processing (GO:0034472)	3/21	0.024317	0.147928	0	0	5.37382	19.9722	TOE1;EXOSC6;EXOSC4
Telomere Maintenance via Telomerase (GO:0007004)	3/21	0.024317	0.147928	0	0	5.37382	19.9722	RAD50;DKC1;TERF2IP
Excitatory Postsynaptic Potential (GO:0060079)	3/21	0.024317	0.147928	0	0	5.37382	19.9722	GSK3B;SLTM;ARRB2
Regulation of Cell-Substrate Junction Assembly (GO:0090109)	3/21	0.024317	0.147928	0	0	5.37382	19.9722	DUSP3;RHOA;CORO1C
Antimicrobial Humoral Immune Response Mediated by Antimicrobial Peptide (GO:0061844)	8/116	0.0244434	0.148271	0	0	2.39722	8.89702	H2BC12;RPL30;RPS19;H2BC11;FAU;RPL39;GAPDH;S100A7
Positive Regulation of Interferon-Beta Production (GO:0032728)	4/37	0.0247355	0.148765	0	0	3.91172	14.4715	TOMM70;DDX3X;DHX9;ZC3HAV1
Regulation of G2/M Transition of Mitotic Cell Cycle (GO:0010389)	4/37	0.0247355	0.148765	0	0	3.91172	14.4715	CCNB1;CENPF;CDK1;BRD4
Regulation of Cellular Component Biogenesis (GO:0044087)	4/37	0.0247355	0.148765	0	0	3.91172	14.4715	RAP1B;TJP1;RAP1A;HCFC1
Nucleus Organization (GO:0006997)	5/55	0.0248744	0.149176	0	0	3.22972	11.9303	RPS19;PITPNB;LMNA;NUP35;NUP98
Regulation of Peptidyl-Serine Phosphorylation (GO:0033135)	4/38	0.0270055	0.160592	0	0	3.79647	13.7118	PDCD10;RACK1;INPP5K;EIF4G1
Positive Regulation of Protein Binding (GO:0032092)	4/38	0.0270055	0.160592	0	0	3.79647	13.7118	GSK3B;USP9X;RPL11;ADD1
Regulation of DNA-templated Transcription Elongation (GO:0032784)	4/38	0.0270055	0.160592	0	0	3.79647	13.7118	SUPT16H;ZC3H4;WDR82;SUPT4H1
tRNA Aminoacylation (GO:0043039)	3/22	0.0275397	0.1624	0	0	5.09073	18.2865	EPRS1;QARS1;DARS2
Positive Regulation of Interferon-Alpha Production (GO:0032727)	3/22	0.0275397	0.1624	0	0	5.09073	18.2865	DDX3X;DHX9;ZC3HAV1
Post-Transcriptional Gene Silencing (GO:0016441)	3/22	0.0275397	0.1624	0	0	5.09073	18.2865	NCBP1;AGO2;SND1
Rap Protein Signal Transduction (GO:0032486)	2/9	0.0284747	0.162922	0	0	9.20218	32.7482	RAP1B;RAP1A
Regulation of Translation in Response to Endoplasmic Reticulum Stress (GO:0036490)	2/9	0.0284747	0.162922	0	0	9.20218	32.7482	DNAJC3;EIF4G1
Regulation of Translation in Response to Stress (GO:0043555)	2/9	0.0284747	0.162922	0	0	9.20218	32.7482	RBM4;PPP1CA
Sex-Chromosome Dosage Compensation (GO:0007549)	2/9	0.0284747	0.162922	0	0	9.20218	32.7482	SMCHD1;YTHDC1
Desensitization of G Protein-Coupled Receptor Signaling Pathway (GO:0002029)	2/9	0.0284747	0.162922	0	0	9.20218	32.7482	ARRB1;ARRB2
Endothelial Tube Morphogenesis (GO:0061154)	2/9	0.0284747	0.162922	0	0	9.20218	32.7482	CSNK2B;RHOA
Negative Regulation of Peptidyl-Serine Phosphorylation (GO:0033137)	2/9	0.0284747	0.162922	0	0	9.20218	32.7482	RACK1;INPP5K
- Reg of Single Stranded Viral RNA Replication via Double Stranded DNA Intermediate (GO:0045869)	2/9	0.0284747	0.162922	0	0	9.20218	32.7482	HMGA2;INPP5K
Protein Localization to Microtubule (GO:0035372)	2/9	0.0284747	0.162922	0	0	9.20218	32.7482	MPG;CRIPT
Protein Localization to Microtubule Cytoskeleton (GO:0072698)	2/9	0.0284747	0.162922	0	0	9.20218	32.7482	MPG;CRIPT
Protein Localization to Nucleolus (GO:1902570)	2/9	0.0284747	0.162922	0	0	9.20218	32.7482	RRS1;RPF2
Positive Regulation of Hydrolase Activity (GO:0051345)	7/98	0.0289344	0.165105	0	0	2.48744	8.8123	USP6NL;RAP1A;RACK1;RAB11FIP2;RHOA;EZH2;MAP4K4
Negative Regulation of G Protein-Coupled Receptor Signaling Pathway (GO:0045744)	4/39	0.029396	0.16684	0	0	3.68781	13.0065	PPP3CA;SLTM;YWHAB;ARRB2
Positive Regulation of Intrinsic Apoptotic Signaling Pathway (GO:2001244)	4/39	0.029396	0.16684	0	0	3.68781	13.0065	SFPQ;RPS7;RACK1;TP53
Positive Regulation of Macroautophagy (GO:0016239)	6/78	0.0304743	0.172498	0	0	2.69287	9.40044	SCOC;LARP1;CSNK2A2;PIP4K2B;STUB1;UBE2A
Negative Regulation of Oxidative Stress-Induced Intrinsic Apoptotic Signaling Pathway (GO:1902176)	3/23	0.0309781	0.174882	0	0	4.83594	16.8024	NONO;RACK1;PYCR1
Mitochondrial Gene Expression (GO:0140053)	7/100	0.0318291	0.178701	0	0	2.43369	8.38985	MRPS35;MRPS14;MRPS23;MRPL17;MRPL12;MRPS6;MRPL54
G2/M Transition of Mitotic Cell Cycle (GO:0000086)	4/40	0.0319079	0.178701	0	0	3.58519	12.3506	CCNB1;CDK1;UBE2A;DNM2
Protein Monoubiquitination (GO:0006513)	4/40	0.0319079	0.178701	0	0	3.58519	12.3506	HUWE1;TRIM25;STUB1;KBTBD8
Negative Regulation of Apoptotic Process (GO:0043066)	22/475	0.0320243	0.17888	0	0	1.5807	5.43961	GSK3B;FGA;NPM1;SET;DDX3X;CBX4;CSNK2A2;HMGA2;RPS3A;PA2G4;TRIAP1;DNAJC3;TJP1;QARS1;PDCD10;CDK1;MYO18A;RPL15;ANP32B;ZNF830;TP53;MAP4K4
Positive Regulation of Growth (GO:0045927)	6/79	0.032171	0.179226	0	0	2.65584	9.12729	DDX3X;EXOSC4;NCBP1;CSNK2A2;EIF4G2;EIF4G1
Proton Motive Force-Driven ATP Synthesis (GO:0015986)	5/59	0.0324902	0.180529	0	0	2.98986	10.2457	NDUFA8;NDUFS5;NDUFA10;NDUFA2;SDHB
Protein-Containing Complex Organization (GO:0043933)	8/123	0.0331108	0.183496	0	0	2.25048	7.66941	FGA;DHX9;CAPZA1;CSNK2B;NUP35;NUP98;PALS2;TP53
Regulation of Mitotic Cell Cycle (GO:0007346)	8/124	0.0344997	0.185593	0	0	2.23097	7.51122	CCNB1;DUSP3;CDC26;RCC1;SCRIB;TTLL12;MKI67;DLGAP5
Negative Regulation of DNA Metabolic Process (GO:0051053)	4/41	0.0345418	0.185593	0	0	3.48811	11.7395	H1-4;SUB1;TERF2IP;H1-2
Endothelial Cell Development (GO:0001885)	3/24	0.0346306	0.185593	0	0	4.60542	15.4881	RAP1B;RAP1A;SLTM
Mitochondrial RNA Metabolic Process (GO:0000959)	3/24	0.0346306	0.185593	0	0	4.60542	15.4881	PNPT1;TRMT10C;MRPL12
Negative Regulation of Extrinsic Apoptotic Signaling Pathway via Death Domain Receptors (GO:1902042)	3/24	0.0346306	0.185593	0	0	4.60542	15.4881	FGA;GSK3B;DDX3X
Negative Regulation of Stress Fiber Assembly (GO:0051497)	3/24	0.0346306	0.185593	0	0	4.60542	15.4881	TJP1;SLTM;INPP5K
Regulation of Telomere Capping (GO:1904353)	2/10	0.0348919	0.185593	0	0	8.0515	27.0168	RAD50;USP7
Double-Strand Break Repair via Break-Induced Replication (GO:0000727)	2/10	0.0348919	0.185593	0	0	8.0515	27.0168	MCM3;MCM5
Tetrahydrofolate Metabolic Process (GO:0046653)	2/10	0.0348919	0.185593	0	0	8.0515	27.0168	MTHFD2;SHMT2
Homologous Recombination (GO:0035825)	2/10	0.0348919	0.185593	0	0	8.0515	27.0168	RAD50;NUCKS1
Kinetochore Assembly (GO:0051382)	2/10	0.0348919	0.185593	0	0	8.0515	27.0168	CENPF;DLGAP5
Negative Regulation of Smooth Muscle Cell Apoptotic Process (GO:0034392)	2/10	0.0348919	0.185593	0	0	8.0515	27.0168	DNMT1;STUB1
Nuclear mRNA Surveillance (GO:0071028)	2/10	0.0348919	0.185593	0	0	8.0515	27.0168	EXOSC6;EXOSC4
One-Carbon Metabolic Process (GO:0006730)	2/10	0.0348919	0.185593	0	0	8.0515	27.0168	MTHFD2;SHMT2
Positive Regulation of RIG-I Signaling Pathway (GO:1900246)	2/10	0.0348919	0.185593	0	0	8.0515	27.0168	USP15;ZC3HAV1
Protein Localization to Condensed Chromosome (GO:1903083)	2/10	0.0348919	0.185593	0	0	8.0515	27.0168	CDK1;BUB3
Regulation of Programmed Cell Death (GO:0043067)	11/195	0.0350731	0.18609	0	0	1.93684	6.48902	TOMM70;RSL1D1;MORF4L1;ANP32A;CDK5;XPNPEP1;APEX1;MORF4L2;DDX42;ANP32B;TP53
Telomere Organization (GO:0032200)	5/61	0.0367869	0.194695	0	0	2.88278	9.52071	YY1;RAD50;ACTR5;APEX1;TERF2IP
Regulation of NLRP3 Inflammasome Complex Assembly (GO:1900225)	4/42	0.0372982	0.196908	0	0	3.39614	11.1693	DDX3X;DHX33;CSNK1A1;EIF2AK2
Membrane Organization (GO:0061024)	10/173	0.0375737	0.19787	0	0	1.98643	6.51837	STEEP1;LMNA;HUWE1;ANK3;ESYT1;SNAP29;AURKB;CORO1C;DNM2;EXOC1
Regulation of Muscle Cell Differentiation (GO:0051147)	3/25	0.0384954	0.199742	0	0	4.39586	14.3183	PTBP1;RBM4;SUPT6H
Regulation of Protein Export From Nucleus (GO:0046825)	3/25	0.0384954	0.199742	0	0	4.39586	14.3183	GSK3B;RANGAP1;RBM22
Regulation of Protein Targeting to Membrane (GO:0090313)	3/25	0.0384954	0.199742	0	0	4.39586	14.3183	C2CD5;INPP5K;ANK3
Chaperone Cofactor-Dependent Protein Refolding (GO:0051085)	3/25	0.0384954	0.199742	0	0	4.39586	14.3183	DNAJB1;DNAJC7;DNAJB4
Negative Regulation of Protein Depolymerization (GO:1901880)	3/25	0.0384954	0.199742	0	0	4.39586	14.3183	LIMA1;CKAP2;HDGFL3
Regulation of Cell Junction Assembly (GO:1901888)	3/25	0.0384954	0.199742	0	0	4.39586	14.3183	RAP1B;TJP1;RAP1A
DNA-templated Transcription Initiation (GO:0006352)	5/62	0.0390599	0.201682	0	0	2.83206	9.1834	GTF3C1;POLR2D;SMARCA5;POLR2I;TAF4
Antiviral Innate Immune Response (GO:0140374)	5/62	0.0390599	0.201682	0	0	2.83206	9.1834	SMARCA5;DHX16;TRIM25;EIF2AK2;RPSA
Protein Tetramerization (GO:0051262)	6/83	0.0395663	0.2038	0	0	2.51735	8.13049	NUDT21;CPSF7;SHMT2;SSBP1;FARSA;FARSB
Positive Regulation of NF-kappaB Transcription Factor Activity (GO:0051092)	7/105	0.0398957	0.204998	0	0	2.30893	7.43817	PSMA6;NPM1;DHX33;DHX9;TRIM25;EIF2AK2;TERF2IP
Mitochondrial Transport (GO:0006839)	4/43	0.0401773	0.205448	0	0	3.30889	10.6363	TIMM8B;TOMM70;TIMM13;TOMM20
Neural Crest Cell Development (GO:0014032)	4/43	0.0401773	0.205448	0	0	3.30889	10.6363	TCOF1;NOLC1;KBTBD8;CORO1C
Cytoskeleton-Dependent Cytokinesis (GO:0061640)	6/84	0.0415699	0.20765	0	0	2.48495	7.90308	SEPTIN2;CKAP2;ANK3;RHOA;AURKB;EXOC1
Regulation of Macroautophagy (GO:0016241)	7/106	0.0416549	0.20765	0	0	2.28548	7.26404	SCOC;ATP6V1G1;LARP1;CDK5;CSNK2A2;GAPDH;EXOC1
Regulation of Mitochondrial Gene Expression (GO:0062125)	2/11	0.0418073	0.20765	0	0	7.15652	22.7197	SHMT2;LRPPRC
Regulation of Oxidative Stress-Induced Neuron Intrinsic Apoptotic Signaling Pathway (GO:1903376)	2/11	0.0418073	0.20765	0	0	7.15652	22.7197	NONO;PYCR1
Dosage Compensation by Inactivation of X Chromosome (GO:0009048)	2/11	0.0418073	0.20765	0	0	7.15652	22.7197	SMCHD1;YTHDC1
Kinetochore Organization (GO:0051383)	2/11	0.0418073	0.20765	0	0	7.15652	22.7197	CENPF;DLGAP5
Mitochondrial RNA Processing (GO:0000963)	2/11	0.0418073	0.20765	0	0	7.15652	22.7197	PNPT1;TRMT10C
Mitochondrial Electron Transport, Ubiquinol to Cytochrome C (GO:0006122)	2/11	0.0418073	0.20765	0	0	7.15652	22.7197	UQCRB;CYCS
Positive Regulation of Metaphase/Anaphase Transition of Cell Cycle (GO:1902101)	2/11	0.0418073	0.20765	0	0	7.15652	22.7197	NSMCE2;DLGAP5
Protein Localization to Kinetochore (GO:0034501)	2/11	0.0418073	0.20765	0	0	7.15652	22.7197	CDK1;BUB3
Regulation of TORC2 Signaling (GO:1903939)	2/11	0.0418073	0.20765	0	0	7.15652	22.7197	GSK3B;USP9X
Regulation of Cytoplasmic Translation (GO:2000765)	3/26	0.0425698	0.20765	0	0	4.20451	13.272	PKM;DHX9;YBX3
Amyloid Fibril Formation (GO:1990000)	3/26	0.0425698	0.20765	0	0	4.20451	13.272	FUS;USP9X;NUP153
Regulation of Postsynaptic Membrane Potential (GO:0060078)	3/26	0.0425698	0.20765	0	0	4.20451	13.272	GSK3B;SLTM;ARRB2
Chemical Synaptic Transmission, Postsynaptic (GO:0099565)	3/26	0.0425698	0.20765	0	0	4.20451	13.272	GSK3B;SLTM;ARRB2
tRNA Metabolic Process (GO:0006399)	3/26	0.0425698	0.20765	0	0	4.20451	13.272	GTF3C1;KARS1;DARS2
Mitotic Cell Cycle Checkpoint Signaling (GO:0007093)	3/26	0.0425698	0.20765	0	0	4.20451	13.272	RAD50;AURKB;INIP
Positive Regulation of Rho Protein Signal Transduction (GO:0035025)	3/26	0.0425698	0.20765	0	0	4.20451	13.272	FXR1;CSNK1A1;ARRB1
Protein Depolymerization (GO:0051261)	3/26	0.0425698	0.20765	0	0	4.20451	13.272	KIF2A;KIF2C;CKAP5
Protein Exit From Endoplasmic Reticulum (GO:0032527)	3/26	0.0425698	0.20765	0	0	4.20451	13.272	STEEP1;NPLOC4;UFD1
Peptidyl-Threonine Modification (GO:0018210)	4/44	0.0431794	0.209178	0	0	3.226	10.1374	CDK5;CSNK2B;DYRK1A;CDK1
Protein Sumoylation (GO:0016925)	4/44	0.0431794	0.209178	0	0	3.226	10.1374	CBX4;NSMCE2;SMC6;RANGAP1
Regulated Exocytosis (GO:0045055)	4/44	0.0431794	0.209178	0	0	3.226	10.1374	RAB11FIP1;CDK5;MYH9;RAB11FIP2
Dephosphorylation (GO:0016311)	7/107	0.0434638	0.210075	0	0	2.26251	7.09485	PPP1CB;PPP1CC;PPP3CA;DUSP3;INPP5K;PPM1G;PPP1CA
Cellular Response to Insulin Stimulus (GO:0032869)	7/108	0.0453226	0.21856	0	0	2.24	6.93043	GSK3B;C2CD5;PKM;EPRS1;NAMPT;IRS4;INPP5K
Establishment of Protein Localization to Mitochondrion (GO:0072655)	4/45	0.0463043	0.219432	0	0	3.14715	9.6697	TIMM8B;TOMM70;TIMM13;TOMM20
Positive Regulation of Organelle Assembly (GO:1902117)	5/65	0.0463829	0.219432	0	0	2.69004	8.26064	GSK3B;CAPRIN1;G3BP1;PIP4K2B;UBAP2L
Regulation of Cell-Matrix Adhesion (GO:0001952)	5/65	0.0463829	0.219432	0	0	2.69004	8.26064	GSK3B;DUSP3;RHOA;CORO1C;MAP4K4
Negative Regulation of DNA-templated Transcription (GO:0045892)	40/1006	0.0466018	0.219432	0	0	1.3531	4.14875	SET;ZC3H4;CTNND1;CTR9;SUPT4H1;CDC73;RNF2;AURKB;YY1;DNAJB1;RPS14;SCML2;QARS1;DNAJB4;C1QBP;INPP5K;RPL15;RBBP7;MEN1;CBX4;USP9X;RPL23;NONO;SMARCA5;HMGA1;HMGA2;PA2G4;ZBTB33;HCFC1;HNRNPL;CENPF;ILF3;SFPQ;CDK5;WDR82;PSPC1;PAF1;TP53;CGGBP1;EZH2
Regulation of Double-Strand Break Repair via Nonhomologous End Joining (GO:2001032)	3/27	0.0468509	0.219432	0	0	4.02912	12.3323	SMCHD1;HMGA2;NUDT16L1
Regulation of Interferon-Alpha Production (GO:0032647)	3/27	0.0468509	0.219432	0	0	4.02912	12.3323	DDX3X;DHX9;ZC3HAV1
Regulation of Protein Localization to Cell Periphery (GO:1904375)	3/27	0.0468509	0.219432	0	0	4.02912	12.3323	CDK5;CAMK2G;EIF4G1
Regulation of Transcription by RNA Polymerase III (GO:0006359)	3/27	0.0468509	0.219432	0	0	4.02912	12.3323	SMARCA5;DEK;BAZ1B
Spindle Assembly Checkpoint Signaling (GO:0071173)	3/27	0.0468509	0.219432	0	0	4.02912	12.3323	CENPF;ZNF207;BUB3
Mitotic Spindle Assembly Checkpoint Signaling (GO:0007094)	3/27	0.0468509	0.219432	0	0	4.02912	12.3323	CENPF;ZNF207;BUB3
Mitotic Spindle Checkpoint Signaling (GO:0071174)	3/27	0.0468509	0.219432	0	0	4.02912	12.3323	CENPF;ZNF207;BUB3
Negative Regulation of Actin Filament Bundle Assembly (GO:0032232)	3/27	0.0468509	0.219432	0	0	4.02912	12.3323	TJP1;SLTM;INPP5K
Plasma Membrane Invagination (GO:0099024)	3/27	0.0468509	0.219432	0	0	4.02912	12.3323	MYH9;AURKB;RHOA
DNA Deamination (GO:0045006)	2/12	0.0491852	0.225868	0	0	6.44053	19.3999	EXOSC6;EXOSC4
DNA Strand Elongation Involved in DNA Replication (GO:0006271)	2/12	0.0491852	0.225868	0	0	6.44053	19.3999	RFC4;MCM3
Regulation of Mitotic Sister Chromatid Separation (GO:0010965)	2/12	0.0491852	0.225868	0	0	6.44053	19.3999	CCNB1;AURKB
Reg of Single Stranded Viral RNA Replication via Double Stranded DNA Intermediate (GO:0045091)	2/12	0.0491852	0.225868	0	0	6.44053	19.3999	HMGA2;INPP5K
Cellular Response to Dopamine (GO:1903351)	2/12	0.0491852	0.225868	0	0	6.44053	19.3999	GSK3B;ARRB2
Response to Misfolded Protein (GO:0051788)	2/12	0.0491852	0.225868	0	0	6.44053	19.3999	UFD1;STUB1
Endothelium Development (GO:0003158)	2/12	0.0491852	0.225868	0	0	6.44053	19.3999	PDCD10;EDF1
Primary miRNA Processing (GO:0031053)	2/12	0.0491852	0.225868	0	0	6.44053	19.3999	NCBP1;SRSF3
Regulation of DNA-templated DNA Replication Initiation (GO:0030174)	2/12	0.0491852	0.225868	0	0	6.44053	19.3999	MCM3;MCM5
Positive Regulation of Transcription Elongation by RNA Polymerase II (GO:0032968)	4/46	0.0495517	0.227058	0	0	3.07206	9.23075	NCBP1;LEO1;SUPT6H;CDC73
Positive Regulation of Protein Kinase Activity (GO:0045860)	6/88	0.0502165	0.229607	0	0	2.36324	7.06943	RAP1A;CAB39;PDCD10;HMGA2;RHOA;EZH2
Regulation of Microtubule Depolymerization (GO:0031114)	3/28	0.0513354	0.231228	0	0	3.86775	11.4848	CKAP2;AURKB;HDGFL3
Regulation of Mitophagy (GO:1901524)	3/28	0.0513354	0.231228	0	0	3.86775	11.4848	CSNK2A2;STUB1;UBE2A
Cellular Response to Epidermal Growth Factor Stimulus (GO:0071364)	3/28	0.0513354	0.231228	0	0	3.86775	11.4848	EEF1A1;DUSP3;INPP5K
Establishment of Endothelial Barrier (GO:0061028)	3/28	0.0513354	0.231228	0	0	3.86775	11.4848	RAP1B;TJP1;RAP1A
Telomere Maintenance via Telomere Lengthening (GO:0010833)	3/28	0.0513354	0.231228	0	0	3.86775	11.4848	RAD50;DKC1;TERF2IP
Positive Regulation of Mitotic Cell Cycle (GO:0045931)	3/28	0.0513354	0.231228	0	0	3.86775	11.4848	CCNB1;DUSP3;PPP1R10
Positive Regulation of Viral Genome Replication (GO:0045070)	3/28	0.0513354	0.231228	0	0	3.86775	11.4848	DDX3X;LARP1;PPIE
Regulation of Protein Serine/Threonine Kinase Activity (GO:0071900)	5/67	0.051688	0.23183	0	0	2.60299	7.71145	CAB39;PDCD10;HMGA2;RHOA;EZH2
Regulation of Cellular Localization (GO:0060341)	5/67	0.051688	0.23183	0	0	2.60299	7.71145	RSL1D1;RACK1;TRIM25;CSNK1E;YWHAG
Mitotic Nuclear Division (GO:0140014)	4/47	0.0529212	0.236359	0	0	3.00047	8.81822	PPP1CC;ZNF207;SMC1A;SMC4
Positive Regulation of Pattern Recognition Receptor Signaling Pathway (GO:0062208)	4/47	0.0529212	0.236359	0	0	3.00047	8.81822	USP15;DDX3X;NDUFA2;ZC3HAV1
Supramolecular Fiber Organization (GO:0097435)	16/339	0.0531235	0.236763	0	0	1.60679	4.71615	USP9X;FUS;TMOD3;CRIPT;NUP153;PLOD1;CKAP5;RHOA;CORO1C;KIF2A;MAP7D3;FAT1;ZNF207;KIF2C;MAP4;HDGFL3
Establishment of Protein Localization to Organelle (GO:0072594)	6/90	0.0549232	0.243758	0	0	2.30674	6.69373	NPM1;STK24;PPP1R10;NUP153;NUP98;KPNA2
Protein Dephosphorylation (GO:0006470)	6/90	0.0549232	0.243758	0	0	2.30674	6.69373	PPP1CB;PPP1CC;PPP3CA;DUSP3;PPM1G;PPP1CA
Cytoplasmic Pattern Recognition Receptor Signaling Pathway (GO:0002753)	3/29	0.0560195	0.244233	0	0	3.7188	10.7178	DDX3X;TRIM25;DDX41
Negative Regulation of Mitotic Metaphase/Anaphase Transition (GO:0045841)	3/29	0.0560195	0.244233	0	0	3.7188	10.7178	CENPF;ZNF207;BUB3
Regulation of Protein Phosphorylation (GO:0001932)	8/137	0.0562258	0.244233	0	0	2.00479	5.77054	NPM1;DNAJC10;RACK1;INPP5K;TERF2IP;ARRB1;MEN1;CORO1C
Mitotic G2/M Transition Checkpoint (GO:0044818)	4/48	0.0564122	0.244233	0	0	2.93212	8.43005	RAD50;CDK1;ZNF830;INIP
Regulation of Hematopoietic Stem Cell Differentiation (GO:1902036)	2/13	0.0569914	0.244233	0	0	5.85473	16.7729	YTHDF2;EIF2AK2
Reg of Intrinsic Apoptotic Sgnlng Pway in Resp to DNA Damage by P53 Cls Mediator (GO:1902165)	2/13	0.0569914	0.244233	0	0	5.85473	16.7729	TRIAP1;RPL26
Regulation of Peroxisome Proliferator Activated Receptor Signaling Pathway (GO:0035358)	2/13	0.0569914	0.244233	0	0	5.85473	16.7729	HUWE1;STUB1
Cellular Response to Arsenic-Containing Substance (GO:0071243)	2/13	0.0569914	0.244233	0	0	5.85473	16.7729	DDX3X;HNRNPA1
Mitotic G1 DNA Damage Checkpoint Signaling (GO:0031571)	2/13	0.0569914	0.244233	0	0	5.85473	16.7729	TRIAP1;TP53
Negative Regulation by Host of Viral Transcription (GO:0043922)	2/13	0.0569914	0.244233	0	0	5.85473	16.7729	HMGA2;INPP5K
Negative Regulation of Defense Response to Virus (GO:0050687)	2/13	0.0569914	0.244233	0	0	5.85473	16.7729	C1QBP;PCBP2
Negative Regulation of Stem Cell Differentiation (GO:2000737)	2/13	0.0569914	0.244233	0	0	5.85473	16.7729	GSK3B;YTHDF2
Outer Mitochondrial Membrane Organization (GO:0007008)	2/13	0.0569914	0.244233	0	0	5.85473	16.7729	TOMM70;TOMM20
Positive Regulation of Mitotic Metaphase/Anaphase Transition (GO:0045842)	2/13	0.0569914	0.244233	0	0	5.85473	16.7729	NSMCE2;DLGAP5
Positive Regulation of Protein Export From Nucleus (GO:0046827)	2/13	0.0569914	0.244233	0	0	5.85473	16.7729	GSK3B;RBM22
pre-miRNA Processing (GO:0031054)	2/13	0.0569914	0.244233	0	0	5.85473	16.7729	AGO1;AGO2
Protein Insertion Into Mitochondrial Outer Membrane (GO:0045040)	2/13	0.0569914	0.244233	0	0	5.85473	16.7729	TOMM70;TOMM20
Regulation of Double-Strand Break Repair (GO:2000779)	6/91	0.0573732	0.244877	0	0	2.27948	6.51516	MORF4L1;RAD50;PHF10;MORF4L2;TERF2IP;DEK
ERAD Pathway (GO:0036503)	6/91	0.0573732	0.244877	0	0	2.27948	6.51516	NPLOC4;DNAJC10;TRIM25;UFD1;STUB1;UBE2G2
Positive Regulation of Response to Stimulus (GO:0048584)	6/92	0.0598877	0.255095	0	0	2.25286	6.34243	H2AX;YY1;SMCHD1;DHX9;ACTR5;PSMA7
Positive Regulation of Cellular Process (GO:0048522)	26/622	0.0601477	0.255688	0	0	1.41892	3.98851	ANKRD17;GSK3B;DDX3X;NOP2;ASH2L;RPS4X;PPP3CA;EXOSC4;PDCD10;C1QBP;NAMPT;CFAP20;NPM1;PHF10;NCBP1;RPL23;CSNK2A2;RPS6;NAP1L1;PA2G4;HCFC1;TJP1;TP53;EIF4G2;EZH2;EIF4G1
Peptidyl-Serine Phosphorylation (GO:0018105)	5/70	0.060283	0.25575	0	0	2.48247	6.97253	GSK3B;CAB39;CDK5;DYRK1A;CDK1
Regulation of Protein Metabolic Process (GO:0051246)	6/93	0.0624669	0.264485	0	0	2.22685	6.17531	RBM3;ALKBH5;TCOF1;NOLC1;RPL15;EIF4G1
Response to Ionizing Radiation (GO:0010212)	5/71	0.0633176	0.265924	0	0	2.44473	6.74646	H2AX;EEF1D;TP53;INIP;MEN1
Positive Regulation of Proteasomal Ubiquitin-Dependent Protein Catabolic Process (GO:0032436)	5/71	0.0633176	0.265924	0	0	2.44473	6.74646	GSK3B;CSNK1A1;RACK1;STUB1;CSNK1E
Positive Regulation of Cell-Cell Adhesion (GO:0022409)	4/50	0.0637556	0.265924	0	0	2.80435	7.71952	TJP1;FGA;ANK3;YWHAG
Positive Regulation of Non-Canonical NF-kappaB Signal Transduction (GO:1901224)	4/50	0.0637556	0.265924	0	0	2.80435	7.71952	DDX3X;TERF2IP;EIF2AK2;RHOA
Positive Regulation of Double-Strand Break Repair (GO:2000781)	6/94	0.0651108	0.265924	0	0	2.20143	6.01357	MORF4L1;SMCHD1;RAD50;PHF10;FUS;MORF4L2
Regulation of Integrin Activation (GO:0033623)	2/14	0.0651935	0.265924	0	0	5.36656	14.6528	FARP2;RAP1B
Cellular Response to Exogenous dsRNA (GO:0071360)	2/14	0.0651935	0.265924	0	0	5.36656	14.6528	DHX9;PQBP1
Epiboly Involved in Wound Healing (GO:0090505)	2/14	0.0651935	0.265924	0	0	5.36656	14.6528	PDCD10;RHOA
Telomere Capping (GO:0016233)	2/14	0.0651935	0.265924	0	0	5.36656	14.6528	RAD50;TERF2IP
Establishment of Apical/Basal Cell Polarity (GO:0035089)	2/14	0.0651935	0.265924	0	0	5.36656	14.6528	SCRIB;RHOA
Histone mRNA Catabolic Process (GO:0071044)	2/14	0.0651935	0.265924	0	0	5.36656	14.6528	UPF1;EXOSC4
Meiotic Sister Chromatid Cohesion (GO:0051177)	2/14	0.0651935	0.265924	0	0	5.36656	14.6528	SMC1A;SMC3
miRNA Metabolic Process (GO:0010586)	2/14	0.0651935	0.265924	0	0	5.36656	14.6528	DDX17;SND1
Mitotic G1/S Transition Checkpoint Signaling (GO:0044819)	2/14	0.0651935	0.265924	0	0	5.36656	14.6528	TRIAP1;TP53
Negative Regulation of cGAS/STING Signaling Pathway (GO:0160049)	2/14	0.0651935	0.265924	0	0	5.36656	14.6528	PCBP2;AURKB
Negative Regulation of Cell Migration Involved in Sprouting Angiogenesis (GO:0090051)	2/14	0.0651935	0.265924	0	0	5.36656	14.6528	PDCD10;RHOA
Polarized Epithelial Cell Differentiation (GO:0030859)	2/14	0.0651935	0.265924	0	0	5.36656	14.6528	SCRIB;RHOA
Positive Regulation of Telomere Maintenance in Response to DNA Damage (GO:1904507)	2/14	0.0651935	0.265924	0	0	5.36656	14.6528	YY1;ACTR5
Protein Localization to Site of Double-Strand Break (GO:1990166)	2/14	0.0651935	0.265924	0	0	5.36656	14.6528	H2AX;HTATSF1
Activation of GTPase Activity (GO:0090630)	3/31	0.0659701	0.267545	0	0	3.45282	9.38667	SCRIB;RANGAP1;CORO1C
Response to Epidermal Growth Factor (GO:0070849)	3/31	0.0659701	0.267545	0	0	3.45282	9.38667	EEF1A1;DUSP3;INPP5K
Positive Regulation of ATP-dependent Activity (GO:0032781)	3/31	0.0659701	0.267545	0	0	3.45282	9.38667	DNAJB1;DNAJC10;SSBP1
Regulation of Mitotic Metaphase/Anaphase Transition (GO:0030071)	4/51	0.067606	0.272095	0	0	2.74454	7.39395	CCNB1;PHF10;NSMCE2;DLGAP5
Regulation of Ubiquitin-Dependent Protein Catabolic Process (GO:2000058)	4/51	0.067606	0.272095	0	0	2.74454	7.39395	RPL5;RPS7;RPL23;RPL11
Transcription Initiation-Coupled Chromatin Remodeling (GO:0045815)	4/51	0.067606	0.272095	0	0	2.74454	7.39395	APEX1;ASH2L;TP53;MEN1
Insulin Receptor Signaling Pathway (GO:0008286)	4/51	0.067606	0.272095	0	0	2.74454	7.39395	GSK3B;C2CD5;NAMPT;IRS4
MAPK Cascade (GO:0000165)	7/119	0.0691396	0.277739	0	0	2.01884	5.3936	PPP1CB;PPP1CC;KARS1;CDK1;STUB1;MEN1;MAP4K4
DNA Damage Response, Signal Transduction by P53 Class Mediator (GO:0030330)	3/32	0.0712275	0.285045	0	0	3.33358	8.80691	TRIAP1;RPL26;TP53
Regulation of Extrinsic Apoptotic Signaling Pathway via Death Domain Receptors (GO:1902041)	3/32	0.0712275	0.285045	0	0	3.33358	8.80691	GSK3B;FGA;DDX3X
Negative Regulation of Catabolic Process (GO:0009895)	7/120	0.0716154	0.286056	0	0	2.00087	5.2752	RPL5;RPS7;SLTM;RPL23;RPL11;EIF4G2;EIF4G1
Regulation of Establishment of Cell Polarity (GO:2000114)	2/15	0.0737604	0.289704	0	0	4.95349	12.9134	RAP1B;RACK1
Regulation of Telomere Maintenance in Response to DNA Damage (GO:1904505)	2/15	0.0737604	0.289704	0	0	4.95349	12.9134	YY1;ACTR5
Cellular Response to Misfolded Protein (GO:0071218)	2/15	0.0737604	0.289704	0	0	4.95349	12.9134	UFD1;STUB1
Centromere Complex Assembly (GO:0034508)	2/15	0.0737604	0.289704	0	0	4.95349	12.9134	CENPF;DLGAP5
Folic Acid-Containing Compound Metabolic Process (GO:0006760)	2/15	0.0737604	0.289704	0	0	4.95349	12.9134	SHMT2;MTHFD2
Negative Regulation of mRNA Splicing, via Spliceosome (GO:0048025)	2/15	0.0737604	0.289704	0	0	4.95349	12.9134	PTBP1;C1QBP
Positive Regulation of Autophagy of Mitochondrion (GO:1903599)	2/15	0.0737604	0.289704	0	0	4.95349	12.9134	STUB1;UBE2A
Positive Regulation of Mitochondrial Translation (GO:0070131)	2/15	0.0737604	0.289704	0	0	4.95349	12.9134	DDX3X;TRMT10C
Regulation of ATP Metabolic Process (GO:1903578)	2/15	0.0737604	0.289704	0	0	4.95349	12.9134	ATP5IF1;EIF6
Positive Regulation of Programmed Cell Death (GO:0043068)	12/248	0.0742422	0.291057	0	0	1.64567	4.27944	RYBP;DDX3X;STK24;C1QBP;RPS6;RACK1;SCRIB;RRP1B;ZNF622;TP53;CTNNBL1;DNM2
Regulation of Focal Adhesion Assembly (GO:0051893)	4/53	0.0756584	0.294562	0	0	2.63224	6.79521	DUSP3;RHOA;CORO1C;MAP4K4
Cellular Response to Ionizing Radiation (GO:0071479)	4/53	0.0756584	0.294562	0	0	2.63224	6.79521	EEF1D;NUCKS1;RPL26;TP53
Positive Regulation of Small GTPase Mediated Signal Transduction (GO:0051057)	4/53	0.0756584	0.294562	0	0	2.63224	6.79521	FXR1;CSNK1A1;ARRB1;MAP4K4
Peptidyl-Serine Modification (GO:0018209)	5/75	0.076298	0.294562	0	0	2.30456	5.92987	GSK3B;CAB39;CDK5;DYRK1A;CDK1
Positive Regulation of Protein Serine/Threonine Kinase Activity (GO:0071902)	5/75	0.076298	0.294562	0	0	2.30456	5.92987	CAB39;PDCD10;HMGA2;RHOA;EZH2
Positive Regulation of Proteasomal Protein Catabolic Process (GO:1901800)	6/98	0.0763318	0.294562	0	0	2.10528	5.41618	GSK3B;CSNK1A1;PSMC2;RACK1;STUB1;CSNK1E
Epithelial Tube Morphogenesis (GO:0060562)	3/33	0.0766667	0.294562	0	0	3.2223	8.27578	SLTM;CSNK2B;SCRIB
intra-Golgi Vesicle-Mediated Transport (GO:0006891)	3/33	0.0766667	0.294562	0	0	3.2223	8.27578	COPB2;COPA;COPE
Negative Regulation of G2/M Transition of Mitotic Cell Cycle (GO:0010972)	3/33	0.0766667	0.294562	0	0	3.2223	8.27578	RAD50;AURKB;INIP
Positive Regulation of G1/S Transition of Mitotic Cell Cycle (GO:1900087)	3/33	0.0766667	0.294562	0	0	3.2223	8.27578	ANKRD17;DDX3X;EIF4G1
Regulation of calcineurin-NFAT Signaling Cascade (GO:0070884)	3/33	0.0766667	0.294562	0	0	3.2223	8.27578	GSK3B;PPP3CA;PTBP1
Antimicrobial Humoral Response (GO:0019730)	8/147	0.077804	0.298389	0	0	1.85959	4.74858	H2BC12;RPL30;RPS19;H2BC11;FAU;RPL39;GAPDH;S100A7
Cellular Component Assembly (GO:0022607)	13/277	0.0783991	0.300128	0	0	1.59409	4.05846	FGA;YTHDF2;YTHDF3;DHX9;ANK3;RHOA;ADD1;LIMA1;PDCD10;CAPZA1;CSNK2B;PALS2;TP53
Negative Regulation of RNA Biosynthetic Process (GO:1902679)	20/470	0.0790253	0.301979	0	0	1.44186	3.65941	SET;CBX4;NONO;HMGA1;HMGA2;PA2G4;ZBTB33;HNRNPL;CENPF;ILF3;SCML2;SFPQ;CDK5;QARS1;PSPC1;INPP5K;RBBP7;TP53;EZH2;MEN1
Negative Regulation of Supramolecular Fiber Organization (GO:1902904)	5/76	0.0797515	0.303113	0	0	2.27198	5.74547	LIMA1;CKAP2;DYRK1A;PFDN4;HDGFL3
Protein Deubiquitination (GO:0016579)	5/76	0.0797515	0.303113	0	0	2.27198	5.74547	USP7;USP15;SHMT2;USP9X;CDK1
Regulation of Rho Protein Signal Transduction (GO:0035023)	5/76	0.0797515	0.303113	0	0	2.27198	5.74547	FXR1;SLTM;PDCD10;CSNK1A1;ARRB1
Cellular Response to Osmotic Stress (GO:0071470)	3/34	0.0822825	0.305939	0	0	3.11819	7.78798	DDX3X;CAB39;YBX3
Negative Regulation of Blood Vessel Endothelial Cell Migration (GO:0043537)	3/34	0.0822825	0.305939	0	0	3.11819	7.78798	PDCD10;CSNK2B;RHOA
Negative Regulation of Microtubule Polymerization or Depolymerization (GO:0031111)	3/34	0.0822825	0.305939	0	0	3.11819	7.78798	CKAP2;DYRK1A;HDGFL3
Regulation of Establishment or Maintenance of Cell Polarity (GO:0032878)	2/16	0.0826627	0.305939	0	0	4.59943	11.4663	RAP1B;RACK1
Regulation of Presynapse Assembly (GO:1905606)	2/16	0.0826627	0.305939	0	0	4.59943	11.4663	GPC4;EIF4G1
Regulation of Presynapse Organization (GO:0099174)	2/16	0.0826627	0.305939	0	0	4.59943	11.4663	GPC4;EIF4G1
Regulation of Stem Cell Proliferation (GO:0072091)	2/16	0.0826627	0.305939	0	0	4.59943	11.4663	EIF2AK2;HMGA2
Cellular Response to Gamma Radiation (GO:0071480)	2/16	0.0826627	0.305939	0	0	4.59943	11.4663	RPL26;TP53
Ruffle Organization (GO:0031529)	2/16	0.0826627	0.305939	0	0	4.59943	11.4663	LIMA1;INPP5K
Endoplasmic Reticulum to Cytosol Transport (GO:1903513)	2/16	0.0826627	0.305939	0	0	4.59943	11.4663	NPLOC4;UFD1
Mitotic Chromosome Condensation (GO:0007076)	2/16	0.0826627	0.305939	0	0	4.59943	11.4663	CDCA5;SMC4
Negative Regulation of Calcium Ion Transport (GO:0051926)	2/16	0.0826627	0.305939	0	0	4.59943	11.4663	INPP5K;PACSIN3
Negative Regulation of mRNA Processing (GO:0050686)	2/16	0.0826627	0.305939	0	0	4.59943	11.4663	PTBP1;C1QBP
Negative Regulation of Monoatomic Ion Transport (GO:0043271)	2/16	0.0826627	0.305939	0	0	4.59943	11.4663	INPP5K;PACSIN3
Protein Localization to Cell-Cell Junction (GO:0150105)	2/16	0.0826627	0.305939	0	0	4.59943	11.4663	TJP1;SCRIB
Dicarboxylic Acid Metabolic Process (GO:0043648)	4/55	0.0841699	0.310973	0	0	2.52876	6.25847	MTHFD2;MDH2;IDH2;ALDH18A1
Regulation of Protein Binding (GO:0043393)	5/78	0.0869045	0.320517	0	0	2.2095	5.3977	GSK3B;USP9X;RPL11;RACK1;CSNK1E
Regulation of Protein Localization to Membrane (GO:1905475)	3/35	0.0880697	0.323687	0	0	3.02059	7.33891	CDK5;CRIPT;CAMK2G
Cellular Response to cAMP (GO:0071320)	3/35	0.0880697	0.323687	0	0	3.02059	7.33891	RAP1B;RAP1A;INPP5K
Regulation of Transcription Elongation by RNA Polymerase II (GO:0034243)	5/79	0.0906027	0.32947	0	0	2.17953	5.23365	NCBP1;SUPT4H1;LEO1;SUPT6H;CDC73
Positive Regulation of Canonical NF-kappaB Signal Transduction (GO:0043123)	10/204	0.0911151	0.32947	0	0	1.66632	3.99189	ANKRD17;DDX1;NAMPT;HUWE1;TRIM25;TERF2IP;ZC3HAV1;GAPDH;RHOA;BRD4
Regulation of Hematopoietic Progenitor Cell Differentiation (GO:1901532)	2/17	0.0918724	0.32947	0	0	4.29258	10.2479	YTHDF2;EIF2AK2
Actin Filament Capping (GO:0051693)	2/17	0.0918724	0.32947	0	0	4.29258	10.2479	CAPZA1;ADD3
Regulation of Nucleocytoplasmic Transport (GO:0046822)	2/17	0.0918724	0.32947	0	0	4.29258	10.2479	GSK3B;RBM4
Barbed-End Actin Filament Capping (GO:0051016)	2/17	0.0918724	0.32947	0	0	4.29258	10.2479	CAPZA1;ADD3
Negative Regulation of Fibroblast Proliferation (GO:0048147)	2/17	0.0918724	0.32947	0	0	4.29258	10.2479	TP53;CDC73
Negative Regulation of Intracellular Protein Transport (GO:0090317)	2/17	0.0918724	0.32947	0	0	4.29258	10.2479	YWHAB;RANGAP1
Negative Regulation of Telomere Maintenance (GO:0032205)	2/17	0.0918724	0.32947	0	0	4.29258	10.2479	RAD50;TERF2IP
Positive Chemotaxis (GO:0050918)	2/17	0.0918724	0.32947	0	0	4.29258	10.2479	SLTM;SCRIB
Positive Regulation by Host of Viral Transcription (GO:0043923)	2/17	0.0918724	0.32947	0	0	4.29258	10.2479	NUCKS1;RRP1B
rRNA Transcription (GO:0009303)	2/17	0.0918724	0.32947	0	0	4.29258	10.2479	GTF3C1;TCOF1
Regulation of D-glucose Transmembrane Transport (GO:0010827)	2/17	0.0918724	0.32947	0	0	4.29258	10.2479	C2CD5;INPP5K
Regulation of DNA-templated DNA Replication (GO:0090329)	2/17	0.0918724	0.32947	0	0	4.29258	10.2479	MCM3;MCM5
Positive Regulation of Intracellular Signal Transduction (GO:1902533)	26/652	0.0919778	0.32947	0	0	1.34876	3.21843	ANKRD17;USP15;DDX3X;DDX1;ZC3HAV1;TIAL1;RPS15;DHX33;C1QBP;NAMPT;RACK1;TRIM25;RPL37;ZNF622;BRD4;MAP4K4;RPL23;HUWE1;EIF2AK2;RHOA;STK24;CSNK2B;TERF2IP;RPS20;GAPDH;TP53
Golgi Organization (GO:0007030)	7/128	0.093289	0.332854	0	0	1.86781	4.43054	USP6NL;NPLOC4;PDCD10;CSNK1A1;CDK1;MYO18A;HUWE1
Positive Regulation of Apoptotic Process (GO:0043065)	14/313	0.0939745	0.332854	0	0	1.51555	3.58387	GSK3B;DDX3X;RPS6;SCRIB;RRP1B;DNM2;RYBP;CDK5;STK24;C1QBP;RACK1;ZNF622;TP53;CTNNBL1
'De Novo' Post-Translational Protein Folding (GO:0051084)	3/36	0.0940229	0.332854	0	0	2.92891	6.92457	DNAJB1;DNAJC7;DNAJB4
Regulation of Type I Interferon-Mediated Signaling Pathway (GO:0060338)	3/36	0.0940229	0.332854	0	0	2.92891	6.92457	YTHDF2;YTHDF3;TTLL12
Cellular Response to Heat (GO:0034605)	3/36	0.0940229	0.332854	0	0	2.92891	6.92457	DNAJB1;EEF1D;RBBP7
Regulatory ncRNA Processing (GO:0070918)	3/36	0.0940229	0.332854	0	0	2.92891	6.92457	AGO2;SNIP1;SND1
Negative Regulation of Hydrolase Activity (GO:0051346)	3/36	0.0940229	0.332854	0	0	2.92891	6.92457	ATP5IF1;EGLN1;RRP1B
Negative Regulation of Cellular Component Organization (GO:0051129)	5/80	0.094381	0.333564	0	0	2.15036	5.07575	GSK3B;DNAJB1;DDX3X;PACSIN3;DNM2
Negative Regulation of Protein Modification by Small Protein Conjugation or Removal (GO:1903321)	4/58	0.0977693	0.344963	0	0	2.3879	5.55222	RPL5;RPL11;ARRB1;ARRB2
Nucleobase-Containing Compound Metabolic Process (GO:0006139)	3/37	0.100136	0.349488	0	0	2.84262	6.54149	PRPS2;PRPSAP1;CTPS1
Modification-Dependent Protein Catabolic Process (GO:0019941)	10/208	0.100274	0.349488	0	0	1.63232	3.75409	NPLOC4;PSMC2;HUWE1;TRIM25;UFD1;ARRB1;STUB1;UBE2G2;FAU;UBE2A
G Protein-Coupled Dopamine Receptor Signaling Pathway (GO:0007212)	2/18	0.101363	0.349488	0	0	4.02409	9.21132	GSK3B;ARRB2
NLS-bearing Protein Import Into Nucleus (GO:0006607)	2/18	0.101363	0.349488	0	0	4.02409	9.21132	NUP35;KPNA2
Retrograde Protein Transport, ER to Cytosol (GO:0030970)	2/18	0.101363	0.349488	0	0	4.02409	9.21132	NPLOC4;UFD1
Establishment of Chromosome Localization (GO:0051303)	2/18	0.101363	0.349488	0	0	4.02409	9.21132	CENPF;KIF2C
Establishment of Epithelial Cell Polarity (GO:0090162)	2/18	0.101363	0.349488	0	0	4.02409	9.21132	MYO18A;RHOA
Nuclear Chromosome Segregation (GO:0098813)	2/18	0.101363	0.349488	0	0	4.02409	9.21132	CENPF;KIF2C
Nucleotide Biosynthetic Process (GO:0009165)	2/18	0.101363	0.349488	0	0	4.02409	9.21132	PRPS2;PRPSAP1
Positive Regulation of Muscle Hypertrophy (GO:0014742)	2/18	0.101363	0.349488	0	0	4.02409	9.21132	ARRB1;ARRB2
Positive Regulation of Sprouting Angiogenesis (GO:1903672)	2/18	0.101363	0.349488	0	0	4.02409	9.21132	TJP1;PKM
Protein Branched Polyubiquitination (GO:0141198)	2/18	0.101363	0.349488	0	0	4.02409	9.21132	CDC26;HUWE1
Protein Import Into Mitochondrial Matrix (GO:0030150)	2/18	0.101363	0.349488	0	0	4.02409	9.21132	TOMM70;TOMM20
Regulation of Cellular Respiration (GO:0043457)	2/18	0.101363	0.349488	0	0	4.02409	9.21132	PNPT1;SHMT2
Response to Light Stimulus (GO:0009416)	4/59	0.102517	0.351748	0	0	2.34436	5.33982	POLD1;CIRBP;UBE2A;MEN1
Mitotic DNA Damage Checkpoint Signaling (GO:0044773)	4/59	0.102517	0.351748	0	0	2.34436	5.33982	CDK1;TRIAP1;ZNF830;TP53
Negative Regulation of Protein-Containing Complex Assembly (GO:0031333)	4/59	0.102517	0.351748	0	0	2.34436	5.33982	GSK3B;DDX3X;CSNK1A1;RPL13A
Positive Regulation of Cell Growth (GO:0030307)	6/107	0.105299	0.360707	0	0	1.91679	4.3146	DDX3X;EXOSC4;NCBP1;CSNK2A2;EIF4G2;EIF4G1
Wnt Signaling Pathway (GO:0016055)	5/83	0.106188	0.361572	0	0	2.06733	4.63609	GSK3B;DDX3X;CSNK1A1;CSNK1E;GPC4
Regulation of Defense Response to Virus by Host (GO:0050691)	3/38	0.106405	0.361572	0	0	2.76126	6.1866	TOMM70;DHX9;PQBP1
Inner Mitochondrial Membrane Organization (GO:0007007)	3/38	0.106405	0.361572	0	0	2.76126	6.1866	TIMM8B;TOMM70;TIMM13
Negative Regulation of Endothelial Cell Proliferation (GO:0001937)	3/38	0.106405	0.361572	0	0	2.76126	6.1866	ATP5IF1;ATP5F1A;PDCD10
Purine Nucleotide Metabolic Process (GO:0006163)	3/38	0.106405	0.361572	0	0	2.76126	6.1866	PRPS2;PRPSAP1;IDH2
Protein Targeting to Mitochondrion (GO:0006626)	4/60	0.107368	0.364261	0	0	2.30238	5.13774	TOMM70;TIMM8B;TIMM13;TOMM20
Regulation of Nuclear Division (GO:0051783)	2/19	0.111109	0.37277	0	0	3.78718	8.32135	RCC1;MKI67
Regulation of Peptidyl-Threonine Phosphorylation (GO:0010799)	2/19	0.111109	0.37277	0	0	3.78718	8.32135	INPP5K;EIF4G1
Regulation of Protein Neddylation (GO:2000434)	2/19	0.111109	0.37277	0	0	3.78718	8.32135	RPL5;RPL11
Insulin Secretion (GO:0030073)	2/19	0.111109	0.37277	0	0	3.78718	8.32135	RAB11FIP2;CAMK2G
Negative Regulation of Transferase Activity (GO:0051348)	2/19	0.111109	0.37277	0	0	3.78718	8.32135	GSK3B;INPP5K
Positive Regulation of calcineurin-NFAT Signaling Cascade (GO:0070886)	2/19	0.111109	0.37277	0	0	3.78718	8.32135	PPP3CA;PTBP1
Positive Regulation of Calcineurin-Mediated Signaling (GO:0106058)	2/19	0.111109	0.37277	0	0	3.78718	8.32135	PPP3CA;PTBP1
Regulation of GTPase Activity (GO:0043087)	7/134	0.11169	0.374125	0	0	1.77901	3.89965	USP6NL;RAP1A;RACK1;RRP1B;RAB11FIP2;EZH2;MAP4K4
Regulation of Metal Ion Transport (GO:0010959)	3/39	0.112822	0.375542	0	0	2.68441	5.85724	ANK3;CAMK2G;YWHAH
Semaphorin-Plexin Signaling Pathway (GO:0071526)	3/39	0.112822	0.375542	0	0	2.68441	5.85724	FARP2;SLTM;RHOA
Negative Regulation of Cell-Substrate Adhesion (GO:0010812)	3/39	0.112822	0.375542	0	0	2.68441	5.85724	RHOA;CORO1C;MAP4K4
Positive Regulation of Transferase Activity (GO:0051347)	3/39	0.112822	0.375542	0	0	2.68441	5.85724	RFC4;RPS2;ZNF622
Peptidyl-Lysine Modification (GO:0018205)	5/85	0.114443	0.380338	0	0	2.01544	4.36884	CBX4;NSMCE2;PLOD1;SMC6;RANGAP1
Response to Lipopolysaccharide (GO:0032496)	8/161	0.115274	0.3825	0	0	1.6882	3.64727	UPF1;CTR9;NDUFA2;PAF1;CDC73;RHOA;S100A7;HNRNPA0
Regulation of Protein Targeting to Mitochondrion (GO:1903214)	3/40	0.119383	0.39428	0	0	2.61173	5.55102	ATP5IF1;CSNK2A2;HUWE1
Constitutive Heterochromatin Formation (GO:0140719)	3/40	0.119383	0.39428	0	0	2.61173	5.55102	HELLS;SMARCA5;EZH2
Regulation of DNA Binding (GO:0051101)	3/40	0.119383	0.39428	0	0	2.61173	5.55102	CSNK2B;HMGA2;EDF1
3'-UTR-mediated mRNA Stabilization (GO:0070935)	2/20	0.121087	0.395587	0	0	3.5766	7.55108	YBX3;HNRNPA0
Regulation of Mitotic Cell Cycle Spindle Assembly Checkpoint (GO:0090266)	2/20	0.121087	0.395587	0	0	3.5766	7.55108	CCNB1;AURKB
Neuromuscular Junction Development (GO:0007528)	2/20	0.121087	0.395587	0	0	3.5766	7.55108	PPFIBP1;ANK3
Positive Regulation of G2/M Transition of Mitotic Cell Cycle (GO:0010971)	2/20	0.121087	0.395587	0	0	3.5766	7.55108	CCNB1;CDK1
Positive Regulation of RNA Metabolic Process (GO:0051254)	2/20	0.121087	0.395587	0	0	3.5766	7.55108	PNPT1;ZC3H18
Positive Regulation of Cardiac Muscle Hypertrophy (GO:0010613)	2/20	0.121087	0.395587	0	0	3.5766	7.55108	ARRB1;ARRB2
Positive Regulation of Protein Targeting to Membrane (GO:0090314)	2/20	0.121087	0.395587	0	0	3.5766	7.55108	C2CD5;ANK3
Regulation of Hippo Signaling (GO:0035330)	3/41	0.126081	0.406155	0	0	2.54287	5.26585	TIAL1;STK24;MAP4K4
Negative Regulation of Kinase Activity (GO:0033673)	3/41	0.126081	0.406155	0	0	2.54287	5.26585	INPP5K;YWHAG;RTRAF
Negative Regulation of Type I Interferon Production (GO:0032480)	3/41	0.126081	0.406155	0	0	2.54287	5.26585	YY1;NPLOC4;UFD1
Positive Regulation of DNA Biosynthetic Process (GO:2000573)	3/41	0.126081	0.406155	0	0	2.54287	5.26585	RFC4;DKC1;HNRNPA1
Positive Regulation of Ubiquitin-Dependent Protein Catabolic Process (GO:2000060)	5/88	0.127379	0.406155	0	0	1.94229	4.00227	GSK3B;CSNK1A1;RACK1;STUB1;CSNK1E
Negative Regulation of Cell Differentiation (GO:0045596)	10/220	0.130833	0.406155	0	0	1.53808	3.12819	GSK3B;PTBP1;SKIC8;YTHDF2;CTR9;LEO1;PAF1;ANP32B;CDC73;MEN1
DNA Replication Initiation (GO:0006270)	2/21	0.131273	0.406155	0	0	3.38818	6.87962	MCM3;MCM5
Regulation of Generation of Precursor Metabolites and Energy (GO:0043467)	2/21	0.131273	0.406155	0	0	3.38818	6.87962	PNPT1;EIF6
Axon Extension (GO:0048675)	2/21	0.131273	0.406155	0	0	3.38818	6.87962	CDK5;USP9X
Regulation of Synaptic Vesicle Exocytosis (GO:2000300)	2/21	0.131273	0.406155	0	0	3.38818	6.87962	RAP1B;RAP1A
Negative Regulation of Cilium Assembly (GO:1902018)	2/21	0.131273	0.406155	0	0	3.38818	6.87962	LIMA1;MAP4
Negative Regulation of Telomere Maintenance via Telomerase (GO:0032211)	2/21	0.131273	0.406155	0	0	3.38818	6.87962	HNRNPA1;TP53
Response to cAMP (GO:0051591)	3/42	0.13291	0.406155	0	0	2.47754	4.99987	RAP1B;RAP1A;INPP5K
Membrane Fission (GO:0090148)	3/42	0.13291	0.406155	0	0	2.47754	4.99987	CORO1C;DNM2;EXOC1
Positive Regulation of Double-Strand Break Repair via Homologous Recombination (GO:1905168)	3/42	0.13291	0.406155	0	0	2.47754	4.99987	MORF4L1;FUS;MORF4L2
Intrinsic Apoptotic Signaling Pathway (GO:0097193)	6/115	0.135168	0.406155	0	0	1.77537	3.55293	DDX3X;STK24;DNAJC10;CYCS;ZNF622;TP53
Regulation of Cell Growth (GO:0001558)	10/222	0.136366	0.406155	0	0	1.52341	3.03526	EXOSC4;DDX3X;NCBP1;CSNK2A2;RACK1;RBBP7;TP53;SIPA1;EIF4G2;EIF4G1
Negative Regulation of Viral Process (GO:0048525)	4/66	0.138531	0.406155	0	0	2.07892	4.10933	ILF3;CSNK2B;EIF2AK2;ZC3HAV1
Cellular Response to Glucose Starvation (GO:0042149)	3/43	0.139865	0.406155	0	0	2.41547	4.75142	HNRNPA1;TP53;YWHAG
Import Into the Mitochondrion (GO:0170036)	3/43	0.139865	0.406155	0	0	2.41547	4.75142	TOMM70;PNPT1;TOMM20
mRNA Transcription (GO:0009299)	3/43	0.139865	0.406155	0	0	2.41547	4.75142	NCBP1;TAF4;TP53
Positive Regulation of Gene Expression, Epigenetic (GO:0141137)	3/43	0.139865	0.406155	0	0	2.41547	4.75142	ASH2L;TP53;MEN1
Cellular Response to Nitrogen Compound (GO:1901699)	8/169	0.140364	0.406155	0	0	1.60365	3.1488	RAP1B;GSK3B;LARP1;RAP1A;CDK5;RPL23;INPP5K;TP53
Protein K48-linked Ubiquitination (GO:0070936)	5/91	0.14095	0.406155	0	0	1.87425	3.67231	CDC26;HUWE1;TRIM25;UBE2A;UBE2G2
ERK1 and ERK2 Cascade (GO:0070371)	2/22	0.141646	0.406155	0	0	3.2186	6.29051	KARS1;CDK1
Cellular Response to Interferon-Beta (GO:0035458)	2/22	0.141646	0.406155	0	0	3.2186	6.29051	PNPT1;UBE2G2
Epithelial Structure Maintenance (GO:0010669)	2/22	0.141646	0.406155	0	0	3.2186	6.29051	SCRIB;SRFBP1
Modulation by Host of Viral Process (GO:0044788)	2/22	0.141646	0.406155	0	0	3.2186	6.29051	NUCKS1;PPIB
Negative Regulation of Microtubule Depolymerization (GO:0007026)	2/22	0.141646	0.406155	0	0	3.2186	6.29051	CKAP2;HDGFL3
Neuron Apoptotic Process (GO:0051402)	2/22	0.141646	0.406155	0	0	3.2186	6.29051	CDK5;GAPDH
Positive Regulation of Telomere Maintenance via Telomerase (GO:0032212)	2/22	0.141646	0.406155	0	0	3.2186	6.29051	DKC1;HNRNPA1
Regulation of Circadian Sleep/Wake Cycle (GO:0042749)	1/5	0.142164	0.406155	0	0	8.0398	15.6838	FXR1
Regulation of Circadian Sleep/Wake Cycle, Sleep (GO:0045187)	1/5	0.142164	0.406155	0	0	8.0398	15.6838	FXR1
DNA Double-Strand Break Processing Involved in Repair via Single-Strand Annealing (GO:0010792)	1/5	0.142164	0.406155	0	0	8.0398	15.6838	RNF138
DNA Replication-Dependent Chromatin Assembly (GO:0006335)	1/5	0.142164	0.406155	0	0	8.0398	15.6838	CHAF1B
Regulation of Establishment of Protein Localization to Telomere (GO:0070203)	1/5	0.142164	0.406155	0	0	8.0398	15.6838	USP7
Regulation of Immunoglobulin Mediated Immune Response (GO:0002889)	1/5	0.142164	0.406155	0	0	8.0398	15.6838	SUPT6H
Regulation of miRNA Catabolic Process (GO:2000625)	1/5	0.142164	0.406155	0	0	8.0398	15.6838	PNPT1
Adiponectin-Activated Signaling Pathway (GO:0033211)	1/5	0.142164	0.406155	0	0	8.0398	15.6838	CSNK2B
Alcohol Metabolic Process (GO:0006066)	1/5	0.142164	0.406155	0	0	8.0398	15.6838	DHRS4
Regulation of Non-Motile Cilium Assembly (GO:1902855)	1/5	0.142164	0.406155	0	0	8.0398	15.6838	MAP4
Regulation of Pentose-Phosphate Shunt (GO:0043456)	1/5	0.142164	0.406155	0	0	8.0398	15.6838	TP53
Regulation of Plasma Membrane Repair (GO:1905684)	1/5	0.142164	0.406155	0	0	8.0398	15.6838	MYH9
Regulation of pro-B Cell Differentiation (GO:2000973)	1/5	0.142164	0.406155	0	0	8.0398	15.6838	NUDT21
Bradykinin Catabolic Process (GO:0010815)	1/5	0.142164	0.406155	0	0	8.0398	15.6838	XPNPEP1
Regulation of Respiratory Burst Involved in Inflammatory Response (GO:0060264)	1/5	0.142164	0.406155	0	0	8.0398	15.6838	RPS19
Regulation of Retrograde Transport, Endosome to Golgi (GO:1905279)	1/5	0.142164	0.406155	0	0	8.0398	15.6838	USP7
Cellular Heat Acclimation (GO:0070370)	1/5	0.142164	0.406155	0	0	8.0398	15.6838	RBBP7
Regulation of Translational Termination (GO:0006449)	1/5	0.142164	0.406155	0	0	8.0398	15.6838	UPF1
Response to DNA Damage Checkpoint Signaling (GO:0072423)	1/5	0.142164	0.406155	0	0	8.0398	15.6838	SMC1A
Cilium Disassembly (GO:0061523)	1/5	0.142164	0.406155	0	0	8.0398	15.6838	MAP4
Ruffle Assembly (GO:0097178)	1/5	0.142164	0.406155	0	0	8.0398	15.6838	INPP5K
Double-Strand Break Repair via Single-Strand Annealing (GO:0045002)	1/5	0.142164	0.406155	0	0	8.0398	15.6838	RNF138
Embryonic Brain Development (GO:1990403)	1/5	0.142164	0.406155	0	0	8.0398	15.6838	RPL15
Endothelial Cell Morphogenesis (GO:0001886)	1/5	0.142164	0.406155	0	0	8.0398	15.6838	SLTM
tRNA Transport (GO:0051031)	1/5	0.142164	0.406155	0	0	8.0398	15.6838	TOMM20
Establishment of Lymphocyte Polarity (GO:0001767)	1/5	0.142164	0.406155	0	0	8.0398	15.6838	SCRIB
Heat Acclimation (GO:0010286)	1/5	0.142164	0.406155	0	0	8.0398	15.6838	RBBP7
Intracellular Oxygen Homeostasis (GO:0032364)	1/5	0.142164	0.406155	0	0	8.0398	15.6838	EGLN1
Kidney Morphogenesis (GO:0060993)	1/5	0.142164	0.406155	0	0	8.0398	15.6838	PPP3CA
mRNA 3'-End Processing by Stem-Loop Binding and Cleavage (GO:0006398)	1/5	0.142164	0.406155	0	0	8.0398	15.6838	SLBP
mRNA 5'-Splice Site Recognition (GO:0000395)	1/5	0.142164	0.406155	0	0	8.0398	15.6838	SRSF1
Mitochondrial RNA Catabolic Process (GO:0000957)	1/5	0.142164	0.406155	0	0	8.0398	15.6838	PNPT1
Negative Regulation of Actin Filament Depolymerization (GO:0030835)	1/5	0.142164	0.406155	0	0	8.0398	15.6838	LIMA1
Negative Regulation of Amyloid Precursor Protein Biosynthetic Process (GO:0042985)	1/5	0.142164	0.406155	0	0	8.0398	15.6838	AGO2
Negative Regulation of Cardiac Muscle Adaptation (GO:0010616)	1/5	0.142164	0.406155	0	0	8.0398	15.6838	LMNA
Negative Regulation of Cardiac Muscle Hypertrophy in Response to Stress (GO:1903243)	1/5	0.142164	0.406155	0	0	8.0398	15.6838	LMNA
Negative Regulation of Cell Size (GO:0045792)	1/5	0.142164	0.406155	0	0	8.0398	15.6838	RHOA
Negative Regulation of Morphogenesis of an Epithelium (GO:1905331)	1/5	0.142164	0.406155	0	0	8.0398	15.6838	CTNND1
Negative Regulation of Nucleobase-Containing Compound Metabolic Process (GO:0045934)	1/5	0.142164	0.406155	0	0	8.0398	15.6838	SUB1
Negative Regulation of Protein Targeting to Membrane (GO:0090315)	1/5	0.142164	0.406155	0	0	8.0398	15.6838	INPP5K
Negative Regulation of Viral Life Cycle (GO:1903901)	1/5	0.142164	0.406155	0	0	8.0398	15.6838	CSNK2B
Neurotransmitter Receptor Transport, Endosome to Plasma Membrane (GO:0099639)	1/5	0.142164	0.406155	0	0	8.0398	15.6838	SCRIB
Nucleolar Large rRNA Transcription by RNA Polymerase I (GO:0042790)	1/5	0.142164	0.406155	0	0	8.0398	15.6838	TCOF1
Nucleotide-Excision Repair, DNA Gap Filling (GO:0006297)	1/5	0.142164	0.406155	0	0	8.0398	15.6838	POLD1
Peptidyl-Proline Modification (GO:0018208)	1/5	0.142164	0.406155	0	0	8.0398	15.6838	PPIB
Peptidyl-Serine Dephosphorylation (GO:0070262)	1/5	0.142164	0.406155	0	0	8.0398	15.6838	PPP3CA
Positive Regulation of Golgi to Plasma Membrane Protein Transport (GO:0042998)	1/5	0.142164	0.406155	0	0	8.0398	15.6838	RACK1
Positive Regulation of Aggrephagy (GO:1905337)	1/5	0.142164	0.406155	0	0	8.0398	15.6838	CSNK2A2
Positive Regulation of Kidney Development (GO:0090184)	1/5	0.142164	0.406155	0	0	8.0398	15.6838	PPP3CA
Positive Regulation of Long-Term Neuronal Synaptic Plasticity (GO:0048170)	1/5	0.142164	0.406155	0	0	8.0398	15.6838	FXR1
Positive Regulation of Maintenance of Mitotic Sister Chromatid Cohesion (GO:0034184)	1/5	0.142164	0.406155	0	0	8.0398	15.6838	NSMCE2
Positive Regulation of Mitotic Sister Chromatid Segregation (GO:0062033)	1/5	0.142164	0.406155	0	0	8.0398	15.6838	CDK1
Positive Regulation of Osteoblast Proliferation (GO:0033690)	1/5	0.142164	0.406155	0	0	8.0398	15.6838	PPP3CA
Positive Regulation of Protein Localization to Chromosome, Telomeric Region (GO:1904816)	1/5	0.142164	0.406155	0	0	8.0398	15.6838	GNL3
Positive Regulation of Protein Localization to Cilium (GO:1903566)	1/5	0.142164	0.406155	0	0	8.0398	15.6838	GSK3B
Positive Regulation of Urine Volume (GO:0035810)	1/5	0.142164	0.406155	0	0	8.0398	15.6838	INPP5K
Prevention of Polyspermy (GO:0060468)	1/5	0.142164	0.406155	0	0	8.0398	15.6838	MYH9
Protection From Non-Homologous End Joining at Telomere (GO:0031848)	1/5	0.142164	0.406155	0	0	8.0398	15.6838	TERF2IP
Protein Polyglutamylation (GO:0018095)	1/5	0.142164	0.406155	0	0	8.0398	15.6838	CFAP20
Pyrimidine-Containing Compound Biosynthetic Process (GO:0072528)	1/5	0.142164	0.406155	0	0	8.0398	15.6838	CTPS1
Pyruvate Decarboxylation to acetyl-CoA (GO:0006086)	1/5	0.142164	0.406155	0	0	8.0398	15.6838	PDHA1
Regulation of Blood Vessel Branching (GO:1905553)	1/5	0.142164	0.406155	0	0	8.0398	15.6838	CTNND1
Negative Regulation of Cytokine-Mediated Signaling Pathway (GO:0001960)	4/67	0.144045	0.410975	0	0	2.04582	3.96404	YTHDF2;YTHDF3;H2BC11;TTLL12
Defense Response to Virus (GO:0051607)	9/198	0.146417	0.41718	0	0	1.53717	2.95337	EXOSC4;NCBP1;G3BP1;SMARCA5;TRIM25;EIF2AK2;DHX16;RPSA;PQBP1
DNA-templated DNA Replication Maintenance of Fidelity (GO:0045005)	3/44	0.14694	0.417546	0	0	2.35644	4.51902	POLD1;RECQL;NUCKS1
Regulation of Telomere Maintenance via Telomerase (GO:0032210)	3/44	0.14694	0.417546	0	0	2.35644	4.51902	DKC1;HNRNPA1;TP53
Translesion Synthesis (GO:0019985)	2/23	0.152186	0.429571	0	0	3.06518	5.77066	POLDIP2;POLD1
Positive Regulation of DNA Replication (GO:0045740)	2/23	0.152186	0.429571	0	0	3.06518	5.77066	DHX9;SMARCA5
Positive Regulation of Cell-Substrate Junction Organization (GO:0150117)	2/23	0.152186	0.429571	0	0	3.06518	5.77066	DUSP3;MAP4K4
Postreplication Repair (GO:0006301)	2/23	0.152186	0.429571	0	0	3.06518	5.77066	UBE2A;WDR33
Protein K63-linked Deubiquitination (GO:0070536)	2/23	0.152186	0.429571	0	0	3.06518	5.77066	SHMT2;USP9X
Endothelial Cell Migration (GO:0043542)	3/45	0.154128	0.433733	0	0	2.30021	4.30133	MYH9;RHOA;S100A7
Positive Regulation of Intracellular Protein Transport (GO:0090316)	4/69	0.155324	0.433733	0	0	1.98267	3.6922	GSK3B;PDCD10;ANP32B;RBM22
Regulation of Autophagy (GO:0010506)	10/230	0.159697	0.433733	0	0	1.4674	2.69192	EEF1A1;GSK3B;ATP6V1G1;SLTM;CDK5;PIP4K2B;GAPDH;EIF4G2;EXOC1;EIF4G1
Regulation of Fibroblast Proliferation (GO:0048145)	3/46	0.161424	0.433733	0	0	2.2466	4.09718	DHX9;TP53;CDC73
Regulation of Intrinsic Apoptotic Signaling Pathway (GO:2001242)	3/46	0.161424	0.433733	0	0	2.2466	4.09718	DDX3X;RACK1;TP53
- Reg of Phosphatidylinositol 3-Kinase/Prot Kinase B Signal Transduction (GO:0051898)	3/46	0.161424	0.433733	0	0	2.2466	4.09718	RACK1;INPP5K;ARRB2
Positive Regulation of Nucleocytoplasmic Transport (GO:0046824)	3/46	0.161424	0.433733	0	0	2.2466	4.09718	GSK3B;DHX9;RBM22
DNA Methylation-Dependent Constitutive Heterochromatin Formation (GO:0006346)	2/24	0.162873	0.433733	0	0	2.9257	5.30952	HELLS;SMARCA5
Tricarboxylic Acid Cycle (GO:0006099)	2/24	0.162873	0.433733	0	0	2.9257	5.30952	MDH2;SDHB
Positive Regulation of NLRP3 Inflammasome Complex Assembly (GO:1900227)	2/24	0.162873	0.433733	0	0	2.9257	5.30952	DDX3X;DHX33
Positive Regulation of Receptor Internalization (GO:0002092)	2/24	0.162873	0.433733	0	0	2.9257	5.30952	ARRB1;ARRB2
Purine-Containing Compound Biosynthetic Process (GO:0072522)	2/24	0.162873	0.433733	0	0	2.9257	5.30952	PRPS2;PRPSAP1
Negative Regulation of DNA-binding Transcription Factor Activity (GO:0043433)	6/122	0.164205	0.433733	0	0	1.66763	3.0128	EGLN1;USP7;ARRB1;ARRB2;RNF2;MEN1
Phagocytosis (GO:0006909)	4/71	0.166921	0.433733	0	0	1.92328	3.44313	NDUFA2;MYH9;RAB11FIP2;CORO1C
Regulation of Endodeoxyribonuclease Activity (GO:0032071)	1/6	0.168077	0.433733	0	0	6.43151	11.4695	NPM1
Regulation of Hematopoietic Stem Cell Proliferation (GO:1902033)	1/6	0.168077	0.433733	0	0	6.43151	11.4695	EIF2AK2
RIG-I Signaling Pathway (GO:0039529)	1/6	0.168077	0.433733	0	0	6.43151	11.4695	TRIM25
Adherens Junction Maintenance (GO:0034334)	1/6	0.168077	0.433733	0	0	6.43151	11.4695	TJP1
Regulation of Phospholipid Transport (GO:2001138)	1/6	0.168077	0.433733	0	0	6.43151	11.4695	TRIAP1
Autophagosome Membrane Docking (GO:0016240)	1/6	0.168077	0.433733	0	0	6.43151	11.4695	SNAP29
Regulation of Saliva Secretion (GO:0046877)	1/6	0.168077	0.433733	0	0	6.43151	11.4695	PPP3CA
Cellular Hypotonic Response (GO:0071476)	1/6	0.168077	0.433733	0	0	6.43151	11.4695	CAB39
Cellular Response to Bacterial Lipopeptide (GO:0071221)	1/6	0.168077	0.433733	0	0	6.43151	11.4695	NDUFA2
Regulation of Translational Initiation in Response to Stress (GO:0043558)	1/6	0.168077	0.433733	0	0	6.43151	11.4695	PPP1CA
Cellular Response to Lipoteichoic Acid (GO:0071223)	1/6	0.168077	0.433733	0	0	6.43151	11.4695	NDUFA2
Response to UV-C (GO:0010225)	1/6	0.168077	0.433733	0	0	6.43151	11.4695	YY1
Response to Increased Oxygen Levels (GO:0036296)	1/6	0.168077	0.433733	0	0	6.43151	11.4695	ATP6V1G1
Response to Lead Ion (GO:0010288)	1/6	0.168077	0.433733	0	0	6.43151	11.4695	PPP1CA
Response to Lipoteichoic Acid (GO:0070391)	1/6	0.168077	0.433733	0	0	6.43151	11.4695	NDUFA2
Cleavage Furrow Formation (GO:0036089)	1/6	0.168077	0.433733	0	0	6.43151	11.4695	RHOA
Cortical Microtubule Organization (GO:0043622)	1/6	0.168077	0.433733	0	0	6.43151	11.4695	PPFIBP1
Ribosomal Large Subunit Export From Nucleus (GO:0000055)	1/6	0.168077	0.433733	0	0	6.43151	11.4695	NPM1
Selenocysteine Incorporation (GO:0001514)	1/6	0.168077	0.433733	0	0	6.43151	11.4695	EEFSEC
Delamination (GO:0060232)	1/6	0.168077	0.433733	0	0	6.43151	11.4695	YTHDF2
Subtelomeric Heterochromatin Formation (GO:0031509)	1/6	0.168077	0.433733	0	0	6.43151	11.4695	EZH2
tRNA 3'-End Processing (GO:0042780)	1/6	0.168077	0.433733	0	0	6.43151	11.4695	TRMT10C
Tetrahydrofolate Interconversion (GO:0035999)	1/6	0.168077	0.433733	0	0	6.43151	11.4695	MTHFD2
Transcription-Dependent Tethering of RNA Polymerase II Gene DNA at Nuclear Periphery (GO:0000972)	1/6	0.168077	0.433733	0	0	6.43151	11.4695	NUP98
Translational Readthrough (GO:0006451)	1/6	0.168077	0.433733	0	0	6.43151	11.4695	EEFSEC
Facultative Heterochromatin Formation (GO:0140718)	1/6	0.168077	0.433733	0	0	6.43151	11.4695	SMARCA5
Inositol Metabolic Process (GO:0006020)	1/6	0.168077	0.433733	0	0	6.43151	11.4695	PPIP5K2
Insulin Secretion Involved in Cellular Response to Glucose Stimulus (GO:0035773)	1/6	0.168077	0.433733	0	0	6.43151	11.4695	RAB11FIP2
Morphogenesis of an Endothelium (GO:0003159)	1/6	0.168077	0.433733	0	0	6.43151	11.4695	CSNK2B
- Reg of Blood Vessel Endothelial Cell Proliferation Inv in Sprouting Angiogenesis (GO:1903588)	1/6	0.168077	0.433733	0	0	6.43151	11.4695	PDCD10
Negative Regulation of Cardiac Muscle Cell Apoptotic Process (GO:0010667)	1/6	0.168077	0.433733	0	0	6.43151	11.4695	PPP1R10
Negative Regulation of Retinoic Acid Receptor Signaling Pathway (GO:0048387)	1/6	0.168077	0.433733	0	0	6.43151	11.4695	EZH2
Negative Regulation of Stress-Activated MAPK Cascade (GO:0032873)	1/6	0.168077	0.433733	0	0	6.43151	11.4695	QARS1
Negative Regulation of Telomere Capping (GO:1904354)	1/6	0.168077	0.433733	0	0	6.43151	11.4695	RAD50
Neurotransmitter Receptor Transport to Postsynaptic Membrane (GO:0098969)	1/6	0.168077	0.433733	0	0	6.43151	11.4695	SCRIB
Osteoblast Development (GO:0002076)	1/6	0.168077	0.433733	0	0	6.43151	11.4695	MEN1
Positive Regulation of TORC2 Signaling (GO:1904515)	1/6	0.168077	0.433733	0	0	6.43151	11.4695	USP9X
Positive Regulation of Calcium Ion Import Across Plasma Membrane (GO:1905665)	1/6	0.168077	0.433733	0	0	6.43151	11.4695	PPP3CA
Positive Regulation of Cytoplasmic Translational Initiation (GO:1904690)	1/6	0.168077	0.433733	0	0	6.43151	11.4695	YTHDF2
Positive Regulation of Gastrulation (GO:2000543)	1/6	0.168077	0.433733	0	0	6.43151	11.4695	RACK1
Positive Regulation of Interleukin-18 Production (GO:0032741)	1/6	0.168077	0.433733	0	0	6.43151	11.4695	DHX9
Positive Regulation of Lamellipodium Morphogenesis (GO:2000394)	1/6	0.168077	0.433733	0	0	6.43151	11.4695	CORO1C
Positive Regulation of Membrane Depolarization (GO:1904181)	1/6	0.168077	0.433733	0	0	6.43151	11.4695	RACK1
Positive Regulation of Multicellular Organism Growth (GO:0040018)	1/6	0.168077	0.433733	0	0	6.43151	11.4695	PPIB
Positive Regulation of Muscle Cell Apoptotic Process (GO:0010661)	1/6	0.168077	0.433733	0	0	6.43151	11.4695	STUB1
Positive Regulation of Protein Localization to Centrosome (GO:1904781)	1/6	0.168077	0.433733	0	0	6.43151	11.4695	GSK3B
Positive Regulation of Respiratory Burst (GO:0060267)	1/6	0.168077	0.433733	0	0	6.43151	11.4695	RPS19
Positive Regulation of Translation in Response to Stress (GO:0032056)	1/6	0.168077	0.433733	0	0	6.43151	11.4695	EIF4G1
Positive Regulation of Type 2 Mitophagy (GO:1905091)	1/6	0.168077	0.433733	0	0	6.43151	11.4695	HUWE1
Proline Metabolic Process (GO:0006560)	1/6	0.168077	0.433733	0	0	6.43151	11.4695	PYCR1
Protein Deubiquitination Involved in Ubiquitin-Dependent Protein Catabolic Process (GO:0071947)	1/6	0.168077	0.433733	0	0	6.43151	11.4695	USP9X
Protein Import Into Peroxisome Matrix, Receptor Recycling (GO:0016562)	1/6	0.168077	0.433733	0	0	6.43151	11.4695	USP9X
rDNA Heterochromatin Formation (GO:0000183)	1/6	0.168077	0.433733	0	0	6.43151	11.4695	SMARCA5
Regulation of MDA-5 Signaling Pathway (GO:0039533)	1/6	0.168077	0.433733	0	0	6.43151	11.4695	C1QBP
Regulation of Adiponectin Secretion (GO:0070163)	1/6	0.168077	0.433733	0	0	6.43151	11.4695	RAB11FIP1
Regulation of Blood-Brain Barrier Permeability (GO:1905603)	1/6	0.168077	0.433733	0	0	6.43151	11.4695	TJP1
Cellular Response to Molecule of Bacterial Origin (GO:0071219)	6/123	0.168557	0.433733	0	0	1.65329	2.94365	UPF1;CTR9;NDUFA2;PAF1;CDC73;RHOA
Transcription Initiation at RNA Polymerase II Promoter (GO:0006367)	6/123	0.168557	0.433733	0	0	1.65329	2.94365	POLR2D;ASH2L;POLR2I;TAF4;TP53;MEN1
Cellular Response to Type II Interferon (GO:0071346)	3/47	0.168822	0.433733	0	0	2.19543	3.90548	EPRS1;RPL13A;GAPDH
Retrograde Vesicle-Mediated Transport, Golgi to Endoplasmic Reticulum (GO:0006890)	3/47	0.168822	0.433733	0	0	2.19543	3.90548	COPB2;COPA;PITPNB
Regulation of Protein Localization (GO:0032880)	5/97	0.169851	0.435848	0	0	1.75147	3.10506	RSL1D1;RACK1;TRIM25;CSNK1E;YWHAG
Protein Localization to Organelle (GO:0033365)	7/151	0.173094	0.441415	0	0	1.56761	2.74946	TIA1;DDX3X;DHX9;DDX1;RPL11;LMNA;PAF1
Amino Acid Metabolic Process (GO:0006520)	2/25	0.173689	0.441415	0	0	2.79835	4.89849	BCKDK;DIDO1
Lymphocyte Proliferation (GO:0046651)	2/25	0.173689	0.441415	0	0	2.79835	4.89849	HELLS;CTPS1
Negative Regulation of Catalytic Activity (GO:0043086)	2/25	0.173689	0.441415	0	0	2.79835	4.89849	ATP5IF1;TP53
Organophosphate Ester Transport (GO:0015748)	2/25	0.173689	0.441415	0	0	2.79835	4.89849	PITPNB;TRIAP1
Positive Regulation of Inflammasome-Mediated Signaling Pathway (GO:0141087)	2/25	0.173689	0.441415	0	0	2.79835	4.89849	DDX3X;DHX33
Positive Regulation of Telomere Maintenance via Telomere Lengthening (GO:1904358)	2/25	0.173689	0.441415	0	0	2.79835	4.89849	DKC1;HNRNPA1
Regulation of Cardiac Muscle Hypertrophy (GO:0010611)	2/25	0.173689	0.441415	0	0	2.79835	4.89849	ARRB1;ARRB2
Replication Fork Processing (GO:0031297)	3/48	0.176316	0.445419	0	0	2.14653	3.72526	RAD50;RECQL;NUCKS1
Erythrocyte Differentiation (GO:0030218)	3/48	0.176316	0.445419	0	0	2.14653	3.72526	ATP5IF1;RPS14;RPS19
Negative Regulation of Response to Biotic Stimulus (GO:0002832)	3/48	0.176316	0.445419	0	0	2.14653	3.72526	C1QBP;PCBP2;AURKB
Post-Translational Protein Modification (GO:0043687)	3/48	0.176316	0.445419	0	0	2.14653	3.72526	ZC3HAV1;BAZ1B;AURKB
Pyruvate Metabolic Process (GO:0006090)	3/48	0.176316	0.445419	0	0	2.14653	3.72526	PDHA1;PKM;GAPDH
Cellular Response to Lipopolysaccharide (GO:0071222)	6/125	0.177402	0.447629	0	0	1.62533	2.81075	UPF1;CTR9;NDUFA2;PAF1;CDC73;RHOA
Positive Regulation of Protein Transport (GO:0051222)	4/73	0.178814	0.450655	0	0	1.86734	3.21446	FGA;PDCD10;MYO18A;RACK1
Regulation of Protein-Containing Complex Assembly (GO:0043254)	6/126	0.181894	0.457872	0	0	1.61171	2.74688	FARP2;GSK3B;DDX3X;RACK1;EIF2AK2;HCFC1
Regulation of Insulin Receptor Signaling Pathway (GO:0046626)	3/49	0.1839	0.458545	0	0	2.09976	3.55565	INPP5K;NUCKS1;PIP4K2B
Positive Regulation of Transport (GO:0051050)	3/49	0.1839	0.458545	0	0	2.09976	3.55565	GSK3B;C2CD5;INPP5K
Protein Localization to Chromosome (GO:0034502)	3/49	0.1839	0.458545	0	0	2.09976	3.55565	H2AX;TERF2IP;HTATSF1
Regulation of Glycogen Biosynthetic Process (GO:0005979)	2/26	0.184615	0.458545	0	0	2.68162	4.53054	GSK3B;INPP5K
Blood Vessel Endothelial Cell Migration (GO:0043534)	2/26	0.184615	0.458545	0	0	2.68162	4.53054	CTNND1;MYH9
Cellular Response to Topologically Incorrect Protein (GO:0035967)	2/26	0.184615	0.458545	0	0	2.68162	4.53054	UFD1;STUB1
Cellular Response to Xenobiotic Stimulus (GO:0071466)	2/26	0.184615	0.458545	0	0	2.68162	4.53054	TP53;RBM22
Macromolecule Methylation (GO:0043414)	2/26	0.184615	0.458545	0	0	2.68162	4.53054	SNRPD3;FTSJ3
Negative Regulation of DNA Biosynthetic Process (GO:2000279)	2/26	0.184615	0.458545	0	0	2.68162	4.53054	HNRNPA1;TP53
Negative Regulation of Protein Localization to Nucleus (GO:1900181)	2/26	0.184615	0.458545	0	0	2.68162	4.53054	GSK3B;YWHAB
Positive Regulation of T Cell Migration (GO:2000406)	2/26	0.184615	0.458545	0	0	2.68162	4.53054	RHOA;S100A7
Negative Regulation of Apoptotic Signaling Pathway (GO:2001234)	4/74	0.184865	0.458545	0	0	1.84057	3.10712	DDX3X;QARS1;CSNK2A2;TRIAP1
Regulation of Anatomical Structure Morphogenesis (GO:0022603)	6/127	0.186431	0.458545	0	0	1.5983	2.68466	EGLN1;GSK3B;CDK5;CAPZB;PDCD10;SDC2
Positive Regulation of Macromolecule Biosynthetic Process (GO:0010557)	14/355	0.188641	0.458545	0	0	1.32596	2.21158	RPL5;GSK3B;DNMT1;DDX3X;RPS7;RPL23;RPL11;HMGA2;ANK3;HCFC1;PDCD10;FUBP1;NAMPT;TP53
Regulation of Stress Fiber Assembly (GO:0051492)	4/75	0.190981	0.458545	0	0	1.81455	3.00414	TJP1;SLTM;INPP5K;RHOA
DNA Strand Resection Involved in Replication Fork Processing (GO:0110025)	1/7	0.193209	0.458545	0	0	5.35931	8.81063	RAD50
Regulation of Mitotic Cytokinesis (GO:1902412)	1/7	0.193209	0.458545	0	0	5.35931	8.81063	AURKB
Regulation of Mitotic Spindle Checkpoint (GO:1903504)	1/7	0.193209	0.458545	0	0	5.35931	8.81063	CCNB1
Regulation of Protein Localization to Cilium (GO:1903564)	1/7	0.193209	0.458545	0	0	5.35931	8.81063	GSK3B
Regulation of Striated Muscle Tissue Development (GO:0016202)	1/7	0.193209	0.458545	0	0	5.35931	8.81063	CENPF
Regulation of Thymocyte Apoptotic Process (GO:0070243)	1/7	0.193209	0.458545	0	0	5.35931	8.81063	TP53
Regulation of Type 2 Mitophagy (GO:1905089)	1/7	0.193209	0.458545	0	0	5.35931	8.81063	HUWE1
Regulatory ncRNA-mediated Heterochromatin Formation (GO:0031048)	1/7	0.193209	0.458545	0	0	5.35931	8.81063	EZH2
siRNA Processing (GO:0030422)	1/7	0.193209	0.458545	0	0	5.35931	8.81063	SND1
tRNA Aminoacylation for Mitochondrial Protein Translation (GO:0070127)	1/7	0.193209	0.458545	0	0	5.35931	8.81063	DARS2
Establishment of Golgi Localization (GO:0051683)	1/7	0.193209	0.458545	0	0	5.35931	8.81063	PDCD10
Establishment of Mitochondrion Localization, Microtubule-Mediated (GO:0034643)	1/7	0.193209	0.458545	0	0	5.35931	8.81063	LRPPRC
Glycine Metabolic Process (GO:0006544)	1/7	0.193209	0.458545	0	0	5.35931	8.81063	SHMT2
Hypotonic Response (GO:0006971)	1/7	0.193209	0.458545	0	0	5.35931	8.81063	CAB39
Ketone Body Metabolic Process (GO:1902224)	1/7	0.193209	0.458545	0	0	5.35931	8.81063	HMGCL
Malate Metabolic Process (GO:0006108)	1/7	0.193209	0.458545	0	0	5.35931	8.81063	MDH2
miRNA-mediated Gene Silencing by mRNA Destabilization (GO:0035279)	1/7	0.193209	0.458545	0	0	5.35931	8.81063	AGO2
Mitochondrial Large Ribosomal Subunit Assembly (GO:1902775)	1/7	0.193209	0.458545	0	0	5.35931	8.81063	DHX30
Negative Regulation of Chromosome Organization (GO:2001251)	1/7	0.193209	0.458545	0	0	5.35931	8.81063	TERF2IP
Negative Regulation of Circadian Rhythm (GO:0042754)	1/7	0.193209	0.458545	0	0	5.35931	8.81063	SFPQ
Negative Regulation of Mitochondrial Fusion (GO:0010637)	1/7	0.193209	0.458545	0	0	5.35931	8.81063	HUWE1
Negative Regulation of Osteoblast Proliferation (GO:0033689)	1/7	0.193209	0.458545	0	0	5.35931	8.81063	EIF2AK2
Negative Regulation of Stress-Activated Protein Kinase Signaling Cascade (GO:0070303)	1/7	0.193209	0.458545	0	0	5.35931	8.81063	QARS1
Nose Development (GO:0043584)	1/7	0.193209	0.458545	0	0	5.35931	8.81063	SMCHD1
Nucleolar Chromatin Organization (GO:1990700)	1/7	0.193209	0.458545	0	0	5.35931	8.81063	SMARCA5
Peptidyl-Lysine Hydroxylation (GO:0017185)	1/7	0.193209	0.458545	0	0	5.35931	8.81063	PLOD1
Positive Regulation of T-helper 17 Cell Lineage Commitment (GO:2000330)	1/7	0.193209	0.458545	0	0	5.35931	8.81063	BRD4
Positive Regulation of Chromosome Condensation (GO:1905821)	1/7	0.193209	0.458545	0	0	5.35931	8.81063	SMC4
+ Reg of Mt Outer Membrane Permeabilization Inv in Apoptotic Sgnlng Pway (GO:1901030)	1/7	0.193209	0.458545	0	0	5.35931	8.81063	GSK3B
Positive Regulation of Protein K63-linked Ubiquitination (GO:1902523)	1/7	0.193209	0.458545	0	0	5.35931	8.81063	DDX3X
Pyrimidine Ribonucleotide Biosynthetic Process (GO:0009220)	1/7	0.193209	0.458545	0	0	5.35931	8.81063	CTPS1
rRNA Base Methylation (GO:0070475)	1/7	0.193209	0.458545	0	0	5.35931	8.81063	NOP2
Regulation of Aggrephagy (GO:1905335)	1/7	0.193209	0.458545	0	0	5.35931	8.81063	CSNK2A2
Regulation of Cardiac Muscle Hypertrophy in Response to Stress (GO:1903242)	1/7	0.193209	0.458545	0	0	5.35931	8.81063	LMNA
Regulation of Chaperone-Mediated Autophagy (GO:1904714)	1/7	0.193209	0.458545	0	0	5.35931	8.81063	EEF1A1
Regulation of Chromosome Condensation (GO:0060623)	1/7	0.193209	0.458545	0	0	5.35931	8.81063	SMC4
Regulation of Canonical NF-kappaB Signal Transduction (GO:0043122)	11/270	0.195424	0.462234	0	0	1.3706	2.23762	ANKRD17;DDX1;NAMPT;HUWE1;TRIM25;TERF2IP;ZC3HAV1;ARRB2;GAPDH;RHOA;BRD4
Positive Regulation of Protein Localization (GO:1903829)	5/102	0.195537	0.462234	0	0	1.66076	2.71037	GSK3B;CTNND1;CDK1;EIF4G1;GNL3
ER-nucleus Signaling Pathway (GO:0006984)	2/27	0.195636	0.462234	0	0	2.57422	4.19983	GSK3B;TP53
Wound Healing, Spreading of Cells (GO:0044319)	2/27	0.195636	0.462234	0	0	2.57422	4.19983	PDCD10;RHOA
Positive Regulation of Protein Ubiquitination (GO:0031398)	4/76	0.197161	0.465317	0	0	1.78926	2.90528	GSK3B;HUWE1;STUB1;RPS2
Epithelial to Mesenchymal Transition (GO:0001837)	3/51	0.199317	0.469359	0	0	2.01206	3.24517	DDX17;GSK3B;HMGA2
Nicotinamide Nucleotide Metabolic Process (GO:0046496)	3/51	0.199317	0.469359	0	0	2.01206	3.24517	PKM;IDH2;GAPDH
Regulation of Non-Canonical NF-kappaB Signal Transduction (GO:1901222)	4/77	0.2034	0.478443	0	0	1.76466	2.81036	DDX3X;TERF2IP;EIF2AK2;RHOA
ADP Catabolic Process (GO:0046032)	2/28	0.206736	0.481351	0	0	2.47508	3.9015	PKM;GAPDH
Toll-Like Receptor 4 Signaling Pathway (GO:0034142)	2/28	0.206736	0.481351	0	0	2.47508	3.9015	NDUFA2;RAB11FIP2
Glycolytic Process (GO:0006096)	2/28	0.206736	0.481351	0	0	2.47508	3.9015	PKM;GAPDH
Hematopoietic Progenitor Cell Differentiation (GO:0002244)	2/28	0.206736	0.481351	0	0	2.47508	3.9015	PRRC2C;TP53
Membrane Fusion (GO:0061025)	2/28	0.206736	0.481351	0	0	2.47508	3.9015	HUWE1;SNAP29
Negative Regulation of Telomere Maintenance via Telomere Lengthening (GO:1904357)	2/28	0.206736	0.481351	0	0	2.47508	3.9015	HNRNPA1;TP53
Positive Regulation of Microtubule Polymerization or Depolymerization (GO:0031112)	2/28	0.206736	0.481351	0	0	2.47508	3.9015	SLTM;AURKB
Regulation of Substrate Adhesion-Dependent Cell Spreading (GO:1900024)	3/52	0.207138	0.481351	0	0	1.9709	3.10293	FGA;C1QBP;CORO1C
Signal Transduction by P53 Class Mediator (GO:0072331)	3/52	0.207138	0.481351	0	0	1.9709	3.10293	TRIAP1;RPL26;TP53
Positive Regulation of Proteolysis (GO:0045862)	3/52	0.207138	0.481351	0	0	1.9709	3.10293	ATP5IF1;PACSIN3;STUB1
Regulation of Cell Development (GO:0060284)	3/52	0.207138	0.481351	0	0	1.9709	3.10293	FXR1;YTHDF2;RPS19
Cytoplasmic Microtubule Organization (GO:0031122)	3/53	0.215027	0.484046	0	0	1.93138	2.96852	PPFIBP1;CRIPT;RHOA
Positive Regulation of miRNA Metabolic Process (GO:2000630)	3/53	0.215027	0.484046	0	0	1.93138	2.96852	PNPT1;TP53;GNL3
Positive Regulation of Protein Modification by Small Protein Conjugation or Removal (GO:1903322)	4/79	0.216049	0.484046	0	0	1.71742	2.63152	GSK3B;HUWE1;STUB1;GNL3
Regulation of Cell Cycle G1/S Phase Transition (GO:1902806)	4/79	0.216049	0.484046	0	0	1.71742	2.63152	PHF10;PAF1;CDC73;EZH2
Regulation of Endoplasmic Reticulum Unfolded Protein Response (GO:1900101)	1/8	0.217582	0.484046	0	0	4.59346	7.00585	RACK1
Regulation of Glucan Biosynthetic Process (GO:0010962)	1/8	0.217582	0.484046	0	0	4.59346	7.00585	INPP5K
NAD Biosynthetic Process (GO:0009435)	1/8	0.217582	0.484046	0	0	4.59346	7.00585	NAMPT
Regulation of Intrinsic Apoptotic Signaling Pathway by P53 Class Mediator (GO:1902253)	1/8	0.217582	0.484046	0	0	4.59346	7.00585	RPS7
Autophagosome-Lysosome Fusion (GO:0061909)	1/8	0.217582	0.484046	0	0	4.59346	7.00585	PIP4K2B
Regulation of Response to Wounding (GO:1903034)	1/8	0.217582	0.484046	0	0	4.59346	7.00585	STK24
Regulation of Sister Chromatid Cohesion (GO:0007063)	1/8	0.217582	0.484046	0	0	4.59346	7.00585	FEN1
Regulation of Skeletal Muscle Cell Differentiation (GO:2001014)	1/8	0.217582	0.484046	0	0	4.59346	7.00585	DDX17
Regulation of Type B Pancreatic Cell Development (GO:2000074)	1/8	0.217582	0.484046	0	0	4.59346	7.00585	GSK3B
Regulation of Urine Volume (GO:0035809)	1/8	0.217582	0.484046	0	0	4.59346	7.00585	INPP5K
Small Molecule Biosynthetic Process (GO:0044283)	1/8	0.217582	0.484046	0	0	4.59346	7.00585	HMGCL
Synaptic Vesicle Fusion to Presynaptic Active Zone Membrane (GO:0031629)	1/8	0.217582	0.484046	0	0	4.59346	7.00585	SNAP29
Transferrin Transport (GO:0033572)	1/8	0.217582	0.484046	0	0	4.59346	7.00585	DNM2
Glucocorticoid Metabolic Process (GO:0008211)	1/8	0.217582	0.484046	0	0	4.59346	7.00585	YWHAH
Intermembrane Lipid Transfer (GO:0120009)	1/8	0.217582	0.484046	0	0	4.59346	7.00585	ESYT1
Malate-Aspartate Shuttle (GO:0043490)	1/8	0.217582	0.484046	0	0	4.59346	7.00585	MDH2
Mesodermal Cell Differentiation (GO:0048333)	1/8	0.217582	0.484046	0	0	4.59346	7.00585	HMGA2
Mitochondrial tRNA Modification (GO:0070900)	1/8	0.217582	0.484046	0	0	4.59346	7.00585	TRMT10C
Mitochondrial tRNA Processing (GO:0090646)	1/8	0.217582	0.484046	0	0	4.59346	7.00585	TRMT10C
Negative Regulation of Glycoprotein Biosynthetic Process (GO:0010561)	1/8	0.217582	0.484046	0	0	4.59346	7.00585	AGO2
Negative Regulation of Retrograde Protein Transport, ER to Cytosol (GO:1904153)	1/8	0.217582	0.484046	0	0	4.59346	7.00585	UBE2G2
Nicotinamide Nucleotide Biosynthetic Process (GO:0019359)	1/8	0.217582	0.484046	0	0	4.59346	7.00585	NAMPT
Peptidyl-Serine Autophosphorylation (GO:0036289)	1/8	0.217582	0.484046	0	0	4.59346	7.00585	DYRK1A
Plasminogen Activation (GO:0031639)	1/8	0.217582	0.484046	0	0	4.59346	7.00585	FGA
Positive Regulation of DNA-directed DNA Polymerase Activity (GO:1900264)	1/8	0.217582	0.484046	0	0	4.59346	7.00585	RFC4
Positive Regulation of T Cell Mediated Immune Response to Tumor Cell (GO:0002842)	1/8	0.217582	0.484046	0	0	4.59346	7.00585	YWHAG
Positive Regulation of Cell Fate Commitment (GO:0010455)	1/8	0.217582	0.484046	0	0	4.59346	7.00585	BRD4
Positive Regulation of Immune Response to Tumor Cell (GO:0002839)	1/8	0.217582	0.484046	0	0	4.59346	7.00585	YWHAG
Positive Regulation of Opsonization (GO:1903028)	1/8	0.217582	0.484046	0	0	4.59346	7.00585	MYO18A
Positive Regulation of Telomerase RNA Localization to Cajal Body (GO:1904874)	1/8	0.217582	0.484046	0	0	4.59346	7.00585	DKC1
Positive Regulation of Vesicle Fusion (GO:0031340)	1/8	0.217582	0.484046	0	0	4.59346	7.00585	C2CD5
Regulation of Chemokine (C-C Motif) Ligand 5 Production (GO:0071649)	1/8	0.217582	0.484046	0	0	4.59346	7.00585	DDX3X
Regulation of Long-Term Synaptic Potentiation (GO:1900271)	2/29	0.217901	0.484046	0	0	2.38329	3.63146	FXR1;GSK3B
Regulation of Plasma Membrane Bounded Cell Projection Organization (GO:0120035)	2/29	0.217901	0.484046	0	0	2.38329	3.63146	GSK3B;CAMK2G
Response to Interferon-Beta (GO:0035456)	2/29	0.217901	0.484046	0	0	2.38329	3.63146	PNPT1;UBE2G2
Synaptic Vesicle Endocytosis (GO:0048488)	2/29	0.217901	0.484046	0	0	2.38329	3.63146	CDK5;DNM2
Positive Regulation of Defense Response to Virus by Host (GO:0002230)	2/29	0.217901	0.484046	0	0	2.38329	3.63146	TOMM70;PQBP1
Positive Regulation of Protein Targeting to Mitochondrion (GO:1903955)	2/29	0.217901	0.484046	0	0	2.38329	3.63146	CSNK2A2;HUWE1
Signal Transduction in Response to DNA Damage (GO:0042770)	4/80	0.222453	0.493123	0	0	1.69474	2.54726	H2AX;TRIAP1;RPL26;TP53
Proteolysis Involved in Protein Catabolic Process (GO:0051603)	4/80	0.222453	0.493123	0	0	1.69474	2.54726	PSMA6;PSMB1;STUB1;FAU
Protein Modification by Small Protein Removal (GO:0070646)	4/81	0.228906	0.505246	0	0	1.67264	2.46622	USP7;USP15;USP9X;CDK1
Negative Regulation of Notch Signaling Pathway (GO:0045746)	2/30	0.229115	0.505246	0	0	2.29805	3.38626	YTHDF2;ARRB1
Negative Regulation of Cell-Matrix Adhesion (GO:0001953)	2/30	0.229115	0.505246	0	0	2.29805	3.38626	CORO1C;MAP4K4
Positive Regulation of Microtubule Polymerization (GO:0031116)	2/30	0.229115	0.505246	0	0	2.29805	3.38626	SLTM;CKAP5
Positive Regulation of Peptidyl-Serine Phosphorylation (GO:0033138)	2/30	0.229115	0.505246	0	0	2.29805	3.38626	PDCD10;EIF4G1
Response to Insulin (GO:0032868)	4/82	0.235405	0.509645	0	0	1.65111	2.38825	PKM;EIF6;EPRS1;INPP5K
Regulation of Stem Cell Population Maintenance (GO:2000036)	3/56	0.239046	0.509645	0	0	1.82178	2.60714	PHF10;HMGA2;RBBP7
Positive Regulation of DNA Recombination (GO:0045911)	3/56	0.239046	0.509645	0	0	1.82178	2.60714	MORF4L1;FUS;MORF4L2
Receptor Internalization (GO:0031623)	3/56	0.239046	0.509645	0	0	1.82178	2.60714	ARRB1;ARRB2;DNM2
Regulation of Dendritic Spine Morphogenesis (GO:0061001)	2/31	0.240366	0.509645	0	0	2.2187	3.16295	CDK5;CAPRIN1
Regulation of Macrophage Activation (GO:0043030)	2/31	0.240366	0.509645	0	0	2.2187	3.16295	KARS1;MYO18A
Regulation of Protein Modification Process (GO:0031399)	2/31	0.240366	0.509645	0	0	2.2187	3.16295	PPIB;CORO1C
Negative Regulation of Insulin Receptor Signaling Pathway (GO:0046627)	2/31	0.240366	0.509645	0	0	2.2187	3.16295	INPP5K;PIP4K2B
Golgi Lumen Acidification (GO:0061795)	1/9	0.241221	0.509645	0	0	4.01907	5.71529	ATP6V1F
Golgi Ribbon Formation (GO:0090161)	1/9	0.241221	0.509645	0	0	4.01907	5.71529	MYO18A
Regulation of Interleukin-18 Production (GO:0032661)	1/9	0.241221	0.509645	0	0	4.01907	5.71529	DHX9
Amyloid-Beta Formation (GO:0034205)	1/9	0.241221	0.509645	0	0	4.01907	5.71529	DYRK1A
Response to Type I Interferon (GO:0034340)	1/9	0.241221	0.509645	0	0	4.01907	5.71529	SHMT2
Synaptic Vesicle Budding From Presynaptic Endocytic Zone Membrane (GO:0016185)	1/9	0.241221	0.509645	0	0	4.01907	5.71529	DNM2
Formation of Translation Preinitiation Complex (GO:0001731)	1/9	0.241221	0.509645	0	0	4.01907	5.71529	DHX29
Hematopoietic Stem Cell Differentiation (GO:0060218)	1/9	0.241221	0.509645	0	0	4.01907	5.71529	TP53
Intestinal Cholesterol Absorption (GO:0030299)	1/9	0.241221	0.509645	0	0	4.01907	5.71529	LIMA1
Mitotic Nuclear Membrane Organization (GO:0101024)	1/9	0.241221	0.509645	0	0	4.01907	5.71529	RCC1
Mitotic Nuclear Membrane Reassembly (GO:0007084)	1/9	0.241221	0.509645	0	0	4.01907	5.71529	RCC1
Modification-Dependent Macromolecule Catabolic Process (GO:0043632)	1/9	0.241221	0.509645	0	0	4.01907	5.71529	FAU
Negative Regulation of Hormone Secretion (GO:0046888)	1/9	0.241221	0.509645	0	0	4.01907	5.71529	RAB11FIP1
Negative Regulation of Long-Term Synaptic Potentiation (GO:1900272)	1/9	0.241221	0.509645	0	0	4.01907	5.71529	FXR1
Negative Regulation of Muscle Cell Differentiation (GO:0051148)	1/9	0.241221	0.509645	0	0	4.01907	5.71529	PTBP1
Negative Regulation of Necroptotic Process (GO:0060546)	1/9	0.241221	0.509645	0	0	4.01907	5.71529	YBX3
Negative Regulation of Potassium Ion Transmembrane Transporter Activity (GO:1901017)	1/9	0.241221	0.509645	0	0	4.01907	5.71529	CAB39
Negative Regulation of Protein Exit From Endoplasmic Reticulum (GO:0070862)	1/9	0.241221	0.509645	0	0	4.01907	5.71529	UBE2G2
Negative Regulation of Striated Muscle Cell Apoptotic Process (GO:0010664)	1/9	0.241221	0.509645	0	0	4.01907	5.71529	PPP1R10
Negative Regulation of Transcription by RNA Polymerase I (GO:0016479)	1/9	0.241221	0.509645	0	0	4.01907	5.71529	SMARCA5
Nerve Growth Factor Signaling Pathway (GO:0038180)	1/9	0.241221	0.509645	0	0	4.01907	5.71529	RAP1A
Neuron Remodeling (GO:0016322)	1/9	0.241221	0.509645	0	0	4.01907	5.71529	FARP2
Nucleoside Metabolic Process (GO:0009116)	1/9	0.241221	0.509645	0	0	4.01907	5.71529	OARD1
Positive Regulation of Cell-Cell Adhesion Mediated by Cadherin (GO:2000049)	1/9	0.241221	0.509645	0	0	4.01907	5.71529	TJP1
Positive Regulation of Keratinocyte Migration (GO:0051549)	1/9	0.241221	0.509645	0	0	4.01907	5.71529	MAP4K4
Positive Regulation of Lipase Activity (GO:0060193)	1/9	0.241221	0.509645	0	0	4.01907	5.71529	RHOA
Positive Regulation of Mitochondrial Membrane Permeability (GO:0035794)	1/9	0.241221	0.509645	0	0	4.01907	5.71529	GSK3B
Positive Regulation of Receptor Recycling (GO:0001921)	1/9	0.241221	0.509645	0	0	4.01907	5.71529	SCRIB
Positive Regulation of Sodium Ion Transmembrane Transporter Activity (GO:2000651)	1/9	0.241221	0.509645	0	0	4.01907	5.71529	ANK3
Positive Regulation of Vasculogenesis (GO:2001214)	1/9	0.241221	0.509645	0	0	4.01907	5.71529	RAP1A
Protein poly-ADP-ribosylation (GO:0070212)	1/9	0.241221	0.509645	0	0	4.01907	5.71529	ZC3HAV1
rRNA 3'-End Processing (GO:0031125)	1/9	0.241221	0.509645	0	0	4.01907	5.71529	RPS21
Regulation of Attachment of Mitotic Spindle Microtubules to Kinetochore (GO:1902423)	1/9	0.241221	0.509645	0	0	4.01907	5.71529	CDK1
Regulation of Calcium Ion Import Across Plasma Membrane (GO:1905664)	1/9	0.241221	0.509645	0	0	4.01907	5.71529	PPP3CA
Response to Endoplasmic Reticulum Stress (GO:0034976)	8/196	0.241942	0.510162	0	0	1.37141	1.94611	GSK3B;NPLOC4;DNAJC10;TRIM25;UFD1;STUB1;UBE2G2;TP53
Regulation of Protein Kinase Activity (GO:0045859)	4/83	0.241947	0.510162	0	0	1.63013	2.31321	RAP1A;INPP5K;YWHAG;RTRAF
Regulation of G1/S Transition of Mitotic Cell Cycle (GO:2000045)	5/111	0.244762	0.515582	0	0	1.51904	2.13801	ANKRD17;DDX3X;PHF10;CDC73;EIF4G1
Myeloid Cell Differentiation (GO:0030099)	3/57	0.247152	0.518736	0	0	1.78795	2.4991	ATP5IF1;RPS14;RPS19
Protein Modification by Small Protein Conjugation (GO:0032446)	12/316	0.248919	0.518736	0	0	1.27303	1.77031	USP7;CBX4;RNF138;USP9X;NSMCE2;RACK1;ARRB1;STUB1;SMC6;FAU;ARRB2;RANGAP1
Endoplasmic Reticulum to Golgi Vesicle-Mediated Transport (GO:0006888)	5/112	0.250426	0.518736	0	0	1.50477	2.08348	STEEP1;COPB2;COPA;COPE;ARCN1
TOR Signaling (GO:0031929)	2/32	0.251642	0.518736	0	0	2.14463	2.95905	LARP1;RPS6
Response to Estrogen (GO:0043627)	2/32	0.251642	0.518736	0	0	2.14463	2.95905	TRIM25;ASH2L
Membrane Depolarization (GO:0051899)	2/32	0.251642	0.518736	0	0	2.14463	2.95905	ATP5IF1;YWHAH
Negative Regulation of Cellular Response to Insulin Stimulus (GO:1900077)	2/32	0.251642	0.518736	0	0	2.14463	2.95905	INPP5K;PIP4K2B
Positive Regulation of Establishment of Protein Localization to Mitochondrion (GO:1903749)	2/32	0.251642	0.518736	0	0	2.14463	2.95905	CSNK2A2;HUWE1
Protein Transmembrane Import Into Intracellular Organelle (GO:0044743)	2/32	0.251642	0.518736	0	0	2.14463	2.95905	TOMM70;TOMM20
Pyridine Nucleotide Catabolic Process (GO:0019364)	2/32	0.251642	0.518736	0	0	2.14463	2.95905	PKM;GAPDH
Regulation of Cell Migration Involved in Sprouting Angiogenesis (GO:0090049)	2/32	0.251642	0.518736	0	0	2.14463	2.95905	PDCD10;RHOA
Plasma Membrane Bounded Cell Projection Organization (GO:0120036)	6/141	0.254049	0.518736	0	0	1.43151	1.9615	GSK3B;LIMA1;CDK5;MAP4;HDGFL3;PQBP1
Cell Morphogenesis Involved in Neuron Differentiation (GO:0048667)	4/85	0.255152	0.518736	0	0	1.58971	2.17138	CDK5;POTEJ;SDC2;ANK3
Negative Regulation of Transforming Growth Factor Beta Receptor Signaling Pathway (GO:0030512)	4/85	0.255152	0.518736	0	0	1.58971	2.17138	USP15;SRFBP1;STUB1;RBBP7
Regulation of Mitotic Nuclear Division (GO:0007088)	3/58	0.255301	0.518736	0	0	1.75535	2.3966	CCNB1;RCC1;MKI67
Regulation of Multicellular Organismal Development (GO:2000026)	3/58	0.255301	0.518736	0	0	1.75535	2.3966	YY1;ACTR5;CDK1
Mesenchymal Cell Differentiation (GO:0048762)	3/58	0.255301	0.518736	0	0	1.75535	2.3966	DDX17;GSK3B;HMGA2
Regulation of Calcium Ion Transport (GO:0051924)	3/58	0.255301	0.518736	0	0	1.75535	2.3966	INPP5K;PACSIN3;CAMK2G
Regulation of Protein Ubiquitination (GO:0031396)	5/113	0.256124	0.518736	0	0	1.49076	2.03055	GSK3B;HUWE1;ARRB1;STUB1;ARRB2
Mitotic Cell Cycle Phase Transition (GO:0044772)	5/113	0.256124	0.518736	0	0	1.49076	2.03055	CCNB1;CDK1;RCC1;UBE2A;DNM2
Epidermis Development (GO:0008544)	4/86	0.261809	0.518736	0	0	1.57024	2.10434	PPP3CA;CALML5;PLOD1;S100A7
Positive Regulation of Wnt Signaling Pathway (GO:0030177)	5/114	0.261853	0.518736	0	0	1.477	1.97914	DDX3X;CSNK2A2;CSNK1E;CDC73;RPS12
Rescue of Stalled Ribosome (GO:0072344)	2/33	0.262931	0.518736	0	0	2.07534	2.77237	SKIC8;RACK1
Negative Regulation of JNK Cascade (GO:0046329)	2/33	0.262931	0.518736	0	0	2.07534	2.77237	DUSP3;MEN1
Regulation of Activated T Cell Proliferation (GO:0046006)	2/33	0.262931	0.518736	0	0	2.07534	2.77237	PPP3CA;SCRIB
Regulation of Embryonic Development (GO:0045995)	3/59	0.263485	0.518736	0	0	1.72391	2.29928	YY1;ACTR5;CDK1
CRD-mediated mRNA Stabilization (GO:0070934)	1/10	0.264146	0.518736	0	0	3.57232	4.75567	DHX9
L-serine Metabolic Process (GO:0006563)	1/10	0.264146	0.518736	0	0	3.57232	4.75567	SHMT2
Regulation of Inclusion Body Assembly (GO:0090083)	1/10	0.264146	0.518736	0	0	3.57232	4.75567	DNAJB1
RNA Localization to Cajal Body (GO:0090670)	1/10	0.264146	0.518736	0	0	3.57232	4.75567	DKC1
Regulation of Lamellipodium Morphogenesis (GO:2000392)	1/10	0.264146	0.518736	0	0	3.57232	4.75567	CORO1C
Regulation of Mesenchymal Stem Cell Differentiation (GO:2000739)	1/10	0.264146	0.518736	0	0	3.57232	4.75567	GSK3B
Regulation of Opsonization (GO:1903027)	1/10	0.264146	0.518736	0	0	3.57232	4.75567	MYO18A
Cell Surface Pattern Recognition Receptor Signaling Pathway (GO:0002752)	1/10	0.264146	0.518736	0	0	3.57232	4.75567	NDUFA2
Cellular Response to Increased Oxygen Levels (GO:0036295)	1/10	0.264146	0.518736	0	0	3.57232	4.75567	ATP6V1G1
Cellular Response to Oxygen Levels (GO:0071453)	1/10	0.264146	0.518736	0	0	3.57232	4.75567	ATP6V1G1
Respiratory Electron Transport Chain (GO:0022904)	1/10	0.264146	0.518736	0	0	3.57232	4.75567	SDHB
Response to X-ray (GO:0010165)	1/10	0.264146	0.518736	0	0	3.57232	4.75567	NUCKS1
Serine Family Amino Acid Metabolic Process (GO:0009069)	1/10	0.264146	0.518736	0	0	3.57232	4.75567	SHMT2
Somatic Recombination of Immunoglobulin Genes Involved in Immune Response (GO:0002204)	1/10	0.264146	0.518736	0	0	3.57232	4.75567	EXOSC6
Establishment of Endothelial Intestinal Barrier (GO:0090557)	1/10	0.264146	0.518736	0	0	3.57232	4.75567	TJP1
Establishment of Epithelial Cell Apical/Basal Polarity (GO:0045198)	1/10	0.264146	0.518736	0	0	3.57232	4.75567	RHOA
Thyroid Hormone Generation (GO:0006590)	1/10	0.264146	0.518736	0	0	3.57232	4.75567	DIDO1
Glucan Metabolic Process (GO:0044042)	1/10	0.264146	0.518736	0	0	3.57232	4.75567	GSK3B
Glutamine Family Amino Acid Biosynthetic Process (GO:0009084)	1/10	0.264146	0.518736	0	0	3.57232	4.75567	PYCR1
Inositol Phosphate Biosynthetic Process (GO:0032958)	1/10	0.264146	0.518736	0	0	3.57232	4.75567	PPIP5K2
miRNA Catabolic Process (GO:0010587)	1/10	0.264146	0.518736	0	0	3.57232	4.75567	SND1
Mitotic DNA Replication (GO:1902969)	1/10	0.264146	0.518736	0	0	3.57232	4.75567	MCM3
Mitotic DNA Replication Checkpoint Signaling (GO:0033314)	1/10	0.264146	0.518736	0	0	3.57232	4.75567	ZNF830
Modulation by Symbiont of Entry Into Host (GO:0052372)	1/10	0.264146	0.518736	0	0	3.57232	4.75567	TRIM25
Negative Regulation by Host of Viral Genome Replication (GO:0044828)	1/10	0.264146	0.518736	0	0	3.57232	4.75567	SMC6
Negative Regulation of Activated T Cell Proliferation (GO:0046007)	1/10	0.264146	0.518736	0	0	3.57232	4.75567	SCRIB
Negative Regulation of Calcium Ion Import (GO:0090281)	1/10	0.264146	0.518736	0	0	3.57232	4.75567	PPP3CA
Negative Regulation of Centrosome Duplication (GO:0010826)	1/10	0.264146	0.518736	0	0	3.57232	4.75567	NPM1
Negative Regulation of Inclusion Body Assembly (GO:0090084)	1/10	0.264146	0.518736	0	0	3.57232	4.75567	DNAJB1
Negative Regulation of Interferon-Beta Production (GO:0032688)	1/10	0.264146	0.518736	0	0	3.57232	4.75567	YY1
Negative Regulation of Macromolecule Metabolic Process (GO:0010605)	1/10	0.264146	0.518736	0	0	3.57232	4.75567	SUB1
Negative Regulation of Programmed Necrotic Cell Death (GO:0062099)	1/10	0.264146	0.518736	0	0	3.57232	4.75567	YBX3
Negative Regulation of Protein Import Into Nucleus (GO:0042308)	1/10	0.264146	0.518736	0	0	3.57232	4.75567	YWHAB
Nuclear Membrane Disassembly (GO:0051081)	1/10	0.264146	0.518736	0	0	3.57232	4.75567	CDK1
Peptidyl-Threonine Dephosphorylation (GO:0035970)	1/10	0.264146	0.518736	0	0	3.57232	4.75567	PPM1G
Positive Regulation of T-helper 17 Cell Differentiation (GO:2000321)	1/10	0.264146	0.518736	0	0	3.57232	4.75567	BRD4
Positive Regulation of Attachment of Spindle Microtubules to Kinetochore (GO:0051987)	1/10	0.264146	0.518736	0	0	3.57232	4.75567	CCNB1
Positive Regulation of Cellular Senescence (GO:2000774)	1/10	0.264146	0.518736	0	0	3.57232	4.75567	TP53
Positive Regulation of Dendritic Spine Morphogenesis (GO:0061003)	1/10	0.264146	0.518736	0	0	3.57232	4.75567	CAPRIN1
Positive Regulation of Integrin Activation (GO:0033625)	1/10	0.264146	0.518736	0	0	3.57232	4.75567	RAP1B
Positive Regulation of Lipid Transport (GO:0032370)	1/10	0.264146	0.518736	0	0	3.57232	4.75567	TRIAP1
Positive Regulation of Non-Canonical Wnt Signaling Pathway (GO:2000052)	1/10	0.264146	0.518736	0	0	3.57232	4.75567	CSNK1E
Positive Regulation of Phospholipid Transport (GO:2001140)	1/10	0.264146	0.518736	0	0	3.57232	4.75567	TRIAP1
Positive Regulation of Protein Sumoylation (GO:0033235)	1/10	0.264146	0.518736	0	0	3.57232	4.75567	GNL3
Protein Localization to Nuclear Envelope (GO:0090435)	1/10	0.264146	0.518736	0	0	3.57232	4.75567	LMNA
Regulation of Golgi to Plasma Membrane Protein Transport (GO:0042996)	1/10	0.264146	0.518736	0	0	3.57232	4.75567	RACK1
Regulation of Amyloid Precursor Protein Biosynthetic Process (GO:0042984)	1/10	0.264146	0.518736	0	0	3.57232	4.75567	AGO2
Negative Regulation of Growth (GO:0045926)	5/115	0.267612	0.525054	0	0	1.4635	1.92921	DDX3X;RACK1;RBBP7;TP53;SIPA1
Defense Response to Gram-negative Bacterium (GO:0050829)	4/87	0.268499	0.526308	0	0	1.55124	2.03974	H2BC12;RPL30;RPS19;H2BC11
Response to Type II Interferon (GO:0034341)	3/60	0.271702	0.527647	0	0	1.69358	2.20682	EPRS1;RPL13A;GAPDH
Positive Regulation of Cell Cycle (GO:0045787)	3/60	0.271702	0.527647	0	0	1.69358	2.20682	CCNB1;DUSP3;HCFC1
Protein Complex Oligomerization (GO:0051259)	5/116	0.273398	0.527647	0	0	1.45024	1.88071	NUDT21;CPSF7;PNPT1;SHMT2;FUS
Positive Regulation of DNA-binding Transcription Factor Activity (GO:0051091)	7/174	0.273644	0.527647	0	0	1.35009	1.74962	PSMA6;NPM1;DHX33;DHX9;TRIM25;EIF2AK2;TERF2IP
Regulation of Developmental Growth (GO:0048638)	2/34	0.274222	0.527647	0	0	2.01038	2.60107	GSK3B;DNM2
Actin Filament Bundle Organization (GO:0061572)	2/34	0.274222	0.527647	0	0	2.01038	2.60107	LIMA1;DNM2
Response to Exogenous dsRNA (GO:0043330)	2/34	0.274222	0.527647	0	0	2.01038	2.60107	DHX9;PQBP1
Negative Regulation of Endocytosis (GO:0045806)	2/34	0.274222	0.527647	0	0	2.01038	2.60107	RACK1;PACSIN3
Positive Regulation of Establishment of Protein Localization (GO:1904951)	2/34	0.274222	0.527647	0	0	2.01038	2.60107	C2CD5;ANK3
Regulation of DNA Damage Response, Signal Transduction by P53 Class Mediator (GO:0043516)	2/34	0.274222	0.527647	0	0	2.01038	2.60107	DYRK1A;RPL26
Regulation of Cell Cycle Phase Transition (GO:1901987)	2/34	0.274222	0.527647	0	0	2.01038	2.60107	CDK5;TP53
Regulation of Reactive Oxygen Species Metabolic Process (GO:2000377)	3/61	0.279946	0.527647	0	0	1.6643	2.11891	EIF6;TP53;DHRS4
Regulation of Mitochondrial Membrane Potential (GO:0051881)	2/35	0.285503	0.527647	0	0	1.94936	2.44353	ATP5IF1;PYCR1
Regulation of Vasculature Development (GO:1901342)	2/35	0.285503	0.527647	0	0	1.94936	2.44353	EGLN1;PDCD10
Intracellular Receptor Signaling Pathway (GO:0030522)	2/35	0.285503	0.527647	0	0	1.94936	2.44353	DDX3X;TRIM25
Negative Regulation of Osteoblast Differentiation (GO:0045668)	2/35	0.285503	0.527647	0	0	1.94936	2.44353	GSK3B;MEN1
Platelet Aggregation (GO:0070527)	2/35	0.285503	0.527647	0	0	1.94936	2.44353	FGA;MYH9
Positive Regulation of Macromolecule Metabolic Process (GO:0010604)	2/35	0.285503	0.527647	0	0	1.94936	2.44353	SCRIB;EIF4G1
Positive Regulation of Mitotic Nuclear Division (GO:0045840)	2/35	0.285503	0.527647	0	0	1.94936	2.44353	NSMCE2;DLGAP5
Positive Regulation of Mononuclear Cell Migration (GO:0071677)	2/35	0.285503	0.527647	0	0	1.94936	2.44353	C1QBP;S100A7
Positive Regulation of Substrate Adhesion-Dependent Cell Spreading (GO:1900026)	2/35	0.285503	0.527647	0	0	1.94936	2.44353	FGA;C1QBP
Regulation of Chromosome Separation (GO:1905818)	1/11	0.28638	0.527647	0	0	3.21493	4.02006	SMC4
Regulation of Cilium Movement (GO:0003352)	1/11	0.28638	0.527647	0	0	3.21493	4.02006	CFAP298
Golgi Inheritance (GO:0048313)	1/11	0.28638	0.527647	0	0	3.21493	4.02006	PDCD10
Regulation of Glycogen Metabolic Process (GO:0070873)	1/11	0.28638	0.527647	0	0	3.21493	4.02006	INPP5K
Regulation of Keratinocyte Migration (GO:0051547)	1/11	0.28638	0.527647	0	0	3.21493	4.02006	MAP4K4
SRP-dependent Cotranslational Protein Targeting to Membrane (GO:0006614)	1/11	0.28638	0.527647	0	0	3.21493	4.02006	SRP68
Regulation of Mitochondrial Depolarization (GO:0051900)	1/11	0.28638	0.527647	0	0	3.21493	4.02006	RACK1
Base-Excision Repair, AP Site Formation (GO:0006285)	1/11	0.28638	0.527647	0	0	3.21493	4.02006	MPG
Regulation of Protein Localization to Centrosome (GO:1904779)	1/11	0.28638	0.527647	0	0	3.21493	4.02006	GSK3B
Regulation of Purine Nucleotide Catabolic Process (GO:0033121)	1/11	0.28638	0.527647	0	0	3.21493	4.02006	EIF6
Regulation of Telomerase RNA Localization to Cajal Body (GO:1904872)	1/11	0.28638	0.527647	0	0	3.21493	4.02006	DKC1
Cellular Hyperosmotic Response (GO:0071474)	1/11	0.28638	0.527647	0	0	3.21493	4.02006	YBX3
Cellular Response to Nutrient (GO:0031670)	1/11	0.28638	0.527647	0	0	3.21493	4.02006	CSNK1A1
Response to Nitric Oxide (GO:0071731)	1/11	0.28638	0.527647	0	0	3.21493	4.02006	EGLN1
Skeletal Muscle Fiber Development (GO:0048741)	1/11	0.28638	0.527647	0	0	3.21493	4.02006	PPP3CA
Skeletal Muscle Tissue Regeneration (GO:0043403)	1/11	0.28638	0.527647	0	0	3.21493	4.02006	PPP3CA
Endoplasmic Reticulum Membrane Organization (GO:0090158)	1/11	0.28638	0.527647	0	0	3.21493	4.02006	STEEP1
Endosomal Lumen Acidification (GO:0048388)	1/11	0.28638	0.527647	0	0	3.21493	4.02006	ATP6V1F
tRNA Transcription (GO:0009304)	1/11	0.28638	0.527647	0	0	3.21493	4.02006	GTF3C1
Tricarboxylic Acid Metabolic Process (GO:0072350)	1/11	0.28638	0.527647	0	0	3.21493	4.02006	IDH2
Fatty Acid Homeostasis (GO:0055089)	1/11	0.28638	0.527647	0	0	3.21493	4.02006	POLD1
Folic Acid Metabolic Process (GO:0046655)	1/11	0.28638	0.527647	0	0	3.21493	4.02006	MTHFD2
Hematopoietic Stem Cell Proliferation (GO:0071425)	1/11	0.28638	0.527647	0	0	3.21493	4.02006	YTHDF2
Intestinal Lipid Absorption (GO:0098856)	1/11	0.28638	0.527647	0	0	3.21493	4.02006	LIMA1
Monocyte Differentiation (GO:0030224)	1/11	0.28638	0.527647	0	0	3.21493	4.02006	MYH9
Negative Regulation of D-glucose Transmembrane Transport (GO:0010829)	1/11	0.28638	0.527647	0	0	3.21493	4.02006	INPP5K
Negative Regulation of calcineurin-NFAT Signaling Cascade (GO:0070885)	1/11	0.28638	0.527647	0	0	3.21493	4.02006	GSK3B
Negative Regulation of Calcineurin-Mediated Signaling (GO:0106057)	1/11	0.28638	0.527647	0	0	3.21493	4.02006	GSK3B
- Reg of Nuclear-Transcribed mRNA Cat Proc, Deadenylation-Dep Decay (GO:1900152)	1/11	0.28638	0.527647	0	0	3.21493	4.02006	DHX9
Negative Regulation of Potassium Ion Transmembrane Transport (GO:1901380)	1/11	0.28638	0.527647	0	0	3.21493	4.02006	CAB39
Negative Regulation of Potassium Ion Transport (GO:0043267)	1/11	0.28638	0.527647	0	0	3.21493	4.02006	CAB39
Nicotinamide Riboside Metabolic Process (GO:0046495)	1/11	0.28638	0.527647	0	0	3.21493	4.02006	NAMPT
Positive Regulation of DNA-templated DNA Replication (GO:2000105)	1/11	0.28638	0.527647	0	0	3.21493	4.02006	SSBP1
Positive Regulation of T Cell Apoptotic Process (GO:0070234)	1/11	0.28638	0.527647	0	0	3.21493	4.02006	TP53
Positive Regulation of T Cell Chemotaxis (GO:0010820)	1/11	0.28638	0.527647	0	0	3.21493	4.02006	S100A7
Positive Regulation of Behavior (GO:0048520)	1/11	0.28638	0.527647	0	0	3.21493	4.02006	CFAP20
Positive Regulation of Circadian Rhythm (GO:0042753)	1/11	0.28638	0.527647	0	0	3.21493	4.02006	THRAP3
Positive Regulation of Execution Phase of Apoptosis (GO:1900119)	1/11	0.28638	0.527647	0	0	3.21493	4.02006	TP53
Positive Regulation of Gene Expression via Chromosomal CpG Island Demethylation (GO:0044029)	1/11	0.28638	0.527647	0	0	3.21493	4.02006	APEX1
Positive Regulation of Mitotic Cytokinesis (GO:1903490)	1/11	0.28638	0.527647	0	0	3.21493	4.02006	AURKB
Positive Regulation of Smooth Muscle Cell Apoptotic Process (GO:0034393)	1/11	0.28638	0.527647	0	0	3.21493	4.02006	STUB1
Positive Regulation of Toll-Like Receptor 4 Signaling Pathway (GO:0034145)	1/11	0.28638	0.527647	0	0	3.21493	4.02006	NDUFA2
Purine Ribonucleoside Triphosphate Biosynthetic Process (GO:0009206)	1/11	0.28638	0.527647	0	0	3.21493	4.02006	IMPDH2
Pyrimidine Nucleobase Metabolic Process (GO:0006206)	1/11	0.28638	0.527647	0	0	3.21493	4.02006	CTPS1
Regulation of RNA Metabolic Process (GO:0051252)	1/11	0.28638	0.527647	0	0	3.21493	4.02006	YTHDF2
Regulation of Axon Regeneration (GO:0048679)	1/11	0.28638	0.527647	0	0	3.21493	4.02006	STK24
Regulation of Cardiac Muscle Cell Apoptotic Process (GO:0010665)	1/11	0.28638	0.527647	0	0	3.21493	4.02006	PPP1R10
Regulation of Chromatin Organization (GO:1902275)	1/11	0.28638	0.527647	0	0	3.21493	4.02006	MKI67
ATP Metabolic Process (GO:0046034)	3/62	0.288212	0.5301	0	0	1.636	2.03528	ATP5F1A;PKM;GAPDH
Mitotic Cytokinesis (GO:0000281)	3/62	0.288212	0.5301	0	0	1.636	2.03528	CKAP2;AURKB;EXOC1
Positive Regulation of Cell Cycle Process (GO:0090068)	5/119	0.290906	0.534591	0	0	1.41186	1.74329	FEN1;SMC6;SMC4;RHOA;AURKB
Negative Regulation of Transcription by RNA Polymerase II (GO:0000122)	25/732	0.291272	0.534798	0	0	1.14137	1.40788	CTNND1;CTR9;SUPT4H1;CDC73;RNF2;AURKB;YY1;DNAJB1;RPS14;DNAJB4;C1QBP;RPL15;RBBP7;MEN1;CBX4;USP9X;RPL23;HMGA2;ZBTB33;HCFC1;SFPQ;PAF1;TP53;CGGBP1;EZH2
Cellular Response to Amyloid-Beta (GO:1904646)	2/36	0.296767	0.542572	0	0	1.89193	2.29833	GSK3B;CDK5
tRNA Methylation (GO:0030488)	2/36	0.296767	0.542572	0	0	1.89193	2.29833	TRMT10C;NSUN2
Establishment or Maintenance of Epithelial Cell Apical/Basal Polarity (GO:0045197)	2/36	0.296767	0.542572	0	0	1.89193	2.29833	SCRIB;RHOA
Positive Regulation of Immune Effector Process (GO:0002699)	2/36	0.296767	0.542572	0	0	1.89193	2.29833	RPS19;MYO18A
Regulation of Transforming Growth Factor Beta Receptor Signaling Pathway (GO:0017015)	5/120	0.296787	0.542572	0	0	1.39951	1.70004	USP15;SRFBP1;STUB1;RBBP7;MEN1
Phosphate-Containing Compound Metabolic Process (GO:0006796)	6/150	0.300614	0.543822	0	0	1.34142	1.61229	PPP3CA;DUSP3;CDK5;PPIP5K2;INPP5K;PPP1CA
Negative Regulation of Cell Growth (GO:0030308)	5/121	0.302687	0.543822	0	0	1.38737	1.65798	DDX3X;RACK1;RBBP7;TP53;SIPA1
G1/S Transition of Mitotic Cell Cycle (GO:0000082)	3/64	0.304795	0.543822	0	0	1.5822	1.87984	CCNB1;CDK1;RCC1
Epigenetic Regulation of Gene Expression (GO:0040029)	3/64	0.304795	0.543822	0	0	1.5822	1.87984	CGGBP1;RNF2;EZH2
Positive Regulation of Neurogenesis (GO:0050769)	3/64	0.304795	0.543822	0	0	1.5822	1.87984	FXR1;CAPRIN1;NAP1L1
Regulation of Intracellular Signal Transduction (GO:1902531)	11/302	0.305891	0.543822	0	0	1.21785	1.44257	RPL5;USP7;STK24;RPL11;CTNND1;NOP2;RRS1;ARHGEF40;RPF2;AURKB;MAP4K4
NADH Oxidation (GO:0006116)	1/12	0.307943	0.543822	0	0	2.92251	3.44225	MDH2
Regulation of Leukocyte Adhesion to Vascular Endothelial Cell (GO:1904994)	1/12	0.307943	0.543822	0	0	2.92251	3.44225	RHOA
acetyl-CoA Biosynthetic Process (GO:0006085)	1/12	0.307943	0.543822	0	0	2.92251	3.44225	PDHA1
Regulation of Protein K63-linked Ubiquitination (GO:1900044)	1/12	0.307943	0.543822	0	0	2.92251	3.44225	DDX3X
Regulation of Response to Stress (GO:0080134)	1/12	0.307943	0.543822	0	0	2.92251	3.44225	EIF4G1
Regulation of Retrograde Protein Transport, ER to Cytosol (GO:1904152)	1/12	0.307943	0.543822	0	0	2.92251	3.44225	UBE2G2
Renal Filtration (GO:0097205)	1/12	0.307943	0.543822	0	0	2.92251	3.44225	PPP3CA
Fibrinolysis (GO:0042730)	1/12	0.307943	0.543822	0	0	2.92251	3.44225	FGA
Granulocyte Differentiation (GO:0030851)	1/12	0.307943	0.543822	0	0	2.92251	3.44225	LBR
Hyperosmotic Response (GO:0006972)	1/12	0.307943	0.543822	0	0	2.92251	3.44225	YBX3
Interleukin-6-Mediated Signaling Pathway (GO:0070102)	1/12	0.307943	0.543822	0	0	2.92251	3.44225	CTR9
Isotype Switching (GO:0045190)	1/12	0.307943	0.543822	0	0	2.92251	3.44225	EXOSC6
Mitochondrial Genome Maintenance (GO:0000002)	1/12	0.307943	0.543822	0	0	2.92251	3.44225	SSBP1
Mitochondrial Transcription (GO:0006390)	1/12	0.307943	0.543822	0	0	2.92251	3.44225	MRPL12
Morphogenesis of a Polarized Epithelium (GO:0001738)	1/12	0.307943	0.543822	0	0	2.92251	3.44225	SCRIB
Muscle Tissue Development (GO:0060537)	1/12	0.307943	0.543822	0	0	2.92251	3.44225	CSRP2
Negative Regulation of Amyloid Fibril Formation (GO:1905907)	1/12	0.307943	0.543822	0	0	2.92251	3.44225	PFDN4
Negative Regulation of Chemotaxis (GO:0050922)	1/12	0.307943	0.543822	0	0	2.92251	3.44225	DUSP3
- Reg of Intrinsic Apoptotic Sgnlng Pway in Resp to DNA Damage by P53 Cls Mediator (GO:1902166)	1/12	0.307943	0.543822	0	0	2.92251	3.44225	TRIAP1
Negative Regulation of Locomotion (GO:0040013)	1/12	0.307943	0.543822	0	0	2.92251	3.44225	DUSP3
Negative Regulation of Microtubule Polymerization (GO:0031115)	1/12	0.307943	0.543822	0	0	2.92251	3.44225	DYRK1A
Negative Regulation of Substrate Adhesion-Dependent Cell Spreading (GO:1900025)	1/12	0.307943	0.543822	0	0	2.92251	3.44225	CORO1C
Negative Regulation of Transmembrane Transport (GO:0034763)	1/12	0.307943	0.543822	0	0	2.92251	3.44225	INPP5K
Peptidyl-Tyrosine Autophosphorylation (GO:0038083)	1/12	0.307943	0.543822	0	0	2.92251	3.44225	DYRK1A
Positive Regulation of Vascular Permeability (GO:0043117)	1/12	0.307943	0.543822	0	0	2.92251	3.44225	TJP1
Protein Hydroxylation (GO:0018126)	1/12	0.307943	0.543822	0	0	2.92251	3.44225	PLOD1
Proteinogenic Amino Acid Metabolic Process (GO:0170039)	1/12	0.307943	0.543822	0	0	2.92251	3.44225	SHMT2
Regulation of T Cell Chemotaxis (GO:0010819)	1/12	0.307943	0.543822	0	0	2.92251	3.44225	S100A7
Regulation of T Cell Mediated Immune Response to Tumor Cell (GO:0002840)	1/12	0.307943	0.543822	0	0	2.92251	3.44225	YWHAG
Regulation of Actin Filament Depolymerization (GO:0030834)	1/12	0.307943	0.543822	0	0	2.92251	3.44225	LIMA1
Regulation of Adenylate Cyclase-Activating G Protein-Coupled Receptor Signaling Pathway (GO:0106070)	1/12	0.307943	0.543822	0	0	2.92251	3.44225	RACK1
Regulation of Receptor Internalization (GO:0002090)	2/37	0.308003	0.543822	0	0	1.83778	2.16425	ARRB1;ARRB2
Regulation of Release of Cytochrome C From Mitochondria (GO:0090199)	2/37	0.308003	0.543822	0	0	1.83778	2.16425	TRIAP1;TP53
Regulation of Sodium Ion Transport (GO:0002028)	2/37	0.308003	0.543822	0	0	1.83778	2.16425	ANK3;YWHAH
Cellular Response to Glucose Stimulus (GO:0071333)	2/37	0.308003	0.543822	0	0	1.83778	2.16425	RACK1;RAB11FIP2
Cellular Response to Virus (GO:0098586)	3/65	0.313102	0.550987	0	0	1.5566	1.80756	TOMM70;DDX3X;RRP1B
Negative Regulation of NF-kappaB Transcription Factor Activity (GO:0032088)	3/65	0.313102	0.550987	0	0	1.5566	1.80756	USP7;ARRB1;ARRB2
Negative Regulation of Autophagy (GO:0010507)	3/65	0.313102	0.550987	0	0	1.5566	1.80756	SLTM;EIF4G2;EIF4G1
Pattern Recognition Receptor Signaling Pathway (GO:0002221)	3/65	0.313102	0.550987	0	0	1.5566	1.80756	DDX3X;NDUFA2;TRIM25
Positive Regulation of ERK1 and ERK2 Cascade (GO:0070374)	6/153	0.316492	0.556489	0	0	1.31384	1.51151	FGA;RAP1A;NAMPT;ARRB1;ARRB2;S100A7
DNA Damage Checkpoint Signaling (GO:0000077)	2/38	0.319203	0.557552	0	0	1.78664	2.04021	H2AX;ZNF830
Regulation of Intracellular Protein Transport (GO:0033157)	2/38	0.319203	0.557552	0	0	1.78664	2.04021	GSK3B;PDCD10
Regulation of Microtubule Cytoskeleton Organization (GO:0070507)	2/38	0.319203	0.557552	0	0	1.78664	2.04021	GSK3B;MPG
Regulation of Sprouting Angiogenesis (GO:1903670)	2/38	0.319203	0.557552	0	0	1.78664	2.04021	TJP1;PKM
mRNA Transcription by RNA Polymerase II (GO:0042789)	2/38	0.319203	0.557552	0	0	1.78664	2.04021	NCBP1;TAF4
Neuron Projection Extension (GO:1990138)	2/38	0.319203	0.557552	0	0	1.78664	2.04021	CDK5;USP9X
Positive Regulation of Reproductive Process (GO:2000243)	2/38	0.319203	0.557552	0	0	1.78664	2.04021	C1QBP;AGO2
Protein K11-linked Ubiquitination (GO:0070979)	2/38	0.319203	0.557552	0	0	1.78664	2.04021	CDC26;UBE2A
Regulation of Neurogenesis (GO:0050767)	3/66	0.321415	0.557843	0	0	1.53181	1.73864	FXR1;YTHDF2;NAP1L1
Cell Cycle G1/S Phase Transition (GO:0044843)	3/66	0.321415	0.557843	0	0	1.53181	1.73864	CCNB1;CDK1;RCC1
Negative Regulation of Binding (GO:0051100)	3/66	0.321415	0.557843	0	0	1.53181	1.73864	RACK1;HMGA2;CSNK1E
Response to Calcium Ion (GO:0051592)	4/95	0.322888	0.557843	0	0	1.41429	1.59878	CPNE8;PPP3CA;FGA;ADD1
Protein Ubiquitination (GO:0016567)	13/369	0.324728	0.557843	0	0	1.17645	1.32323	USP7;USP9X;HUWE1;ARRB1;UBE2G2;UBE2A;ARRB2;RNF138;RACK1;TRIM25;STUB1;FAU;KBTBD8
ERBB2 Signaling Pathway (GO:0038128)	1/13	0.328856	0.557843	0	0	2.67883	2.97922	STUB1
Regulation of Gastrulation (GO:0010470)	1/13	0.328856	0.557843	0	0	2.67883	2.97922	RACK1
Regulation of Long-Term Neuronal Synaptic Plasticity (GO:0048169)	1/13	0.328856	0.557843	0	0	2.67883	2.97922	FXR1
Adipose Tissue Development (GO:0060612)	1/13	0.328856	0.557843	0	0	2.67883	2.97922	NAMPT
calcineurin-NFAT Signaling Cascade (GO:0033173)	1/13	0.328856	0.557843	0	0	2.67883	2.97922	PPP3CA
Regulation of Retinoic Acid Receptor Signaling Pathway (GO:0048385)	1/13	0.328856	0.557843	0	0	2.67883	2.97922	EZH2
Regulation of Vasculogenesis (GO:2001212)	1/13	0.328856	0.557843	0	0	2.67883	2.97922	RAP1A
Regulation of Vesicle Fusion (GO:0031338)	1/13	0.328856	0.557843	0	0	2.67883	2.97922	C2CD5
Removal of Superoxide Radicals (GO:0019430)	1/13	0.328856	0.557843	0	0	2.67883	2.97922	PRDX1
Response to Nerve Growth Factor (GO:1990089)	1/13	0.328856	0.557843	0	0	2.67883	2.97922	RAP1A
Steroid Catabolic Process (GO:0006706)	1/13	0.328856	0.557843	0	0	2.67883	2.97922	YWHAH
Endothelial Cell Differentiation (GO:0045446)	1/13	0.328856	0.557843	0	0	2.67883	2.97922	EDF1
Synaptic Vesicle Membrane Organization (GO:0048499)	1/13	0.328856	0.557843	0	0	2.67883	2.97922	SNAP29
Mitochondrial Electron Transport, Cytochrome C to Oxygen (GO:0006123)	1/13	0.328856	0.557843	0	0	2.67883	2.97922	CYCS
Mitotic DNA Integrity Checkpoint Signaling (GO:0044774)	1/13	0.328856	0.557843	0	0	2.67883	2.97922	ZNF830
Negative Regulation of DNA Damage Response, Signal Transduction by P53 Class Mediator (GO:0043518)	1/13	0.328856	0.557843	0	0	2.67883	2.97922	DYRK1A
Negative Regulation of Cardiac Muscle Hypertrophy (GO:0010614)	1/13	0.328856	0.557843	0	0	2.67883	2.97922	LMNA
Negative Regulation of Cyclin-Dependent Protein Serine/Threonine Kinase Activity (GO:0045736)	1/13	0.328856	0.557843	0	0	2.67883	2.97922	MEN1
Nuclear Body Organization (GO:0030575)	1/13	0.328856	0.557843	0	0	2.67883	2.97922	SERBP1
Plasma Membrane Tubulation (GO:0097320)	1/13	0.328856	0.557843	0	0	2.67883	2.97922	PACSIN3
Positive Regulation of Calcium Ion Import (GO:0090280)	1/13	0.328856	0.557843	0	0	2.67883	2.97922	PPP3CA
Positive Regulation of Chromosome Separation (GO:1905820)	1/13	0.328856	0.557843	0	0	2.67883	2.97922	SMC4
Positive Regulation of Heterotypic Cell-Cell Adhesion (GO:0034116)	1/13	0.328856	0.557843	0	0	2.67883	2.97922	FGA
Positive Regulation of Protein Polyubiquitination (GO:1902916)	1/13	0.328856	0.557843	0	0	2.67883	2.97922	DDX3X
Positive Regulation of Sodium Ion Transport (GO:0010765)	1/13	0.328856	0.557843	0	0	2.67883	2.97922	ANK3
Positive Regulation of Vasoconstriction (GO:0045907)	1/13	0.328856	0.557843	0	0	2.67883	2.97922	FGA
Protein Import Into Peroxisome Matrix (GO:0016558)	1/13	0.328856	0.557843	0	0	2.67883	2.97922	USP9X
Regulation of T-helper 17 Cell Lineage Commitment (GO:2000328)	1/13	0.328856	0.557843	0	0	2.67883	2.97922	BRD4
Regulation of Attachment of Spindle Microtubules to Kinetochore (GO:0051988)	1/13	0.328856	0.557843	0	0	2.67883	2.97922	CDK1
Regulation of Carbohydrate Catabolic Process (GO:0043470)	1/13	0.328856	0.557843	0	0	2.67883	2.97922	EIF6
Regulation of Cell Fate Commitment (GO:0010453)	1/13	0.328856	0.557843	0	0	2.67883	2.97922	RBBP7
Response to Molecule of Bacterial Origin (GO:0002237)	3/67	0.32973	0.558877	0	0	1.5078	1.67288	NDUFA2;S100A7;HNRNPA0
Positive Regulation of Neuron Apoptotic Process (GO:0043525)	2/39	0.330359	0.559048	0	0	1.73826	1.92526	GSK3B;CDK5
Regulation of Axon Extension (GO:0030516)	2/39	0.330359	0.559048	0	0	1.73826	1.92526	GSK3B;DNM2
Protein Localization (GO:0008104)	13/371	0.331585	0.560675	0	0	1.16975	1.29126	COPB2;NPM1;COPA;SEPTIN2;USP9X;YWHAB;DDX42;ANK3;ARCN1;LMNA;TP53;YWHAG;YWHAH
Regulation of Organelle Organization (GO:0033043)	4/97	0.336636	0.568761	0	0	1.38373	1.50654	USP6NL;YY1;TJP1;ACTR5
Neuron Projection Morphogenesis (GO:0048812)	6/157	0.337853	0.569872	0	0	1.27877	1.38765	CDK5;POTEJ;SDC2;ANK3;DNM2;MAP4K4
Protein Phosphorylation (GO:0006468)	13/373	0.338473	0.569872	0	0	1.16313	1.26003	GSK3B;CAB39;CSNK1A1;CSNK2A2;DYRK1A;EIF2AK2;CSNK1E;ILF3;CDK5;STK24;CSNK2B;CDK1;MAP4K4
Negative Regulation of Cellular Process (GO:0048523)	18/531	0.341355	0.569872	0	0	1.13065	1.21526	NPM1;DDX3X;HMGA1;EIF2AK2;HMGA2;PDS5B;CDC73;TIAL1;XPNPEP1;CSNK2B;LMNA;RACK1;MYH9;RBBP7;ANP32B;TP53;SIPA1;MEN1
Carbohydrate Catabolic Process (GO:0016052)	2/40	0.341463	0.569872	0	0	1.69243	1.81854	PKM;GAPDH
Ribosome Disassembly (GO:0032790)	2/40	0.341463	0.569872	0	0	1.69243	1.81854	SKIC8;RACK1
Energy Derivation by Oxidation of Organic Compounds (GO:0015980)	2/40	0.341463	0.569872	0	0	1.69243	1.81854	UQCRB;CYCS
Positive Regulation of Stem Cell Population Maintenance (GO:1902459)	2/40	0.341463	0.569872	0	0	1.69243	1.81854	PHF10;RBBP7
Regulation of Apoptotic Signaling Pathway (GO:2001233)	2/40	0.341463	0.569872	0	0	1.69243	1.81854	QARS1;CSNK2A2
Defense Response to Gram-positive Bacterium (GO:0050830)	4/98	0.343519	0.569872	0	0	1.36894	1.46273	H2BC12;H2BC11;FAU;RPL39
Cell Junction Organization (GO:0034330)	3/69	0.346347	0.569872	0	0	1.46196	1.55014	TJP1;CAPZA1;RHOA
Regulation of Cellular Component Organization (GO:0051128)	6/159	0.348595	0.569872	0	0	1.26192	1.32987	RAP1B;TJP1;RAP1A;PACSIN3;MKI67;HCFC1
Regulation of Dephosphorylation (GO:0035303)	1/14	0.349137	0.569872	0	0	2.47264	2.60193	INPP5K
Regulation of Feeding Behavior (GO:0060259)	1/14	0.349137	0.569872	0	0	2.47264	2.60193	CFAP20
GTP Metabolic Process (GO:0046039)	1/14	0.349137	0.569872	0	0	2.47264	2.60193	IMPDH2
L-amino Acid Metabolic Process (GO:0170033)	1/14	0.349137	0.569872	0	0	2.47264	2.60193	SHMT2
Regulation of Leukocyte Activation (GO:0002694)	1/14	0.349137	0.569872	0	0	2.47264	2.60193	MYO18A
Regulation of Microtubule-Based Movement (GO:0060632)	1/14	0.349137	0.569872	0	0	2.47264	2.60193	CFAP298
Regulation of Mitochondrial Fusion (GO:0010635)	1/14	0.349137	0.569872	0	0	2.47264	2.60193	HUWE1
Regulation of Potassium Ion Transmembrane Transporter Activity (GO:1901016)	1/14	0.349137	0.569872	0	0	2.47264	2.60193	CAB39
Blood Coagulation, Fibrin Clot Formation (GO:0072378)	1/14	0.349137	0.569872	0	0	2.47264	2.60193	FGA
Regulation of rRNA Processing (GO:2000232)	1/14	0.349137	0.569872	0	0	2.47264	2.60193	YTHDF2
Calcium-Ion Regulated Exocytosis (GO:0017156)	1/14	0.349137	0.569872	0	0	2.47264	2.60193	MYH9
Cell-Cell Junction Maintenance (GO:0045217)	1/14	0.349137	0.569872	0	0	2.47264	2.60193	TJP1
Cellular Response to Superoxide (GO:0071451)	1/14	0.349137	0.569872	0	0	2.47264	2.60193	PRDX1
Response to Chemokine (GO:1990868)	1/14	0.349137	0.569872	0	0	2.47264	2.60193	RHOA
Cotranslational Protein Targeting to Membrane (GO:0006613)	1/14	0.349137	0.569872	0	0	2.47264	2.60193	SRP68
tRNA 5'-End Processing (GO:0099116)	1/14	0.349137	0.569872	0	0	2.47264	2.60193	TRMT10C
Establishment of Spindle Localization (GO:0051293)	1/14	0.349137	0.569872	0	0	2.47264	2.60193	MAP4
Extrinsic Apoptotic Signaling Pathway in Absence of Ligand (GO:0097192)	1/14	0.349137	0.569872	0	0	2.47264	2.60193	GSK3B
Myotube Cell Development (GO:0014904)	1/14	0.349137	0.569872	0	0	2.47264	2.60193	PPP3CA
Negative Regulation by Host of Viral Process (GO:0044793)	1/14	0.349137	0.569872	0	0	2.47264	2.60193	SMC6
Negative Regulation of ATP-dependent Activity (GO:0032780)	1/14	0.349137	0.569872	0	0	2.47264	2.60193	TP53
Negative Regulation of Cell-Substrate Junction Organization (GO:0150118)	1/14	0.349137	0.569872	0	0	2.47264	2.60193	CORO1C
Negative Regulation of Epithelial Cell Migration (GO:0010633)	1/14	0.349137	0.569872	0	0	2.47264	2.60193	CORO1C
Negative Regulation of Focal Adhesion Assembly (GO:0051895)	1/14	0.349137	0.569872	0	0	2.47264	2.60193	CORO1C
Negative Regulation of Muscle Cell Apoptotic Process (GO:0010656)	1/14	0.349137	0.569872	0	0	2.47264	2.60193	STUB1
Polyol Biosynthetic Process (GO:0046173)	1/14	0.349137	0.569872	0	0	2.47264	2.60193	PPIP5K2
Positive Regulation of Double-Strand Break Repair via Nonhomologous End Joining (GO:2001034)	1/14	0.349137	0.569872	0	0	2.47264	2.60193	SMCHD1
Positive Regulation of Endothelial Cell Chemotaxis (GO:2001028)	1/14	0.349137	0.569872	0	0	2.47264	2.60193	SLTM
Positive Regulation of Response to Cytokine Stimulus (GO:0060760)	1/14	0.349137	0.569872	0	0	2.47264	2.60193	DHX9
Protein Activation Cascade (GO:0072376)	1/14	0.349137	0.569872	0	0	2.47264	2.60193	FGA
Protein Homotrimerization (GO:0070207)	1/14	0.349137	0.569872	0	0	2.47264	2.60193	PNPT1
Protein Localization to Chromosome, Telomeric Region (GO:0070198)	1/14	0.349137	0.569872	0	0	2.47264	2.60193	TERF2IP
Regulation of Aerobic Respiration (GO:1903715)	1/14	0.349137	0.569872	0	0	2.47264	2.60193	SHMT2
Positive Regulation of Protein Catabolic Process (GO:0045732)	4/99	0.350406	0.571501	0	0	1.35446	1.42037	GSK3B;CSNK2A2;PSMC2;PACSIN3
Regulation of Protein Import Into Nucleus (GO:0042306)	2/41	0.352508	0.574487	0	0	1.64895	1.71933	YWHAB;RBM22
Organelle Assembly (GO:0070925)	12/346	0.353665	0.57593	0	0	1.15686	1.20245	FXR1;ALKBH5;CFAP298;YTHDF2;YTHDF3;SEPTIN2;USP9X;PSPC1;FUS;CAPRIN1;SNAP29;CFAP20
Negative Regulation of TOR Signaling (GO:0032007)	3/70	0.354642	0.577077	0	0	1.44006	1.49284	GSK3B;USP7;YWHAG
Cellular Response to Chemical Stress (GO:0062197)	4/100	0.357293	0.580945	0	0	1.34028	1.37941	PNPT1;DDX3X;STK24;PYCR1
Regulation of ERK1 and ERK2 Cascade (GO:0070372)	8/223	0.360936	0.58616	0	0	1.1975	1.22032	PPP3CA;FGA;DUSP3;RAP1A;NAMPT;ARRB1;ARRB2;S100A7
Keratinocyte Differentiation (GO:0030216)	2/42	0.363488	0.58616	0	0	1.60764	1.62695	PPP3CA;S100A7
Cell Junction Assembly (GO:0034329)	4/101	0.36418	0.58616	0	0	1.32639	1.3398	TJP1;CDK5;CAPZA1;RHOA
Hemopoiesis (GO:0030097)	4/101	0.36418	0.58616	0	0	1.32639	1.3398	YTHDF2;PRRC2C;ASH2L;TP53
2-Oxoglutarate Metabolic Process (GO:0006103)	1/15	0.368807	0.58616	0	0	2.2959	2.29012	IDH2
Regulation of Execution Phase of Apoptosis (GO:1900117)	1/15	0.368807	0.58616	0	0	2.2959	2.29012	TP53
Regulation of Exit From Mitosis (GO:0007096)	1/15	0.368807	0.58616	0	0	2.2959	2.29012	CDCA5
Regulation of Hormone Secretion (GO:0046883)	1/15	0.368807	0.58616	0	0	2.2959	2.29012	CCKAR
Regulation of Isotype Switching (GO:0045191)	1/15	0.368807	0.58616	0	0	2.2959	2.29012	SUPT6H
T Cell Proliferation (GO:0042098)	1/15	0.368807	0.58616	0	0	2.2959	2.29012	CTPS1
Amyloid Precursor Protein Catabolic Process (GO:0042987)	1/15	0.368807	0.58616	0	0	2.2959	2.29012	DYRK1A
Amyloid-Beta Metabolic Process (GO:0050435)	1/15	0.368807	0.58616	0	0	2.2959	2.29012	DYRK1A
Regulation of Oxidative Phosphorylation (GO:0002082)	1/15	0.368807	0.58616	0	0	2.2959	2.29012	SHMT2
Retinal Metabolic Process (GO:0042574)	1/15	0.368807	0.58616	0	0	2.2959	2.29012	DHRS4
mRNA Modification (GO:0016556)	1/15	0.368807	0.58616	0	0	2.2959	2.29012	DKC1
Mammary Gland Epithelium Development (GO:0061180)	1/15	0.368807	0.58616	0	0	2.2959	2.29012	SCRIB
Negative Regulation of NLRP3 Inflammasome Complex Assembly (GO:1900226)	1/15	0.368807	0.58616	0	0	2.2959	2.29012	CSNK1A1
Negative Regulation of Cyclin-Dependent Protein Kinase Activity (GO:1904030)	1/15	0.368807	0.58616	0	0	2.2959	2.29012	MEN1
Negative Regulation of Establishment of Protein Localization (GO:1904950)	1/15	0.368807	0.58616	0	0	2.2959	2.29012	INPP5K
Negative Regulation of Gluconeogenesis (GO:0045721)	1/15	0.368807	0.58616	0	0	2.2959	2.29012	USP7
Negative Regulation of Immune Effector Process (GO:0002698)	1/15	0.368807	0.58616	0	0	2.2959	2.29012	RPS19
Negative Regulation of Phagocytosis (GO:0050765)	1/15	0.368807	0.58616	0	0	2.2959	2.29012	RACK1
Peptidyl-Glutamic Acid Modification (GO:0018200)	1/15	0.368807	0.58616	0	0	2.2959	2.29012	CFAP20
Positive Regulation of Membrane Protein Ectodomain Proteolysis (GO:0051044)	1/15	0.368807	0.58616	0	0	2.2959	2.29012	PACSIN3
Positive Regulation of Secretion (GO:0051047)	1/15	0.368807	0.58616	0	0	2.2959	2.29012	PPP3CA
Positive Regulation of Transmembrane Transport (GO:0034764)	1/15	0.368807	0.58616	0	0	2.2959	2.29012	C2CD5
Protein Trimerization (GO:0070206)	1/15	0.368807	0.58616	0	0	2.2959	2.29012	PNPT1
Regulation of Golgi Organization (GO:1903358)	1/15	0.368807	0.58616	0	0	2.2959	2.29012	USP6NL
Regulation of Carbohydrate Metabolic Process (GO:0006109)	1/15	0.368807	0.58616	0	0	2.2959	2.29012	BCKDK
Regulation of Cell Fate Specification (GO:0042659)	1/15	0.368807	0.58616	0	0	2.2959	2.29012	RBBP7
Negative Regulation of Extrinsic Apoptotic Signaling Pathway (GO:2001237)	3/72	0.371189	0.589502	0	0	1.39818	1.38566	GSK3B;FGA;DDX3X
Regulation of Dendrite Development (GO:0050773)	2/43	0.374396	0.593261	0	0	1.56835	1.54081	GSK3B;SDC2
Synaptic Vesicle Exocytosis (GO:0016079)	2/43	0.374396	0.593261	0	0	1.56835	1.54081	CDK5;SNAP29
Positive Regulation of Receptor-Mediated Endocytosis (GO:0048260)	2/43	0.374396	0.593261	0	0	1.56835	1.54081	ARRB1;ARRB2
Cellular Response to Cytokine Stimulus (GO:0071345)	10/289	0.375918	0.595226	0	0	1.15353	1.1286	UPF1;GSK3B;PNPT1;EPRS1;INPP5K;RPL13A;UBE2G2;YBX3;GAPDH;RHOA
Cellular Response to Oxygen-Containing Compound (GO:1901701)	13/384	0.376819	0.596208	0	0	1.12799	1.10091	UPF1;GSK3B;RPL23;CTR9;NDUFA2;RHOA;CDC73;RAP1B;RAP1A;CDK5;INPP5K;PAF1;TP53
Negative Regulation of Epithelial Cell Proliferation (GO:0050680)	3/73	0.379433	0.598505	0	0	1.37813	1.33552	ATP5IF1;ATP5F1A;CDC73
Positive Regulation of Cell-Substrate Adhesion (GO:0010811)	3/73	0.379433	0.598505	0	0	1.37813	1.33552	GSK3B;FGA;C1QBP
Regulation of MAP Kinase Activity (GO:0043405)	3/73	0.379433	0.598505	0	0	1.37813	1.33552	PDCD10;INPP5K;EZH2
Endomembrane System Organization (GO:0010256)	7/196	0.380416	0.598505	0	0	1.19158	1.15164	USP6NL;NPLOC4;CSNK1A1;LMNA;HUWE1;MYO18A;ANK3
Regulation of Microtubule-Based Process (GO:0032886)	2/44	0.385227	0.598505	0	0	1.53093	1.46039	GSK3B;MPG
Bone Development (GO:0060348)	2/44	0.385227	0.598505	0	0	1.53093	1.46039	PPIB;TP53
Response to Amino Acid Starvation (GO:1990928)	2/44	0.385227	0.598505	0	0	1.53093	1.46039	LARP1;EIF2AK2
Response to Unfolded Protein (GO:0006986)	2/44	0.385227	0.598505	0	0	1.53093	1.46039	DNAJB1;DNAJB4
Substantia Nigra Development (GO:0021762)	2/44	0.385227	0.598505	0	0	1.53093	1.46039	RHOA;YWHAH
Negative Regulation of Organelle Organization (GO:0010639)	2/44	0.385227	0.598505	0	0	1.53093	1.46039	HUWE1;TRIAP1
Organelle Disassembly (GO:1903008)	2/44	0.385227	0.598505	0	0	1.53093	1.46039	CDK1;MAP4
Protein-Containing Complex Assembly (GO:0065003)	11/323	0.385517	0.598505	0	0	1.13463	1.08149	FARP2;FGA;CENPF;DHX9;CAPZA1;CSNK2B;RPL38;PALS2;TP53;DLGAP5;DNM2
Myeloid Leukocyte Differentiation (GO:0002573)	3/74	0.387654	0.598505	0	0	1.35865	1.28751	FARP2;NPM1;MYH9
COPII-coated Vesicle Cargo Loading (GO:0090110)	1/16	0.387883	0.598505	0	0	2.14273	2.02927	SEC23A
Regulation of Multicellular Organism Growth (GO:0040014)	1/16	0.387883	0.598505	0	0	2.14273	2.02927	PPIB
Regulation of Non-Canonical Wnt Signaling Pathway (GO:2000050)	1/16	0.387883	0.598505	0	0	2.14273	2.02927	CSNK1E
Attachment of Mitotic Spindle Microtubules to Kinetochore (GO:0051315)	1/16	0.387883	0.598505	0	0	2.14273	2.02927	KIF2C
Regulation of Response to Cytokine Stimulus (GO:0060759)	1/16	0.387883	0.598505	0	0	2.14273	2.02927	DHX9
Regulation of Smooth Muscle Cell Apoptotic Process (GO:0034391)	1/16	0.387883	0.598505	0	0	2.14273	2.02927	STUB1
Thyroid Hormone Metabolic Process (GO:0042403)	1/16	0.387883	0.598505	0	0	2.14273	2.02927	DIDO1
Mitochondrial Ribosome Assembly (GO:0061668)	1/16	0.387883	0.598505	0	0	2.14273	2.02927	DHX30
Mitochondrion Transport Along Microtubule (GO:0047497)	1/16	0.387883	0.598505	0	0	2.14273	2.02927	LRPPRC
Negative Regulation of Interleukin-8 Production (GO:0032717)	1/16	0.387883	0.598505	0	0	2.14273	2.02927	ARRB1
Negative Regulation of Intrinsic Apoptotic Signaling Pathway by P53 Class Mediator (GO:1902254)	1/16	0.387883	0.598505	0	0	2.14273	2.02927	TRIAP1
Negative Regulation of Release of Cytochrome C From Mitochondria (GO:0090201)	1/16	0.387883	0.598505	0	0	2.14273	2.02927	TRIAP1
Neurotrophin Signaling Pathway (GO:0038179)	1/16	0.387883	0.598505	0	0	2.14273	2.02927	RAP1A
Pancreas Development (GO:0031016)	1/16	0.387883	0.598505	0	0	2.14273	2.02927	SLTM
Positive Regulation of DNA Damage Response, Signal Transduction by P53 Class Mediator (GO:0043517)	1/16	0.387883	0.598505	0	0	2.14273	2.02927	RPL26
Positive Regulation of ERAD Pathway (GO:1904294)	1/16	0.387883	0.598505	0	0	2.14273	2.02927	STUB1
Positive Regulation of Lymphocyte Chemotaxis (GO:0140131)	1/16	0.387883	0.598505	0	0	2.14273	2.02927	S100A7
Protein Alkylation (GO:0008213)	1/16	0.387883	0.598505	0	0	2.14273	2.02927	SNRPD3
Regulation of DNA Damage Checkpoint (GO:2000001)	1/16	0.387883	0.598505	0	0	2.14273	2.02927	BRD4
Regulation of Amyloid Fibril Formation (GO:1905906)	1/16	0.387883	0.598505	0	0	2.14273	2.02927	PFDN4
Reg of Blood Vessel Endothelial Cell Proliferation Inv in Sprouting Angiogenesis (GO:1903587)	1/16	0.387883	0.598505	0	0	2.14273	2.02927	PDCD10
Protein Targeting (GO:0006605)	5/136	0.392455	0.605118	0	0	1.22755	1.14817	TOMM70;TIMM8B;RPL11;TIMM13;TOMM20
Positive Regulation of Cytokine Production (GO:0001819)	11/325	0.393233	0.605876	0	0	1.12728	1.05215	DDX3X;DHX33;DHX9;G3BP1;NDUFA2;EIF2AK2;SCRIB;ZC3HAV1;KPNA2;GAPDH;PQBP1
Plasma Membrane Organization (GO:0007009)	3/75	0.395849	0.60745	0	0	1.33971	1.24154	MYH9;PACSIN3;ANK3
Regulation of Nervous System Development (GO:0051960)	2/45	0.395976	0.60745	0	0	1.49525	1.3852	FXR1;YTHDF2
Response to Amyloid-Beta (GO:1904645)	2/45	0.395976	0.60745	0	0	1.49525	1.3852	GSK3B;CDK5
Synaptic Vesicle Cycle (GO:0099504)	2/45	0.395976	0.60745	0	0	1.49525	1.3852	ATP6V1G1;CDK5
Positive Regulation of Cell-Matrix Adhesion (GO:0001954)	2/45	0.395976	0.60745	0	0	1.49525	1.3852	GSK3B;MAP4K4
Purine Ribonucleotide Biosynthetic Process (GO:0009152)	2/45	0.395976	0.60745	0	0	1.49525	1.3852	ATP5F1A;IMPDH2
Regulation of Neuron Differentiation (GO:0045664)	3/76	0.404014	0.607946	0	0	1.32129	1.19749	YWHAG;RHOA;YWHAH
Transforming Growth Factor Beta Receptor Signaling Pathway (GO:0007179)	3/76	0.404014	0.607946	0	0	1.32129	1.19749	USP15;USP9X;ARRB2
Regulation of Notch Signaling Pathway (GO:0008593)	3/76	0.404014	0.607946	0	0	1.32129	1.19749	YTHDF2;PDCD10;ARRB1
3'-UTR-mediated mRNA Destabilization (GO:0061158)	1/17	0.406384	0.607946	0	0	2.00871	1.80875	UPF1
B Cell Proliferation (GO:0042100)	1/17	0.406384	0.607946	0	0	2.00871	1.80875	CTPS1
DNA Biosynthetic Process (GO:0071897)	1/17	0.406384	0.607946	0	0	2.00871	1.80875	POLD1
Regulation of Endothelial Cell Chemotaxis (GO:2001026)	1/17	0.406384	0.607946	0	0	2.00871	1.80875	SLTM
TORC1 Signaling (GO:0038202)	1/17	0.406384	0.607946	0	0	2.00871	1.80875	LARP1
Regulation of Protein Sumoylation (GO:0033233)	1/17	0.406384	0.607946	0	0	2.00871	1.80875	GNL3
Calcineurin-Mediated Signaling (GO:0097720)	1/17	0.406384	0.607946	0	0	2.00871	1.80875	PPP3CA
Regulation of Receptor Recycling (GO:0001919)	1/17	0.406384	0.607946	0	0	2.00871	1.80875	SCRIB
Regulation of Sodium Ion Transmembrane Transporter Activity (GO:2000649)	1/17	0.406384	0.607946	0	0	2.00871	1.80875	YWHAH
Regulation of Ubiquitin-Protein Transferase Activity (GO:0051438)	1/17	0.406384	0.607946	0	0	2.00871	1.80875	RPS2
Columnar/Cuboidal Epithelial Cell Differentiation (GO:0002065)	1/17	0.406384	0.607946	0	0	2.00871	1.80875	TJP1
Defense Response to Symbiont (GO:0140546)	1/17	0.406384	0.607946	0	0	2.00871	1.80875	GAPDH
Electron Transport Chain (GO:0022900)	1/17	0.406384	0.607946	0	0	2.00871	1.80875	SDHB
Synaptic Membrane Adhesion (GO:0099560)	1/17	0.406384	0.607946	0	0	2.00871	1.80875	GPC4
Epithelial Cell Morphogenesis (GO:0003382)	1/17	0.406384	0.607946	0	0	2.00871	1.80875	SLTM
Transcription by RNA Polymerase I (GO:0006360)	1/17	0.406384	0.607946	0	0	2.00871	1.80875	TCOF1
Killing by Host of Symbiont Cells (GO:0051873)	1/17	0.406384	0.607946	0	0	2.00871	1.80875	GAPDH
Membrane Depolarization During Action Potential (GO:0086010)	1/17	0.406384	0.607946	0	0	2.00871	1.80875	YWHAH
Myeloid Cell Activation Involved in Immune Response (GO:0002275)	1/17	0.406384	0.607946	0	0	2.00871	1.80875	KARS1
Negative Regulation of GTPase Activity (GO:0034260)	1/17	0.406384	0.607946	0	0	2.00871	1.80875	RRP1B
Negative Regulation of Cation Transmembrane Transport (GO:1904063)	1/17	0.406384	0.607946	0	0	2.00871	1.80875	CAB39
Negative Regulation of Cellular Senescence (GO:2000773)	1/17	0.406384	0.607946	0	0	2.00871	1.80875	HMGA2
Negative Regulation of Ion Transmembrane Transporter Activity (GO:0032413)	1/17	0.406384	0.607946	0	0	2.00871	1.80875	CAB39
Neuron Projection Organization (GO:0106027)	1/17	0.406384	0.607946	0	0	2.00871	1.80875	GSK3B
Polyol Metabolic Process (GO:0019751)	1/17	0.406384	0.607946	0	0	2.00871	1.80875	PPIP5K2
Positive Regulation of Autophagosome Assembly (GO:2000786)	1/17	0.406384	0.607946	0	0	2.00871	1.80875	PIP4K2B
Positive Regulation of Dendrite Morphogenesis (GO:0050775)	1/17	0.406384	0.607946	0	0	2.00871	1.80875	CAPRIN1
Positive Regulation of Leukocyte Adhesion to Vascular Endothelial Cell (GO:1904996)	1/17	0.406384	0.607946	0	0	2.00871	1.80875	RHOA
Positive Regulation of Macrophage Activation (GO:0043032)	1/17	0.406384	0.607946	0	0	2.00871	1.80875	KARS1
Homotypic Cell-Cell Adhesion (GO:0034109)	2/46	0.406638	0.607946	0	0	1.46119	1.31483	FGA;MYH9
Mononuclear Cell Differentiation (GO:1903131)	2/46	0.406638	0.607946	0	0	1.46119	1.31483	NPM1;MYH9
Negative Regulation of Protein Serine/Threonine Kinase Activity (GO:0071901)	2/46	0.406638	0.607946	0	0	1.46119	1.31483	INPP5K;MEN1
Regulation of Cell-Substrate Adhesion (GO:0010810)	2/46	0.406638	0.607946	0	0	1.46119	1.31483	RHOA;CORO1C
Negative Regulation of Intracellular Signal Transduction (GO:1902532)	10/297	0.408422	0.610184	0	0	1.12091	1.00372	GSK3B;DUSP3;DDX3X;CTNND1;RACK1;HUWE1;INPP5K;STUB1;ARRB2;EZH2
Negative Regulation of Macromolecule Biosynthetic Process (GO:0010558)	7/202	0.410111	0.612275	0	0	1.15455	1.02908	YY1;GSK3B;DNMT1;DDX3X;PDCD10;RACK1;INPP5K
Cellular Response to Hypoxia (GO:0071456)	3/77	0.412147	0.614531	0	0	1.30337	1.15527	EGLN1;LMNA;TP53
Positive Regulation of MAPK Cascade (GO:0043410)	12/362	0.412416	0.614531	0	0	1.10305	0.976996	FGA;RAP1A;DHX33;PDCD10;MPG;NAMPT;EIF2AK2;ARRB1;ARRB2;ZNF622;EZH2;S100A7
Phosphorylation (GO:0016310)	10/298	0.412493	0.614531	0	0	1.11696	0.989105	GSK3B;ILF3;CDK5;STK24;CSNK1A1;CSNK2A2;DYRK1A;EIF2AK2;CSNK1E;MAP4K4
Positive Regulation of Protein Phosphorylation (GO:0001934)	6/171	0.413357	0.615384	0	0	1.16941	1.03311	RAP1A;CAB39;PDCD10;RACK1;ARRB1;EIF4G1
BMP Signaling Pathway (GO:0030509)	2/47	0.417207	0.618507	0	0	1.42865	1.24888	USP15;USP9X
Cellular Response to Radiation (GO:0071478)	2/47	0.417207	0.618507	0	0	1.42865	1.24888	EEF1D;TP53
Chromosome Organization (GO:0051276)	2/47	0.417207	0.618507	0	0	1.42865	1.24888	H1-4;H1-2
Stem Cell Differentiation (GO:0048863)	2/47	0.417207	0.618507	0	0	1.42865	1.24888	HMGA2;TP53
Intracellular Glucose Homeostasis (GO:0001678)	2/47	0.417207	0.618507	0	0	1.42865	1.24888	RACK1;NUCKS1
Positive Regulation of miRNA Transcription (GO:1902895)	2/47	0.417207	0.618507	0	0	1.42865	1.24888	TP53;GNL3
Cellular Response to Decreased Oxygen Levels (GO:0036294)	3/78	0.420245	0.619517	0	0	1.28592	1.11479	EGLN1;LMNA;TP53
Cellular Response to Starvation (GO:0009267)	5/141	0.422387	0.619517	0	0	1.18212	1.01879	STK24;EIF2AK2;HNRNPA1;TP53;YWHAG
Regulation of Inflammatory Response to Antigenic Stimulus (GO:0002861)	1/18	0.424327	0.619517	0	0	1.89045	1.62059	KARS1
NAD Metabolic Process (GO:0019674)	1/18	0.424327	0.619517	0	0	1.89045	1.62059	NAMPT
Rac Protein Signal Transduction (GO:0016601)	1/18	0.424327	0.619517	0	0	1.89045	1.62059	FARP2
Regulation of Microtubule Nucleation (GO:0010968)	1/18	0.424327	0.619517	0	0	1.89045	1.62059	CKAP5
Androgen Receptor Signaling Pathway (GO:0030521)	1/18	0.424327	0.619517	0	0	1.89045	1.62059	DDX17
Regulation of Protein-Containing Complex Disassembly (GO:0043244)	1/18	0.424327	0.619517	0	0	1.89045	1.62059	UPF1
Regulation of Viral Entry Into Host Cell (GO:0046596)	1/18	0.424327	0.619517	0	0	1.89045	1.62059	TRIM25
Estrogen Receptor Signaling Pathway (GO:0030520)	1/18	0.424327	0.619517	0	0	1.89045	1.62059	DDX17
Mesenchyme Development (GO:0060485)	1/18	0.424327	0.619517	0	0	1.89045	1.62059	HMGA2
Negative Regulation of Endoplasmic Reticulum Unfolded Protein Response (GO:1900102)	1/18	0.424327	0.619517	0	0	1.89045	1.62059	RACK1
Neuron Maturation (GO:0042551)	1/18	0.424327	0.619517	0	0	1.89045	1.62059	FARP2
Positive Regulation of Focal Adhesion Assembly (GO:0051894)	1/18	0.424327	0.619517	0	0	1.89045	1.62059	MAP4K4
Positive Regulation of Lymphocyte Migration (GO:2000403)	1/18	0.424327	0.619517	0	0	1.89045	1.62059	RHOA
Positive Regulation of Muscle Cell Differentiation (GO:0051149)	1/18	0.424327	0.619517	0	0	1.89045	1.62059	RBM4
Positive Regulation of Stem Cell Proliferation (GO:2000648)	1/18	0.424327	0.619517	0	0	1.89045	1.62059	HMGA2
Positive Regulation of Ubiquitin-Protein Transferase Activity (GO:0051443)	1/18	0.424327	0.619517	0	0	1.89045	1.62059	RPS2
Receptor Recycling (GO:0001881)	1/18	0.424327	0.619517	0	0	1.89045	1.62059	USP9X
Regulation of Activin Receptor Signaling Pathway (GO:0032925)	1/18	0.424327	0.619517	0	0	1.89045	1.62059	CSNK2B
Regulation of Autophagy of Mitochondrion (GO:1903146)	1/18	0.424327	0.619517	0	0	1.89045	1.62059	CSNK2A2
Regulation of Bicellular Tight Junction Assembly (GO:2000810)	1/18	0.424327	0.619517	0	0	1.89045	1.62059	TJP1
Positive Regulation of Innate Immune Response (GO:0045089)	2/48	0.427681	0.623125	0	0	1.39752	1.18702	RPS19;DHX9
Positive Regulation of Kinase Activity (GO:0033674)	2/48	0.427681	0.623125	0	0	1.39752	1.18702	RAP1A;ZNF622
Positive Regulation of Leukocyte Cell-Cell Adhesion (GO:1903039)	2/48	0.427681	0.623125	0	0	1.39752	1.18702	YWHAG;RHOA
Regulation of Cell Adhesion (GO:0030155)	5/142	0.428346	0.623664	0	0	1.17343	0.994861	PPP1CB;PPP3CA;YTHDF2;C1QBP;SIPA1
Neuron Projection Development (GO:0031175)	7/206	0.429873	0.625457	0	0	1.13111	0.954956	GSK3B;CDK5;MAP4;HDGFL3;PQBP1;MAP4K4;DNM2
Negative Regulation of TORC1 Signaling (GO:1904262)	2/49	0.438054	0.633991	0	0	1.36771	1.12893	USP7;YWHAG
Regulation of Wnt Signaling Pathway (GO:0030111)	4/112	0.439289	0.633991	0	0	1.19062	0.9794	CSNK2A2;RACK1;CDC73;PPP1CA
DNA Replication Checkpoint Signaling (GO:0000076)	1/19	0.441728	0.633991	0	0	1.78533	1.45873	ZNF830
Regulation of Megakaryocyte Differentiation (GO:0045652)	1/19	0.441728	0.633991	0	0	1.78533	1.45873	EIF6
Response to Interferon-Alpha (GO:0035455)	1/19	0.441728	0.633991	0	0	1.78533	1.45873	EIF2AK2
Heme Biosynthetic Process (GO:0006783)	1/19	0.441728	0.633991	0	0	1.78533	1.45873	ATP5IF1
Maintenance of Gastrointestinal Epithelium (GO:0030277)	1/19	0.441728	0.633991	0	0	1.78533	1.45873	SRFBP1
Negative Regulation of Rho Protein Signal Transduction (GO:0035024)	1/19	0.441728	0.633991	0	0	1.78533	1.45873	SLTM
Negative Regulation of Endopeptidase Activity (GO:0010951)	1/19	0.441728	0.633991	0	0	1.78533	1.45873	GAPDH
Negative Regulation of Inflammasome-Mediated Signaling Pathway (GO:0141086)	1/19	0.441728	0.633991	0	0	1.78533	1.45873	CSNK1A1
Negative Regulation of Stem Cell Population Maintenance (GO:1902455)	1/19	0.441728	0.633991	0	0	1.78533	1.45873	RBBP7
Nuclear Envelope Organization (GO:0006998)	1/19	0.441728	0.633991	0	0	1.78533	1.45873	LMNA
Nuclear Migration (GO:0007097)	1/19	0.441728	0.633991	0	0	1.78533	1.45873	LMNA
Positive Regulation of Activated T Cell Proliferation (GO:0042104)	1/19	0.441728	0.633991	0	0	1.78533	1.45873	PPP3CA
Positive Regulation of Cation Transmembrane Transport (GO:1904064)	1/19	0.441728	0.633991	0	0	1.78533	1.45873	ANK3
Positive Regulation of Embryonic Development (GO:0040019)	1/19	0.441728	0.633991	0	0	1.78533	1.45873	RACK1
Positive Regulation of Hormone Secretion (GO:0046887)	1/19	0.441728	0.633991	0	0	1.78533	1.45873	FGA
Positive Regulation of Stem Cell Differentiation (GO:2000738)	1/19	0.441728	0.633991	0	0	1.78533	1.45873	NUDT21
Protein Localization to Microtubule Organizing Center (GO:1905508)	1/19	0.441728	0.633991	0	0	1.78533	1.45873	STK24
Regulation of Centriole Replication (GO:0046599)	1/19	0.441728	0.633991	0	0	1.78533	1.45873	NPM1
Regulation of Cytokinesis (GO:0032465)	3/81	0.444304	0.635964	0	0	1.23627	1.00292	CETN2;RHOA;AURKB
Negative Regulation of Cell Cycle (GO:0045786)	3/81	0.444304	0.635964	0	0	1.23627	1.00292	SCRIB;SIPA1;MEN1
Negative Regulation of Neuron Apoptotic Process (GO:0043524)	3/81	0.444304	0.635964	0	0	1.23627	1.00292	SET;NONO;PYCR1
Positive Regulation of Organelle Organization (GO:0010638)	3/81	0.444304	0.635964	0	0	1.23627	1.00292	GSK3B;C2CD5;TP53
Negative Regulation of Protein Binding (GO:0032091)	2/50	0.448325	0.640702	0	0	1.33915	1.07431	RACK1;CSNK1E
Positive Regulation of Metabolic Process (GO:0009893)	5/147	0.457931	0.640702	0	0	1.13182	0.88399	CCNB1;CDK1;TP53;DECR1;DHRS4
Positive Regulation of Multicellular Organismal Process (GO:0051240)	13/407	0.458134	0.640702	0	0	1.06086	0.828102	FGA;PHF10;NDUFA2;EIF2AK2;RPS19;C1QBP;AGO2;INPP5K;RBBP7;PPIB;GAPDH;EZH2;DECR1
Regulation of Intracellular Transport (GO:0032386)	2/51	0.458488	0.640702	0	0	1.31175	1.02293	RBM4;USP7
Myofibril Assembly (GO:0030239)	2/51	0.458488	0.640702	0	0	1.31175	1.02293	CSRP2;TMOD3
Proton Transmembrane Transport (GO:1902600)	2/51	0.458488	0.640702	0	0	1.31175	1.02293	ATP6V1G1;ATP6V1F
Regulation of Endopeptidase Activity (GO:0052548)	1/20	0.458603	0.640702	0	0	1.69128	1.31847	GAPDH
DNA-templated Transcription Termination (GO:0006353)	1/20	0.458603	0.640702	0	0	1.69128	1.31847	POLR2A
Regulation of Fatty Acid Metabolic Process (GO:0019217)	1/20	0.458603	0.640702	0	0	1.69128	1.31847	EIF6
Regulation of Fibroblast Migration (GO:0010762)	1/20	0.458603	0.640702	0	0	1.69128	1.31847	CORO1C
Regulation of Granulocyte Chemotaxis (GO:0071622)	1/20	0.458603	0.640702	0	0	1.69128	1.31847	S100A7
Regulation of Meiotic Cell Cycle (GO:0051445)	1/20	0.458603	0.640702	0	0	1.69128	1.31847	CDC26
Reg of Mt Outer Membrane Permeabilization Inv in Apoptotic Sgnlng Pway (GO:1901028)	1/20	0.458603	0.640702	0	0	1.69128	1.31847	GSK3B
Regulation of Necroptotic Process (GO:0060544)	1/20	0.458603	0.640702	0	0	1.69128	1.31847	YBX3
Regulation of Nuclear-Transcribed mRNA Catabolic Process, Deadenylation-Dependent Decay (GO:1900151)	1/20	0.458603	0.640702	0	0	1.69128	1.31847	DHX9
Binding of Sperm to Zona Pellucida (GO:0007339)	1/20	0.458603	0.640702	0	0	1.69128	1.31847	UBAP2L
Regulation of Sodium Ion Transmembrane Transport (GO:1902305)	1/20	0.458603	0.640702	0	0	1.69128	1.31847	YWHAH
snRNA Processing (GO:0016180)	1/20	0.458603	0.640702	0	0	1.69128	1.31847	TOE1
Energy Reserve Metabolic Process (GO:0006112)	1/20	0.458603	0.640702	0	0	1.69128	1.31847	GSK3B
Glutamate Metabolic Process (GO:0006536)	1/20	0.458603	0.640702	0	0	1.69128	1.31847	ALDH18A1
Glycogen Metabolic Process (GO:0005977)	1/20	0.458603	0.640702	0	0	1.69128	1.31847	GSK3B
Hippo Signaling (GO:0035329)	1/20	0.458603	0.640702	0	0	1.69128	1.31847	STK24
Hydrogen Peroxide Catabolic Process (GO:0042744)	1/20	0.458603	0.640702	0	0	1.69128	1.31847	PRDX1
Iron Ion Transport (GO:0006826)	1/20	0.458603	0.640702	0	0	1.69128	1.31847	DNM2
Lysosomal Lumen Acidification (GO:0007042)	1/20	0.458603	0.640702	0	0	1.69128	1.31847	ATP6V1F
Maintenance of Protein Location in Nucleus (GO:0051457)	1/20	0.458603	0.640702	0	0	1.69128	1.31847	RANGAP1
Mesoderm Formation (GO:0001707)	1/20	0.458603	0.640702	0	0	1.69128	1.31847	HMGA2
Negative Regulation of Phosphate Metabolic Process (GO:0045936)	1/20	0.458603	0.640702	0	0	1.69128	1.31847	INPP5K
Phosphatidylinositol Dephosphorylation (GO:0046856)	1/20	0.458603	0.640702	0	0	1.69128	1.31847	INPP5K
Positive Regulation of Ion Transmembrane Transporter Activity (GO:0032414)	1/20	0.458603	0.640702	0	0	1.69128	1.31847	ANK3
Positive Regulation of Monocyte Chemotaxis (GO:0090026)	1/20	0.458603	0.640702	0	0	1.69128	1.31847	S100A7
Positive Regulation of Osteoclast Differentiation (GO:0045672)	1/20	0.458603	0.640702	0	0	1.69128	1.31847	PPP3CA
Positive Regulation of Protein Processing (GO:0010954)	1/20	0.458603	0.640702	0	0	1.69128	1.31847	MYH9
Positive Regulation of Release of Cytochrome C From Mitochondria (GO:0090200)	1/20	0.458603	0.640702	0	0	1.69128	1.31847	TP53
Presynaptic Endocytosis (GO:0140238)	1/20	0.458603	0.640702	0	0	1.69128	1.31847	CDK5
Regulation of Cell-Cell Adhesion Mediated by Cadherin (GO:2000047)	1/20	0.458603	0.640702	0	0	1.69128	1.31847	TJP1
Regulation of JNK Cascade (GO:0046328)	4/115	0.459377	0.640702	0	0	1.15826	0.900991	DUSP3;ZNF622;MEN1;MAP4K4
Negative Regulation of Signal Transduction (GO:0009968)	9/277	0.459417	0.640702	0	0	1.07959	0.839706	YTHDF2;QARS1;YWHAB;CSNK2A2;CTNND1;RACK1;INPP5K;PIP4K2B;ARRB1
Plasma Membrane Bounded Cell Projection Assembly (GO:0120031)	9/277	0.459417	0.640702	0	0	1.07959	0.839706	RAP1B;CFAP298;RAP1A;SEPTIN2;USP9X;INPP5K;SNAP29;CFAP20;MAP4K4
Regulation of Cilium Assembly (GO:1902017)	3/83	0.460122	0.641263	0	0	1.20524	0.935584	USP6NL;GSK3B;LIMA1
Positive Regulation of Developmental Process (GO:0051094)	8/245	0.461755	0.643116	0	0	1.0851	0.838476	PPP3CA;GSK3B;PHF10;C1QBP;AGO2;PA2G4;RBBP7;CORO1C
Regulation of Cell Population Proliferation (GO:0042127)	24/769	0.463983	0.645793	0	0	1.03593	0.795496	NPM1;RPL23;CSNK2A2;RPS6;NOP2;HMGA1;EIF2AK2;ASH2L;NAP1L1;PDS5B;CDC73;RHOA;GNL3;TIAL1;TJP1;RPS4X;PPP3CA;PDCD10;NAMPT;CSNK2B;LMNA;TP53;EZH2;MEN1
+ Reg of Transmembrane Receptor Prot Serine/Threonine Kinase Sgnlng Pway (GO:0090100)	3/84	0.467959	0.649577	0	0	1.1903	0.903884	PPP3CA;CSNK2B;MEN1
Regulation of Hydrolase Activity (GO:0051336)	2/52	0.468542	0.649577	0	0	1.28545	0.974536	ATP5IF1;NPM1
Regulation of Synaptic Transmission, Glutamatergic (GO:0051966)	2/52	0.468542	0.649577	0	0	1.28545	0.974536	FXR1;CDK5
Endosome Organization (GO:0007032)	2/52	0.468542	0.649577	0	0	1.28545	0.974536	CORO1C;ATP6V1F
Negative Regulation of Protein Ubiquitination (GO:0031397)	2/52	0.468542	0.649577	0	0	1.28545	0.974536	ARRB1;ARRB2
Positive Regulation of Reactive Oxygen Species Metabolic Process (GO:2000379)	2/52	0.468542	0.649577	0	0	1.28545	0.974536	TP53;DHRS4
Modulation of Chemical Synaptic Transmission (GO:0050804)	4/117	0.472632	0.650816	0	0	1.13764	0.852592	FXR1;GSK3B;PPP3CA;CDK5
NADP Metabolic Process (GO:0006739)	1/21	0.47497	0.650816	0	0	1.60663	1.19614	IDH2
Anaphase-Promoting Complex-Dependent Catabolic Process (GO:0031145)	1/21	0.47497	0.650816	0	0	1.60663	1.19614	CDC26
Regulation of Oxidative Stress-Induced Intrinsic Apoptotic Signaling Pathway (GO:1902175)	1/21	0.47497	0.650816	0	0	1.60663	1.19614	SFPQ
Cellular Response to Nerve Growth Factor Stimulus (GO:1990090)	1/21	0.47497	0.650816	0	0	1.60663	1.19614	RAP1A
Sensory Perception of Pain (GO:0019233)	1/21	0.47497	0.650816	0	0	1.60663	1.19614	NIPSNAP1
Establishment of Skin Barrier (GO:0061436)	1/21	0.47497	0.650816	0	0	1.60663	1.19614	SLTM
Intrinsic Apoptotic Signaling Pathway in Response to DNA Damage by P53 Class Mediator (GO:0042771)	1/21	0.47497	0.650816	0	0	1.60663	1.19614	TP53
Negative Regulation of ERBB Signaling Pathway (GO:1901185)	1/21	0.47497	0.650816	0	0	1.60663	1.19614	DUSP3
Negative Regulation of Calcium Ion Transmembrane Transport (GO:1903170)	1/21	0.47497	0.650816	0	0	1.60663	1.19614	PPP3CA
Negative Regulation of Leukocyte Cell-Cell Adhesion (GO:1903038)	1/21	0.47497	0.650816	0	0	1.60663	1.19614	DUSP3
Negative Regulation of Signal Transduction by P53 Class Mediator (GO:1901797)	1/21	0.47497	0.650816	0	0	1.60663	1.19614	DYRK1A
Plasma Membrane Repair (GO:0001778)	1/21	0.47497	0.650816	0	0	1.60663	1.19614	MYH9
Porphyrin-Containing Compound Biosynthetic Process (GO:0006779)	1/21	0.47497	0.650816	0	0	1.60663	1.19614	ATP5IF1
Positive Regulation of Granulocyte Chemotaxis (GO:0071624)	1/21	0.47497	0.650816	0	0	1.60663	1.19614	S100A7
Positive Regulation of Leukocyte Activation (GO:0002696)	1/21	0.47497	0.650816	0	0	1.60663	1.19614	KARS1
Positive Regulation of Vascular Associated Smooth Muscle Cell Proliferation (GO:1904707)	1/21	0.47497	0.650816	0	0	1.60663	1.19614	DNMT1
Protein Localization to Centrosome (GO:0071539)	1/21	0.47497	0.650816	0	0	1.60663	1.19614	STK24
Cellular Response to Growth Factor Stimulus (GO:0071363)	5/150	0.475476	0.651035	0	0	1.10823	0.823899	EEF1A1;RAP1A;DUSP3;RACK1;INPP5K
Regulation of Cell Division (GO:0051302)	3/85	0.475745	0.651035	0	0	1.17572	0.873414	CETN2;RACK1;AURKB
Positive Regulation of Catabolic Process (GO:0009896)	6/183	0.477408	0.652889	0	0	1.08945	0.805522	GSK3B;UPF1;PNPT1;CSNK2A2;ZC3H18;ZC3HAV1
Regulation of Microtubule Polymerization (GO:0031113)	2/53	0.478484	0.653516	0	0	1.26018	0.928919	SLTM;DYRK1A
Regulation of Proteolysis (GO:0030162)	2/53	0.478484	0.653516	0	0	1.26018	0.928919	CDK5;STUB1
Regulation of Canonical Wnt Signaling Pathway (GO:0060828)	7/216	0.478811	0.653542	0	0	1.07643	0.792733	GSK3B;DDX3X;STK24;CSNK1A1;CSNK1E;RPS12;PPP1CA
Regulation of Cell Migration (GO:0030334)	15/479	0.480118	0.654903	0	0	1.03909	0.762408	GSK3B;DUSP3;YTHDF3;RHOA;CORO1C;TJP1;PPP3CA;STK24;KIF2A;PDCD10;LMNA;RACK1;RBBP7;EZH2;MAP4K4
Protein Modification Process (GO:0036211)	17/545	0.480761	0.655358	0	0	1.03491	0.757953	GSK3B;CSNK1A1;CSNK2A2;DYRK1A;EIF2AK2;CSNK1E;BAZ1B;AURKB;PPM1G;PPP1CA;PPP1CB;PPP1CC;PPP3CA;ILF3;STK24;OARD1;MAP4K4
Cellular Response to BMP Stimulus (GO:0071773)	2/54	0.488311	0.662277	0	0	1.23588	0.885882	USP15;USP9X
Plasma Membrane Bounded Cell Projection Morphogenesis (GO:0120039)	2/54	0.488311	0.662277	0	0	1.23588	0.885882	DNM2;MAP4K4
Positive Regulation of Chemokine Production (GO:0032722)	2/54	0.488311	0.662277	0	0	1.23588	0.885882	DDX3X;EIF2AK2
Positive Regulation of Transcription Initiation by RNA Polymerase II (GO:0060261)	2/54	0.488311	0.662277	0	0	1.23588	0.885882	TAF4;TP53
Regulation of Mitotic Spindle Assembly (GO:1901673)	1/22	0.490842	0.662277	0	0	1.53005	1.08883	RCC1
Regulation of Neural Precursor Cell Proliferation (GO:2000177)	1/22	0.490842	0.662277	0	0	1.53005	1.08883	NAP1L1
Regulation of Steroid Metabolic Process (GO:0019218)	1/22	0.490842	0.662277	0	0	1.53005	1.08883	STUB1
Cell Migration Involved in Sprouting Angiogenesis (GO:0002042)	1/22	0.490842	0.662277	0	0	1.53005	1.08883	CTNND1
Inositol Phosphate Metabolic Process (GO:0043647)	1/22	0.490842	0.662277	0	0	1.53005	1.08883	PPIP5K2
Membrane Protein Ectodomain Proteolysis (GO:0006509)	1/22	0.490842	0.662277	0	0	1.53005	1.08883	MYH9
Negative Regulation of T Cell Receptor Signaling Pathway (GO:0050860)	1/22	0.490842	0.662277	0	0	1.53005	1.08883	DUSP3
Negative Regulation of Cell Development (GO:0010721)	1/22	0.490842	0.662277	0	0	1.53005	1.08883	GSK3B
Negative Regulation of Tumor Necrosis Factor-Mediated Signaling Pathway (GO:0010804)	1/22	0.490842	0.662277	0	0	1.53005	1.08883	H2BC11
Peptidyl-Tyrosine Dephosphorylation (GO:0035335)	1/22	0.490842	0.662277	0	0	1.53005	1.08883	DUSP3
Positive Regulation of Neural Precursor Cell Proliferation (GO:2000179)	1/22	0.490842	0.662277	0	0	1.53005	1.08883	NAP1L1
Positive Regulation of Vacuole Organization (GO:0044090)	1/22	0.490842	0.662277	0	0	1.53005	1.08883	PIP4K2B
Cellular Response to Tumor Necrosis Factor (GO:0071356)	3/87	0.491155	0.662277	0	0	1.14761	0.815946	INPP5K;YBX3;TP53
Positive Regulation of Cell Population Proliferation (GO:0008284)	15/484	0.496399	0.668922	0	0	1.02774	0.719807	NPM1;DHX9;RPL23;CSNK2A2;RPS6;NOP2;HMGA2;ASH2L;NAP1L1;TJP1;RPS4X;PPP3CA;PDCD10;NAMPT;EZH2
Golgi to Plasma Membrane Transport (GO:0006893)	2/55	0.498021	0.669568	0	0	1.2125	0.845248	ANK3;EXOC1
RNA Modification (GO:0009451)	2/55	0.498021	0.669568	0	0	1.2125	0.845248	NSUN2;FTSJ3
Negative Regulation of Response to External Stimulus (GO:0032102)	5/154	0.498571	0.669568	0	0	1.07825	0.750473	FXR1;DUSP3;C1QBP;PCBP2;AURKB
Cellular Response to Oxidative Stress (GO:0034599)	4/121	0.498762	0.669568	0	0	1.09852	0.764159	PNPT1;STK24;PYCR1;TP53
Negative Regulation of Defense Response (GO:0031348)	4/121	0.498762	0.669568	0	0	1.09852	0.764159	FXR1;C1QBP;PCBP2;AURKB
Regulation of Type II Interferon Production (GO:0032649)	3/88	0.498776	0.669568	0	0	1.13405	0.788843	C1QBP;NDUFA2;SCRIB
Defense Response to Bacterium (GO:0042742)	7/221	0.502873	0.670369	0	0	1.051	0.722478	ANKRD17;H2BC12;RPL30;RPS19;H2BC11;FAU;RPL39
Small GTPase-mediated Signal Transduction (GO:0007264)	6/188	0.503521	0.670369	0	0	1.05925	0.72678	RAP1B;FARP2;RAP1A;G3BP1;TP53;RHOA
- Reg of Transmembrane Receptor Prot Serine/Threonine Kinase Sgnlng Pway (GO:0090101)	4/122	0.505208	0.670369	0	0	1.08915	0.743658	USP15;SRFBP1;STUB1;RBBP7
Regulation of Heterotypic Cell-Cell Adhesion (GO:0034114)	1/23	0.506236	0.670369	0	0	1.46043	0.994188	FGA
T-helper Cell Differentiation (GO:0042093)	1/23	0.506236	0.670369	0	0	1.46043	0.994188	MEN1
Cellular Response to Interleukin-6 (GO:0071354)	1/23	0.506236	0.670369	0	0	1.46043	0.994188	CTR9
Skin Epidermis Development (GO:0098773)	1/23	0.506236	0.670369	0	0	1.46043	0.994188	SLTM
Hepaticobiliary System Development (GO:0061008)	1/23	0.506236	0.670369	0	0	1.46043	0.994188	SLTM
Monocyte Chemotaxis (GO:0002548)	1/23	0.506236	0.670369	0	0	1.46043	0.994188	RPS19
Negative Regulation of Cell Junction Assembly (GO:1901889)	1/23	0.506236	0.670369	0	0	1.46043	0.994188	CORO1C
Negative Regulation of Neuron Differentiation (GO:0045665)	1/23	0.506236	0.670369	0	0	1.46043	0.994188	GSK3B
Negative Regulation of Peptidase Activity (GO:0010466)	1/23	0.506236	0.670369	0	0	1.46043	0.994188	GAPDH
Negative Regulation of Smoothened Signaling Pathway (GO:0045879)	1/23	0.506236	0.670369	0	0	1.46043	0.994188	RACK1
Nuclear Membrane Reassembly (GO:0031468)	1/23	0.506236	0.670369	0	0	1.46043	0.994188	RCC1
Nucleotide-Sugar Biosynthetic Process (GO:0009226)	1/23	0.506236	0.670369	0	0	1.46043	0.994188	CMAS
Organelle Fission (GO:0048285)	1/23	0.506236	0.670369	0	0	1.46043	0.994188	CORO1C
Positive Regulation of BMP Signaling Pathway (GO:0030513)	1/23	0.506236	0.670369	0	0	1.46043	0.994188	PPP3CA
Positive Regulation of Dendritic Spine Development (GO:0060999)	1/23	0.506236	0.670369	0	0	1.46043	0.994188	CAPRIN1
Positive Regulation of Viral Life Cycle (GO:1903902)	1/23	0.506236	0.670369	0	0	1.46043	0.994188	KPNA2
Protein Targeting to ER (GO:0045047)	1/23	0.506236	0.670369	0	0	1.46043	0.994188	SRP68
Regulation of ERAD Pathway (GO:1904292)	1/23	0.506236	0.670369	0	0	1.46043	0.994188	STUB1
Positive Regulation of Canonical Wnt Signaling Pathway (GO:0090263)	3/89	0.506339	0.670369	0	0	1.12081	0.762763	DDX3X;CSNK1E;RPS12
Regulation of Protein Localization to Nucleus (GO:1900180)	2/56	0.507613	0.670797	0	0	1.18998	0.806852	GSK3B;CDK1
Epidermal Cell Differentiation (GO:0009913)	2/56	0.507613	0.670797	0	0	1.18998	0.806852	PPP3CA;S100A7
Positive Regulation of Leukocyte Chemotaxis (GO:0002690)	2/56	0.507613	0.670797	0	0	1.18998	0.806852	C1QBP;S100A7
Regulation of Blood Vessel Endothelial Cell Migration (GO:0043535)	2/57	0.517084	0.682887	0	0	1.16829	0.770543	ATP5F1A;CSNK2B
Secondary Alcohol Biosynthetic Process (GO:1902653)	1/24	0.521165	0.684433	0	0	1.39686	0.910316	LBR
Macrophage Differentiation (GO:0030225)	1/24	0.521165	0.684433	0	0	1.39686	0.910316	NPM1
Mitochondrial Cytochrome C Oxidase Assembly (GO:0033617)	1/24	0.521165	0.684433	0	0	1.39686	0.910316	COA5
Mitotic Cytokinetic Process (GO:1902410)	1/24	0.521165	0.684433	0	0	1.39686	0.910316	RHOA
Negative Regulation of DNA Binding (GO:0043392)	1/24	0.521165	0.684433	0	0	1.39686	0.910316	HMGA2
Osteoclast Differentiation (GO:0030316)	1/24	0.521165	0.684433	0	0	1.39686	0.910316	FARP2
Positive Regulation of Cell Communication (GO:0010647)	1/24	0.521165	0.684433	0	0	1.39686	0.910316	ANK3
Positive Regulation of Cellular Response to Transforming Growth Factor Beta Stimulus (GO:1903846)	1/24	0.521165	0.684433	0	0	1.39686	0.910316	MEN1
Positive Regulation of Transforming Growth Factor Beta Receptor Signaling Pathway (GO:0030511)	1/24	0.521165	0.684433	0	0	1.39686	0.910316	MEN1
Muscle Organ Development (GO:0007517)	2/58	0.526434	0.690496	0	0	1.14737	0.736184	FXR1;LMNA
Positive Regulation of Type II Interferon Production (GO:0032729)	2/58	0.526434	0.690496	0	0	1.14737	0.736184	NDUFA2;SCRIB
Neuron Development (GO:0048666)	5/159	0.526876	0.690648	0	0	1.04297	0.668326	GSK3B;CDK5;MAP4;HDGFL3;PQBP1
Regulation of Osteoblast Differentiation (GO:0045667)	3/92	0.528665	0.691708	0	0	1.08286	0.690214	GSK3B;PPP3CA;MEN1
Glucose Homeostasis (GO:0042593)	3/92	0.528665	0.691708	0	0	1.08286	0.690214	RPS6;INPP5K;NUCKS1
Positive Regulation of Cell Adhesion (GO:0045785)	3/92	0.528665	0.691708	0	0	1.08286	0.690214	PPP3CA;C1QBP;YWHAG
Positive Regulation of Angiogenesis (GO:0045766)	4/126	0.530611	0.691881	0	0	1.05322	0.667456	TJP1;PKM;AGO2;HMGA2
Regulation of Cell Motility (GO:2000145)	4/126	0.530611	0.691881	0	0	1.05322	0.667456	KIF2A;LMNA;CFAP20;RHOA
Regulation of Membrane Protein Ectodomain Proteolysis (GO:0051043)	1/25	0.535643	0.691881	0	0	1.33858	0.835662	PACSIN3
Antigen Processing and Presentation of Exogenous Peptide Antigen via MHC Class II (GO:0019886)	1/25	0.535643	0.691881	0	0	1.33858	0.835662	DNM2
Cholesterol Biosynthetic Process (GO:0006695)	1/25	0.535643	0.691881	0	0	1.33858	0.835662	LBR
Lipid Translocation (GO:0034204)	1/25	0.535643	0.691881	0	0	1.33858	0.835662	TRIAP1
Negative Chemotaxis (GO:0050919)	1/25	0.535643	0.691881	0	0	1.33858	0.835662	RHOA
Negative Regulation of Epidermal Growth Factor Receptor Signaling Pathway (GO:0042059)	1/25	0.535643	0.691881	0	0	1.33858	0.835662	DUSP3
Negative Regulation of Intrinsic Apoptotic Signaling Pathway in Response to DNA Damage (GO:1902230)	1/25	0.535643	0.691881	0	0	1.33858	0.835662	TRIAP1
Negative Regulation of Non-Canonical NF-kappaB Signal Transduction (GO:1901223)	1/25	0.535643	0.691881	0	0	1.33858	0.835662	DDX3X
Nucleic Acid Metabolic Process (GO:0090304)	1/25	0.535643	0.691881	0	0	1.33858	0.835662	KPNA2
Pigment Biosynthetic Process (GO:0046148)	1/25	0.535643	0.691881	0	0	1.33858	0.835662	ATP5IF1
Positive Regulation of Cilium Assembly (GO:0045724)	1/25	0.535643	0.691881	0	0	1.33858	0.835662	GSK3B
Positive Regulation of Neutrophil Migration (GO:1902624)	1/25	0.535643	0.691881	0	0	1.33858	0.835662	C1QBP
Protein Export From Nucleus (GO:0006611)	1/25	0.535643	0.691881	0	0	1.33858	0.835662	NUP42
Receptor Clustering (GO:0043113)	1/25	0.535643	0.691881	0	0	1.33858	0.835662	SCRIB
Regulation of B Cell Activation (GO:0050864)	1/25	0.535643	0.691881	0	0	1.33858	0.835662	SUPT6H
Regulation of Centrosome Cycle (GO:0046605)	1/25	0.535643	0.691881	0	0	1.33858	0.835662	NPM1
Cellular Response to Calcium Ion (GO:0071277)	2/59	0.53566	0.691881	0	0	1.12718	0.703647	CPNE8;ADD1
Renal System Development (GO:0072001)	2/59	0.53566	0.691881	0	0	1.12718	0.703647	HELLS;CENPF
Protein Homotetramerization (GO:0051289)	2/59	0.53566	0.691881	0	0	1.12718	0.703647	SHMT2;SSBP1
Negative Regulation of MAPK Cascade (GO:0043409)	4/127	0.536861	0.69301	0	0	1.04461	0.649761	DUSP3;QARS1;INPP5K;MEN1
Positive Regulation of Cell Differentiation (GO:0045597)	9/297	0.54322	0.699953	0	0	1.00357	0.61242	PPP3CA;NUDT21;GSK3B;RBM4;RAP1A;PHF10;PA2G4;RHOA;EZH2
Cellular Response to Peptide Hormone Stimulus (GO:0071375)	3/94	0.543232	0.699953	0	0	1.05895	0.64619	PKM;EPRS1;INPP5K
Positive Regulation of Phosphorylation (GO:0042327)	3/94	0.543232	0.699953	0	0	1.05895	0.64619	RACK1;ARRB1;ZNF622
Negative Regulation of Intrinsic Apoptotic Signaling Pathway (GO:2001243)	2/60	0.544762	0.701071	0	0	1.10769	0.672816	DDX3X;YBX3
Neuron Migration (GO:0001764)	2/60	0.544762	0.701071	0	0	1.10769	0.672816	CDK5;USP9X
Regulation of Neuron Apoptotic Process (GO:0043523)	4/129	0.549235	0.70313	0	0	1.02779	0.615879	EGLN1;GSK3B;SET;CDK5
Regulation of Fatty Acid Biosynthetic Process (GO:0042304)	1/26	0.549684	0.70313	0	0	1.28498	0.768944	EIF6
Regulation of Nucleotide-Excision Repair (GO:2000819)	1/26	0.549684	0.70313	0	0	1.28498	0.768944	PHF10
Cell-Cell Adhesion Mediated by Cadherin (GO:0044331)	1/26	0.549684	0.70313	0	0	1.28498	0.768944	CTNND1
Establishment or Maintenance of Apical/Basal Cell Polarity (GO:0035088)	1/26	0.549684	0.70313	0	0	1.28498	0.768944	SCRIB
Fatty Acid Derivative Biosynthetic Process (GO:1901570)	1/26	0.549684	0.70313	0	0	1.28498	0.768944	HMGCL
Glutamine Family Amino Acid Metabolic Process (GO:0009064)	1/26	0.549684	0.70313	0	0	1.28498	0.768944	ALDH18A1
Negative Regulation of Endothelial Cell Apoptotic Process (GO:2000352)	1/26	0.549684	0.70313	0	0	1.28498	0.768944	FGA
Regulation of T Cell Migration (GO:2000404)	1/26	0.549684	0.70313	0	0	1.28498	0.768944	RHOA
Regulation of Cell Size (GO:0008361)	1/26	0.549684	0.70313	0	0	1.28498	0.768944	RHOA
Positive Regulation of Immune Response (GO:0050778)	3/95	0.550417	0.703644	0	0	1.04738	0.625371	DHX9;KARS1;PSMA7
Regulation of DNA-templated Transcription (GO:0006355)	64/2139	0.551939	0.705163	0	0	0.98933	0.587976	DIDO1;ARRB1;RPL6;PQBP1;YY1;TIAL1;EDRF1;SCML2;QARS1;MEN1;YWHAH;DDX17;ACTR5;DYRK1A;EDF1;ZBTB33;BAZ1B;HCFC1;DNM2;MORF4L1;ILF3;SFPQ;SLTM;PSPC1;THRAP3;MORF4L2;SUB1;PPIE;TERF2IP;ADNP;TP53;SF3B5;SET;KARS1;DHX9;SUPT4H1;MRPL12;POLR2A;PCBP3;PCBP2;INPP5K;RBBP7;BRD4;NPM1;TAF15;PHF10;CBX4;FUS;NFYB;NFYC;NONO;SMARCA5;HMGA1;HMGA2;PA2G4;DEK;SMARCA1;HNRNPL;CENPF;RYBP;CDK5;FUBP1;TAF4;EZH2
Phospholipid Transport (GO:0015914)	2/61	0.553739	0.70661	0	0	1.08886	0.643582	PITPNB;TRIAP1
post-Golgi Vesicle-Mediated Transport (GO:0006892)	2/61	0.553739	0.70661	0	0	1.08886	0.643582	DNM2;EXOC1
Apoptotic Process (GO:0006915)	7/232	0.554403	0.707031	0	0	0.999047	0.589301	FXR1;CDK5;STK24;NDUFA2;DDX41;GAPDH;PDCD2L
Organelle Organization (GO:0006996)	13/437	0.561831	0.710955	0	0	0.984245	0.567471	USP6NL;GSK3B;YTHDF2;PNPT1;YTHDF3;CSNK1A1;PITPNB;HUWE1;NPLOC4;CAPZB;MYO18A;PACSIN3;SIPA1
DNA Synthesis Involved in DNA Repair (GO:0000731)	1/27	0.563301	0.710955	0	0	1.23549	0.709098	POLD1
Regulation of Kinase Activity (GO:0043549)	1/27	0.563301	0.710955	0	0	1.23549	0.709098	ZNF622
Regulation of Lysosomal Lumen pH (GO:0035751)	1/27	0.563301	0.710955	0	0	1.23549	0.709098	ATP6V1F
Wnt Signaling Pathway, Planar Cell Polarity Pathway (GO:0060071)	1/27	0.563301	0.710955	0	0	1.23549	0.709098	RHOA
Antigen Processing and Presentation of Peptide Antigen via MHC Class II (GO:0002495)	1/27	0.563301	0.710955	0	0	1.23549	0.709098	DNM2
Regulation of Proteolysis Involved in Protein Catabolic Process (GO:1903050)	1/27	0.563301	0.710955	0	0	1.23549	0.709098	ATP5IF1
Respiratory Chain Complex IV Assembly (GO:0008535)	1/27	0.563301	0.710955	0	0	1.23549	0.709098	COA5
Striated Muscle Cell Development (GO:0055002)	1/27	0.563301	0.710955	0	0	1.23549	0.709098	TMOD3
Zymogen Activation (GO:0031638)	1/27	0.563301	0.710955	0	0	1.23549	0.709098	FGA
Negative Regulation of Lymphocyte Activation (GO:0051250)	1/27	0.563301	0.710955	0	0	1.23549	0.709098	DUSP3
Negative Regulation of Neurogenesis (GO:0050768)	1/27	0.563301	0.710955	0	0	1.23549	0.709098	YWHAH
Peptide Hormone Secretion (GO:0030072)	1/27	0.563301	0.710955	0	0	1.23549	0.709098	CAMK2G
Phagocytosis, Engulfment (GO:0006911)	1/27	0.563301	0.710955	0	0	1.23549	0.709098	MYH9
Positive Regulation of DNA Binding (GO:0043388)	1/27	0.563301	0.710955	0	0	1.23549	0.709098	EDF1
Protein Quality Control for Misfolded or Incompletely Synthesized Proteins (GO:0006515)	1/27	0.563301	0.710955	0	0	1.23549	0.709098	STUB1
Regulation of Cation Channel Activity (GO:2001257)	1/27	0.563301	0.710955	0	0	1.23549	0.709098	ANK3
Cellular Response to Lipid (GO:0071396)	7/234	0.563525	0.710955	0	0	0.990142	0.567889	UPF1;GSK3B;CTR9;NDUFA2;PAF1;RHOA;CDC73
Regulation of TORC1 Signaling (GO:1903432)	3/97	0.564585	0.711869	0	0	1.02499	0.585952	USP7;CSNK1A1;YWHAG
Epithelial Cell Differentiation (GO:0030855)	4/132	0.567466	0.714649	0	0	1.00354	0.568581	CDK1;SCRIB;EDF1;HNRNPH3
Protein Localization to Plasma Membrane (GO:0072659)	4/132	0.567466	0.714649	0	0	1.00354	0.568581	C2CD5;RAP1A;INPP5K;ANK3
Regulation of Transcription by RNA Polymerase II (GO:0006357)	67/2250	0.569143	0.716335	0	0	0.983792	0.554489	DIDO1;DDX3X;YWHAB;CTNND1;ARRB1;NUCKS1;TRIAP1;CDC73;YY1;TIAL1;RPS14;PPP3CA;C1QBP;NAMPT;SMARCAD1;MEN1;DDX17;RPL23;CKAP2;ZBTB33;BAZ1B;HCFC1;SFPQ;PKM;PRPF6;SLTM;EEF1D;THRAP3;SUB1;ADNP;TP53;CGGBP1;DHX9;CTR9;SUPT4H1;RNF2;AURKB;DNAJB1;PCBP3;DNAJB4;PCBP1;PCBP2;LEO1;RPL15;RBBP7;BRD4;RTRAF;NPM1;PHF10;CBX4;USP9X;FUS;NFYB;NFYC;SMARCA5;HMGA1;HMGA2;RRP1B;DEK;SMARCA1;AGO1;APEX1;FUBP1;AGO2;PAF1;TAF4;EZH2
Canonical Wnt Signaling Pathway (GO:0060070)	2/63	0.571314	0.718344	0	0	1.05305	0.589513	GSK3B;CSNK1E
Cellular Response to Transforming Growth Factor Beta Stimulus (GO:0071560)	3/98	0.571567	0.718344	0	0	1.01415	0.567291	USP15;USP9X;ARRB2
Regulation of Glucose Metabolic Process (GO:0010906)	1/28	0.576507	0.718344	0	0	1.18967	0.655231	BCKDK
Regulation of Lipid Biosynthetic Process (GO:0046890)	1/28	0.576507	0.718344	0	0	1.18967	0.655231	EIF6
Regulation of Monocyte Chemotaxis (GO:0090025)	1/28	0.576507	0.718344	0	0	1.18967	0.655231	S100A7
Regulation of Toll-Like Receptor 4 Signaling Pathway (GO:0034143)	1/28	0.576507	0.718344	0	0	1.18967	0.655231	NDUFA2
Cellular Response to Hexose Stimulus (GO:0071331)	1/28	0.576507	0.718344	0	0	1.18967	0.655231	RACK1
Sterol Biosynthetic Process (GO:0016126)	1/28	0.576507	0.718344	0	0	1.18967	0.655231	LBR
Glial Cell Differentiation (GO:0010001)	1/28	0.576507	0.718344	0	0	1.18967	0.655231	CDK5
Hydrogen Peroxide Metabolic Process (GO:0042743)	1/28	0.576507	0.718344	0	0	1.18967	0.655231	PRDX1
Long-Term Synaptic Potentiation (GO:0060291)	1/28	0.576507	0.718344	0	0	1.18967	0.655231	CAMK2G
Negative Regulation of Protein Polymerization (GO:0032272)	1/28	0.576507	0.718344	0	0	1.18967	0.655231	DYRK1A
Negative Regulation of Signaling (GO:0023057)	1/28	0.576507	0.718344	0	0	1.18967	0.655231	PPP3CA
Negative Regulation of Type II Interferon Production (GO:0032689)	1/28	0.576507	0.718344	0	0	1.18967	0.655231	C1QBP
Positive Regulation of Fibroblast Proliferation (GO:0048146)	1/28	0.576507	0.718344	0	0	1.18967	0.655231	DHX9
Positive Regulation of Response to Endoplasmic Reticulum Stress (GO:1905898)	1/28	0.576507	0.718344	0	0	1.18967	0.655231	STUB1
Primary Neural Tube Formation (GO:0014020)	1/28	0.576507	0.718344	0	0	1.18967	0.655231	SCRIB
Positive Regulation of Autophagy (GO:0010508)	3/99	0.578478	0.720375	0	0	1.00354	0.54929	GSK3B;SCOC;LARP1
Regulation of Synapse Assembly (GO:0051963)	2/64	0.579911	0.721736	0	0	1.03601	0.5645	GPC4;EIF4G1
Protein Transport (GO:0015031)	9/308	0.587177	0.730005	0	0	0.966094	0.514376	COPB2;NPM1;CENPF;COPA;MYH9;ANK3;ARCN1;YWHAH;DNM2
Tube Closure (GO:0060606)	1/29	0.589315	0.730005	0	0	1.14712	0.606592	SCRIB
Maintenance of Blood-Brain Barrier (GO:0035633)	1/29	0.589315	0.730005	0	0	1.14712	0.606592	TJP1
Negative Regulation of Cytoskeleton Organization (GO:0051494)	1/29	0.589315	0.730005	0	0	1.14712	0.606592	LIMA1
Negative Regulation of Protein Localization to Membrane (GO:1905476)	1/29	0.589315	0.730005	0	0	1.14712	0.606592	INPP5K
Positive Regulation of Protein Import Into Nucleus (GO:0042307)	1/29	0.589315	0.730005	0	0	1.14712	0.606592	RBM22
Protein Localization to Cell Junction (GO:1902414)	1/29	0.589315	0.730005	0	0	1.14712	0.606592	TJP1
Protein Methylation (GO:0006479)	1/29	0.589315	0.730005	0	0	1.14712	0.606592	SNRPD3
Protein Localization to Cell Periphery (GO:1990778)	4/136	0.591125	0.73182	0	0	0.972929	0.511496	C2CD5;RAP1A;INPP5K;ANK3
Regulation of miRNA Transcription (GO:1902893)	2/66	0.596724	0.737458	0	0	1.00353	0.518123	TP53;GNL3
Positive Regulation of MAP Kinase Activity (GO:0043406)	2/66	0.596724	0.737458	0	0	1.00353	0.518123	PDCD10;EZH2
Protein-Containing Complex Disassembly (GO:0032984)	2/66	0.596724	0.737458	0	0	1.00353	0.518123	RPL23;SNAP29
Cell Surface Toll-Like Receptor Signaling Pathway (GO:0140895)	1/30	0.601735	0.737622	0	0	1.10751	0.562545	NDUFA2
Regulation of Vasoconstriction (GO:0019229)	1/30	0.601735	0.737622	0	0	1.10751	0.562545	FGA
Intrinsic Apoptotic Signaling Pathway in Response to Endoplasmic Reticulum Stress (GO:0070059)	1/30	0.601735	0.737622	0	0	1.10751	0.562545	DNAJC10
Mitotic G2 DNA Damage Checkpoint Signaling (GO:0007095)	1/30	0.601735	0.737622	0	0	1.10751	0.562545	CDK1
Negative Regulation of Antigen Receptor-Mediated Signaling Pathway (GO:0050858)	1/30	0.601735	0.737622	0	0	1.10751	0.562545	DUSP3
Negative Regulation of Cytokine Production Involved in Inflammatory Response (GO:1900016)	1/30	0.601735	0.737622	0	0	1.10751	0.562545	CHID1
Negative Regulation of Mitotic Cell Cycle (GO:0045930)	1/30	0.601735	0.737622	0	0	1.10751	0.562545	SCRIB
Negative Regulation of Response to Endoplasmic Reticulum Stress (GO:1903573)	1/30	0.601735	0.737622	0	0	1.10751	0.562545	RACK1
Neural Tube Closure (GO:0001843)	1/30	0.601735	0.737622	0	0	1.10751	0.562545	SCRIB
Positive Regulation of Catalytic Activity (GO:0043085)	1/30	0.601735	0.737622	0	0	1.10751	0.562545	SSBP1
Positive Regulation of Cation Channel Activity (GO:2001259)	1/30	0.601735	0.737622	0	0	1.10751	0.562545	ANK3
Pyroptotic Inflammatory Response (GO:0070269)	1/30	0.601735	0.737622	0	0	1.10751	0.562545	DHX9
Regulation of Cell Morphogenesis (GO:0022604)	1/30	0.601735	0.737622	0	0	1.10751	0.562545	CAPZB
Regulation of Chemotaxis (GO:0050920)	1/30	0.601735	0.737622	0	0	1.10751	0.562545	DUSP3
Cell-Cell Junction Assembly (GO:0007043)	2/67	0.60494	0.740692	0	0	0.98804	0.496615	TJP1;RHOA
Negative Regulation of Cell Adhesion (GO:0007162)	2/67	0.60494	0.740692	0	0	0.98804	0.496615	RHOA;SIPA1
Regulation of Cytoskeleton Organization (GO:0051493)	4/139	0.60836	0.742347	0	0	0.95116	0.472715	TJP1;GSK3B;MPG;RHOA
Negative Regulation of Cell Motility (GO:2000146)	4/139	0.60836	0.742347	0	0	0.95116	0.472715	GSK3B;DUSP3;STK24;RBBP7
Ras Protein Signal Transduction (GO:0007265)	2/68	0.613027	0.742347	0	0	0.973019	0.476143	G3BP1;TP53
Action Potential (GO:0001508)	2/68	0.613027	0.742347	0	0	0.973019	0.476143	ANK3;YWHAH
Extrinsic Apoptotic Signaling Pathway (GO:0097191)	2/68	0.613027	0.742347	0	0	0.973019	0.476143	GSK3B;DDX3X
Regulation of T Cell Activation (GO:0050863)	2/68	0.613027	0.742347	0	0	0.973019	0.476143	DUSP3;YWHAG
Regulation of Cell Communication (GO:0010646)	2/68	0.613027	0.742347	0	0	0.973019	0.476143	CCKAR;YWHAG
Golgi to Plasma Membrane Protein Transport (GO:0043001)	1/31	0.613781	0.742347	0	0	1.07054	0.522547	ANK3
Regulation of Immunoglobulin Production (GO:0002637)	1/31	0.613781	0.742347	0	0	1.07054	0.522547	SUPT6H
Antigen Processing and Presentation of Exogenous Peptide Antigen (GO:0002478)	1/31	0.613781	0.742347	0	0	1.07054	0.522547	DNM2
Regulation of Spindle Assembly (GO:0090169)	1/31	0.613781	0.742347	0	0	1.07054	0.522547	RCC1
Vacuolar Acidification (GO:0007035)	1/31	0.613781	0.742347	0	0	1.07054	0.522547	ATP6V1F
Innate Immune Response Activating Cell Surface Receptor Signaling Pathway (GO:0002220)	1/31	0.613781	0.742347	0	0	1.07054	0.522547	NDUFA2
Intracellular pH Reduction (GO:0051452)	1/31	0.613781	0.742347	0	0	1.07054	0.522547	ATP6V1F
Negative Regulation of MAP Kinase Activity (GO:0043407)	1/31	0.613781	0.742347	0	0	1.07054	0.522547	INPP5K
Negative Regulation of Blood Coagulation (GO:0030195)	1/31	0.613781	0.742347	0	0	1.07054	0.522547	FGA
Negative Regulation of Carbohydrate Metabolic Process (GO:0045912)	1/31	0.613781	0.742347	0	0	1.07054	0.522547	USP7
Positive Regulation of D-glucose Transmembrane Transport (GO:0010828)	1/31	0.613781	0.742347	0	0	1.07054	0.522547	C2CD5
Positive Regulation of Lamellipodium Organization (GO:1902745)	1/31	0.613781	0.742347	0	0	1.07054	0.522547	CORO1C
Positive Regulation of Signaling (GO:0023056)	1/31	0.613781	0.742347	0	0	1.07054	0.522547	SCRIB
Regulation of Centrosome Duplication (GO:0010824)	1/31	0.613781	0.742347	0	0	1.07054	0.522547	NPM1
Protein Autophosphorylation (GO:0046777)	4/140	0.614006	0.742347	0	0	0.944118	0.460494	GSK3B;STK24;DYRK1A;EIF2AK2
Skin Development (GO:0043588)	2/69	0.620988	0.75036	0	0	0.958447	0.456646	PPP3CA;S100A7
B Cell Activation Involved in Immune Response (GO:0002312)	1/32	0.625463	0.751905	0	0	1.03595	0.486133	EXOSC6
Regulation of Metaphase/Anaphase Transition of Cell Cycle (GO:1902099)	1/32	0.625463	0.751905	0	0	1.03595	0.486133	PHF10
Regulation of Postsynapse Organization (GO:0099175)	1/32	0.625463	0.751905	0	0	1.03595	0.486133	CDK5
Respiratory System Development (GO:0060541)	1/32	0.625463	0.751905	0	0	1.03595	0.486133	SMCHD1
Chondrocyte Differentiation (GO:0002062)	1/32	0.625463	0.751905	0	0	1.03595	0.486133	HMGA2
Sperm-Egg Recognition (GO:0035036)	1/32	0.625463	0.751905	0	0	1.03595	0.486133	UBAP2L
Extrinsic Apoptotic Signaling Pathway via Death Domain Receptors (GO:0008625)	1/32	0.625463	0.751905	0	0	1.03595	0.486133	DDX3X
Negative Regulation of G1/S Transition of Mitotic Cell Cycle (GO:2000134)	1/32	0.625463	0.751905	0	0	1.03595	0.486133	CDC73
Positive Regulation of Locomotion (GO:0040017)	1/32	0.625463	0.751905	0	0	1.03595	0.486133	CFAP20
Positive Regulation of Apoptotic Signaling Pathway (GO:2001235)	2/70	0.628822	0.755317	0	0	0.944303	0.438069	RACK1;TP53
Positive Regulation of Cell Motility (GO:2000147)	7/249	0.629014	0.755317	0	0	0.928042	0.430242	TJP1;PPP3CA;PDCD10;RACK1;CFAP20;EZH2;MAP4K4
Protein Homooligomerization (GO:0051260)	4/143	0.630636	0.756835	0	0	0.923597	0.425802	PNPT1;SHMT2;FUS;SSBP1
Axon Development (GO:0061564)	3/107	0.631179	0.757058	0	0	0.925957	0.426093	CDK5;POTEJ;ANK3
Synapse Organization (GO:0050808)	4/144	0.636077	0.758632	0	0	0.916952	0.414863	PPFIBP1;CDK5;ANK3;GPC4
tRNA Modification (GO:0006400)	2/71	0.636529	0.758632	0	0	0.93057	0.420362	QTRT2;NSUN2
Actin Filament Bundle Assembly (GO:0051017)	1/33	0.636792	0.758632	0	0	1.00352	0.452903	LIMA1
Regulation of Small Molecule Metabolic Process (GO:0062012)	1/33	0.636792	0.758632	0	0	1.00352	0.452903	BCKDK
Cortical Cytoskeleton Organization (GO:0030865)	1/33	0.636792	0.758632	0	0	1.00352	0.452903	PPFIBP1
Signal Release From Synapse (GO:0099643)	1/33	0.636792	0.758632	0	0	1.00352	0.452903	CDK5
Transcription by RNA Polymerase III (GO:0006383)	1/33	0.636792	0.758632	0	0	1.00352	0.452903	GTF3C1
Heme Metabolic Process (GO:0042168)	1/33	0.636792	0.758632	0	0	1.00352	0.452903	ATP5IF1
Positive Regulation of Notch Signaling Pathway (GO:0045747)	1/33	0.636792	0.758632	0	0	1.00352	0.452903	PDCD10
Positive Regulation of Cell Development (GO:0010720)	1/33	0.636792	0.758632	0	0	1.00352	0.452903	NAP1L1
Protein Localization to Chromatin (GO:0071168)	1/33	0.636792	0.758632	0	0	1.00352	0.452903	H2BC11
Regulation of G0 to G1 Transition (GO:0070316)	1/33	0.636792	0.758632	0	0	1.00352	0.452903	PHF10
Kidney Development (GO:0001822)	2/72	0.64411	0.766487	0	0	0.917228	0.403476	HELLS;CENPF
Regulation of G Protein-Coupled Receptor Signaling Pathway (GO:0008277)	2/72	0.64411	0.766487	0	0	0.917228	0.403476	YWHAB;RACK1
Negative Regulation of Wnt Signaling Pathway (GO:0030178)	4/146	0.646801	0.766544	0	0	0.903944	0.393864	GSK3B;STK24;CSNK1A1;RACK1
Regulation of Gluconeogenesis (GO:0006111)	1/34	0.647779	0.766544	0	0	0.973064	0.42251	USP7
Sarcomere Organization (GO:0045214)	1/34	0.647779	0.766544	0	0	0.973064	0.42251	CSRP2
Synaptic Vesicle Recycling (GO:0036465)	1/34	0.647779	0.766544	0	0	0.973064	0.42251	CDK5
Tumor Necrosis Factor-Mediated Signaling Pathway (GO:0033209)	1/34	0.647779	0.766544	0	0	0.973064	0.42251	TP53
Liver Development (GO:0001889)	1/34	0.647779	0.766544	0	0	0.973064	0.42251	SLTM
Membrane Protein Proteolysis (GO:0033619)	1/34	0.647779	0.766544	0	0	0.973064	0.42251	MYH9
Negative Regulation of Small Molecule Metabolic Process (GO:0062014)	1/34	0.647779	0.766544	0	0	0.973064	0.42251	USP7
Organophosphate Biosynthetic Process (GO:0090407)	1/34	0.647779	0.766544	0	0	0.973064	0.42251	PPIP5K2
Phospholipid Dephosphorylation (GO:0046839)	1/34	0.647779	0.766544	0	0	0.973064	0.42251	INPP5K
Positive Regulation of TOR Signaling (GO:0032008)	2/73	0.651566	0.770595	0	0	0.904263	0.387365	CSNK1A1;USP9X
Negative Regulation of Developmental Process (GO:0051093)	3/111	0.655759	0.773103	0	0	0.891477	0.376169	HUWE1;ANP32B;RBBP7
Positive Regulation of Cellular Component Organization (GO:0051130)	3/111	0.655759	0.773103	0	0	0.891477	0.376169	GSK3B;RACK1;ADD1
Negative Regulation of Cell Migration (GO:0030336)	5/184	0.656025	0.773103	0	0	0.89614	0.377774	GSK3B;DUSP3;STK24;RBBP7;CORO1C
NADH Dehydrogenase Complex Assembly (GO:0010257)	1/35	0.658434	0.773103	0	0	0.944396	0.394654	NDUFS5
Adherens Junction Organization (GO:0034332)	1/35	0.658434	0.773103	0	0	0.944396	0.394654	TJP1
Regulation of Neuronal Synaptic Plasticity (GO:0048168)	1/35	0.658434	0.773103	0	0	0.944396	0.394654	CAMK2G
Dendrite Morphogenesis (GO:0048813)	1/35	0.658434	0.773103	0	0	0.944396	0.394654	SDC2
Skeletal Muscle Organ Development (GO:0060538)	1/35	0.658434	0.773103	0	0	0.944396	0.394654	FXR1
Smoothened Signaling Pathway (GO:0007224)	1/35	0.658434	0.773103	0	0	0.944396	0.394654	SEPTIN2
Substrate Adhesion-Dependent Cell Spreading (GO:0034446)	1/35	0.658434	0.773103	0	0	0.944396	0.394654	RHOA
Mitochondrial Respiratory Chain Complex I Assembly (GO:0032981)	1/35	0.658434	0.773103	0	0	0.944396	0.394654	NDUFS5
Neurotransmitter Secretion (GO:0007269)	1/35	0.658434	0.773103	0	0	0.944396	0.394654	CDK5
Phospholipid Translocation (GO:0045332)	1/35	0.658434	0.773103	0	0	0.944396	0.394654	TRIAP1
Cellular Response to Metal Ion (GO:0071248)	3/112	0.661717	0.776528	0	0	0.883253	0.36471	CPNE8;ANK3;ADD1
Positive Regulation of Protein Localization to Nucleus (GO:1900182)	2/75	0.666103	0.780474	0	0	0.879397	0.357308	CDK1;RBM22
Positive Regulation of Secretion by Cell (GO:1903532)	2/75	0.666103	0.780474	0	0	0.879397	0.357308	FGA;MYO18A
Lipid Transport (GO:0006869)	3/113	0.6676	0.780474	0	0	0.875178	0.353629	PITPNB;TRIAP1;ESYT1
Regulation of Natural Killer Cell Mediated Cytotoxicity (GO:0042269)	1/36	0.668767	0.780474	0	0	0.917366	0.369074	ARRB2
Canonical NF-kappaB Signal Transduction (GO:0007249)	1/36	0.668767	0.780474	0	0	0.917366	0.369074	MYO18A
Endoderm Formation (GO:0001706)	1/36	0.668767	0.780474	0	0	0.917366	0.369074	HMGA2
Negative Regulation of Cell Cycle G1/S Phase Transition (GO:1902807)	1/36	0.668767	0.780474	0	0	0.917366	0.369074	CDC73
Negative Regulation of Epithelial to Mesenchymal Transition (GO:0010719)	1/36	0.668767	0.780474	0	0	0.917366	0.369074	GSK3B
Negative Regulation of Plasma Membrane Bounded Cell Projection Assembly (GO:0120033)	1/36	0.668767	0.780474	0	0	0.917366	0.369074	LIMA1
Positive Regulation of Epithelial Cell Migration (GO:0010634)	1/36	0.668767	0.780474	0	0	0.917366	0.369074	MAP4K4
Positive Regulation of Protein Localization to Membrane (GO:1905477)	2/76	0.673187	0.78373	0	0	0.867469	0.343286	C2CD5;ANK3
Positive Regulation of Protein Secretion (GO:0050714)	2/76	0.673187	0.78373	0	0	0.867469	0.343286	FGA;MYO18A
Regulation of MAPK Cascade (GO:0043408)	7/260	0.673345	0.78373	0	0	0.887183	0.350879	PPP3CA;DUSP3;DHX33;STK24;EIF2AK2;ZNF622;MAP4K4
T Cell Activation (GO:0042110)	3/114	0.673408	0.78373	0	0	0.867248	0.342913	PPP3CA;SCRIB;CTPS1
Transforming Growth Factor Beta Receptor Superfamily Signaling Pathway (GO:0141091)	3/114	0.673408	0.78373	0	0	0.867248	0.342913	USP15;USP9X;ARRB2
Superoxide Metabolic Process (GO:0006801)	1/37	0.678789	0.788236	0	0	0.891837	0.345538	PRDX1
Intrinsic Apoptotic Signaling Pathway by P53 Class Mediator (GO:0072332)	1/37	0.678789	0.788236	0	0	0.891837	0.345538	TP53
Negative Regulation of Endothelial Cell Migration (GO:0010596)	1/37	0.678789	0.788236	0	0	0.891837	0.345538	CSNK2B
Phosphatidylinositol Phosphate Biosynthetic Process (GO:0046854)	1/37	0.678789	0.788236	0	0	0.891837	0.345538	PIP4K2B
Positive Regulation of Inflammatory Response (GO:0050729)	3/115	0.679141	0.788236	0	0	0.85946	0.332548	RPS19;DHX9;KARS1
Negative Regulation of Cytokine Production (GO:0001818)	5/191	0.687846	0.794749	0	0	0.8621	0.32259	CHID1;NPLOC4;C1QBP;UFD1;ARRB1
COPII-coated Vesicle Budding (GO:0090114)	1/38	0.688507	0.794749	0	0	0.867689	0.323847	SEC23A
Aortic Valve Morphogenesis (GO:0003180)	1/38	0.688507	0.794749	0	0	0.867689	0.323847	RHOA
Regulation of Potassium Ion Transport (GO:0043266)	1/38	0.688507	0.794749	0	0	0.867689	0.323847	ANK3
Regulation of Synapse Organization (GO:0050807)	1/38	0.688507	0.794749	0	0	0.867689	0.323847	AGO2
Regulation of Vascular Associated Smooth Muscle Cell Proliferation (GO:1904705)	1/38	0.688507	0.794749	0	0	0.867689	0.323847	DNMT1
Negative Regulation of Transport (GO:0051051)	1/38	0.688507	0.794749	0	0	0.867689	0.323847	PACSIN3
Positive Regulation of Bone Mineralization (GO:0030501)	1/38	0.688507	0.794749	0	0	0.867689	0.323847	PPP3CA
Positive Regulation of Exocytosis (GO:0045921)	1/38	0.688507	0.794749	0	0	0.867689	0.323847	FGA
Regulation of Axonogenesis (GO:0050770)	1/38	0.688507	0.794749	0	0	0.867689	0.323847	GSK3B
Protein Polyubiquitination (GO:0000209)	6/228	0.689677	0.795612	0	0	0.866582	0.321963	CDC26;HUWE1;TRIM25;STUB1;UBE2G2;UBE2A
Cytoskeleton Organization (GO:0007010)	3/117	0.690383	0.795612	0	0	0.844295	0.312819	CAPZB;PACSIN3;SIPA1
Negative Regulation of Canonical Wnt Signaling Pathway (GO:0090090)	3/117	0.690383	0.795612	0	0	0.844295	0.312819	GSK3B;STK24;CSNK1A1
Cilium Organization (GO:0044782)	6/230	0.697666	0.801694	0	0	0.858755	0.309164	CFAP298;SEPTIN2;USP9X;MAP4;SNAP29;CFAP20
Interstrand Cross-Link Repair (GO:0036297)	1/39	0.697932	0.801694	0	0	0.844811	0.303822	NUCKS1
Negative Regulation of T Cell Proliferation (GO:0042130)	1/39	0.697932	0.801694	0	0	0.844811	0.303822	SCRIB
Phosphatidylinositol 3-Kinase/Protein Kinase B Signal Transduction (GO:0043491)	1/39	0.697932	0.801694	0	0	0.844811	0.303822	C1QBP
Positive Regulation of SMAD Protein Signal Transduction (GO:0060391)	1/39	0.697932	0.801694	0	0	0.844811	0.303822	CSNK2B
Positive Regulation of Lymphocyte Differentiation (GO:0045621)	1/39	0.697932	0.801694	0	0	0.844811	0.303822	PHF10
Response to Tumor Necrosis Factor (GO:0034612)	2/80	0.700306	0.803985	0	0	0.822813	0.293117	INPP5K;YBX3
Actin Filament Organization (GO:0007015)	4/158	0.706671	0.806504	0	0	0.832987	0.289204	TMOD3;FAT1;CORO1C;DNM2
Wound Healing (GO:0042060)	2/81	0.706787	0.806504	0	0	0.812355	0.281909	PPP3CA;MYH9
Regulation of Potassium Ion Transmembrane Transport (GO:1901379)	1/40	0.707072	0.806504	0	0	0.823107	0.285307	CAB39
Branching Morphogenesis of an Epithelial Tube (GO:0048754)	1/40	0.707072	0.806504	0	0	0.823107	0.285307	SLTM
Establishment of Spindle Orientation (GO:0051294)	1/40	0.707072	0.806504	0	0	0.823107	0.285307	MAP4
Female Gamete Generation (GO:0007292)	1/40	0.707072	0.806504	0	0	0.823107	0.285307	USP9X
Negative Regulation of Protein Secretion (GO:0050709)	1/40	0.707072	0.806504	0	0	0.823107	0.285307	RAB11FIP1
Negative Regulation of Proteolysis (GO:0045861)	1/40	0.707072	0.806504	0	0	0.823107	0.285307	CDK5
Negative Regulation of Sequestering of Calcium Ion (GO:0051283)	1/40	0.707072	0.806504	0	0	0.823107	0.285307	ITPR2
Positive Regulation of Cytokinesis (GO:0032467)	1/40	0.707072	0.806504	0	0	0.823107	0.285307	RHOA
Positive Regulation of Proteolysis Involved in Protein Catabolic Process (GO:1903052)	1/40	0.707072	0.806504	0	0	0.823107	0.285307	PSMC2
Regulation of T Cell Receptor Signaling Pathway (GO:0050856)	1/40	0.707072	0.806504	0	0	0.823107	0.285307	DUSP3
Negative Regulation of Cell Population Proliferation (GO:0008285)	10/379	0.711903	0.811577	0	0	0.868076	0.294984	TIAL1;NPM1;CSNK2B;LMNA;HMGA1;EIF2AK2;PDS5B;TP53;CDC73;MEN1
Regulation of Vesicle-Mediated Transport (GO:0060627)	2/82	0.713151	0.811804	0	0	0.802159	0.27118	USP7;PACSIN3
Positive Regulation of Tumor Necrosis Factor Production (GO:0032760)	2/82	0.713151	0.811804	0	0	0.802159	0.27118	DHX9;NDUFA2
Skeletal System Development (GO:0001501)	4/160	0.715897	0.811804	0	0	0.822222	0.274802	TCOF1;PRDX1;UFD1;PPIB
Regulation of Mitotic Spindle Organization (GO:0060236)	1/41	0.715936	0.811804	0	0	0.802488	0.268162	RCC1
Regulation of Monoatomic Ion Transmembrane Transporter Activity (GO:0032412)	1/41	0.715936	0.811804	0	0	0.802488	0.268162	YWHAH
Connective Tissue Development (GO:0061448)	1/41	0.715936	0.811804	0	0	0.802488	0.268162	NAMPT
Establishment of Protein Localization to Plasma Membrane (GO:0061951)	1/41	0.715936	0.811804	0	0	0.802488	0.268162	ANK3
Organelle Transport Along Microtubule (GO:0072384)	1/41	0.715936	0.811804	0	0	0.802488	0.268162	LRPPRC
Positive Regulation of Immune System Process (GO:0002684)	1/41	0.715936	0.811804	0	0	0.802488	0.268162	PSMA7
Positive Regulation of Myoblast Differentiation (GO:0045663)	1/41	0.715936	0.811804	0	0	0.802488	0.268162	PHF10
Regulation of Interleukin-8 Production (GO:0032677)	2/83	0.719398	0.815292	0	0	0.792215	0.260908	NDUFA2;ARRB1
Protein Localization to Membrane (GO:0072657)	5/199	0.721696	0.816739	0	0	0.826205	0.269468	C2CD5;RAP1A;INPP5K;SCRIB;ANK3
Response to Cytokine (GO:0034097)	3/123	0.722324	0.816739	0	0	0.80183	0.260821	SHMT2;EIF2AK2;RHOA
Regulation of Glycolytic Process (GO:0006110)	1/42	0.724533	0.816739	0	0	0.782874	0.252264	EIF6
Cellular Response to Retinoic Acid (GO:0071300)	1/42	0.724533	0.816739	0	0	0.782874	0.252264	GSK3B
Defense Response to Fungus (GO:0050832)	1/42	0.724533	0.816739	0	0	0.782874	0.252264	GAPDH
Skeletal Muscle Tissue Development (GO:0007519)	1/42	0.724533	0.816739	0	0	0.782874	0.252264	PPP3CA
Lysosome Localization (GO:0032418)	1/42	0.724533	0.816739	0	0	0.782874	0.252264	MYH9
Positive Regulation of Neuron Differentiation (GO:0045666)	1/42	0.724533	0.816739	0	0	0.782874	0.252264	RHOA
Positive Regulation of Ossification (GO:0045778)	1/42	0.724533	0.816739	0	0	0.782874	0.252264	PPP3CA
Protein Destabilization (GO:0031648)	1/42	0.724533	0.816739	0	0	0.782874	0.252264	CDC73
Axonogenesis (GO:0007409)	5/200	0.725737	0.817661	0	0	0.821925	0.263482	CDK5;USP9X;POTEJ;ANK3;ARHGEF40
Positive Regulation of Tumor Necrosis Factor Superfamily Cytokine Production (GO:1903557)	2/85	0.73155	0.820023	0	0	0.773046	0.241646	DHX9;NDUFA2
DNA Recombination (GO:0006310)	1/43	0.732869	0.820023	0	0	0.764195	0.237503	RAD50
Regulation of Epithelial Cell Migration (GO:0010632)	1/43	0.732869	0.820023	0	0	0.764195	0.237503	CORO1C
Release of Sequestered Calcium Ion Into Cytosol (GO:0051209)	1/43	0.732869	0.820023	0	0	0.764195	0.237503	ITPR2
Negative Regulation of Mitotic Cell Cycle Phase Transition (GO:1901991)	1/43	0.732869	0.820023	0	0	0.764195	0.237503	CDC73
Negative Regulation of Organelle Assembly (GO:1902116)	1/43	0.732869	0.820023	0	0	0.764195	0.237503	LIMA1
Neutrophil Chemotaxis (GO:0030593)	1/43	0.732869	0.820023	0	0	0.764195	0.237503	PPIB
Non-Canonical Wnt Signaling Pathway (GO:0035567)	1/43	0.732869	0.820023	0	0	0.764195	0.237503	RHOA
Positive Regulation of Biomineral Tissue Development (GO:0070169)	1/43	0.732869	0.820023	0	0	0.764195	0.237503	PPP3CA
Positive Regulation of Monoatomic Ion Transport (GO:0043270)	1/43	0.732869	0.820023	0	0	0.764195	0.237503	ANK3
Positive Regulation of Myeloid Leukocyte Differentiation (GO:0002763)	1/43	0.732869	0.820023	0	0	0.764195	0.237503	PPP3CA
Positive Regulation of Stress Fiber Assembly (GO:0051496)	1/43	0.732869	0.820023	0	0	0.764195	0.237503	RHOA
Regulation of Chemokine Production (GO:0032642)	1/43	0.732869	0.820023	0	0	0.764195	0.237503	EIF2AK2
Regulation of Innate Immune Response (GO:0045088)	2/86	0.737456	0.82385	0	0	0.763803	0.232615	DHX9;AURKB
Regulation of Organelle Assembly (GO:1902115)	2/86	0.737456	0.82385	0	0	0.763803	0.232615	USP6NL;NPM1
Integrin-Mediated Signaling Pathway (GO:0007229)	2/86	0.737456	0.82385	0	0	0.763803	0.232615	PPP3CA;MYH9
Water-Soluble Vitamin Metabolic Process (GO:0006767)	1/44	0.740954	0.825579	0	0	0.746384	0.223779	MTHFD2
Negative Regulation of Protein Localization (GO:1903828)	1/44	0.740954	0.825579	0	0	0.746384	0.223779	GSK3B
Positive Regulation of Cell Division (GO:0051781)	1/44	0.740954	0.825579	0	0	0.746384	0.223779	RHOA
Positive Regulation of Response to Biotic Stimulus (GO:0002833)	1/44	0.740954	0.825579	0	0	0.746384	0.223779	DHX9
Regulation of Autophagosome Assembly (GO:2000785)	1/44	0.740954	0.825579	0	0	0.746384	0.223779	PIP4K2B
Regulation of Endothelial Cell Proliferation (GO:0001936)	2/87	0.743252	0.827703	0	0	0.754778	0.223958	ATP5IF1;ATP5F1A
Cellular Response to Ketone (GO:1901655)	1/45	0.748794	0.831411	0	0	0.729383	0.211004	LARP1
Collagen Fibril Organization (GO:0030199)	1/45	0.748794	0.831411	0	0	0.729383	0.211004	PLOD1
Negative Regulation of Biosynthetic Process (GO:0009890)	1/45	0.748794	0.831411	0	0	0.729383	0.211004	USP7
Positive Regulation of Calcium Ion Transmembrane Transport (GO:1904427)	1/45	0.748794	0.831411	0	0	0.729383	0.211004	PPP3CA
Regulation of Mitotic Cell Cycle Phase Transition (GO:1901990)	2/88	0.748937	0.831411	0	0	0.745963	0.215658	CENPF;PHF10
Positive Regulation of Endothelial Cell Migration (GO:0010595)	2/88	0.748937	0.831411	0	0	0.745963	0.215658	ATP5F1A;SLTM
Regulation of Protein Catabolic Process (GO:0042176)	3/129	0.751639	0.833973	0	0	0.76341	0.217953	EEF1A1;GSK3B;CSNK2A2
Cellular Response to Hormone Stimulus (GO:0032870)	2/89	0.754514	0.836185	0	0	0.737351	0.207698	CCKAR;INPP5K
Regulation of Cyclin-Dependent Protein Serine/Threonine Kinase Activity (GO:0000079)	1/46	0.756398	0.836185	0	0	0.713138	0.199099	MEN1
Regulation of Osteoclast Differentiation (GO:0045670)	1/46	0.756398	0.836185	0	0	0.713138	0.199099	PPP3CA
Regulation of Transport (GO:0051049)	1/46	0.756398	0.836185	0	0	0.713138	0.199099	CDK5
Peptidyl-Tyrosine Modification (GO:0018212)	1/46	0.756398	0.836185	0	0	0.713138	0.199099	DYRK1A
Positive Regulation of Chemotaxis (GO:0050921)	1/46	0.756398	0.836185	0	0	0.713138	0.199099	SLTM
Regulation of Cell-Cell Adhesion (GO:0022407)	1/46	0.756398	0.836185	0	0	0.713138	0.199099	YWHAG
Regulation of Macromolecule Biosynthetic Process (GO:0010556)	4/170	0.758825	0.837993	0	0	0.772289	0.21314	SART3;FUBP1;YBX3;CGGBP1
Brain Development (GO:0007420)	4/170	0.758825	0.837993	0	0	0.772289	0.21314	CENPF;QARS1;RBBP7;SMARCA1
Regulation of Protein Localization to Plasma Membrane (GO:1903076)	2/90	0.759984	0.838398	0	0	0.728934	0.200062	CDK5;CAMK2G
Mitochondrial Respiratory Chain Complex Assembly (GO:0033108)	2/90	0.759984	0.838398	0	0	0.728934	0.200062	NDUFS5;COA5
Regulation of Tumor Necrosis Factor Production (GO:0032680)	3/131	0.760843	0.838643	0	0	0.751404	0.20538	FXR1;DHX9;NDUFA2
DNA Integrity Checkpoint Signaling (GO:0031570)	1/47	0.763772	0.838643	0	0	0.697599	0.187994	H2AX
Regulation of Endothelial Cell Apoptotic Process (GO:2000351)	1/47	0.763772	0.838643	0	0	0.697599	0.187994	FGA
Cell Surface Receptor Signaling Pathway via JAK-STAT (GO:0007259)	1/47	0.763772	0.838643	0	0	0.697599	0.187994	CTR9
Regulation of Trans-Synaptic Signaling (GO:0099177)	1/47	0.763772	0.838643	0	0	0.697599	0.187994	PPP3CA
Cellular Response to Amino Acid Starvation (GO:0034198)	1/47	0.763772	0.838643	0	0	0.697599	0.187994	EIF2AK2
Double-Strand Break Repair via Nonhomologous End Joining (GO:0006303)	1/47	0.763772	0.838643	0	0	0.697599	0.187994	NSMCE2
Positive Regulation of T Cell Mediated Immunity (GO:0002711)	1/47	0.763772	0.838643	0	0	0.697599	0.187994	YWHAG
Regulation of T Cell Differentiation (GO:0045580)	1/47	0.763772	0.838643	0	0	0.697599	0.187994	PHF10
Regulation of Response to External Stimulus (GO:0032101)	3/132	0.76534	0.839069	0	0	0.74554	0.199384	PSMA6;STK24;BRD4
Regulation of Epithelial to Mesenchymal Transition (GO:0010717)	2/91	0.765348	0.839069	0	0	0.720706	0.192735	GSK3B;EZH2
Phosphatidylinositol Biosynthetic Process (GO:0006661)	2/91	0.765348	0.839069	0	0	0.720706	0.192735	INPP5K;PIP4K2B
Regulation of Cytokine Production (GO:0001817)	4/172	0.766779	0.839097	0	0	0.763016	0.202624	NDUFA2;EIF2AK2;ZBTB33;GAPDH
Regulation of Angiogenesis (GO:0045765)	5/211	0.767412	0.839097	0	0	0.77759	0.205852	EGLN1;PDCD10;AGO1;AGO2;HMGA2
Sensory Perception of Mechanical Stimulus (GO:0050954)	2/92	0.770607	0.839097	0	0	0.712661	0.185703	TIMM8B;TIMM13
Regulation of Exocytosis (GO:0017157)	1/48	0.770922	0.839097	0	0	0.682721	0.177622	FGA
Cellular Response to Chemokine (GO:1990869)	1/48	0.770922	0.839097	0	0	0.682721	0.177622	RHOA
Secondary Alcohol Metabolic Process (GO:1902652)	1/48	0.770922	0.839097	0	0	0.682721	0.177622	IDH2
Endoplasmic Reticulum Unfolded Protein Response (GO:0030968)	1/48	0.770922	0.839097	0	0	0.682721	0.177622	DNAJC10
Fatty Acid Beta-Oxidation (GO:0006635)	1/48	0.770922	0.839097	0	0	0.682721	0.177622	DECR1
Mitophagy (GO:0000423)	1/48	0.770922	0.839097	0	0	0.682721	0.177622	NIPSNAP1
Natural Killer Cell Activation (GO:0030101)	1/48	0.770922	0.839097	0	0	0.682721	0.177622	PRDX1
Negative Regulation of Tumor Necrosis Factor Production (GO:0032720)	1/48	0.770922	0.839097	0	0	0.682721	0.177622	FXR1
Nuclear Receptor-Mediated Steroid Hormone Signaling Pathway (GO:0030518)	1/48	0.770922	0.839097	0	0	0.682721	0.177622	DDX17
Positive Regulation of Osteoblast Differentiation (GO:0045669)	1/48	0.770922	0.839097	0	0	0.682721	0.177622	PPP3CA
Positive Regulation of Peptide Hormone Secretion (GO:0090277)	1/48	0.770922	0.839097	0	0	0.682721	0.177622	FGA
Negative Regulation of Angiogenesis (GO:0016525)	2/93	0.775764	0.843499	0	0	0.704794	0.178952	AGO1;CTNND1
Positive Regulation of Cellular Component Biogenesis (GO:0044089)	2/93	0.775764	0.843499	0	0	0.704794	0.178952	GSK3B;RACK1
Carboxylic Acid Transport (GO:0046942)	1/49	0.777857	0.843608	0	0	0.668463	0.167926	SLC16A1
Negative Regulation of Small GTPase Mediated Signal Transduction (GO:0051058)	1/49	0.777857	0.843608	0	0	0.668463	0.167926	SLTM
Positive Regulation of Epithelial to Mesenchymal Transition (GO:0010718)	1/49	0.777857	0.843608	0	0	0.668463	0.167926	EZH2
Positive Regulation of Intracellular Transport (GO:0032388)	1/49	0.777857	0.843608	0	0	0.668463	0.167926	PDCD10
Positive Regulation of Smooth Muscle Cell Proliferation (GO:0048661)	1/49	0.777857	0.843608	0	0	0.668463	0.167926	DNMT1
Mitochondrion Organization (GO:0007005)	3/135	0.77842	0.843786	0	0	0.728483	0.182477	GSK3B;PNPT1;SSBP1
Regulation of Neuron Projection Development (GO:0010975)	4/176	0.782072	0.846134	0	0	0.745116	0.183156	GSK3B;RAP1A;CDK5;CAMK2G
Receptor-Mediated Endocytosis (GO:0006898)	3/136	0.782644	0.846134	0	0	0.722968	0.177183	ARRB2;PDLIM7;DNM2
Regulation of Interleukin-12 Production (GO:0032655)	1/50	0.784582	0.846134	0	0	0.654787	0.158854	C1QBP
Regulation of Tumor Necrosis Factor-Mediated Signaling Pathway (GO:0010803)	1/50	0.784582	0.846134	0	0	0.654787	0.158854	H2BC11
Negative Regulation of ERK1 and ERK2 Cascade (GO:0070373)	1/50	0.784582	0.846134	0	0	0.654787	0.158854	DUSP3
Negative Regulation of Tumor Necrosis Factor Superfamily Cytokine Production (GO:1903556)	1/50	0.784582	0.846134	0	0	0.654787	0.158854	FXR1
Neutrophil Migration (GO:1990266)	1/50	0.784582	0.846134	0	0	0.654787	0.158854	PPIB
Positive Regulation of Blood Vessel Endothelial Cell Migration (GO:0043536)	1/50	0.784582	0.846134	0	0	0.654787	0.158854	ATP5F1A
Positive Regulation of Developmental Growth (GO:0048639)	1/50	0.784582	0.846134	0	0	0.654787	0.158854	PPIB
Positive Regulation of Lymphocyte Activation (GO:0051251)	1/50	0.784582	0.846134	0	0	0.654787	0.158854	YWHAG
Sensory Perception of Sound (GO:0007605)	2/96	0.79063	0.847984	0	0	0.682194	0.160264	TIMM8B;TIMM13
Regulation of Epidermal Growth Factor Receptor Signaling Pathway (GO:0042058)	1/51	0.791104	0.847984	0	0	0.641658	0.150357	DUSP3
Regulation of Lipid Metabolic Process (GO:0019216)	1/51	0.791104	0.847984	0	0	0.641658	0.150357	EDF1
Autophagosome Maturation (GO:0097352)	1/51	0.791104	0.847984	0	0	0.641658	0.150357	SNAP29
Carboxylic Acid Transmembrane Transport (GO:1905039)	1/51	0.791104	0.847984	0	0	0.641658	0.150357	SLC16A1
Regulation of Secretion by Cell (GO:1903530)	1/51	0.791104	0.847984	0	0	0.641658	0.150357	CCKAR
Response to Glucose (GO:0009749)	1/51	0.791104	0.847984	0	0	0.641658	0.150357	RACK1
Fatty Acid Oxidation (GO:0019395)	1/51	0.791104	0.847984	0	0	0.641658	0.150357	DECR1
Negative Regulation of T Cell Activation (GO:0050868)	1/51	0.791104	0.847984	0	0	0.641658	0.150357	DUSP3
Negative Regulation of Cell Projection Organization (GO:0031345)	1/51	0.791104	0.847984	0	0	0.641658	0.150357	YWHAH
Positive Regulation of Actin Filament Bundle Assembly (GO:0032233)	1/51	0.791104	0.847984	0	0	0.641658	0.150357	RHOA
Positive Regulation of Nervous System Development (GO:0051962)	1/51	0.791104	0.847984	0	0	0.641658	0.150357	NAP1L1
Sensory Perception (GO:0007600)	1/52	0.797429	0.853467	0	0	0.629044	0.142392	NIPSNAP1
Intrinsic Apoptotic Signaling Pathway in Response to DNA Damage (GO:0008630)	1/52	0.797429	0.853467	0	0	0.629044	0.142392	TP53
Positive Regulation of TORC1 Signaling (GO:1904263)	1/52	0.797429	0.853467	0	0	0.629044	0.142392	CSNK1A1
Positive Regulation of Protein Modification Process (GO:0031401)	2/98	0.800052	0.855409	0	0	0.667913	0.148997	RACK1;ARRB1
Positive Regulation of Supramolecular Fiber Organization (GO:1902905)	2/98	0.800052	0.855409	0	0	0.667913	0.148997	SLTM;AURKB
Regulation of Smoothened Signaling Pathway (GO:0008589)	1/53	0.803562	0.858296	0	0	0.616915	0.13492	RACK1
Microtubule Bundle Formation (GO:0001578)	1/53	0.803562	0.858296	0	0	0.616915	0.13492	ZNF207
Regulation of Protein Secretion (GO:0050708)	2/99	0.80462	0.858559	0	0	0.660993	0.14369	FGA;MYO18A
Positive Regulation of Neuron Projection Development (GO:0010976)	2/99	0.80462	0.858559	0	0	0.660993	0.14369	RAP1A;CAPRIN1
Apical Junction Assembly (GO:0043297)	1/54	0.809511	0.863342	0	0	0.605244	0.127904	RHOA
Regulation of Cytokine Production Involved in Inflammatory Response (GO:1900015)	1/55	0.815279	0.866438	0	0	0.594005	0.121311	CHID1
Rho Protein Signal Transduction (GO:0007266)	1/55	0.815279	0.866438	0	0	0.594005	0.121311	RHOA
Regulation of Metabolic Process (GO:0019222)	1/55	0.815279	0.866438	0	0	0.594005	0.121311	EIF6
Regulation of Peptide Hormone Secretion (GO:0090276)	1/55	0.815279	0.866438	0	0	0.594005	0.121311	FGA
Cell Surface Receptor Signaling Pathway via STAT (GO:0097696)	1/55	0.815279	0.866438	0	0	0.594005	0.121311	CTR9
Endoplasmic Reticulum Organization (GO:0007029)	1/55	0.815279	0.866438	0	0	0.594005	0.121311	STEEP1
Positive Regulation of Protein Localization to Plasma Membrane (GO:1903078)	1/55	0.815279	0.866438	0	0	0.594005	0.121311	RACK1
Positive Regulation of Cell Migration (GO:0030335)	8/344	0.819239	0.87021	0	0	0.761425	0.151813	TJP1;PPP3CA;PDCD10;C1QBP;AGO2;RACK1;EZH2;MAP4K4
Regulation of Proteasomal Protein Catabolic Process (GO:0061136)	1/56	0.820873	0.870635	0	0	0.583175	0.115111	PSMC2
Cellular Response to Alcohol (GO:0097306)	1/56	0.820873	0.870635	0	0	0.583175	0.115111	LARP1
Response to Peptide Hormone (GO:0043434)	1/56	0.820873	0.870635	0	0	0.583175	0.115111	EIF6
Regulation of Defense Response (GO:0031347)	2/103	0.821979	0.871372	0	0	0.634683	0.124423	PSMA6;BRD4
Cartilage Development (GO:0051216)	1/57	0.826298	0.874636	0	0	0.572732	0.109277	HMGA2
Cellular Response to Interleukin-1 (GO:0071347)	1/57	0.826298	0.874636	0	0	0.572732	0.109277	UPF1
[truncated: 118 more rows]

## Sheet: GO_CC_Mg Nuclear
Term	Overlap	P-value	Adjusted P-value	Old P-value	Old Adjusted P-value	Odds Ratio	Combined Score	Genes
Nucleus (GO:0005634)	331/4879	1.71256e-59	4.05876e-57	0	0	3.95834	535.621	RPL4;STEEP1;RPL5;RAMAC;RPL30;RPL3;CMAS;RTCB;THYN1;SMC6;SMC3;MKI67;SMC4;RPL6;DCAF7;RPL7;TIAL1;RPS15;ALKBH5;RPS18;RCC1;PIP4K2B;UBAP2L;SNRPD3;RPS13;CHID1;DDX17;CSNK2A2;RPL22;NSMCE2;CIRBP;RECQL;CSNK1E;SND1;HCFC1;SRRM1;EWSR1;SARNP;SUB1;GRWD1;CSNK2B;CD2BP2;SRFBP1;RPL27;NUP98;ZNF830;TP53;CGGBP1;SLBP;SET;ANP32A;DHX8;SHMT2;DHX9;CDCA5;CSTF3;SUPT4H1;ZC3HAV1;AAAS;HTATSF1;FXR1;DHX30;WDR70;PCBP3;DHX33;PRDX1;PC…
Large Ribosomal Subunit (GO:0015934)	39/52	6.82459e-49	8.08714e-47	0	0	102.919	11414.3	RPL4;RPL5;RPL30;RPL3;RPL32;RPL31;RPL34;RPLP1;RPL12;RPL11;RPL36A;RPL10A;RPL8;RPL6;RPL7;RBM3;RPL7A;RPL18A;RPL36;RPL14;RPL35;RPLP2;RPL38;RPL37;RPL15;RPL18;RPL39;RPL19;RPL21;RPL23;RPL22;RPL13A;RPL35A;RPL23A;RPL27A;RPL27;RPL26;RPL29;RPL28
Intracellular Membrane-Bounded Organelle (GO:0043231)	338/5597	1.46217e-48	1.15512e-46	0	0	3.41577	376.228	RPL4;STEEP1;RPL5;RAMAC;RPL30;SLC4A1AP;RPL3;CMAS;RTCB;THYN1;SMC6;SMC3;MKI67;SMC4;RPL6;DCAF7;RPL7;TIAL1;RPS15;ALKBH5;RPS18;RCC1;PIP4K2B;UBAP2L;SNRPD3;RPS13;RPS12;CHID1;DDX17;CSNK2A2;RPL22;NSMCE2;CIRBP;RECQL;CSNK1E;SND1;HCFC1;SRRM1;EWSR1;SARNP;SUB1;GRWD1;CSNK2B;CD2BP2;SRFBP1;RPL27;ZNF830;TP53;CGGBP1;SLBP;SET;ANP32A;DHX8;SHMT2;DHX9;CDCA5;CSTF3;SUPT4H1;ZC3HAV1;AAAS;HTATSF1;FXR1;DHX30;RAB11FIP1;WDR70;P…
Cytosolic Large Ribosomal Subunit (GO:0022625)	38/51	1.80511e-47	1.06953e-45	0	0	100.102	10774.1	RPL4;RPL5;RPL30;RPL3;RPL32;RPL31;RPL34;RPLP1;RPL12;RPL11;RPL36A;RPL10A;RPL8;RPL6;RPL7;RPL7A;RPL18A;RPL36;RPL14;RPL35;RPLP2;RPL38;RPL37;RPL15;RPL18;RPL39;RPL19;RPL21;RPL23;RPL22;RPL13A;RPL35A;RPL23A;RPL27A;RPL27;RPL26;RPL29;RPL28
Intracellular Membraneless Organelle (GO:0043232)	135/1310	6.01667e-38	2.8519e-36	0	0	4.4637	382.556	RPL4;RPL5;RPL3;RPL34;NUCKS1;SMC3;MKI67;RRP9;RPL7;PPP1CC;RPS14;GOLGA3;FBL;RPS17;RPS19;RPS18;RPL36;ZNF207;RPL35;RCC1;RPS11;RPS10;RPS13;RPS7;RPL23;RPS5;TMOD3;RPS6;DYRK1A;RECQL;ZBTB33;FTSJ3;EEF1A1;EBNA1BP2;ILF3;WDR82;EWSR1;DKC1;MORF4L2;SUB1;GRWD1;RPL27;RPL26;SRSF5;TP53;SLBP;SET;DHX9;CDCA5;NOP2;NOLC1;PDS5B;RPF2;RAP1B;FXR1;DHX33;OARD1;RRS1;RBM10;PDHA1;FUS;SMARCA5;UPF3B;EIF2AK2;NUP153;PA2G4;RPS25;RPS28;…
Small Ribosomal Subunit (GO:0015935)	28/41	1.81035e-33	7.15089e-32	0	0	72.4792	5464.33	RPS15;RPS4X;RPS14;RPS17;RPS16;RPS19;RPS18;RACK1;RPS2;RPS11;RPS10;RPS13;RPS12;RPS7;RPS8;RPS5;RPS6;RPS3A;RPSA;MRPS6;RPS25;RPS28;RPS29;RPS20;DHX29;FAU;RPS21;RPS23
Nuclear Lumen (GO:0031981)	99/814	2.37476e-33	8.04026e-32	0	0	5.12198	384.765	RPL4;RPL5;RPL3;RPL34;NUCKS1;MKI67;RRP9;RPL7;PPP1CC;RPS14;GOLGA3;FBL;RPS19;RPL36;ZNF207;RPL35;RPS11;RPS10;RPS13;RPS7;RPL23;RPS6;ZBTB33;FTSJ3;EEF1A1;EBNA1BP2;ILF3;WDR82;EWSR1;DKC1;MORF4L2;SUB1;GRWD1;RPL27;RPL26;SRSF5;TP53;SLBP;DHX9;NOP2;NOLC1;RPF2;FXR1;DHX33;OARD1;RRS1;RBM10;PDHA1;SMARCA5;UPF3B;HMGA2;NUP153;PA2G4;RPS25;STK24;RIOX2;PIN4;ANP32B;FEN1;COIL;RPL7A;PTBP1;RBM4;NSUN2;BCKDHB;CKAP2;RPL13A;EDF…
Nucleolus (GO:0005730)	97/805	2.47327e-32	7.32705e-31	0	0	5.05002	367.526	RPL4;RPL5;RPL3;RPL34;NUCKS1;MKI67;RRP9;RPL7;PPP1CC;RPS14;GOLGA3;FBL;RPS19;RPL36;ZNF207;RPL35;RPS11;RPS10;RPS13;RPS7;RPL23;RPS6;ZBTB33;FTSJ3;EEF1A1;EBNA1BP2;ILF3;WDR82;EWSR1;DKC1;MORF4L2;SUB1;GRWD1;RPL27;RPL26;SRSF5;TP53;SLBP;DHX9;NOP2;NOLC1;RPF2;FXR1;DHX33;OARD1;RRS1;RBM10;PDHA1;SMARCA5;UPF3B;NUP153;PA2G4;RPS25;STK24;RIOX2;PIN4;ANP32B;FEN1;COIL;RPL7A;PTBP1;RBM4;NSUN2;BCKDHB;CKAP2;RPL13A;EDF1;RPS3…
Cytosolic Small Ribosomal Subunit (GO:0022627)	27/40	4.27994e-32	1.12705e-30	0	0	69.7695	5039.37	RPS15;RPS4X;RPS14;RPS17;RPS16;RPS19;RPS18;RACK1;RPS2;RPS11;RPS10;RPS13;RPS12;RPS7;RPS8;RPS5;RPS6;RPS3A;RPSA;RPS25;RPS28;RPS29;RPS20;DHX29;FAU;RPS21;RPS23
Focal Adhesion (GO:0005925)	59/387	4.85092e-25	1.14967e-23	0	0	6.29342	352.34	RPL4;RPL5;RPL30;RPL3;RPL31;YWHAB;RPLP1;RPL8;RPL10A;RPL6;RPL7;PPP1CB;RPS15;RPS4X;PPP1CC;RPL7A;RPS14;RPS17;CSRP2;RPS16;RPS19;RPS18;RPLP2;RPL38;RPS11;RPS10;RPS13;YWHAG;RPS7;RPS8;RPL23;RPS5;RPL22;RPL13A;RPS3A;RHOA;DNM2;MYH9;RPL27;PPIB;S100A7;RPL12;ADD1;CORO1C;LIMA1;G3BP1;PCBP2;RPS2;RPL18;PDLIM7;RPL19;MAP4K4;NPM1;HMGA1;SRP68;PPFIBP1;RPS29;FAT1;SNTB2
Ribosome (GO:0005840)	24/46	8.94215e-25	1.92663e-23	0	0	36.4401	2017.83	RPS7;RPL23;RPS5;RPL36A;EIF2AK2;RPL13A;SRP68;RPS4X;EEF1A1;RPL7A;PSMA6;RPS25;RPS17;RPS28;RPS19;RPS18;RPS29;RPL27;RPL15;RPS11;RPS10;RPS13;EIF4G1;RPS23
Cell-Substrate Junction (GO:0030055)	59/395	1.43697e-24	2.83801e-23	0	0	6.141	337.138	RPL4;RPL5;RPL30;RPL3;RPL31;YWHAB;RPLP1;RPL8;RPL10A;RPL6;RPL7;PPP1CB;RPS15;RPS4X;PPP1CC;RPL7A;RPS14;RPS17;CSRP2;RPS16;RPS19;RPS18;RPLP2;RPL38;RPS11;RPS10;RPS13;YWHAG;RPS7;RPS8;RPL23;RPS5;RPL22;RPL13A;RPS3A;RHOA;DNM2;MYH9;RPL27;PPIB;S100A7;RPL12;ADD1;CORO1C;LIMA1;G3BP1;PCBP2;RPS2;RPL18;PDLIM7;RPL19;MAP4K4;NPM1;HMGA1;SRP68;PPFIBP1;RPS29;FAT1;SNTB2
U2-type Spliceosomal Complex (GO:0005684)	28/91	5.60448e-21	1.02174e-19	0	0	14.9174	695.611	SF3B4;SF3B5;DHX8;DDX42;CWC27;HTATSF1;EFTUD2;ZMAT2;DHX16;LUC7L;SNIP1;SNRPB2;SNRPD3;SF3A1;SF3A2;CCDC12;BUD31;PLRG1;LSM5;LSM3;SMU1;PRPF4;PRPF6;MFAP1;PPIE;SNRPF;LUC7L2;RBM22
U2-type Precatalytic Spliceosome (GO:0071005)	18/48	1.0693e-15	1.81017e-14	0	0	19.8287	683.529	SF3B4;SF3B5;SF3A1;SF3A2;CWC27;LSM5;LSM3;EFTUD2;SMU1;PRPF4;PRPF6;ZMAT2;MFAP1;DHX16;SNIP1;SNRPB2;SNRPD3;SNRPF
Precatalytic Spliceosome (GO:0071011)	18/49	1.64329e-15	2.5964e-14	0	0	19.188	653.201	SF3B4;SF3B5;SF3A1;SF3A2;CWC27;LSM5;LSM3;EFTUD2;SMU1;PRPF4;PRPF6;ZMAT2;MFAP1;DHX16;SNIP1;SNRPB2;SNRPD3;SNRPF
Spliceosomal snRNP Complex (GO:0097525)	18/56	2.48008e-14	3.67362e-13	0	0	15.6477	490.211	SF3B4;SF3B5;SF3A1;SF3A2;DDX23;HTATSF1;LSM5;LSM3;PRPF4;SART3;PRPF6;LUC7L;SNIP1;CD2BP2;SNRPB2;SNRPD3;SNRPF;LUC7L2
Cytoplasmic Stress Granule (GO:0010494)	19/84	5.28295e-12	7.36506e-11	0	0	9.65915	250.815	DDX6;TIA1;DDX3X;YTHDF2;YTHDF3;DDX1;CIRBP;TIAL1;ATXN2L;FXR1;RBM4;DDX19A;DDX19B;LARP1;CAPRIN1;G3BP1;TRIM25;LSM14A;EIF4G1
Small-Subunit Processome (GO:0032040)	17/72	3.35201e-11	4.41348e-10	0	0	10.1842	245.632	RPS7;RPS8;RPS5;RPS6;RPS3A;RRP9;RPS4X;FBL;RPS14;RPS17;RPS28;RPS16;RPS19;RPS11;RPS13;RPS12;RPS23
U4/U6 X U5 tri-snRNP Complex (GO:0046540)	11/35	3.75779e-09	4.45298e-08	0	0	14.9727	290.463	EFTUD2;PRPF4;SART3;PRPF6;ZMAT2;DDX23;SNRNP27;SNRPD3;SNRPF;LSM5;LSM3
Spliceosomal tri-snRNP Complex (GO:0097526)	11/35	3.75779e-09	4.45298e-08	0	0	14.9727	290.463	EFTUD2;PRPF4;SART3;PRPF6;ZMAT2;DDX23;SNRNP27;SNRPD3;SNRPF;LSM5;LSM3
U2 snRNP (GO:0005686)	9/23	1.10219e-08	1.2439e-07	0	0	20.9409	383.709	SF3B4;SF3B5;SF3A1;SF3A2;SNIP1;SNRPB2;SNRPD3;SNRPF;HTATSF1
Chromosome (GO:0005694)	22/179	2.51089e-08	2.70492e-07	0	0	4.63215	81.0628	DDX27;CDCA5;RECQL;SMARCA5;HMGA2;SMC6;PDS5B;RRP1B;MKI67;SMC3;RPF2;SMC1A;FTSJ3;GNL3;RSL1D1;EBNA1BP2;PES1;RCC1;TERF2IP;PIN4;EZH2;BRD4
Intracellular Organelle Lumen (GO:0070013)	59/912	3.06639e-08	3.15971e-07	0	0	2.35335	40.7134	DDX3X;CALML5;PPP3CA;QARS1;C1QBP;YWHAG;MEN1;MCCC2;BCKDHA;FGA;MUCL1;CMC1;BCKDHB;DARS2;SDHB;NIPSNAP1;DNAJC3;EEF1A1;RCN1;PKM;MTHFD2;PSMA2;CSNK2B;PPIE;PPIB;CAB39;POLDIP2;SHMT2;KARS1;SDC2;MRPL12;PSMB7;DHX30;HMGCL;ATP5F1A;CCNB1;RNF138;PSMB1;GPC4;DECR1;TRMT10C;PNPT1;PDHA1;MDH2;IDH2;HUWE1;PYCR1;PDAP1;LRPPRC;BCKDK;IMPDH2;PSMC2;DNAJC10;CDK1;CALU;PIN4;ALDH18A1;SLIRP;SSBP1
U2-type Catalytic Step 2 Spliceosome (GO:0071007)	9/28	8.13772e-08	7.99212e-07	0	0	15.4262	251.82	EFTUD2;DHX8;BUD31;PPIE;SNRPB2;SNRPD3;PLRG1;SNRPF;RBM22
Asymmetric Synapse (GO:0032279)	18/131	8.4305e-08	7.99212e-07	0	0	5.24169	85.3809	RPL30;RPL12;CRIPT;SCRIB;RPL8;ADD3;ADD1;RPL7;DNM2;RPS14;RPS25;RPS19;CDK5;RPS18;RPL14;RPL38;CAMK2G;RPS13
Mitochondrial Matrix (GO:0005759)	34/407	9.74855e-08	8.88618e-07	0	0	3.04211	49.1104	POLDIP2;SHMT2;KARS1;MRPS14;MRPL12;DHX30;HMGCL;ATP5F1A;CCNB1;QARS1;C1QBP;YWHAG;DECR1;MCCC2;BCKDHA;TRMT10C;PDHA1;PNPT1;MDH2;CMC1;IDH2;BCKDHB;PYCR1;DARS2;SDHB;LRPPRC;NIPSNAP1;BCKDK;MTHFD2;CDK1;PIN4;ALDH18A1;SLIRP;SSBP1
Nuclear Chromosome (GO:0000228)	14/90	4.93419e-07	4.33112e-06	0	0	6.03211	87.5978	ACTR5;HMGA2;SMC1A;SMC4;LRPPRC;YY1;SMCHD1;RAD50;MCM3;RRS1;RCC1;TERF2IP;MCM5;BRD4
Condensed Chromosome (GO:0000793)	11/62	2.18475e-06	1.84923e-05	0	0	7.03617	91.7096	RAD50;NSMCE2;RRS1;SMARCA5;RCC1;SMC6;MKI67;SMC1A;SMC4;LRPPRC;BRD4
Postsynaptic Density (GO:0014069)	18/164	2.46603e-06	2.01534e-05	0	0	4.04998	52.297	RPL30;RPL12;CRIPT;SCRIB;RPL8;ADD3;ADD1;RPL7;DNM2;RPS14;RPS25;RPS19;CDK5;RPS18;RPL14;RPL38;CAMK2G;RPS13
Preribosome, Large Subunit Precursor (GO:0030687)	6/16	4.57631e-06	3.61528e-05	0	0	19.4508	239.141	EBNA1BP2;PES1;RRS1;ZNF622;RRP15;FTSJ3
Cdc73/Paf1 Complex (GO:0016593)	4/6	1.17708e-05	8.71774e-05	0	0	64.6467	733.733	SKIC8;CTR9;LEO1;PAF1
PTW/PP1 Phosphatase Complex (GO:0072357)	4/6	1.17708e-05	8.71774e-05	0	0	64.6467	733.733	PPP1CB;PPP1CC;PPP1R10;WDR82
Ficolin-1-Rich Granule Lumen (GO:1904813)	14/123	2.11362e-05	0.000151796	0	0	4.19869	45.1969	DDX3X;CALML5;CAB39;HUWE1;PDAP1;EEF1A1;PSMB7;PKM;PSMA2;IMPDH2;CSNK2B;PSMB1;PSMC2;PPIE
RNA Polymerase II, Core Complex (GO:0005665)	5/16	8.18389e-05	0.000570465	0	0	14.7101	138.433	POLR2A;POLR2B;POLR2C;POLR2D;POLR2I
U5 snRNP (GO:0005682)	5/17	0.000113067	0.000765625	0	0	13.4836	122.532	PRPF6;DDX23;CD2BP2;SNRPD3;SNRPF
Condensed Nuclear Chromosome (GO:0000794)	6/28	0.000158059	0.00104056	0	0	8.83582	77.3358	RAD50;RRS1;RCC1;SMC1A;SMC4;LRPPRC
Cytoplasmic Vesicle Lumen (GO:0060205)	12/117	0.000220687	0.00141359	0	0	3.72413	31.3526	EEF1A1;PSMB7;DDX3X;PKM;CAB39;PSMA2;IMPDH2;CSNK2B;PSMB1;PSMC2;HUWE1;PPIE
Cytoplasmic Side of Rough Endoplasmic Reticulum Membrane (GO:0098556)	3/5	0.000261893	0.00163338	0	0	48.4043	399.218	RPS28;RPS29;RPL27
mRNA Cleavage and Polyadenylation Specificity Factor Complex (GO:0005847)	5/22	0.000424585	0.00258017	0	0	9.51537	73.8811	NUDT21;CPSF7;FIP1L1;CSNK1A1;WDR33
Ficolin-1-Rich Granule (GO:0101002)	15/184	0.000485679	0.00287765	0	0	2.89735	22.1067	DDX3X;CALML5;CAB39;HUWE1;PDAP1;RHOA;EEF1A1;PSMB7;PKM;PSMA2;IMPDH2;CSNK2B;PSMB1;PSMC2;PPIE
NURF Complex (GO:0016589)	3/6	0.000512017	0.00295971	0	0	32.2679	244.499	SMARCA5;RBBP7;SMARCA1
ISWI-type Complex (GO:0031010)	4/14	0.000647462	0.00365354	0	0	12.924	94.8938	SMARCA5;RBBP7;BAZ1B;SMARCA1
Vesicle Coat (GO:0030120)	6/37	0.000774644	0.00426955	0	0	6.26767	44.896	COPB2;COPA;SEC23A;NECAP2;NECAP1;COPE
U2-type Prespliceosome (GO:0071004)	4/15	0.000861924	0.00453947	0	0	11.7485	82.9013	SF3A1;SF3A2;LUC7L;LUC7L2
Prespliceosome (GO:0071010)	4/15	0.000861924	0.00453947	0	0	11.7485	82.9013	SF3A1;SF3A2;LUC7L;LUC7L2
P-body (GO:0000932)	9/83	0.000886181	0.00456576	0	0	3.94953	27.7597	PSMA6;DDX6;YTHDF2;YTHDF3;PSMA2;CAPRIN1;PSMC2;LSM14A;LSM3
U1 snRNP (GO:0005685)	4/16	0.00112195	0.00565751	0	0	10.7689	73.1497	SNRPB2;SNRPD3;SNRPF;LUC7L2
Rough Endoplasmic Reticulum Membrane (GO:0030867)	3/8	0.00137009	0.00676481	0	0	19.3587	127.63	RPS28;RPS29;RPL27
Alpha-Ketoacid Dehydrogenase Complex (GO:0045240)	4/17	0.00143238	0.00692805	0	0	9.94	65.0913	BCKDHA;BCKDK;PDHA1;BCKDHB
Endoribonuclease Complex (GO:1902555)	4/18	0.00179801	0.00852258	0	0	9.22952	58.3405	DHX9;WDR18;AGO2;SND1
Nuclear Inclusion Body (GO:0042405)	3/10	0.00280613	0.0130402	0	0	13.8262	81.2423	NUP153;STUB1;NUP98
COPI Vesicle Coat (GO:0030126)	3/12	0.00491786	0.0219912	0	0	10.7526	57.149	COPB2;COPA;COPE
SUMO Ligase Complex (GO:0106068)	3/12	0.00491786	0.0219912	0	0	10.7526	57.149	NSMCE2;SMC6;RANGAP1
U12-type Spliceosomal Complex (GO:0005689)	4/24	0.00541024	0.0237449	0	0	6.45867	33.7108	SF3B4;SF3B5;SNRPD3;SNRPF
RISC Complex (GO:0016442)	3/13	0.0062511	0.0269366	0	0	9.67687	49.1101	DDX6;DHX9;AGO2
Microtubule Cytoskeleton (GO:0015630)	21/393	0.008665	0.0366715	0	0	1.84208	8.74707	SHMT2;CSNK1A1;SEPTIN2;MPG;BUD31;DYRK1A;CKAP2;CKAP5;LRPPRC;AURKB;PQBP1;DNM2;EML4;CENPF;CDK5;KIF2A;MAP7D3;PIN4;KIF2C;MAP4;GAPDH
Spindle (GO:0005819)	14/227	0.00934243	0.0388449	0	0	2.13704	9.9868	CSNK1A1;CKAP2;CKAP5;AURKB;EML4;CENPF;KIF2A;CDK1;KIF2C;PIN4;MAP4;LSM14A;DLGAP5;RTRAF
COPI-coated Vesicle Membrane (GO:0030663)	3/16	0.0114442	0.0467632	0	0	7.4426	33.2705	COPB2;COPA;COPE
MLL1 Complex (GO:0071339)	4/30	0.0121024	0.0486146	0	0	4.96667	21.9246	TAF4;RNF2;MEN1;HCFC1
U7 snRNP (GO:0005683)	2/6	0.0125985	0.0497643	0	0	16.1063	70.4518	SNRPD3;SNRPF
MLL1/2 Complex (GO:0044665)	4/31	0.0135709	0.0527263	0	0	4.78247	20.5638	TAF4;RNF2;MEN1;HCFC1
Nuclear Membrane (GO:0031965)	14/239	0.0141833	0.0542168	0	0	2.0218	8.60416	ANKRD17;MRPS14;MRPS23;HMGA1;NUP153;PLRG1;RANGAP1;NUP42;LMNA;NUP35;NUP98;KPNA2;LBR;GAPDH
B-WICH Complex (GO:0110016)	2/7	0.0172876	0.0630333	0	0	12.8844	52.2818	SMARCA5;DEK
RISC-loading Complex (GO:0070578)	2/7	0.0172876	0.0630333	0	0	12.8844	52.2818	DHX9;AGO2
U6 snRNP (GO:0005688)	2/7	0.0172876	0.0630333	0	0	12.8844	52.2818	LSM5;LSM3
Mitochondrial Intermembrane Space (GO:0005758)	6/71	0.0202255	0.0726279	0	0	2.98395	11.6398	TIMM8B;NDUFA8;PNPT1;TIMM13;CYCS;TRIAP1
Smc5-Smc6 Complex (GO:0030915)	2/8	0.0225935	0.0787449	0	0	10.7364	40.6921	NSMCE2;SMC6
U4 snRNP (GO:0005687)	2/8	0.0225935	0.0787449	0	0	10.7364	40.6921	SNRPD3;SNRPF
Cytoplasmic Side of Endoplasmic Reticulum Membrane (GO:0098554)	3/21	0.024317	0.0811794	0	0	5.37382	19.9722	RPS28;RPS29;RPL27
Pericentric Heterochromatin (GO:0005721)	3/21	0.024317	0.0811794	0	0	5.37382	19.9722	HELLS;SMARCA5;BAZ1B
Mitochondrial Inner Membrane (GO:0005743)	20/409	0.0243196	0.0811794	0	0	1.67333	6.21888	NDUFA8;UQCRB;MRPS35;SHMT2;MRPS14;CKMT1A;NDUFA2;MRPS23;NDUFA10;TIMM13;MRPL17;MRPL12;MRPS6;SDHB;MRPL54;ATP5F1A;NDUFS5;CYCS;ALDH18A1;COA5
Supramolecular Fiber (GO:0099512)	4/37	0.0247355	0.0814212	0	0	3.91172	14.4715	MFAP1;MYO18A;MYH9;CTPS1
CMG Complex (GO:0071162)	2/9	0.0284747	0.091196	0	0	9.20218	32.7482	MCM3;MCM5
Nucleolar Exosome (RNase Complex) (GO:0101019)	2/9	0.0284747	0.091196	0	0	9.20218	32.7482	EXOSC6;EXOSC4
Secretory Granule Lumen (GO:0034774)	16/316	0.031259	0.0987786	0	0	1.73206	6.00237	FGA;DDX3X;CAB39;HUWE1;PA2G4;EEF1A1;DNAJC3;PSMB7;PKM;PSMA2;IMPDH2;CSNK2B;PSMB1;PSMC2;PPIE;S100A7
Microtubule (GO:0005874)	11/194	0.0339778	0.105957	0	0	1.94752	6.58661	EML4;KIF2A;CDK5;MPG;DYRK1A;CDK1;KIF2C;MAP4;LRPPRC;AURKB;DNM2
tRNA Methyltransferase Complex (GO:0043527)	2/10	0.0348919	0.107394	0	0	8.0515	27.0168	TRMT10C;TRMT11
Proton-Transporting V-type ATPase, V1 Domain (GO:0033180)	2/11	0.0418073	0.125422	0	0	7.15652	22.7197	ATP6V1G1;ATP6V1F
Vacuolar Proton-Transporting V-type ATPase, V1 Domain (GO:0000221)	2/11	0.0418073	0.125422	0	0	7.15652	22.7197	ATP6V1G1;ATP6V1F
Mitotic Spindle (GO:0072686)	9/155	0.0458944	0.135962	0	0	1.99436	6.14544	EML4;KIF2A;CDK1;CKAP2;MAP4;LSM14A;CKAP5;DLGAP5;RTRAF
Set1C/COMPASS Complex (GO:0048188)	2/12	0.0491852	0.142157	0	0	6.44053	19.3999	WDR82;HCFC1
Clathrin Vesicle Coat (GO:0030125)	2/12	0.0491852	0.142157	0	0	6.44053	19.3999	NECAP2;NECAP1
H4/H2A Histone Acetyltransferase Complex (GO:0043189)	3/29	0.0560195	0.156196	0	0	3.7188	10.7178	MORF4L1;POTEJ;MORF4L2
NuA4 Histone Acetyltransferase Complex (GO:0035267)	3/29	0.0560195	0.156196	0	0	3.7188	10.7178	MORF4L1;POTEJ;MORF4L2
Myofibril (GO:0030016)	3/29	0.0560195	0.156196	0	0	3.7188	10.7178	PSMA6;TMOD3;MYL12B
ESC/E(Z) Complex (GO:0035098)	2/13	0.0569914	0.157058	0	0	5.85473	16.7729	RBBP7;EZH2
Ino80 Complex (GO:0031011)	2/15	0.0737604	0.200933	0	0	4.95349	12.9134	YY1;ACTR5
Clathrin Coat (GO:0030118)	2/16	0.0826627	0.220124	0	0	4.59943	11.4663	NECAP2;NECAP1
Myosin Filament (GO:0032982)	2/16	0.0826627	0.220124	0	0	4.59943	11.4663	MYO18A;MYH9
Adherens Junction (GO:0005912)	8/151	0.0876502	0.230812	0	0	1.8072	4.39945	TJP1;TMOD3;CTNND1;SCRIB;EIF4G2;ADD1;PDLIM7;PPP1CA
PRC1 Complex (GO:0035102)	2/17	0.0918724	0.239272	0	0	4.29258	10.2479	CBX4;RNF2
Mitochondrial Membrane (GO:0031966)	24/595	0.0931357	0.239926	0	0	1.36421	3.23823	TOMM70;NDUFA8;UQCRB;MRPS35;SHMT2;MRPS14;CKMT1A;NDUFA2;MRPS23;NDUFA10;TIMM13;MRPL17;DARS2;MRPL12;MRPS6;TOMM20;SDHB;MRPL54;QTRT2;ATP5F1A;NDUFS5;CYCS;ALDH18A1;COA5
Mitochondrial Outer Membrane Translocase Complex (GO:0005742)	2/21	0.131273	0.334535	0	0	3.38818	6.87962	TOMM70;TOMM20
THO Complex Part of Transcription Export Complex (GO:0000445)	1/5	0.142164	0.335035	0	0	8.0398	15.6838	THOC6
TORC1 Complex (GO:0031931)	1/5	0.142164	0.335035	0	0	8.0398	15.6838	LARP1
Box C/D RNP Complex (GO:0170049)	1/5	0.142164	0.335035	0	0	8.0398	15.6838	RRP9
Box C/D Methylation Guide snoRNP Complex (GO:0031428)	1/5	0.142164	0.335035	0	0	8.0398	15.6838	RRP9
Cortical Granule (GO:0060473)	1/5	0.142164	0.335035	0	0	8.0398	15.6838	MYH9
Sex Chromosome (GO:0000803)	1/5	0.142164	0.335035	0	0	8.0398	15.6838	SMC6
Signal Recognition Particle, Endoplasmic Reticulum Targeting (GO:0005786)	1/5	0.142164	0.335035	0	0	8.0398	15.6838	SRP68
Polymeric Cytoskeletal Fiber (GO:0099513)	12/280	0.142779	0.335035	0	0	1.44675	2.81605	EML4;LIMA1;KIF2A;CDK5;MPG;POTEJ;LMNA;DYRK1A;KIF2C;MAP4;LRPPRC;DNM2
Cytoskeleton (GO:0005856)	26/694	0.152614	0.354603	0	0	1.26113	2.37073	SHMT2;DHX9;ADD3;AURKB;ADD1;PQBP1;CORO1C;LIMA1;CAPZB;POTEJ;MAP4;PDLIM7;SEPTIN2;TMOD3;BUD31;DYRK1A;CKAP2;ANK3;CKAP5;LRPPRC;EML4;MAP7D3;CAPZA1;MYH9;KIF2C;GAPDH
TOM Complex (GO:0140596)	1/6	0.168077	0.367072	0	0	6.43151	11.4695	TOMM70
X Chromosome (GO:0000805)	1/6	0.168077	0.367072	0	0	6.43151	11.4695	SMCHD1
Flotillin Complex (GO:0016600)	1/6	0.168077	0.367072	0	0	6.43151	11.4695	CORO1C
Membrane Attack Complex (GO:0005579)	1/6	0.168077	0.367072	0	0	6.43151	11.4695	PSMA7
Pyruvate Dehydrogenase Complex (GO:0045254)	1/6	0.168077	0.367072	0	0	6.43151	11.4695	PDHA1
Shelterin Complex (GO:0070187)	1/6	0.168077	0.367072	0	0	6.43151	11.4695	TERF2IP
Cyclin-Dependent Protein Kinase Holoenzyme Complex (GO:0000307)	3/47	0.168822	0.367072	0	0	2.19543	3.90548	CCNB1;CDK5;CDK1
Rough Endoplasmic Reticulum (GO:0005791)	2/25	0.173689	0.370849	0	0	2.79835	4.89849	RPL4;PKM
Vacuolar Proton-Transporting V-type ATPase Complex (GO:0016471)	2/25	0.173689	0.370849	0	0	2.79835	4.89849	ATP6V1G1;ATP6V1F
INO80-type Complex (GO:0097346)	2/26	0.184615	0.390659	0	0	2.68162	4.53054	YY1;ACTR5
Nuclear Stress Granule (GO:0097165)	1/7	0.193209	0.40167	0	0	5.35931	8.81063	TIA1
Spectrin-Associated Cytoskeleton (GO:0014731)	1/7	0.193209	0.40167	0	0	5.35931	8.81063	ANK3
Oxoglutarate Dehydrogenase Complex (GO:0045252)	1/8	0.217582	0.444543	0	0	4.59346	7.00585	BCKDK
Platelet Dense Tubular Network Membrane (GO:0031095)	1/8	0.217582	0.444543	0	0	4.59346	7.00585	ITPR2
90S Preribosome (GO:0030686)	1/9	0.241221	0.484485	0	0	4.01907	5.71529	SRFBP1
Transcription Factor TFIIH Core Complex (GO:0000439)	1/9	0.241221	0.484485	0	0	4.01907	5.71529	GTF2H3
Cell-Cell Junction (GO:0005911)	12/316	0.248919	0.495746	0	0	1.27303	1.77031	TJP1;RAP1B;TMOD3;CTNND1;FAT1;SCRIB;PALS2;RHOA;EIF4G2;ADD1;PDLIM7;PPP1CA
Intercalated Disc (GO:0014704)	2/32	0.251642	0.496993	0	0	2.14463	2.95905	ANK3;YWHAH
Extracellular Membrane-Bounded Organelle (GO:0065010)	3/59	0.263485	0.513136	0	0	1.72391	2.29928	DNAJC3;FGA;PKM
Platelet Dense Tubular Network (GO:0031094)	1/10	0.264146	0.513136	0	0	3.57232	4.75567	ITPR2
Aggresome (GO:0016235)	2/34	0.274222	0.526024	0	0	2.01038	2.60107	POLD1;RANGAP1
Lipid Droplet (GO:0005811)	4/88	0.275219	0.526024	0	0	1.5327	1.97747	RAP1B;SET;UBE2G2;GAPDH
U2-type Catalytic Step 1 Spliceosome (GO:0071006)	1/11	0.28638	0.533643	0	0	3.21493	4.02006	RBM22
Microfibril (GO:0001527)	1/11	0.28638	0.533643	0	0	3.21493	4.02006	MFAP1
Transcription Factor TFIIH Holo Complex (GO:0005675)	1/11	0.28638	0.533643	0	0	3.21493	4.02006	GTF2H3
Extracellular Vesicle (GO:1903561)	3/62	0.288212	0.533643	0	0	1.636	2.03528	DNAJC3;FGA;PKM
Cytoplasmic Side of Lysosomal Membrane (GO:0098574)	1/12	0.307943	0.552898	0	0	2.92251	3.44225	EEF1A1
npBAF Complex (GO:0071564)	1/12	0.307943	0.552898	0	0	2.92251	3.44225	PHF10
Septin Cytoskeleton (GO:0032156)	1/12	0.307943	0.552898	0	0	2.92251	3.44225	SEPTIN2
Septin Ring (GO:0005940)	1/12	0.307943	0.552898	0	0	2.92251	3.44225	SEPTIN2
SAGA-type Complex (GO:0070461)	2/39	0.330359	0.588684	0	0	1.73826	1.92526	SF3B5;TAF4
RSC-type Complex (GO:0016586)	1/14	0.349137	0.617504	0	0	2.47264	2.60193	PHF10
Spindle Microtubule (GO:0005876)	3/71	0.362924	0.628369	0	0	1.41881	1.43805	KIF2A;CDK1;AURKB
COPII Vesicle Coat (GO:0030127)	1/15	0.368807	0.628369	0	0	2.2959	2.29012	SEC23A
H4 Histone Acetyltransferase Complex (GO:1902562)	1/15	0.368807	0.628369	0	0	2.2959	2.29012	HCFC1
Vacuolar Lumen (GO:0005775)	6/163	0.370157	0.628369	0	0	1.22951	1.22193	CHID1;DNAJC3;SDC2;PA2G4;GPC4;S100A7
Glutamatergic Synapse (GO:0098978)	4/102	0.371063	0.628369	0	0	1.31279	1.30148	GSK3B;RAP1A;AGO2;RHOA
Serine/Threonine Protein Kinase Complex (GO:1902554)	3/72	0.371189	0.628369	0	0	1.39818	1.38566	CAB39;CDK5;CDK1
Transcription Factor TFIID Complex (GO:0005669)	2/44	0.385227	0.64751	0	0	1.53093	1.46039	GTF2H3;TAF4
Apical Junction Complex (GO:0043296)	4/107	0.405362	0.668841	0	0	1.24874	1.12758	TJP1;ANK3;YBX3;RHOA
Proton-Transporting V-type ATPase Complex (GO:0033176)	1/17	0.406384	0.668841	0	0	2.00871	1.80875	ATP6V1F
Transcription Factor TFTC Complex (GO:0033276)	1/17	0.406384	0.668841	0	0	2.00871	1.80875	TAF4
Vesicle Membrane (GO:0012506)	3/77	0.412147	0.673648	0	0	1.30337	1.15527	C2CD5;ARRB1;RAB11FIP2
Actin Filament (GO:0005884)	3/78	0.420245	0.682179	0	0	1.28592	1.11479	LIMA1;POTEJ;DYRK1A
Cell-Cell Contact Zone (GO:0044291)	2/48	0.427681	0.684867	0	0	1.39752	1.18702	ANK3;YWHAH
Sarcoplasmic Reticulum (GO:0016529)	2/48	0.427681	0.684867	0	0	1.39752	1.18702	ITPR2;ANK3
Germ Plasm (GO:0060293)	1/19	0.441728	0.689954	0	0	1.78533	1.45873	DDX3X
Smooth Endoplasmic Reticulum (GO:0005790)	1/19	0.441728	0.689954	0	0	1.78533	1.45873	RPL15
Bicellular Tight Junction (GO:0005923)	3/81	0.444304	0.689954	0	0	1.23627	1.00292	TJP1;ANK3;YBX3
Cytoplasmic Side of Plasma Membrane (GO:0009898)	4/113	0.44601	0.689954	0	0	1.17963	0.952452	PPP3CA;MYH9;ESYT2;RHOA
Microbody Lumen (GO:0031907)	2/50	0.448325	0.689954	0	0	1.33915	1.07431	HMGCL;DHRS4
Peroxisomal Matrix (GO:0005782)	2/50	0.448325	0.689954	0	0	1.33915	1.07431	HMGCL;DHRS4
Anaphase-Promoting Complex (GO:0005680)	1/21	0.47497	0.713212	0	0	1.60663	1.19614	CDC26
Mitochondrial Ribosome (GO:0005761)	1/21	0.47497	0.713212	0	0	1.60663	1.19614	MRPS14
Dendrite (GO:0030425)	9/281	0.476469	0.713212	0	0	1.06349	0.788425	RBM3;GSK3B;CDK5;RPS6;RACK1;CRIPT;DYRK1A;ANK3;RPL28
Microbody Membrane (GO:0031903)	2/53	0.478484	0.713212	0	0	1.26018	0.928919	IMPDH2;DHRS4
Peroxisomal Membrane (GO:0005778)	2/53	0.478484	0.713212	0	0	1.26018	0.928919	IMPDH2;DHRS4
Lysosomal Lumen (GO:0043202)	3/86	0.483477	0.716151	0	0	1.1615	0.84412	CHID1;SDC2;GPC4
Protein Kinase Complex (GO:1902911)	1/22	0.490842	0.722544	0	0	1.53005	1.08883	CAB39
Azurophil Granule (GO:0042582)	5/155	0.504285	0.736211	0	0	1.07101	0.733226	RAP1B;DNAJC3;PA2G4;SNAP29;S100A7
Azurophil Granule Lumen (GO:0035578)	3/89	0.506339	0.736211	0	0	1.12081	0.762763	DNAJC3;PA2G4;S100A7
Endoplasmic Reticulum Lumen (GO:0005788)	9/289	0.510188	0.737284	0	0	1.03268	0.694967	DNAJC3;PPP3CA;FGA;RCN1;SDC2;DNAJC10;CALU;PPIB;MEN1
Gap Junction (GO:0005921)	1/24	0.521165	0.748582	0	0	1.39686	0.910316	TJP1
Azurophil Granule Membrane (GO:0035577)	2/58	0.526434	0.751168	0	0	1.14737	0.736184	RAP1B;SNAP29
Actin Cytoskeleton (GO:0015629)	11/361	0.531024	0.751168	0	0	1.00942	0.638913	EEF1A1;LIMA1;CAPZB;DHX9;SEPTIN2;CAPZA1;POTEJ;DYRK1A;MYH9;PDLIM7;CORO1C
P Granule (GO:0043186)	1/25	0.535643	0.751168	0	0	1.33858	0.835662	DDX3X
SAGA Complex (GO:0000124)	1/25	0.535643	0.751168	0	0	1.33858	0.835662	SF3B5
Tight Junction (GO:0070160)	3/96	0.557535	0.772863	0	0	1.03607	0.605302	TJP1;ANK3;YBX3
Cilium (GO:0005929)	12/402	0.557635	0.772863	0	0	0.987838	0.576947	EML4;PSMA6;PSMB7;RSL1D1;CSNK1A1;SEPTIN2;USP9X;CKAP2;MAP4;CKAP5;CFAP20;PQBP1
Cortical Cytoskeleton (GO:0030863)	2/63	0.571314	0.787218	0	0	1.05305	0.589513	EEF1A1;CAPZA1
Catenin Complex (GO:0016342)	1/28	0.576507	0.787927	0	0	1.18967	0.655231	CTNND1
Golgi Lumen (GO:0005796)	3/99	0.578478	0.787927	0	0	1.00354	0.54929	MUCL1;SDC2;GPC4
SWI/SNF Complex (GO:0016514)	1/29	0.589315	0.793566	0	0	1.14712	0.606592	PHF10
Nuclear Inner Membrane (GO:0005637)	1/29	0.589315	0.793566	0	0	1.14712	0.606592	LBR
Cation-Transporting ATPase Complex (GO:0090533)	1/30	0.601735	0.797197	0	0	1.10751	0.562545	ATP6V1F
Protein Serine/Threonine Phosphatase Complex (GO:0008287)	1/30	0.601735	0.797197	0	0	1.10751	0.562545	PPP3CA
Cytoplasmic Vesicle Membrane (GO:0030659)	12/415	0.602103	0.797197	0	0	0.955318	0.484659	C2CD5;RAP1A;NDUFA2;ITPR2;ARRB1;ARRB2;RAB11FIP2;CAMK2G;RHOA;CORO1C;ATP6V1F;DNM2
Sarcoplasmic Reticulum Membrane (GO:0033017)	1/31	0.613781	0.808145	0	0	1.07054	0.522547	ITPR2
Intermediate Filament (GO:0005882)	2/71	0.636529	0.833466	0	0	0.93057	0.420362	CSNK1A1;LMNA
Non-Motile Cilium (GO:0097730)	1/35	0.658434	0.857411	0	0	0.944396	0.394654	SEPTIN2
Cul4-RING E3 Ubiquitin Ligase Complex (GO:0080008)	1/36	0.668767	0.866109	0	0	0.917366	0.369074	DCAF7
Neuromuscular Junction (GO:0031594)	1/38	0.688507	0.886827	0	0	0.867689	0.323847	CDK5
Vesicle (GO:0031982)	6/230	0.697666	0.891362	0	0	0.858755	0.309164	DNAJC3;FGA;PKM;GAPDH;RHOA;CORO1C
Autophagosome (GO:0005776)	2/81	0.706787	0.891362	0	0	0.812355	0.281909	PIP4K2B;SNAP29
Brush Border Membrane (GO:0031526)	1/40	0.707072	0.891362	0	0	0.823107	0.285307	LIMA1
Ciliary Membrane (GO:0060170)	1/40	0.707072	0.891362	0	0	0.823107	0.285307	SEPTIN2
Neuron Projection (GO:0043005)	15/560	0.719069	0.901689	0	0	0.880874	0.290511	GSK3B;RPS6;DYRK1A;CRIPT;ANK3;DNM2;FXR1;RBM3;CDK5;POTEJ;RACK1;INPP5K;MAP4;RPL28;CAMK2G
Endocytic Vesicle Membrane (GO:0030666)	4/165	0.738024	0.920588	0	0	0.79648	0.241954	ARRB1;ARRB2;CAMK2G;DNM2
Clathrin-Coated Vesicle Membrane (GO:0030665)	2/88	0.748937	0.929309	0	0	0.745963	0.215658	NECAP2;NECAP1
Peroxisome (GO:0005777)	3/134	0.774128	0.955192	0	0	0.734082	0.187939	HMGCL;IMPDH2;DHRS4
Cortical Actin Cytoskeleton (GO:0030864)	1/49	0.777857	0.955192	0	0	0.668463	0.167926	EEF1A1
Axon (GO:0030424)	5/217	0.78803	0.962697	0	0	0.755347	0.179938	GSK3B;CDK5;POTEJ;DYRK1A;MAP4
Sarcolemma (GO:0042383)	1/52	0.797429	0.969183	0	0	0.629044	0.142392	ANK3
ER to Golgi Transport Vesicle Membrane (GO:0012507)	1/54	0.809511	0.973878	0	0	0.605244	0.127904	SEC23A
Coated Vesicle Membrane (GO:0030662)	1/54	0.809511	0.973878	0	0	0.605244	0.127904	SEC23A
Vacuolar Membrane (GO:0005774)	1/56	0.820873	0.98256	0	0	0.583175	0.115111	ATP6V1F
Cul3-RING Ubiquitin Ligase Complex (GO:0031463)	1/58	0.831558	0.984977	0	0	0.562655	0.103784	KBTBD8
Transport Vesicle Membrane (GO:0030658)	1/58	0.831558	0.984977	0	0	0.562655	0.103784	SEC23A
Cell Projection Membrane (GO:0031253)	2/107	0.837942	0.984977	0	0	0.610378	0.107919	LIMA1;SEPTIN2
Ficolin-1-Rich Granule Membrane (GO:0101003)	1/60	0.841607	0.984977	0	0	0.543525	0.0937264	RHOA
Secretory Granule Membrane (GO:0030667)	6/279	0.850631	0.984977	0	0	0.702819	0.1137	RAP1B;RAP1A;NDUFA2;ITPR2;SNAP29;RHOA
Caveola (GO:0005901)	1/62	0.851058	0.984977	0	0	0.52565	0.0847743	CORO1C
Golgi Membrane (GO:0000139)	11/476	0.854927	0.984977	0	0	0.755194	0.118368	GOLGA3;COPB2;COPA;PITPNB;HUWE1;ARRB1;SNAP29;COPE;ARCN1;ATP6V1F;DNM2
Basolateral Plasma Membrane (GO:0016323)	4/200	0.857699	0.984977	0	0	0.653061	0.100247	TJP1;SLC16A1;SCRIB;ANK3
Endocytic Vesicle (GO:0030139)	4/201	0.860297	0.984977	0	0	0.649712	0.0977674	ARRB1;ARRB2;CAMK2G;DNM2
Platelet Alpha Granule Lumen (GO:0031093)	1/66	0.868303	0.987386	0	0	0.493201	0.0696469	FGA
Exocytic Vesicle Membrane (GO:0099501)	1/67	0.872294	0.987386	0	0	0.485703	0.0663611	ATP6V1G1
Synaptic Vesicle Membrane (GO:0030672)	1/68	0.876163	0.987386	0	0	0.478429	0.0632496	ATP6V1G1
trans-Golgi Network (GO:0005802)	5/251	0.879066	0.987386	0	0	0.649796	0.083756	USP6NL;CHID1;SCOC;MYO18A;INPP5K
Mitochondrial Outer Membrane (GO:0005741)	3/171	0.893193	0.998523	0	0	0.57131	0.0645306	TOMM70;QTRT2;TOMM20
COPII-coated ER to Golgi Transport Vesicle (GO:0030134)	1/77	0.906125	0.999946	0	0	0.421576	0.0415582	SEC23A
Intermediate Filament Cytoskeleton (GO:0045111)	1/78	0.908971	0.999946	0	0	0.41608	0.0397116	LMNA
Clathrin-Coated Vesicle (GO:0030136)	1/84	0.924326	0.999946	0	0	0.385882	0.0303653	DNM2
Coated Vesicle (GO:0030135)	1/84	0.924326	0.999946	0	0	0.385882	0.0303653	DNM2
Motile Cilium (GO:0031514)	1/85	0.926621	0.999946	0	0	0.381268	0.0290568	CFAP20
Platelet Alpha Granule (GO:0031091)	1/90	0.937094	0.999946	0	0	0.359756	0.0233739	FGA
Specific Granule Membrane (GO:0035579)	1/90	0.937094	0.999946	0	0	0.359756	0.0233739	RAP1A
Bounding Membrane of Organelle (GO:0098588)	19/881	0.954467	0.999946	0	0	0.698328	0.0325438	COPB2;COPA;SEPTIN2;PITPNB;NDUFA2;HUWE1;ITPR2;ARRB1;ARRB2;RHOA;ARCN1;CORO1C;DNM2;GOLGA3;RAP1A;SNAP29;CAMK2G;COPE;ATP6V1F
cullin-RING Ubiquitin Ligase Complex (GO:0031461)	3/219	0.963191	0.999946	0	0	0.443243	0.016623	CDC26;KBTBD8;DCAF7
trans-Golgi Network Membrane (GO:0032588)	1/108	0.963878	0.999946	0	0	0.298957	0.0109989	USP6NL
Membrane Raft (GO:0045121)	2/171	0.967109	0.999946	0	0	0.377971	0.012641	RAP1B;NDUFA2
Collagen-Containing Extracellular Matrix (GO:0062023)	6/383	0.975974	0.999946	0	0	0.50617	0.0123096	PPP3CA;FGA;PKM;SDC2;PLOD1;S100A7
Lysosomal Membrane (GO:0005765)	6/383	0.975974	0.999946	0	0	0.50617	0.0123096	EEF1A1;RAP1B;ATP6V1G1;ARRB1;SNAP29;ATP6V1F
Sperm Flagellum (GO:0036126)	1/126	0.979268	0.999946	0	0	0.255668	0.00535634	CFAP20
9+2 Motile Cilium (GO:0097729)	1/140	0.986542	0.999946	0	0	0.229751	0.00311287	CFAP20
Endoplasmic Reticulum Membrane (GO:0005789)	16/872	0.99012	0.999946	0	0	0.589357	0.00585157	STEEP1;COPB2;SEC23A;COPA;PITPNB;ITPR2;PLOD1;RHOA;ARCN1;DHRS4;CDK1;CALU;ESYT2;ESYT1;LBR;COPE
Late Endosome (GO:0005770)	2/222	0.991497	0.999946	0	0	0.28958	0.00247283	CHID1;RAP1A
Recycling Endosome (GO:0055037)	1/155	0.991533	0.999946	0	0	0.207211	0.00176199	DNM2
Specific Granule (GO:0042581)	1/159	0.992517	0.999946	0	0	0.201923	0.00151663	RAP1A
Tertiary Granule (GO:0070820)	1/163	0.993387	0.999946	0	0	0.196896	0.00130633	RHOA
Lytic Vacuole (GO:0000323)	2/236	0.994184	0.999946	0	0	0.272056	0.00158684	TIAL1;CHID1
Lytic Vacuole Membrane (GO:0098852)	3/314	0.996338	0.999946	0	0	0.306322	0.0011239	ATP6V1G1;ARRB1;ATP6V1F
Lysosome (GO:0005764)	7/532	0.996837	0.999946	0	0	0.421463	0.00133504	CHID1;TIAL1;ATP6V1G1;SDC2;ARRB1;GPC4;ATP6V1F
Endosome Membrane (GO:0010008)	4/392	0.997816	0.999946	0	0	0.326598	0.000713984	RAP1A;NDUFA2;CORO1C;ATP6V1F
Early Endosome (GO:0005769)	1/320	0.999946	0.999946	0	0	0.099175	5.33348e-06	RAP1A

## Sheet: GO_MF_Mg Nuclear
Term	Overlap	P-value	Adjusted P-value	Old P-value	Old Adjusted P-value	Odds Ratio	Combined Score	Genes
mRNA Binding (GO:0003729)	73/310	3.80353e-44	1.5062e-41	0	0	11.1136	1111.11	RPL5;DAZAP1;SLC4A1AP;DDX3X;HDLBP;DDX41;YBX3;RPL7;TIAL1;RPS14;PTBP1;RBM4;C1QBP;LUC7L;RPL35;SNIP1;RPS13;DDX17;RPS7;NCBP1;RPS5;CIRBP;RPL13A;RPS3A;GNL3;ATXN2L;DDX19A;DDX19B;PKM;PPIE;SRSF3;NUP98;RPL26;NSRP1;TP53;LUC7L2;RBMS2;SLBP;DDX6;DHX9;YTHDC1;CSTF3;DDX23;SRSF1;MRPL12;FXR1;LARP1;DHX33;PCBP3;PCBP1;PCBP2;G3BP1;RPS2;HNRNPA1;HNRNPA0;CPSF7;TIA1;HNRNPA3;YTHDF2;YTHDF3;ALYREF;UPF3B;LRPPRC;HNRNPL;NUDT21;RSL…
Cadherin Binding (GO:0045296)	50/317	5.01726e-22	9.93417e-20	0	0	6.46608	317.122	DDX3X;YWHAB;RPL34;CTNND1;HDLBP;RPL6;GOLGA3;RPL7A;CAPZB;RACK1;TRIM25;TMOD3;SCRIB;ANK3;RANGAP1;CKAP5;SND1;HCFC1;ATXN2L;EEF1G;PKM;EEF1D;MYH9;RPL29;DDX6;ZC3HAV1;ADD1;PSMB6;LIMA1;DNAJB1;LARP1;PCBP1;PRDX1;RPL14;RPL15;RPS2;SEPTIN2;RPL23A;PPP1CA;TJP1;RSL1D1;PPFIBP1;STK24;CAPZA1;ABI1;SERBP1;ESYT2;EIF3E;DHX29;EIF4G2
mRNA 3'-UTR Binding (GO:0003730)	22/105	5.83084e-13	7.69671e-11	0	0	8.79572	247.779	RPL5;TIA1;DAZAP1;HNRNPA3;RPS7;CPSF1;CIRBP;YBX3;LRPPRC;TIAL1;FXR1;RBM4;NUDT21;RSL1D1;ILF3;LARP1;EXOSC4;SERBP1;HNRNPA1;TP53;RBMS2;HNRNPA0
mRNA 5'-UTR Binding (GO:0048027)	10/22	2.73222e-10	2.7049e-08	0	0	27.1942	598.835	RPL5;RPS14;RSL1D1;DDX3X;LARP1;RPS7;RPS3A;RPL26;RPS13;GNL3
Ubiquitin Ligase Inhibitor Activity (GO:1990948)	7/10	2.45453e-09	1.94399e-07	0	0	75.7962	1502.68	RPS15;RPL5;RPS7;RPL23;RPL11;RPS20;RPL37
Ubiquitin-Protein Transferase Inhibitor Activity (GO:0055105)	7/13	3.24253e-08	2.14007e-06	0	0	37.8922	653.426	RPS15;RPL5;RPS7;RPL23;RPL11;RPS20;RPL37
rRNA Binding (GO:0019843)	11/43	4.15944e-08	2.35305e-06	0	0	11.2249	190.771	RPL5;NPM1;RPL12;RPL23;RPS5;RPL11;RRS1;CIRBP;RPF2;MRPS6;RPS13
Ribosome Binding (GO:0043022)	15/93	1.18184e-07	5.85013e-06	0	0	6.3073	100.608	NPM1;DDX3X;YTHDF3;DHX9;RPSA;SRP68;RBM3;LARP1;DHX33;EIF6;C1QBP;G3BP1;SERBP1;RACK1;DHX29
RNA Polymerase II Complex Binding (GO:0000993)	9/32	2.96629e-07	1.30517e-05	0	0	12.7407	191.503	DHX9;CTR9;AGO2;SUPT4H1;PAF1;RPRD1A;CDC73;BRD4;RTRAF
Single-Stranded DNA Binding (GO:0003697)	14/97	1.25741e-06	4.97936e-05	0	0	5.52138	75.016	RADX;DHX9;RECQL;NUCKS1;SMC6;RNF138;SUB1;PCBP1;FUBP1;PCBP2;MCM3;MCM5;SSBP1;HNRNPA1
RNA Polymerase Core Enzyme Binding (GO:0043175)	8/33	4.70358e-06	0.000169329	0	0	10.4005	127.585	DHX9;CTR9;AGO2;SUPT4H1;PAF1;RPRD1A;CDC73;RTRAF
Single-Stranded RNA Binding (GO:0003727)	9/45	6.60178e-06	0.000217859	0	0	8.13445	97.0292	FXR1;PTBP1;ILF3;DDX3X;DHX9;AGO1;ZFR;AGO2;HNRNPA1
Basal RNA Polymerase II Transcription Machinery Binding (GO:0001099)	8/37	1.1758e-05	0.000358166	0	0	8.96413	101.752	DHX9;CTR9;AGO2;SUPT4H1;PAF1;RPRD1A;CDC73;RTRAF
Poly-Purine Tract Binding (GO:0070717)	7/30	2.45908e-05	0.000695569	0	0	9.87627	104.818	DAZAP1;TIA1;DDX3X;PNPT1;DDX1;PPIE;RBMS2
snRNA Binding (GO:0017069)	8/43	3.76518e-05	0.000994008	0	0	7.42512	75.6407	COIL;EFTUD2;TOE1;PRPF4;SART3;SNRPB2;SNRPD3;RBM22
pre-mRNA Binding (GO:0036002)	7/33	4.77005e-05	0.00118059	0	0	8.73534	86.9216	HNRNPL;SLBP;PTBP1;RBM4;SRSF3;HNRNPA1;RBM22
5S rRNA Binding (GO:0008097)	4/8	5.23319e-05	0.00121903	0	0	32.32	318.607	RPL5;RPL11;RRS1;RPF2
mRNA 3'-UTR AU-rich Region Binding (GO:0035925)	6/25	8.02539e-05	0.00176559	0	0	10.2325	96.496	FXR1;NUDT21;ILF3;EXOSC4;CPSF1;HNRNPA0
aminoacyl-tRNA Ligase Activity (GO:0004812)	7/38	0.000123634	0.00257679	0	0	7.32453	65.9074	LRRC47;QARS1;EPRS1;KARS1;DARS2;FARSA;FARSB
Ribosomal Small Subunit Binding (GO:0043024)	5/19	0.000202084	0.00400126	0	0	11.5562	98.3063	NPM1;DDX3X;LARP1;G3BP1;DHX29
N6-methyladenosine-containing RNA Reader Activity (GO:1990247)	4/11	0.000229451	0.0043268	0	0	18.4657	154.739	YTHDF2;YTHDF3;YTHDC1;RBM33
Histone Octamer Slider Activity (GO:0140751)	3/5	0.000261893	0.00471407	0	0	48.4043	399.218	SMARCA5;SMARCAD1;SMARCA1
U6 snRNA Binding (GO:0017070)	4/13	0.000473741	0.00815658	0	0	14.3607	109.929	PRPF4;SART3;LSM3;RBM22
Exonuclease Activity (GO:0004527)	7/48	0.000555747	0.00916983	0	0	5.5352	41.4874	TRIR;EXOSC6;FEN1;RAD50;EXOSC4;APEX1;EXOSC1
Ribosomal Large Subunit Binding (GO:0043023)	4/15	0.000861924	0.0136529	0	0	11.7485	82.9013	RBM3;NPM1;DHX33;EIF6
Ubiquitin-Like Protein Ligase Binding (GO:0044389)	19/284	0.00108071	0.01646	0	0	2.34471	16.0147	RPL5;GSK3B;MPG;RPL23;RPL11;ARRB1;SMC6;PA2G4;UBE2A;ARRB2;LRPPRC;PSMA3;CCNB1;NPLOC4;POLR2A;PCBP2;STUB1;FAU;TP53
Double-Stranded RNA Binding (GO:0003725)	8/71	0.00131863	0.0193399	0	0	4.1191	27.3144	DHX30;ILF3;DHX33;DHX9;AGO1;ZFR;AGO2;EIF2AK2
Ubiquitin Protein Ligase Binding (GO:0031625)	18/268	0.00138391	0.0195724	0	0	2.35241	15.4855	RPL5;GSK3B;MPG;RPL23;RPL11;ARRB1;SMC6;PA2G4;UBE2A;ARRB2;LRPPRC;PSMA3;NPLOC4;POLR2A;PCBP2;STUB1;FAU;TP53
Regulatory RNA Binding (GO:0061980)	6/43	0.00174339	0.0238063	0	0	5.24966	33.3455	RBM4;PNPT1;DHX9;AGO2;HNRNPA1;RBM10
miRNA Binding (GO:0035198)	5/30	0.00188268	0.0248514	0	0	6.46778	40.5857	RBM4;PNPT1;AGO2;HNRNPA1;RBM10
Eukaryotic Initiation Factor 4E Binding (GO:0008190)	3/9	0.00200916	0.0256654	0	0	16.1314	100.177	DDX3X;LARP1;EIF4G1
Tubulin Binding (GO:0015631)	20/326	0.00227734	0.0281821	0	0	2.13649	13	DDX3X;MPG;CRIPT;DYRK1A;SMC3;CKAP5;LRPPRC;DNM2;EML4;KIF2A;MAP7D3;CDK5;ZNF207;KIF2C;TTLL12;MAP4;GAPDH;DLGAP5;HDGFL3;MAP4K4
3'-5' Exonuclease Activity (GO:0008408)	6/47	0.00277392	0.033287	0	0	4.73652	27.8862	TRIR;TOE1;RAD50;EXOSC4;PNPT1;POLD1
DNA Secondary Structure Binding (GO:0000217)	5/33	0.00291079	0.0339021	0	0	5.77391	33.7158	YY1;HMGA1;HMGA2;SMC6;MEN1
Microtubule Binding (GO:0008017)	16/243	0.00303701	0.0343617	0	0	2.29782	13.3202	MPG;CRIPT;CKAP5;LRPPRC;DNM2;EML4;KIF2A;MAP7D3;CDK5;ZNF207;KIF2C;MAP4;GAPDH;DLGAP5;HDGFL3;MAP4K4
Single-Stranded DNA Helicase Activity (GO:0017116)	4/21	0.00327319	0.0360051	0	0	7.59961	43.4849	RFC4;DHX9;MCM3;MCM5
Single-Stranded Telomeric DNA Binding (GO:0043047)	3/11	0.00377239	0.0393122	0	0	12.0973	67.5037	RAD50;TERF2IP;HNRNPA1
DNA-(apurinic or Apyrimidinic Site) Endonuclease Activity (GO:0003906)	3/11	0.00377239	0.0393122	0	0	12.0973	67.5037	APEX1;HMGA1;HMGA2
tRNA Binding (GO:0000049)	6/52	0.00463375	0.0470504	0	0	4.22059	22.6831	EEF1A1;QTRT2;TRMT10C;KARS1;NSUN2;DARS2
RNA Stem-Loop Binding (GO:0035613)	3/12	0.00491786	0.0486868	0	0	10.7526	57.149	DDX3X;EPRS1;DHX9
poly(A) Binding (GO:0008143)	4/24	0.00541024	0.052255	0	0	6.45867	33.7108	TIA1;DDX3X;PPIE;RBMS2
Kinase Activity (GO:0016301)	8/90	0.00584493	0.0551094	0	0	3.16156	16.2573	BCKDK;GSK3B;CDK5;CKMT1A;CSNK2A2;CDK1;EIF2AK2;MAP4K4
Poly-Pyrimidine Tract Binding (GO:0008187)	4/25	0.00628936	0.0579206	0	0	6.15079	31.1777	PTBP1;DAZAP1;PNPT1;RBMS2
3'-5' DNA Helicase Activity (GO:0043138)	3/14	0.00777937	0.0684585	0	0	8.7967	42.7192	DHX9;RECQL;MCM5
RNA Exonuclease Activity (GO:0004532)	3/14	0.00777937	0.0684585	0	0	8.7967	42.7192	EXOSC6;EXOSC4;EXOSC1
DNA-directed RNA Polymerase Activity (GO:0003899)	4/27	0.00832085	0.0707	0	0	5.61536	26.8919	POLR2A;POLR2B;POLR2C;POLR2I
U4 snRNA Binding (GO:0030621)	2/5	0.00856969	0.0707	0	0	21.4762	102.216	PRPF4;SART3
lncRNA Binding (GO:0106222)	2/5	0.00856969	0.0707	0	0	21.4762	102.216	PCBP2;RBM33
5'-3' RNA Polymerase Activity (GO:0034062)	4/29	0.0107397	0.0867946	0	0	5.1656	23.4198	POLR2A;POLR2B;POLR2C;POLR2I
ATP Binding (GO:0005524)	16/281	0.0117705	0.093222	0	0	1.96442	8.72628	PRPS2;DTYMK;DHX9;SMARCA5;DARS2;SMC4;BCKDK;ATP5F1A;STK24;PPIP5K2;CAPRIN1;MYO18A;MYH9;PIP4K2B;MAP4K4;EIF4G1
Minor Groove of Adenine-Thymine-Rich DNA Binding (GO:0003680)	2/6	0.0125985	0.097824	0	0	16.1063	70.4518	HMGA1;HMGA2
snoRNA Binding (GO:0030515)	4/31	0.0135709	0.101537	0	0	4.78247	20.5638	DKC1;TSR1;NUDT16L1;RRP9
K48-linked Deubiquitinase Activity (GO:1990380)	3/17	0.0135895	0.101537	0	0	6.91063	29.705	USP15;USP7;USP9X
Protein Serine/Threonine Phosphatase Activity (GO:0004722)	6/66	0.0145393	0.106621	0	0	3.23344	13.6804	PPP1CB;PPP1CC;PPP3CA;CAMK2G;PPM1G;PPP1CA
Kinase Binding (GO:0019900)	23/472	0.0172055	0.116032	0	0	1.6705	6.78644	GSK3B;NPM1;DUSP3;RPS7;CAB39;RPS6;SCRIB;RHOA;AURKB;PPP1CB;DNAJC3;EEF1A1;PPP1CC;CCNB1;POLR2A;RPS19;QARS1;RNF138;PDCD10;POTEJ;STUB1;RAB11FIP2;HNRNPA0
Small Ribosomal Subunit rRNA Binding (GO:0070181)	2/7	0.0172876	0.116032	0	0	12.8844	52.2818	MRPS6;RPS13
Oxidoreductase Activity, Acting on the Aldehyde or Oxo Group of Donors, Disulfide as Acceptor (GO:0016624)	2/7	0.0172876	0.116032	0	0	12.8844	52.2818	PDHA1;BCKDHB
poly(G) Binding (GO:0034046)	2/7	0.0172876	0.116032	0	0	12.8844	52.2818	DAZAP1;PNPT1
rRNA Methyltransferase Activity (GO:0008649)	2/7	0.0172876	0.116032	0	0	12.8844	52.2818	FBL;FTSJ3
Nucleosomal DNA Binding (GO:0031492)	4/34	0.0186367	0.123002	0	0	4.30356	17.1394	H1-4;RCC1;HMGA2;H1-2
Phosphoric Ester Hydrolase Activity (GO:0042578)	5/52	0.0199898	0.12977	0	0	3.4364	13.445	PPP1CB;PPP1CC;DUSP3;APEX1;PPP1CA
Telomeric DNA Binding (GO:0042162)	4/35	0.0205525	0.131271	0	0	4.16452	16.1782	UPF1;RAD50;APEX1;TERF2IP
Protein Kinase Regulator Activity (GO:0019887)	8/113	0.0212683	0.133686	0	0	2.46609	9.49578	DNAJC3;CCNB1;NPM1;QARS1;CAB39;YWHAB;RPLP1;CSNK2B
Core Promoter Sequence-Specific DNA Binding (GO:0001046)	4/36	0.022585	0.137646	0	0	4.03417	15.2914	NPM1;AGO2;TAF4;TP53
RNA Polymerase II CTD Heptapeptide Repeat Kinase Activity (GO:0008353)	2/8	0.0225935	0.137646	0	0	10.7364	40.6921	CDK1;DYRK1A
ATPase Binding (GO:0051117)	6/74	0.0242767	0.14566	0	0	2.85186	10.6039	ATP5IF1;FBL;PPP3CA;DNAJB1;ATP6V1G1;DNAJC10
Kinase Inhibitor Activity (GO:0019210)	4/38	0.0270055	0.154466	0	0	3.79647	13.7118	DNAJC3;NPM1;QARS1;YWHAB
Oxidoreductase Activity, Acting on the Aldehyde or Oxo Group of Donors, NAD or NADP as Acceptor (GO:0016620)	3/22	0.0275397	0.154466	0	0	5.09073	18.2865	BCKDHA;BCKDHB;ALDH18A1
poly(U) RNA Binding (GO:0008266)	3/22	0.0275397	0.154466	0	0	5.09073	18.2865	DAZAP1;PNPT1;RBMS2
tRNA (Guanine) Methyltransferase Activity (GO:0016423)	2/9	0.0284747	0.154466	0	0	9.20218	32.7482	TRMT10C;TRMT11
G-rich Strand Telomeric DNA Binding (GO:0098505)	2/9	0.0284747	0.154466	0	0	9.20218	32.7482	TERF2IP;HNRNPA1
U3 snoRNA Binding (GO:0034511)	2/9	0.0284747	0.154466	0	0	9.20218	32.7482	TSR1;RRP9
pre-mRNA Intronic Binding (GO:0097157)	2/9	0.0284747	0.154466	0	0	9.20218	32.7482	HNRNPL;RBM4
Protein Kinase Inhibitor Activity (GO:0004860)	5/58	0.0304652	0.161412	0	0	3.04643	10.6356	DNAJC3;NPM1;QARS1;YWHAB;RACK1
DNA Endonuclease Activity (GO:0004520)	3/23	0.0309781	0.161412	0	0	4.83594	16.8024	FEN1;RAD50;APEX1
Nuclear Localization Sequence Binding (GO:0008139)	3/23	0.0309781	0.161412	0	0	4.83594	16.8024	NUP153;NUP98;KPNA2
Protein Heterodimerization Activity (GO:0046982)	12/216	0.0315991	0.161994	0	0	1.907	6.58796	FXR1;QTRT2;TCOF1;SUPT4H1;RCC1;NOLC1;SMC3;LSM5;SMC1A;TP53;ADD1;YWHAH
Tau Protein Binding (GO:0048156)	4/40	0.0319079	0.161994	0	0	3.58519	12.3506	GSK3B;CDK5;DYRK1A;STUB1
Adenyl Ribonucleotide Binding (GO:0032559)	16/318	0.0328396	0.164614	0	0	1.72041	5.87714	PRPS2;DTYMK;DHX9;SMARCA5;DARS2;SMC4;BCKDK;ATP5F1A;STK24;PPIP5K2;CAPRIN1;MYO18A;MYH9;PIP4K2B;MAP4K4;EIF4G1
Phospholipid Transfer Activity (GO:0120014)	3/24	0.0346306	0.170582	0	0	4.60542	15.4881	PITPNB;TRIAP1;ESYT1
Histone H3 Kinase Activity (GO:0140996)	2/10	0.0348919	0.170582	0	0	8.0515	27.0168	PKM;DYRK1A
5'-3' Exonuclease Activity (GO:0008409)	2/12	0.0491852	0.234667	0	0	6.44053	19.3999	TRIR;FEN1
RNA 7-Methylguanosine Cap Binding (GO:0000340)	2/12	0.0491852	0.234667	0	0	6.44053	19.3999	LARP1;NCBP1
ADP Binding (GO:0043531)	3/28	0.0513354	0.236382	0	0	3.86775	11.4848	ATP5F1A;MYO18A;MYH9
NF-kappaB Binding (GO:0051059)	3/28	0.0513354	0.236382	0	0	3.86775	11.4848	GSK3B;PSMA6;NPM1
RNA Endonuclease Activity, Producing 5'-Phosphomonoesters (GO:0016891)	3/28	0.0513354	0.236382	0	0	3.86775	11.4848	FEN1;APEX1;NUDT16L1
Phosphatidylcholine Binding (GO:0031210)	3/29	0.0560195	0.242673	0	0	3.7188	10.7178	PITPNB;ESYT2;ESYT1
Damaged DNA Binding (GO:0003684)	4/48	0.0564122	0.242673	0	0	2.93212	8.43005	FEN1;MPG;POLD1;SMC6
DNA Exonuclease Activity, Producing 5'-Phosphomonoesters (GO:0016895)	2/13	0.0569914	0.242673	0	0	5.85473	16.7729	FEN1;POLD1
DNA Replication Origin Binding (GO:0003688)	2/13	0.0569914	0.242673	0	0	5.85473	16.7729	DHX9;GRWD1
Cyclin-Dependent Protein Kinase Activity (GO:0097472)	2/13	0.0569914	0.242673	0	0	5.85473	16.7729	CDK5;CDK1
Cyclin-Dependent Protein Serine/Threonine Kinase Activity (GO:0004693)	2/13	0.0569914	0.242673	0	0	5.85473	16.7729	CDK5;CDK1
Insulin-Like Growth Factor Receptor Binding (GO:0005159)	2/13	0.0569914	0.242673	0	0	5.85473	16.7729	YWHAG;YWHAH
Protein Serine/Threonine Kinase Activator Activity (GO:0043539)	5/70	0.060283	0.253958	0	0	2.48247	6.97253	CCNB1;RAD50;DDX3X;CAB39;STK24
Phosphatase Activity (GO:0016791)	5/71	0.0633176	0.261847	0	0	2.44473	6.74646	PPP1CB;PPP1CC;DUSP3;INPP5K;PPP1CA
DNA-binding Transcription Factor Binding (GO:0140297)	14/294	0.063478	0.261847	0	0	1.62	4.46644	GSK3B;NPM1;DHX9;NFYB;HMGA2;NUCKS1;SMARCA1;HCFC1;YY1;CENPF;EEF1D;CSNK2B;TP53;CGGBP1
SUMO Binding (GO:0032183)	2/14	0.0651935	0.26309	0	0	5.36656	14.6528	CBX4;SERBP1
Phosphatidylethanolamine Binding (GO:0008429)	2/14	0.0651935	0.26309	0	0	5.36656	14.6528	ESYT2;ESYT1
Phosphatase Inhibitor Activity (GO:0019212)	3/31	0.0659701	0.26309	0	0	3.45282	9.38667	SET;YWHAB;CTNND1
RNA Nuclease Activity (GO:0004540)	5/72	0.0664368	0.26309	0	0	2.40812	6.52962	EXOSC6;EXOSC4;AGO2;SND1;EXOSC1
Calcium-Dependent Phospholipid Binding (GO:0005544)	4/51	0.067606	0.265069	0	0	2.74454	7.39395	CPNE8;C2CD5;ESYT2;ESYT1
RNA Exonuclease Activity, Producing 5'-Phosphomonoesters (GO:0016896)	3/32	0.0712275	0.27653	0	0	3.33358	8.80691	TOE1;EXOSC4;PNPT1
Ubiquitin-Ubiquitin Ligase Activity (GO:0034450)	2/15	0.0737604	0.278182	0	0	4.95349	12.9134	HUWE1;STUB1
NADPH Binding (GO:0070402)	2/15	0.0737604	0.278182	0	0	4.95349	12.9134	LBR;DECR1
Hydrolase Activity, Hydrolyzing N-glycosyl Compounds (GO:0016799)	2/15	0.0737604	0.278182	0	0	4.95349	12.9134	MPG;OARD1
3'-5'-RNA Exonuclease Activity (GO:0000175)	3/33	0.0766667	0.278532	0	0	3.2223	8.27578	TOE1;EXOSC4;PNPT1
Ubiquitin-Like Protein Peptidase Activity (GO:0019783)	3/33	0.0766667	0.278532	0	0	3.2223	8.27578	USP15;USP7;USP9X
Hsp70 Protein Binding (GO:0030544)	3/33	0.0766667	0.278532	0	0	3.2223	8.27578	DNAJB1;DNAJC10;STUB1
Beta-Tubulin Binding (GO:0048487)	3/33	0.0766667	0.278532	0	0	3.2223	8.27578	EML4;SMC3;LRPPRC
Protein Serine/Threonine Kinase Activity (GO:0004674)	16/359	0.0793304	0.28559	0	0	1.51151	3.83038	GSK3B;CSNK1A1;CSNK2A2;DYRK1A;EIF2AK2;CSNK1E;AURKB;BCKDK;PKM;CDK5;STK24;CSNK2B;CDK1;CAMK2G;BRD4;MAP4K4
Histone Deacetylase Binding (GO:0042826)	6/100	0.0823278	0.292272	0	0	2.06027	5.1446	H1-4;NUDT21;SFPQ;YWHAB;KPNA2;TP53
Four-Way Junction DNA Binding (GO:0000400)	2/16	0.0826627	0.292272	0	0	4.59943	11.4663	YY1;MEN1
DNA Binding, Bending (GO:0008301)	2/17	0.0918724	0.316361	0	0	4.29258	10.2479	HMGA1;HMGA2
Cadherin Binding Involved in Cell-Cell Adhesion (GO:0098641)	2/17	0.0918724	0.316361	0	0	4.29258	10.2479	TMOD3;PPP1CA
Protein Serine Kinase Activity (GO:0106310)	2/17	0.0918724	0.316361	0	0	4.29258	10.2479	GSK3B;DYRK1A
RNA Polymerase II-specific DNA-binding Transcription Factor Binding (GO:0061629)	11/232	0.0944622	0.322474	0	0	1.60946	3.79762	PSMA6;GSK3B;NPM1;DHX9;BUD31;CSNK2B;HMGA2;SMARCA1;TAF4;TP53;ADD1
RNA Polymerase Binding (GO:0070063)	2/18	0.101363	0.338306	0	0	4.02409	9.21132	DHX9;PPIB
Disordered Domain Specific Binding (GO:0097718)	2/18	0.101363	0.338306	0	0	4.02409	9.21132	GAPDH;TP53
Endonuclease Activity (GO:0004519)	4/59	0.102517	0.338306	0	0	2.34436	5.33982	FEN1;APEX1;AGO2;SND1
Pyrophosphatase Activity (GO:0016462)	4/59	0.102517	0.338306	0	0	2.34436	5.33982	DDX3X;DHX9;DHX29;NUDT16L1
RNA Cap Binding (GO:0000339)	2/19	0.111109	0.360649	0	0	3.78718	8.32135	LARP1;NCBP1
Oxidoreductase Activity, Acting on the CH-CH Group of Donors, NAD or NADP as Acceptor (GO:0016628)	2/19	0.111109	0.360649	0	0	3.78718	8.32135	LBR;DECR1
Nuclease Activity (GO:0004518)	4/61	0.112321	0.36162	0	0	2.26187	4.94533	FEN1;DDX1;APEX1;SND1
Magnesium Ion Binding (GO:0000287)	8/162	0.118268	0.377562	0	0	1.67716	3.58039	HMGCL;FEN1;STK24;POLR2A;MTHFD2;IDH2;FARSA;FARSB
Protein Kinase Binding (GO:0019901)	21/527	0.120721	0.377562	0	0	1.34472	2.8431	GSK3B;NPM1;DUSP3;RPS7;RPS6;SCRIB;RHOA;PPP1CB;DNAJC3;EEF1A1;PPP1CC;CCNB1;RPS19;QARS1;RNF138;PDCD10;POTEJ;RACK1;RAB11FIP2;YWHAG;HNRNPA0
RNA Methyltransferase Activity (GO:0008173)	2/20	0.121087	0.377562	0	0	3.5766	7.55108	FBL;FTSJ3
Fibroblast Growth Factor Binding (GO:0017134)	2/20	0.121087	0.377562	0	0	3.5766	7.55108	RPS19;RPS2
Ribonucleoside Triphosphate Phosphatase Activity (GO:0017111)	12/274	0.12793	0.380384	0	0	1.48035	3.044	EFTUD2;EEF1A1;RAP1B;EEFSEC;RAP1A;DDX3X;DHX9;SEPTIN2;TSR1;DHX29;RHOA;DNM2
Telomerase RNA Binding (GO:0070034)	2/21	0.131273	0.380384	0	0	3.38818	6.87962	DKC1;SNRPD3
R-SMAD Binding (GO:0070412)	2/21	0.131273	0.380384	0	0	3.38818	6.87962	STUB1;MEN1
2-Oxoglutarate-Dependent Dioxygenase Activity (GO:0016706)	3/42	0.13291	0.380384	0	0	2.47754	4.99987	EGLN1;ALKBH5;RIOX2
Kinase Activator Activity (GO:0019209)	3/42	0.13291	0.380384	0	0	2.47754	4.99987	EEF1A1;CAB39;RPLP1
5'-Flap Endonuclease Activity (GO:0017108)	1/5	0.142164	0.380384	0	0	8.0398	15.6838	FEN1
BH Domain Binding (GO:0051400)	1/5	0.142164	0.380384	0	0	8.0398	15.6838	RACK1
BH3 Domain Binding (GO:0051434)	1/5	0.142164	0.380384	0	0	8.0398	15.6838	RACK1
C-methyltransferase Activity (GO:0008169)	1/5	0.142164	0.380384	0	0	8.0398	15.6838	NOP2
CoA Carboxylase Activity (GO:0016421)	1/5	0.142164	0.380384	0	0	8.0398	15.6838	MCCC2
Vasopressin Receptor Activity (GO:0005000)	1/5	0.142164	0.380384	0	0	8.0398	15.6838	INPP5K
MAP Kinase Kinase Kinase Kinase Activity (GO:0008349)	1/5	0.142164	0.380384	0	0	8.0398	15.6838	MAP4K4
Aspartic-Type Endopeptidase Inhibitor Activity (GO:0019828)	1/5	0.142164	0.380384	0	0	8.0398	15.6838	GAPDH
Chromo Shadow Domain Binding (GO:0070087)	1/5	0.142164	0.380384	0	0	8.0398	15.6838	LBR
Four-Way Junction Helicase Activity (GO:0009378)	1/5	0.142164	0.380384	0	0	8.0398	15.6838	RECQL
Histone H3K27 Methyltransferase Activity (GO:0046976)	1/5	0.142164	0.380384	0	0	8.0398	15.6838	EZH2
Histone H4 Reader Activity (GO:0140008)	1/5	0.142164	0.380384	0	0	8.0398	15.6838	TTLL12
Histone Ubiquitin Ligase Activity (GO:0140852)	1/5	0.142164	0.380384	0	0	8.0398	15.6838	HUWE1
Malate Dehydrogenase Activity (GO:0016615)	1/5	0.142164	0.380384	0	0	8.0398	15.6838	MDH2
Phosphatidylcholine Transfer Activity (GO:0120019)	1/5	0.142164	0.380384	0	0	8.0398	15.6838	PITPNB
rDNA Binding (GO:0000182)	1/5	0.142164	0.380384	0	0	8.0398	15.6838	DHX33
Metal Ion Binding (GO:0046872)	20/516	0.153503	0.405844	0	0	1.30496	2.44554	C2CD5;FEN1;CALML5;CETN2;IDH2;ITPR2;PPP1CA;PPP3CA;HMGCL;RCN1;STK24;POLR2A;MTHFD2;APEX1;CALU;ESYT2;ESYT1;FARSA;FARSB;S100A7
Cation Binding (GO:0043169)	5/95	0.15997	0.405844	0	0	1.79058	3.28171	HMGCL;PITPNB;APEX1;ESYT2;ESYT1
3'-5' RNA Helicase Activity (GO:0034458)	1/6	0.168077	0.405844	0	0	6.43151	11.4695	DHX9
ADP-D-ribose Modification-Dependent Protein Binding (GO:0160002)	1/6	0.168077	0.405844	0	0	6.43151	11.4695	HTATSF1
RNA 2'-O-methyltransferase Activity (GO:0062105)	1/6	0.168077	0.405844	0	0	6.43151	11.4695	FTSJ3
RNA Polymerase II C-terminal Domain Binding (GO:0099122)	1/6	0.168077	0.405844	0	0	6.43151	11.4695	LEO1
Aryl Hydrocarbon Receptor Binding (GO:0017162)	1/6	0.168077	0.405844	0	0	6.43151	11.4695	TAF4
Calcium-Dependent Protein Serine/Threonine Phosphatase Activity (GO:0004723)	1/6	0.168077	0.405844	0	0	6.43151	11.4695	PPP3CA
Flap Endonuclease Activity (GO:0048256)	1/6	0.168077	0.405844	0	0	6.43151	11.4695	FEN1
Oxidoreductase Activity, Acting on a Sulfur Group of Donors, Disulfide as Acceptor (GO:0016671)	1/6	0.168077	0.405844	0	0	6.43151	11.4695	DNAJC10
Patched Binding (GO:0005113)	1/6	0.168077	0.405844	0	0	6.43151	11.4695	CCNB1
Peroxisome Proliferator Activated Receptor Binding (GO:0042975)	1/6	0.168077	0.405844	0	0	6.43151	11.4695	HMGA1
Phosphatidic Acid Transfer Activity (GO:1990050)	1/6	0.168077	0.405844	0	0	6.43151	11.4695	TRIAP1
Phosphatidylinositol Phosphate Phosphatase Activity (GO:0052866)	1/6	0.168077	0.405844	0	0	6.43151	11.4695	INPP5K
Phosphatidylinositol Trisphosphate Phosphatase Activity (GO:0034594)	1/6	0.168077	0.405844	0	0	6.43151	11.4695	INPP5K
Primary miRNA Binding (GO:0070878)	1/6	0.168077	0.405844	0	0	6.43151	11.4695	SRSF3
Cell-Cell Adhesion Mediator Activity (GO:0098632)	3/49	0.1839	0.415818	0	0	2.09976	3.55565	TMOD3;CTNND1;PPP1CA
Nuclear Thyroid Hormone Receptor Binding (GO:0046966)	2/26	0.184615	0.415818	0	0	2.68162	4.53054	THRAP3;HMGN3
Phosphotransferase Activity, Phosphate Group as Acceptor (GO:0016776)	2/26	0.184615	0.415818	0	0	2.68162	4.53054	DTYMK;PPIP5K2
1-Phosphatidylinositol-4-Phosphate 5-Kinase Activity (GO:0016308)	1/7	0.193209	0.415818	0	0	5.35931	8.81063	PIP4K2B
5'-(N(7)-methylguanosine 5'-triphospho)-[mRNA] Hydrolase Activity (GO:0140933)	1/7	0.193209	0.415818	0	0	5.35931	8.81063	NUDT16L1
5'-Deoxyribose-5-Phosphate Lyase Activity (GO:0051575)	1/7	0.193209	0.415818	0	0	5.35931	8.81063	HMGA2
G-quadruplex RNA Binding (GO:0002151)	1/7	0.193209	0.415818	0	0	5.35931	8.81063	DHX30
Ubiquitin-Modified Histone Reader Activity (GO:0061649)	1/7	0.193209	0.415818	0	0	5.35931	8.81063	USP15
U1 snRNA Binding (GO:0030619)	1/7	0.193209	0.415818	0	0	5.35931	8.81063	SNRPB2
Carbonyl Reductase (NADPH) Activity (GO:0004090)	1/7	0.193209	0.415818	0	0	5.35931	8.81063	DHRS4
Histone H2A Ubiquitin Ligase Activity (GO:0141053)	1/7	0.193209	0.415818	0	0	5.35931	8.81063	RNF2
Histone H3K4 Demethylase Activity (GO:0032453)	1/7	0.193209	0.415818	0	0	5.35931	8.81063	RIOX2
Histone H4K20 Methyltransferase Activity (GO:0042799)	1/7	0.193209	0.415818	0	0	5.35931	8.81063	TTLL12
Hydroxymethyl-, Formyl- and Related Transferase Activity (GO:0016742)	1/7	0.193209	0.415818	0	0	5.35931	8.81063	SHMT2
Inositol Hexakisphosphate Kinase Activity (GO:0000828)	1/7	0.193209	0.415818	0	0	5.35931	8.81063	PPIP5K2
Nuclear Glucocorticoid Receptor Binding (GO:0035259)	1/7	0.193209	0.415818	0	0	5.35931	8.81063	YWHAH
Phosphatidylinositol-4,5-Bisphosphate 5-Phosphatase Activity (GO:0004439)	1/7	0.193209	0.415818	0	0	5.35931	8.81063	INPP5K
Phosphorylation-Dependent Protein Binding (GO:0140031)	1/7	0.193209	0.415818	0	0	5.35931	8.81063	YWHAG
Preribosome Binding (GO:1990275)	1/7	0.193209	0.415818	0	0	5.35931	8.81063	ZNF622
Signal Recognition Particle Binding (GO:0005047)	1/7	0.193209	0.415818	0	0	5.35931	8.81063	SRP68
Histone Reader Activity (GO:0140566)	2/28	0.206736	0.441003	0	0	2.47508	3.9015	USP15;BRD4
Manganese Ion Binding (GO:0030145)	3/52	0.207138	0.441003	0	0	1.9709	3.10293	HMGCL;FEN1;XPNPEP1
tRNA (Cytidine) Methyltransferase Activity (GO:0016427)	1/8	0.217582	0.444787	0	0	4.59346	7.00585	NSUN2
Cytidylyltransferase Activity (GO:0070567)	1/8	0.217582	0.444787	0	0	4.59346	7.00585	CMAS
Death Domain Binding (GO:0070513)	1/8	0.217582	0.444787	0	0	4.59346	7.00585	RACK1
Double-Stranded Telomeric DNA Binding (GO:0003691)	1/8	0.217582	0.444787	0	0	4.59346	7.00585	RAD50
Inositol Phosphate Kinase Activity (GO:0180030)	1/8	0.217582	0.444787	0	0	4.59346	7.00585	PPIP5K2
Protein Tyrosine Kinase Inhibitor Activity (GO:0030292)	1/8	0.217582	0.444787	0	0	4.59346	7.00585	RACK1
siRNA Binding (GO:0035197)	1/8	0.217582	0.444787	0	0	4.59346	7.00585	DHX9
Virus Receptor Activity (GO:0001618)	2/29	0.217901	0.444787	0	0	2.38329	3.63146	ILF3;MYH9
Protein Kinase Activator Activity (GO:0030295)	5/107	0.222465	0.451774	0	0	1.57894	2.37312	RAD50;DDX3X;STK24;CAB39;RPLP1
Single-Stranded DNA Endodeoxyribonuclease Activity (GO:0000014)	1/9	0.241221	0.452717	0	0	4.01907	5.71529	RAD50
Tau-Protein Kinase Activity (GO:0050321)	1/9	0.241221	0.452717	0	0	4.01907	5.71529	GSK3B
DNA N-glycosylase Activity (GO:0019104)	1/9	0.241221	0.452717	0	0	4.01907	5.71529	MPG
G-quadruplex DNA Binding (GO:0051880)	1/9	0.241221	0.452717	0	0	4.01907	5.71529	RAD50
O-methyltransferase Activity (GO:0008171)	1/9	0.241221	0.452717	0	0	4.01907	5.71529	FTSJ3
RAGE Receptor Binding (GO:0050786)	1/9	0.241221	0.452717	0	0	4.01907	5.71529	S100A7
Tat Protein Binding (GO:0030957)	1/9	0.241221	0.452717	0	0	4.01907	5.71529	NPM1
All-Trans-Retinol Dehydrogenase (NADP+) Activity (GO:0052650)	1/9	0.241221	0.452717	0	0	4.01907	5.71529	DHRS4
cAMP Response Element Binding (GO:0035497)	1/9	0.241221	0.452717	0	0	4.01907	5.71529	HMGA2
co-SMAD Binding (GO:0070410)	1/9	0.241221	0.452717	0	0	4.01907	5.71529	USP9X
Histone H3K36 Demethylase Activity (GO:0051864)	1/9	0.241221	0.452717	0	0	4.01907	5.71529	RIOX2
Inositol Trisphosphate Phosphatase Activity (GO:0046030)	1/9	0.241221	0.452717	0	0	4.01907	5.71529	INPP5K
Nucleoside Triphosphate Diphosphatase Activity (GO:0047429)	1/9	0.241221	0.452717	0	0	4.01907	5.71529	DHX9
Phosphate Ion Binding (GO:0042301)	1/9	0.241221	0.452717	0	0	4.01907	5.71529	MTHFD2
Phosphatidylinositol-4,5-Bisphosphate Phosphatase Activity (GO:0106019)	1/9	0.241221	0.452717	0	0	4.01907	5.71529	INPP5K
Phosphoserine Residue Binding (GO:0050815)	1/9	0.241221	0.452717	0	0	4.01907	5.71529	YWHAB
Protein Homodimerization Activity (GO:0042803)	24/680	0.243837	0.45547	0	0	1.18209	1.66822	PRPS2;NPM1;KARS1;MPG;DARS2;NUDT16L1;ADD1;FXR1;NUDT21;QTRT2;CENPF;SMCHD1;SFPQ;PKM;EPRS1;XPNPEP1;PDCD10;RACK1;MYH9;PIP4K2B;STUB1;SSBP1;RAB11FIP2;CAMK2G
Ubiquitin Binding (GO:0043130)	4/84	0.248531	0.462057	0	0	1.60967	2.24096	NPLOC4;DHX16;BUB3;UBE2A
Vinculin Binding (GO:0017166)	1/10	0.264146	0.477634	0	0	3.57232	4.75567	RTCB
Channel Inhibitor Activity (GO:0016248)	1/10	0.264146	0.477634	0	0	3.57232	4.75567	RACK1
Inositol 1,4,5 Trisphosphate Binding (GO:0070679)	1/10	0.264146	0.477634	0	0	3.57232	4.75567	ITPR2
Myosin Heavy Chain Binding (GO:0032036)	1/10	0.264146	0.477634	0	0	3.57232	4.75567	MYL12B
Nuclear Retinoid X Receptor Binding (GO:0046965)	1/10	0.264146	0.477634	0	0	3.57232	4.75567	HMGA1
Phosphatidylinositol Transfer Activity (GO:0008526)	1/10	0.264146	0.477634	0	0	3.57232	4.75567	PITPNB
Nuclear Receptor Binding (GO:0016922)	5/116	0.273398	0.489152	0	0	1.45024	1.88071	THRAP3;BUD31;HMGA1;HMGN3;YWHAH
Ubiquitin Conjugating Enzyme Activity (GO:0061631)	2/34	0.274222	0.489152	0	0	2.01038	2.60107	UBE2A;UBE2G2
Protein Phosphatase Inhibitor Activity (GO:0004864)	2/34	0.274222	0.489152	0	0	2.01038	2.60107	SET;YWHAB
GTP Binding (GO:0005525)	8/206	0.284665	0.490937	0	0	1.30147	1.63522	EEF1A1;RAP1B;RAP1A;TSR1;PIP4K2B;RHOA;GNL3;DNM2
GTPase Activity (GO:0003924)	10/266	0.284786	0.490937	0	0	1.25868	1.58093	EFTUD2;EEF1A1;RAP1B;EEFSEC;RAP1A;DDX3X;SEPTIN2;TSR1;RHOA;DNM2
Hsp90 Protein Binding (GO:0051879)	2/35	0.285503	0.490937	0	0	1.94936	2.44353	CSNK2A2;STUB1
Pentosyltransferase Activity (GO:0016763)	2/35	0.285503	0.490937	0	0	1.94936	2.44353	NAMPT;ZC3HAV1
C2H2 Zinc Finger Domain Binding (GO:0070742)	1/11	0.28638	0.490937	0	0	3.21493	4.02006	HMGA2
Calcium Channel Inhibitor Activity (GO:0019855)	1/11	0.28638	0.490937	0	0	3.21493	4.02006	PACSIN3
Cysteine-Type Endopeptidase Activator Activity Involved in Apoptotic Process (GO:0008656)	1/11	0.28638	0.490937	0	0	3.21493	4.02006	RACK1
Dynactin Binding (GO:0034452)	1/11	0.28638	0.490937	0	0	3.21493	4.02006	GSK3B
Sequence-Specific mRNA Binding (GO:1990825)	1/11	0.28638	0.490937	0	0	3.21493	4.02006	DHX9
Receptor Tyrosine Kinase Binding (GO:0030971)	3/63	0.296497	0.506089	0	0	1.60865	1.95567	DUSP3;RACK1;TP53
ATPase Activity, Coupled to Transmembrane Movement of Ions, Rotational Mechanism (GO:0044769)	1/12	0.307943	0.508205	0	0	2.92251	3.44225	ATP6V1G1
MAP Kinase Phosphatase Activity (GO:0033549)	1/12	0.307943	0.508205	0	0	2.92251	3.44225	DUSP3
Endodeoxyribonuclease Activity, Producing 5'-Phosphomonoesters (GO:0016888)	1/12	0.307943	0.508205	0	0	2.92251	3.44225	FEN1
Nucleotidyltransferase Activity (GO:0016779)	1/12	0.307943	0.508205	0	0	2.92251	3.44225	PNPT1
Phosphatidylinositol Phosphate 5-Phosphatase Activity (GO:0034595)	1/12	0.307943	0.508205	0	0	2.92251	3.44225	INPP5K
poly(A)-specific Ribonuclease Activity (GO:0004535)	1/12	0.307943	0.508205	0	0	2.92251	3.44225	TOE1
Proton-Transporting ATPase Activity, Rotational Mechanism (GO:0046961)	1/12	0.307943	0.508205	0	0	2.92251	3.44225	ATP6V1G1
NADP Binding (GO:0050661)	2/37	0.308003	0.508205	0	0	1.83778	2.16425	LBR;DECR1
3'-5'-DNA Exonuclease Activity (GO:0008296)	1/13	0.328856	0.519135	0	0	2.67883	2.97922	POLD1
C4-dicarboxylate Transmembrane Transporter Activity (GO:0015556)	1/13	0.328856	0.519135	0	0	2.67883	2.97922	SLC16A1
Tropomyosin Binding (GO:0005523)	1/13	0.328856	0.519135	0	0	2.67883	2.97922	TMOD3
SUMO Ligase Activity (GO:0061665)	1/13	0.328856	0.519135	0	0	2.67883	2.97922	NSMCE2
mRNA Methyltransferase Activity (GO:0008174)	1/13	0.328856	0.519135	0	0	2.67883	2.97922	NSUN2
Nuclear Vitamin D Receptor Binding (GO:0042809)	1/13	0.328856	0.519135	0	0	2.67883	2.97922	THRAP3
Oxidoreductase Activity, Acting on the CH-NH Group of Donors, NAD or NADP as Acceptor (GO:0016646)	1/13	0.328856	0.519135	0	0	2.67883	2.97922	PYCR1
Peptidase Activator Activity Involved in Apoptotic Process (GO:0016505)	1/13	0.328856	0.519135	0	0	2.67883	2.97922	RACK1
Protein Kinase A Catalytic Subunit Binding (GO:0034236)	1/13	0.328856	0.519135	0	0	2.67883	2.97922	GSK3B
Cysteine-Type Deubiquitinase Activity (GO:0004843)	4/96	0.329758	0.519135	0	0	1.39884	1.55187	USP7;USP15;USP9X;UFD1
Ubiquitin-Like Protein Conjugating Enzyme Activity (GO:0061650)	2/39	0.330359	0.519135	0	0	1.73826	1.92526	UBE2A;UBE2G2
Protein Kinase C Binding (GO:0005080)	2/39	0.330359	0.519135	0	0	1.73826	1.92526	RACK1;YWHAG
Actin Binding (GO:0003779)	7/187	0.336091	0.526055	0	0	1.25174	1.36487	LIMA1;CAPZB;CAPZA1;DYRK1A;MYH9;ADD1;PDLIM7
Ion Channel Inhibitor Activity (GO:0008200)	2/40	0.341463	0.532359	0	0	1.69243	1.81854	RACK1;PACSIN3
2 Iron, 2 Sulfur Cluster Binding (GO:0051537)	1/14	0.349137	0.536897	0	0	2.47264	2.60193	SDHB
Muscle Alpha-Actinin Binding (GO:0051371)	1/14	0.349137	0.536897	0	0	2.47264	2.60193	PDLIM7
Nucleoside Diphosphate Kinase Activity (GO:0004550)	1/14	0.349137	0.536897	0	0	2.47264	2.60193	DTYMK
RNA Endonuclease Activity (GO:0004521)	2/41	0.352508	0.536897	0	0	1.64895	1.71933	AGO2;SND1
Methyltransferase Activity (GO:0008168)	2/41	0.352508	0.536897	0	0	1.64895	1.71933	DNMT1;TRMT11
Proton Transmembrane Transporter Activity (GO:0015078)	2/41	0.352508	0.536897	0	0	1.64895	1.71933	ATP6V1G1;ATP6V1F
Oxidoreductase Activity, Acting on the CH-OH Group of Donors, NAD or NADP as Acceptor (GO:0016616)	3/70	0.354642	0.538077	0	0	1.44006	1.49284	MDH2;IMPDH2;DHRS4
NAD+ Binding (GO:0070403)	1/15	0.368807	0.549051	0	0	2.2959	2.29012	ZC3HAV1
Acetylcholine Receptor Regulator Activity (GO:0030548)	1/15	0.368807	0.549051	0	0	2.2959	2.29012	CDK5
Adrenergic Receptor Binding (GO:0031690)	1/15	0.368807	0.549051	0	0	2.2959	2.29012	C1QBP
Intracellularly Gated Calcium Channel Activity (GO:0015278)	1/15	0.368807	0.549051	0	0	2.2959	2.29012	ITPR2
Oxidoreductase Activity, Acting on NAD(P)H, Quinone or Similar Compound as Acceptor (GO:0016655)	1/15	0.368807	0.549051	0	0	2.2959	2.29012	DHRS4
Protein Tyrosine Kinase Activity (GO:0004713)	4/102	0.371063	0.550341	0	0	1.31279	1.30148	PKM;SLTM;DYRK1A;BAZ1B
Cysteine-Type Endopeptidase Activity (GO:0004197)	3/74	0.387654	0.568896	0	0	1.35865	1.28751	USP7;USP15;USP9X
4 Iron, 4 Sulfur Cluster Binding (GO:0051539)	1/16	0.387883	0.568896	0	0	2.14273	2.02927	SDHB
K63-linked Deubiquitinase Activity (GO:0061578)	1/16	0.387883	0.568896	0	0	2.14273	2.02927	USP9X
Protein Phosphatase Regulator Activity (GO:0019888)	3/75	0.395849	0.578436	0	0	1.33971	1.24154	SET;YWHAB;EIF2AK2
Guanyl Ribonucleotide Binding (GO:0032561)	8/232	0.402219	0.585193	0	0	1.14885	1.04633	EEF1A1;RAP1B;RAP1A;TSR1;PIP4K2B;RHOA;GNL3;DNM2
Ubiquitin-Modified Protein Reader Activity (GO:0140036)	1/17	0.406384	0.585193	0	0	2.00871	1.80875	USP15
Ubiquitin-Specific Protease Binding (GO:1990381)	1/17	0.406384	0.585193	0	0	2.00871	1.80875	SART3
Nuclear Retinoic Acid Receptor Binding (GO:0042974)	1/17	0.406384	0.585193	0	0	2.00871	1.80875	HMGA1
Transition Metal Ion Binding (GO:0046914)	15/458	0.411182	0.589957	0	0	1.08956	0.968311	TIMM8B;SEC23A;FEN1;LANCL1;TIMM13;BAZ1B;RNF2;PPP1CA;HMGCL;POLR2A;EPRS1;XPNPEP1;RPS29;TP53;S100A7
Phosphatidylinositol Binding (GO:0035091)	4/109	0.418989	0.595863	0	0	1.22483	1.06549	PITPNB;ITPR2;ESYT2;ESYT1
Solute:Proton Symporter Activity (GO:0015295)	1/18	0.424327	0.595863	0	0	1.89045	1.62059	SLC16A1
DNA Nuclease Activity (GO:0004536)	1/18	0.424327	0.595863	0	0	1.89045	1.62059	APEX1
Lipid Phosphatase Activity (GO:0042577)	1/18	0.424327	0.595863	0	0	1.89045	1.62059	INPP5K
Metalloaminopeptidase Activity (GO:0070006)	1/18	0.424327	0.595863	0	0	1.89045	1.62059	XPNPEP1
Phosphatidylcholine Transporter Activity (GO:0008525)	1/18	0.424327	0.595863	0	0	1.89045	1.62059	PITPNB
Deubiquitinase Activity (GO:0101005)	4/111	0.432543	0.605255	0	0	1.20181	1.0072	USP7;USP15;USP9X;UFD1
Anion Binding (GO:0043168)	13/402	0.440452	0.609492	0	0	1.07478	0.881271	SHMT2;ITPR2;ZC3HAV1;DNM2;RAP1B;ATP5F1A;RAP1A;MTHFD2;MYO18A;MYH9;LBR;EXOC1;DECR1
DNA-directed DNA Polymerase Activity (GO:0003887)	1/19	0.441728	0.609492	0	0	1.78533	1.45873	POLD1
Insulin Receptor Binding (GO:0005158)	1/19	0.441728	0.609492	0	0	1.78533	1.45873	IRS4
Microtubule Plus-End Binding (GO:0051010)	1/19	0.441728	0.609492	0	0	1.78533	1.45873	KIF2C
Zinc Ion Binding (GO:0008270)	11/338	0.443493	0.609804	0	0	1.08173	0.879523	TIMM8B;SEC23A;EPRS1;POLR2A;RPS29;LANCL1;TIMM13;BAZ1B;TP53;RNF2;S100A7
Protein Tyrosine Kinase Binding (GO:1990782)	3/82	0.452236	0.615617	0	0	1.22056	0.968576	DUSP3;RACK1;TP53
SH3 Domain Binding (GO:0017124)	2/51	0.458488	0.615617	0	0	1.31175	1.02293	LANCL1;DNM2
Transforming Growth Factor Beta Receptor Binding (GO:0005160)	1/20	0.458603	0.615617	0	0	1.69128	1.31847	USP15
Vitamin B6 Binding (GO:0070279)	1/20	0.458603	0.615617	0	0	1.69128	1.31847	SHMT2
Lysine-Acetylated Histone Binding (GO:0070577)	1/20	0.458603	0.615617	0	0	1.69128	1.31847	BRD4
Nucleobase-Containing Compound Kinase Activity (GO:0019205)	1/20	0.458603	0.615617	0	0	1.69128	1.31847	DTYMK
Pyridoxal Phosphate Binding (GO:0030170)	1/20	0.458603	0.615617	0	0	1.69128	1.31847	SHMT2
Phosphatase Binding (GO:0019902)	4/116	0.466019	0.623458	0	0	1.14786	0.876422	SLTM;CTNND1;RACK1;TERF2IP
DNA Polymerase Activity (GO:0034061)	1/21	0.47497	0.624877	0	0	1.60663	1.19614	POLD1
Acetylation-Dependent Protein Binding (GO:0140033)	1/21	0.47497	0.624877	0	0	1.60663	1.19614	BRD4
Actinin Binding (GO:0042805)	1/21	0.47497	0.624877	0	0	1.60663	1.19614	CSRP2
Histone Demethylase Activity (GO:0032452)	1/21	0.47497	0.624877	0	0	1.60663	1.19614	RIOX2
Protein Tyrosine/Serine/Threonine Phosphatase Activity (GO:0008138)	1/21	0.47497	0.624877	0	0	1.60663	1.19614	DUSP3
Alcohol Dehydrogenase [NAD(P)+] Activity (GO:0018455)	1/22	0.490842	0.643621	0	0	1.53005	1.08883	DHRS4
S-adenosylmethionine-dependent Methyltransferase Activity (GO:0008757)	2/55	0.498021	0.650879	0	0	1.2125	0.845248	FBL;DNMT1
Alpha-Actinin Binding (GO:0051393)	1/23	0.506236	0.655178	0	0	1.46043	0.994188	PDLIM7
Ferrous Iron Binding (GO:0008198)	1/23	0.506236	0.655178	0	0	1.46043	0.994188	EGLN1
Iron Ion Binding (GO:0005506)	2/57	0.517084	0.655178	0	0	1.16829	0.770543	EGLN1;PPP1CA
Myosin Binding (GO:0017022)	2/57	0.517084	0.655178	0	0	1.16829	0.770543	RHOA;MYL12B
Calcium Ion Binding (GO:0005509)	10/324	0.517208	0.655178	0	0	1.02308	0.674525	PPP3CA;C2CD5;RCN1;CALML5;CETN2;CALU;ITPR2;ESYT2;ESYT1;S100A7
Steroid Dehydrogenase Activity, Acting on the CH-OH Group of Donors, NAD or NADP as Acceptor (GO:0033764)	1/24	0.521165	0.655178	0	0	1.39686	0.910316	DHRS4
MHC Class II Protein Complex Binding (GO:0023026)	1/24	0.521165	0.655178	0	0	1.39686	0.910316	PKM
Actin Monomer Binding (GO:0003785)	1/24	0.521165	0.655178	0	0	1.39686	0.910316	LIMA1
Calcium/Calmodulin-Dependent Protein Kinase Activity (GO:0004683)	1/24	0.521165	0.655178	0	0	1.39686	0.910316	CAMK2G
Low-Density Lipoprotein Particle Receptor Binding (GO:0050750)	1/24	0.521165	0.655178	0	0	1.39686	0.910316	LANCL1
Phosphatidylinositol Kinase Activity (GO:0052742)	1/24	0.521165	0.655178	0	0	1.39686	0.910316	PIP4K2B
Protein Phosphatase 2A Binding (GO:0051721)	1/24	0.521165	0.655178	0	0	1.39686	0.910316	TP53
PDZ Domain Binding (GO:0030165)	2/58	0.526434	0.658741	0	0	1.14737	0.736184	SDC2;CRIPT
N-methyltransferase Activity (GO:0008170)	1/25	0.535643	0.658741	0	0	1.33858	0.835662	TRMT11
SUMO Transferase Activity (GO:0019789)	1/25	0.535643	0.658741	0	0	1.33858	0.835662	NSMCE2
Adenylyltransferase Activity (GO:0070566)	1/25	0.535643	0.658741	0	0	1.33858	0.835662	KARS1
Alcohol Dehydrogenase (NADP+) Activity (GO:0008106)	1/25	0.535643	0.658741	0	0	1.33858	0.835662	DHRS4
Gamma-Tubulin Binding (GO:0043015)	1/25	0.535643	0.658741	0	0	1.33858	0.835662	DDX3X
Histone H3 Demethylase Activity (GO:0141052)	1/25	0.535643	0.658741	0	0	1.33858	0.835662	RIOX2
NAD+ poly-ADP-ribosyltransferase Activity (GO:0003950)	1/26	0.549684	0.673916	0	0	1.28498	0.768944	ZC3HAV1
Lysine N-methyltransferase Activity (GO:0016278)	1/27	0.563301	0.686361	0	0	1.23549	0.709098	EZH2
Protein Serine/Threonine/Tyrosine Kinase Activity (GO:0004712)	1/27	0.563301	0.686361	0	0	1.23549	0.709098	AURKB
Aminopeptidase Activity (GO:0004177)	1/28	0.576507	0.693911	0	0	1.18967	0.655231	XPNPEP1
Carboxy-Lyase Activity (GO:0016831)	1/28	0.576507	0.693911	0	0	1.18967	0.655231	BCKDHA
Dicarboxylic Acid Transmembrane Transporter Activity (GO:0005310)	1/28	0.576507	0.693911	0	0	1.18967	0.655231	SLC16A1
Glutathione Transferase Activity (GO:0004364)	1/28	0.576507	0.693911	0	0	1.18967	0.655231	LANCL1
NAD Binding (GO:0051287)	1/29	0.589315	0.698627	0	0	1.14712	0.606592	ZC3HAV1
Histone Acetyltransferase Activity (GO:0004402)	1/29	0.589315	0.698627	0	0	1.14712	0.606592	PHF10
Lipoprotein Particle Receptor Binding (GO:0070325)	1/29	0.589315	0.698627	0	0	1.14712	0.606592	LANCL1
Metal Ion Transmembrane Transporter Activity (GO:0046873)	1/29	0.589315	0.698627	0	0	1.14712	0.606592	ITPR2
methyl-CpG Binding (GO:0008327)	1/29	0.589315	0.698627	0	0	1.14712	0.606592	ZBTB33
Transcription Cis-Regulatory Region Binding (GO:0000976)	16/548	0.591011	0.698627	0	0	0.964861	0.507441	NPM1;NFYB;NFYC;HMGA1;HMGA2;ASH2L;HNRNPL;YY1;SFPQ;AGO1;AGO2;ADNP;TAF4;TP53;BRD4;MEN1
Guanyl-Nucleotide Exchange Factor Activity (GO:0005085)	6/206	0.593024	0.698921	0	0	0.96301	0.503192	FARP2;EEF1B2;RAP1A;EEF1D;RCC1;ARHGEF40
GDP Binding (GO:0019003)	2/66	0.596724	0.701195	0	0	1.00353	0.518123	RAP1B;RAP1A
SH2 Domain Binding (GO:0042169)	1/30	0.601735	0.704992	0	0	1.10751	0.562545	RACK1
Transcription Coregulator Binding (GO:0001221)	3/103	0.605411	0.707206	0	0	0.963195	0.483377	RPL23;HMGA1;EZH2
Iron-Sulfur Cluster Binding (GO:0051536)	1/31	0.613781	0.714874	0	0	1.07054	0.522547	SDHB
Histone Methyltransferase Activity (GO:0042054)	1/32	0.625463	0.726344	0	0	1.03595	0.486133	EZH2
GTPase Activator Activity (GO:0005096)	6/214	0.629967	0.727129	0	0	0.925585	0.427701	USP6NL;SEC23A;ARRB1;RANGAP1;SIPA1;ARFGAP2
G Protein-Coupled Receptor Binding (GO:0001664)	4/143	0.630636	0.727129	0	0	0.923597	0.425802	C1QBP;ARRB1;STUB1;ARRB2
GTPase Regulator Activity (GO:0030695)	12/424	0.631647	0.727129	0	0	0.934007	0.429105	USP6NL;FARP2;EEF1B2;SEC23A;RAP1A;EEF1D;RCC1;ARRB1;RANGAP1;ARHGEF40;SIPA1;ARFGAP2
General Transcription Initiation Factor Binding (GO:0140296)	1/33	0.636792	0.730926	0	0	1.00352	0.452903	TP53
Cysteine-Type Peptidase Activity (GO:0008234)	4/147	0.652084	0.746315	0	0	0.897576	0.383788	USP7;USP15;USP9X;UFD1
Alpha-Tubulin Binding (GO:0043014)	1/35	0.658434	0.751412	0	0	0.944396	0.394654	EML4
Sodium Channel Regulator Activity (GO:0017080)	1/36	0.668767	0.756663	0	0	0.917366	0.369074	YWHAH
Transcription Coactivator Binding (GO:0001223)	1/36	0.668767	0.756663	0	0	0.917366	0.369074	RPL23
Non-Membrane Spanning Protein Tyrosine Kinase Activity (GO:0004715)	1/36	0.668767	0.756663	0	0	0.917366	0.369074	DYRK1A
Phosphatidylinositol-4,5-Bisphosphate Binding (GO:0005546)	2/76	0.673187	0.759493	0	0	0.867469	0.343286	DNM2;EXOC1
Histone H3 Methyltransferase Activity (GO:0140938)	1/37	0.678789	0.763637	0	0	0.891837	0.345538	EZH2
Cell Adhesion Mediator Activity (GO:0098631)	1/39	0.697932	0.782324	0	0	0.844811	0.303822	CTNND1
G Protein-Coupled Peptide Receptor Activity (GO:0008528)	2/80	0.700306	0.782324	0	0	0.822813	0.293117	CCKAR;INPP5K
Protease Binding (GO:0002020)	3/119	0.701326	0.782324	0	0	0.829652	0.294346	GSK3B;SART3;TP53
Protein Phosphatase Binding (GO:0019903)	3/120	0.706686	0.786089	0	0	0.822518	0.285553	SLTM;RACK1;TP53
Monoatomic Cation Transmembrane Transporter Activity (GO:0008324)	1/42	0.724533	0.803683	0	0	0.782874	0.252264	ATP6V1F
Inorganic Cation Transmembrane Transporter Activity (GO:0022890)	1/43	0.732869	0.81066	0	0	0.764195	0.237503	ATP6V1F
Cyclin-Dependent Protein Serine/Threonine Kinase Regulator Activity (GO:0016538)	1/44	0.740954	0.81732	0	0	0.746384	0.223779	CCNB1
Calcium Channel Regulator Activity (GO:0005246)	1/45	0.748794	0.818398	0	0	0.729383	0.211004	PACSIN3
Copper Ion Binding (GO:0005507)	1/45	0.748794	0.818398	0	0	0.729383	0.211004	TP53
Protein Phosphorylated Amino Acid Binding (GO:0045309)	1/45	0.748794	0.818398	0	0	0.729383	0.211004	YWHAB
Syntaxin Binding (GO:0019905)	1/46	0.756398	0.818398	0	0	0.713138	0.199099	SNAP29
Transcription Corepressor Binding (GO:0001222)	1/46	0.756398	0.818398	0	0	0.713138	0.199099	EZH2
Monocarboxylic Acid Transmembrane Transporter Activity (GO:0008028)	1/46	0.756398	0.818398	0	0	0.713138	0.199099	SLC16A1
Protein Serine/Threonine Kinase Inhibitor Activity (GO:0030291)	1/46	0.756398	0.818398	0	0	0.713138	0.199099	YWHAG
Transmembrane Receptor Protein Tyrosine Kinase Activity (GO:0004714)	1/50	0.784582	0.846579	0	0	0.654787	0.158854	SLTM
Phosphatidylinositol Bisphosphate Binding (GO:1902936)	2/96	0.79063	0.84899	0	0	0.682194	0.160264	DNM2;EXOC1
Metalloexopeptidase Activity (GO:0008235)	1/51	0.791104	0.84899	0	0	0.641658	0.150357	XPNPEP1
Exopeptidase Activity (GO:0008238)	1/53	0.803562	0.860029	0	0	0.616915	0.13492	XPNPEP1
Protein-Lysine N-methyltransferase Activity (GO:0016279)	1/54	0.809511	0.86406	0	0	0.605244	0.127904	EZH2
GTPase Binding (GO:0051020)	5/225	0.813276	0.865746	0	0	0.727576	0.150379	USP6NL;EPRS1;RCC1;RANGAP1;YBX3
Polyubiquitin Modification-Dependent Protein Binding (GO:0031593)	1/56	0.820873	0.87149	0	0	0.583175	0.115111	UFD1
Small GTPase Binding (GO:0031267)	4/199	0.855059	0.905357	0	0	0.656444	0.102789	USP6NL;RCC1;RANGAP1;YBX3
Ubiquitin-Like Protein Ligase Activity (GO:0061659)	7/326	0.865809	0.914295	0	0	0.701202	0.101037	CBX4;RNF138;NSMCE2;HUWE1;TRIM25;STUB1;RNF2
Ion Channel Regulator Activity (GO:0099106)	2/119	0.878344	0.925065	0	0	0.547434	0.0710114	RACK1;YWHAH
Calcium Ion Transmembrane Transporter Activity (GO:0015085)	1/74	0.897043	0.942252	0	0	0.43897	0.0476947	ITPR2
Carboxylic Acid Transmembrane Transporter Activity (GO:0046943)	1/76	0.90319	0.946199	0	0	0.427219	0.0435005	SLC16A1
Endopeptidase Activity (GO:0004175)	6/311	0.911228	0.950119	0	0	0.628028	0.0583831	PSMB6;PSMA6;PSMB7;USP7;USP15;USP9X
Phosphotransferase Activity, Alcohol Group as Acceptor (GO:0016773)	1/79	0.911731	0.950119	0	0	0.410724	0.0379554	PKM
Protein Tyrosine Phosphatase Activity (GO:0004725)	1/82	0.919519	0.95572	0	0	0.395451	0.0331803	DUSP3
Double-Stranded DNA Binding (GO:0003690)	14/651	0.930425	0.964524	0	0	0.698789	0.0503926	FEN1;DHX9;NUCKS1;ZBTB33;SMC3;H1-2;PQBP1;YY1;H1-4;RAD50;APEX1;PIN4;CGGBP1;MEN1
Sequence-Specific Double-Stranded DNA Binding (GO:1990837)	15/706	0.943021	0.975029	0	0	0.689375	0.0404435	DHX9;NFYB;NFYC;HMGA2;ASH2L;ZBTB33;HNRNPL;YY1;SFPQ;DHX33;GRWD1;KIF2C;TP53;BRD4;MEN1
DNA-binding Transcription Repressor Activity, RNA Polymerase II-specific (GO:0001227)	3/210	0.954762	0.984598	0	0	0.462731	0.0214214	YY1;ZBTB33;TP53
Ubiquitin Protein Ligase Activity (GO:0061630)	5/313	0.961736	0.987009	0	0	0.517312	0.0201833	RNF138;HUWE1;TRIM25;STUB1;RNF2
Cytokine Receptor Binding (GO:0005126)	1/109	0.964974	0.987009	0	0	0.296173	0.0105597	USP15
Ubiquitin-Protein Transferase Activity (GO:0004842)	7/409	0.965761	0.987009	0	0	0.554006	0.0193007	RNF138;HUWE1;TRIM25;STUB1;UBE2G2;UBE2A;RNF2
Carboxylic Ester Hydrolase Activity (GO:0052689)	1/111	0.967069	0.987009	0	0	0.290758	0.00973613	OARD1
Ubiquitin-Like Ligase-Substrate Adaptor Activity (GO:1990756)	1/118	0.973464	0.989258	0	0	0.273263	0.00734939	KBTBD8
Endopeptidase Inhibitor Activity (GO:0004866)	1/119	0.97427	0.989258	0	0	0.270933	0.00706247	GAPDH
DNA-binding Transcription Activator Activity, RNA Polymerase II-specific (GO:0001228)	4/318	0.987681	0.999995	0	0	0.405138	0.00502194	YY1;NFYB;NFYC;TP53
G Protein-Coupled Receptor Activity (GO:0004930)	1/259	0.99966	0.999995	0	0	0.123015	4.18579e-05	LANCL1
Sequence-Specific DNA Binding (GO:0043565)	5/718	0.999993	0.999995	0	0	0.218726	1.50735e-06	YY1;UPF1;SLTM;TERF2IP;ZBTB33
RNA Polymerase II Cis-Regulatory Region Sequence-Specific DNA Binding (GO:0000978)	10/1054	0.999994	0.999995	0	0	0.295935	1.70272e-06	YY1;DHX9;NFYB;EEF1D;THRAP3;NFYC;HMGA1;HMGA2;ZBTB33;TP53
Cis-Regulatory Region Sequence-Specific DNA Binding (GO:0000987)	9/1035	0.999995	0.999995	0	0	0.270824	1.40348e-06	YY1;DHX9;NFYB;EEF1D;THRAP3;NFYC;HMGA1;ZBTB33;TP53
RNA Polymerase II Transcription Regulatory Region Sequence-Specific DNA Binding (GO:0000977)	10/1236	0.999995	0.999995	0	0	0.249504	1.26492e-06	YY1;DHX9;NFYB;EEF1D;THRAP3;NFYC;HMGA1;ZBTB33;ADNP;TP53
