# Supplementary material for: Proteome-wide quantification of inositol pyrophosphate-protein interactions
Source: Nat Commun. 2026 Jun 4;17:4967. doi: 10.1038/s41467-026-73804-8 (PMC13237142; doi:10.1038/s41467-026-73804-8)
Supplement: Supplementary file 6 — Supplementary Data 4 [file 41467_2026_73804_MOESM6_ESM.txt]

README — Code & Software (R scripts)

This document compiles standardized README files for four custom R scripts used in the analysis of quantitative proteomics data, covering single-dose relative quantification, dose–response curve fitting, iBAQ-based quantification, and clustered heatmap visualization. Each README provides a clear description of the script’s purpose, system and software requirements, installation and execution instructions, input and output specifications, expected runtime, intended use, and licensing information.

Generated for:
- Single_dose_relative_quantification.R
- dose_responsecurve.R
- iBAQ_analysis.R
- clustered_heatmap_script.R

Environment (user-provided, applied to all scripts)
- OS: Windows
- R: 4.5.2
- Hardware: workstation
- Dependencies: CRAN only, explicit package versions
- Typical runtimes: single-dose ~30 s; dose–response ~2 min; iBAQ ~1 min; heatmap ~2 min
- Input: ProteomeDiscoverer v3.0 output (SEQUEST and MSAmanda 2.08)
- Outputs: publication-ready tables and plots
- Intended use: reusable analysis pipeline
- License: available upon request
- Demo data: not provided

======================================================================
README — Single_dose_relative_quantification.R
======================================================================

Description
This script performs relative quantification analysis of single-dose affinity enrichment proteomics experiments. It processes quantitative proteomics output generated using ProteomeDiscoverer v3.0 with SEQUEST and MSAmanda 2.08 and produces publication-ready summary tables and plots describing protein enrichment at a single ligand concentration.

System Requirements
- Operating system: Windows
- R version: 4.5.2
- Hardware: workstation-class desktop

R Package Dependencies
All dependencies are CRAN packages. Exact versions are required for reproducibility and are specified within the script.

Installation
1. Install R (version 4.5.2).
2. Install the required CRAN packages at the versions specified in the script.
3. Set the working directory to the folder containing the input data and the script.

Typical installation time: < 5 minutes.

Input Data
- Quantitative proteomics output generated using ProteomeDiscoverer v3.0 with SEQUEST and MSAmanda 2.08.
- Input files must follow the column structure exported by ProteomeDiscoverer and expected by the script.

Running the Script
source("Single_dose_relative_quantification.R")

Output
- Publication-ready data tables
- Publication-ready plots

Expected Runtime
~30 seconds per run.

License
The code is made available upon request.

----------------------------------------------------------------------
README — dose_responsecurve.R
----------------------------------------------------------------------

Description
This script performs dose–response curve analysis for quantitative proteomics experiments. It fits concentration-dependent response models to quantitative data generated using ProteomeDiscoverer v3.0 with SEQUEST and MSAmanda 2.08.

System Requirements
- Operating system: Windows
- R version: 4.5.2

Input Data
- Quantitative proteomics output generated using ProteomeDiscoverer v3.0 with SEQUEST and MSAmanda 2.08.

Running the Script
source("dose_responsecurve.R")

Output
- Fitted dose–response curves
- Summary tables
- Publication-ready plots

Expected Runtime
~2 minutes per run.

License
The code is made available upon request.

----------------------------------------------------------------------
README — iBAQ_analysis.R
----------------------------------------------------------------------

Description
This script performs iBAQ-based quantitative analysis of proteomics datasets generated using ProteomeDiscoverer v3.0 with SEQUEST and MSAmanda 2.08.

System Requirements
- Operating system: Windows
- R version: 4.5.2

Input Data
- Quantitative proteomics output generated using ProteomeDiscoverer v3.0 with SEQUEST and MSAmanda 2.08.

Running the Script
source("iBAQ_analysis.R")

Output
- Publication-ready quantitative tables
- Publication-ready plots

Expected Runtime
~1 minute per run.

License
The code is made available upon request.

----------------------------------------------------------------------
README — clustered_heatmap_script.R
----------------------------------------------------------------------

Description
This script generates clustered heatmaps from processed quantitative proteomics tables derived from ProteomeDiscoverer v3.0 output (SEQUEST and MSAmanda 2.08).

System Requirements
- Operating system: Windows
- R version: 4.5.2

Input Data
- Processed quantitative proteomics tables derived from ProteomeDiscoverer v3.0 output.

Running the Script
source("clustered_heatmap_script.R")

Output
- Clustered heatmaps
- Publication-ready graphical output files

Expected Runtime
~2 minutes per run.

License
The code is made available upon request.

======================================================================
CODE AVAILABILITY STATEMENT
======================================================================

The R scripts used for the analysis of quantitative proteomic data are available via Zenodo at:
https://zenodo.org/records/18375920

Custom R scripts were developed by the authors with assistance from ChatGPT (OpenAI) for code optimization and troubleshooting. Final scripts were manually reviewed, tested, and validated.
