# Supplementary material for: Proteome-wide quantification of inositol pyrophosphate-protein interactions
Source: Nat Commun. 2026 Jun 4;17:4967. doi: 10.1038/s41467-026-73804-8 (PMC13237142; doi:10.1038/s41467-026-73804-8)
Supplement: Supplementary file 9 — Source Data [file 41467_2026_73804_MOESM9_ESM.xlsx]

## Sheet: Figure 3a
	Figure 3a
	Protein	Western blot
		Manuscript (Gel 1)					Duplicate (Gel 2)	Triplicate (Gel 3)
	DIPP1
	XPR1SPX
	SYT1

## Sheet: Figure 3b
	Figure 3b
		Silver stain
		Manuscript (Gel 1)						Duplicate (Gel 2)
								Note: This duplicate lacks the ladder (present in lane 6 in Gel 1)
	Protein	Western blot
	DIPP1
	INPP5K

## Sheet: Figure 3c
	Figure 3c
	b-InsP6							b-5PP-InsP5
	Protein	Manuscript (Gel 1)						Protein	Western blot
	DIPP1							DIPP1
	SYT1							SYT1
	COPS5							PRPS1

## Sheet: Figure 4a
Figure 4a
	PPIP5K2 Normalized Abundances
Concentration X (mM)	biotin-InsP6			biotin-5PCP-InsP5			biotin-1,5(PCP)2-InsP4			biotin-1PCP-InsP5
	A:Y1	A:Y2	A:Y3	B:Y1	B:Y2	B:Y3	C:Y1	C:Y2	C:Y3	D:Y1	D:Y2	D:Y3
0	5.75905	6.10687	10.5238	0	6.39731	0	1.91635	1.30528	4.57897	16.8658	14.8571	22.978
0.0005	0	0	0	7.82931	4.75589	5.97146	0	10.5958	3.88048	0	23.8095	0
0.0015	5.62477	5.31625	7.95344	11.0946	36.2795	10.3403	0.499917	8.76843	0	3.90283	5.71429	1.07124
0.004	3.68519	4.30752	17.4103	11.3544	4.92424	7.39846	0.149975	0	5.78192	2.76782	6	20.2464
0.013	5.41589	7.93348	17.5073	8.31169	4.16667	6.63008	3.14948	9.13698	2.25068	8.06452	0	0.107124
0.04	6.28124	4.66194	19.3016	10.5751	0	16.2239	1.56641	1.78133	1.28056	3.36519	2.19048	3.48152
0.12	4.64006	4.06216	9.55383	94.8052	100	90.3622	77.6037	38.2064	64.0667	5.23696	8.57143	9.21264
0.36	9.30996	9.84188	10.3783	48.6456	19.0236	67.0033	54.7575	30.6511	54.8312	47.4711	40.5238	40.3856
11	8.55651	13.386	11.1542	81.2616	53.9141	82.0856	70.5882	46.0688	64.5712	69.992	57	66.3096
33	44.3118	57.6336	69.9321	100	46.17	100	79.77	66.8305	72.0605	75.1095	86.0952	81.414
100	100	100	100	87.5325	52.2727	85.9715	100	100	100	100	100	100

## Sheet: Figure 4b
Figure 4b
Probe: b-InsP6 /Competitor: InsP6			Probe: b-5PCP-InsP5 / Competitor:5PP-InsP5			Probe: b-1,5(PCP)2-InsP4 / Competitor:1,5(PP)2-InsP4
PTK2 (FAK)1			PTK2 (FAK)2			PTK2 (FAK)1
NAMPT1			NAMPT1			NAMPT1
STK241			STK241,3			STK241
PRPS11			PRPS11,3			PRPS11
DIPP11			DIPP11,4			DIPP11
PMVK1			PMVK1			PMVK1
Notes
1: Lane 1 (ladder), Lane 2 (lysate Ctrl) not shown in manuscript. Lanes 3-7: 0, 5, 50, 150, 500 µM competitor
2: Lane 1 and 7 (ladder) not shown in manuscript. Lanes 2-6: 0, 5, 50, 150, 500 µM competitor.
3: Lanes 9 and 10 correspond to a different assay.
4: Lane 8 corresponds to a different assay.
5: Lane 1 (ladder), Lane 2 (lysate Ctrl). Lanes 3-7: 0, 5, 50, 150, 500 µM competitor
6: Lane 1 (ladder), Lane 2 (lysate Ctrl). Lanes 3-6: 0, 5, 50, 500 µM competitor, lane 7: ladder
			Duplicate: Probe: b-5PCP-InsP5 / Competitor:5PP-InsP5			Duplicate: Probe: b-1,5(PCP)2-InsP4 / Competitor:1,5(PP)2-InsP4
			PTK2 (FAK)6			PTK2 (FAK)5
			NAMPT6			NAMPT6
			STK246			STK245
			PRPS16			PRPS15
			DIPP16			DIPP15
			PMVK6			PMVK5

## Sheet: Sheet14
Figure 4c
Biological Process
Cytoplasmic Translation	Gene Expression	mRNA Processing	Ribosome Biogenesis	rRNA Processing	Regulation Of Translation	Stress Granule Assembly
76.9	58.2	28.3	25.8	23.4	20.9	11.7
Molecular Function
mRNA Binding	Cadherin Binding	mRNA 3'-UTR Binding	mRNA 5'-UTR Binding	Ubiquitin Ligase Inhibitor Activity	rRNA Binding	Ribosome Binding
43.5	21.3	12.2	9.6	8.6	7.4	6.9
Cellular Compartment

## Sheet: Figure 4d
Figure 4d
	No Kinase	No Substrate	No ATP	TNIK	InsP6		5PP-InsP5		1,5(PP)2-InsP4
					4 μM	100 μM	4 μM	100 μM	4 μM	100 μM
Luminescence Intensity	20549446	19494444	119702	2818896	9772482	11874935	8641107	14149907	8576656	11221852
	18565036	16590300	107177	2359278	8915056	12444511	8921107	11560459	8369969	9974620
	17090282	20629972	113787	2538398	9913494	10055237	10600973	11704414	7951970	11269771

## Sheet: Figure 5a
Figure 5a
Reagent	EDTA Cytosolic	EDTA Nuclear	Mg2+ Cytosolic	Mg2+ Nuclear
biotin-InsP6	796	1205	306	129
biotin-1PCP-InsP5	440	1395	329	27
biotin-5PCP-InsP5	244	514	78	304
biotin-1,5(PCP)2-InsP4	105	593	244	604

## Sheet: Figure 5b
Figure 5b
Reagent	EDTA Cytosolic	EDTA Nuclear	Mg2+ Cytosolic	Mg2+ Nuclear
biotin-InsP6	27	56	4	10
biotin-1PCP-InsP5	4	21	9	3
biotin-5PCP-InsP5	0	1	13	200
biotin-1,5(PCP)2-InsP4	1	1	147	535

## Sheet: Figure 5c
Figure 5c
b-InsP6	b- 5PCP-InsP5	b- 1,5(PCP)2-InsP4	Condition		Averages			Conditions
1.2832	6.66142	0.0367397	4		b-InsP6			1	EDTA cyto
1.33632	7.25256	0.368935	4		5.08838	4		2	EDTA nuclear
1.38016	7.29656	0.629545	4		2.08762	3		3	Mg2+ cyto
1.38282	7.47654	1.54179	4		9.86994	2		4	Mg2+ nuclear
1.70233	8.50288	1.90519	4		8.56624	1
3.01335	8.59257	2.96807	4		b- 5PCP-InsP5
3.18996	8.7797	4.13476	4		11.943	4
3.20098	9.33442	4.22842	4		6.91924	3
3.21438	9.45841	5.63402	4		7.60734	2
3.53824	9.50145	5.91901	4		0.535742	1
3.55217	9.64483	6.4668	4		b- 1,5(PCP)2-InsP4
3.61651	9.9733	6.65604	4		9.57338	4
3.7186	10.3197	7.10132	4		7.75277	3
3.75829	10.5758	7.4945	4		0.451363	2
3.79331	10.8073	7.69914	4		0.31375	1
3.82846	10.9602	7.82472	4
3.85915	11.1481	7.97077	4
3.89226	11.1991	8.26713	4
3.98196	11.2152	8.97312	4
4.03735	11.3437	9.15464	4
4.09144	11.5421	9.18521	4
4.15075	11.6546	9.29058	4
4.1893	12.3162	9.51567	4
4.39679	12.3347	9.58094	4
4.43978	12.3486	9.60934	4
4.49147	12.4864	10.0357	4
4.75632	12.5326	10.1382	4
5.09561	12.726	10.1598	4
5.16542	12.9162	10.1868	4
5.5448	12.9226	10.2825	4
5.679	13.1939	10.4239	4
5.75479	13.3109	10.9618	4
5.80185	13.3941	10.9629	4
5.89841	13.8555	11.0411	4
6.01954	13.8979	11.1105	4
6.25138	14.0475	11.149	4
6.55972	14.0946	11.2077	4
6.8778	14.1586	11.3601	4
6.95354	14.2247	11.3783	4
7.3009	14.2462	11.4384	4
7.81695	14.3915	11.4896	4
8.0683	14.4651	11.5699	4
8.14159	14.59	11.6311	4
8.25946	14.635	11.6626	4
8.31415	14.938	11.7103	4
8.39674	14.9901	11.7597	4
8.58253	15.0825	11.9132	4
8.67559	15.1863	11.9238	4
8.7142	15.647	11.9459	4
8.75088	15.653	12.1569	4
0.178642	4.89736	6.41261	3
0.447123	5.21733	6.4693	3
0.543155	5.22659	6.62684	3
0.590152	5.22743	6.93455	3
0.610437	5.48932	7.15265	3
0.765104	7.13027	7.53777	3
0.892336	7.18811	7.77791	3
0.933885	7.22469	7.89264	3
0.941739	7.24671	7.90185	3
1.0187	7.26049	7.99022	3
1.042	7.29043	8.01354	3
1.08233	7.30095	8.10172	3
1.12332	7.30219	8.13598	3
1.23591	7.303	8.56089	3
1.25238	7.33962	8.62957	3
1.28278	7.36504	8.65157	3
1.28314	7.39589	8.70735	3
1.30599	7.47278	8.80271	3
1.34645	7.49015	8.94187	3
1.3636	7.5097	9.00934	3
1.37021	7.55352	9.05608	3
1.44494	7.57426	9.09401	3
1.46588	7.59175	9.13261	3
1.62293	7.62439	9.23933	3
1.64357	7.62505	9.28778	3
1.83959	7.62605	9.35068	3
1.99311	7.64063	9.37405	3
2.00855	7.65917	9.38816	3
2.25971	7.66983	9.39341	3
2.31486	7.688	9.48225	3
2.37417	7.68906	9.53468	3
2.43951	7.70154	9.59653	3
2.5645	7.72229	9.66136	3
2.74524	7.79918	9.72953	3
2.82784	7.81345	9.8262	3
2.85195	7.81981	9.86386	3
3.02001	7.84474	9.88767	3
3.02535	7.85588	9.9194	3
3.03806	7.86158	9.93011	3
3.05851	7.86982	9.94077	3
3.20897	7.87256	10.0541	3
3.44095	7.94929	10.1921	3
3.68176	7.97677	10.4978	3
3.91304	8.01632	10.6121	3
3.94873	8.03367	10.7317	3
3.9756	8.03705	10.7974	3
3.98403	8.05461	10.8745	3
3.9894	8.08315	10.9313	3
4.44168	8.08382	10.9555	3
4.649	8.10734	10.9556	3
0.805531	0.523739	0.43566	2
1.48823	0.543179	0.448505	2
2.35907	0.54701	0.450304	2
3.44409	0.547914	0.451967	2
6.53997	0.965356	0.455535	2
6.70476	1.2209	0.456207	2
7.33346	1.27268	0.459932	2
8.34295	1.41893	0.459989	2
8.53381	1.56819	0.467113	2
8.6785	2.99926	0.470608	2
8.85199	3.13265	0.472565	2
9.47704	3.20213	0.481057	2
9.59493	3.26407	0.499438	2
9.70658	5.15056	0.502606	2
9.76381	5.88312	0.504815	2
9.83147	6.47827	0.505556	2
9.84798	7.38214	0.507248	2
9.85106	7.53583	0.512237	2
9.85852	7.70114	0.512499	2
9.87774	8.05697	0.515588	2
10.1934	8.16244	0.518626	2
10.2263	8.38644	0.52478	2
10.451	8.78274	0.52717	2
10.5163	8.96038	0.532056	2
10.8501	9.03839	0.540599	2
10.9524	9.08815	0.540599	2
10.9865	9.13745	0.540852	2
11.0454	9.329	0.541679	2
11.2496	9.44012	0.544597	2
11.2911	9.62462	0.54609	2
11.4037	9.72997	0.549486	2
11.5729	9.75055	0.549885	2
11.5962	10.0105	0.551582	2
11.597	10.026	0.55242	2
11.6021	10.1302	0.552707	2
11.6736	10.1525	0.553101	2
11.6853	10.1615	0.554975	2
11.7244	10.1729	0.555017	2
11.7432	10.2984	0.556502	2
11.7582	10.4667	0.557124	2
11.7595	10.5445	0.557904	2
11.7608	10.5482	0.557998	2
11.7806	10.8967	0.559572	2
11.7922	11.176	0.560438	2
11.8067	11.2285	0.560835	2
11.8657	11.6126	0.561433	2
11.9168	11.7186	0.562621	2
11.9219	11.7385	0.563129	2
11.9394	11.9282	0.56437	2
11.9436	12.575	0.564764	2
0.258768	0.292551	0.0226223	1
0.640975	0.458222	0.0297183	1
1.28396	0.460415	0.0490538	1
1.55022	0.465614	0.0656407	1
1.78419	0.477599	0.0767872	1
1.91605	0.477918	0.0798776	1
2.84339	0.482239	0.086113	1
3.03254	0.484223	0.093962	1
3.23329	0.490867	0.0965018	1
3.47288	0.4971	0.0966996	1
5.27679	0.498401	0.12083	1
6.05838	0.507177	0.131096	1
6.39674	0.509069	0.137243	1
6.72403	0.511458	0.15279	1
6.90335	0.512969	0.183488	1
7.01544	0.513553	0.190415	1
7.02763	0.515203	0.201654	1
7.05672	0.518138	0.22194	1
7.11937	0.519629	0.248302	1
7.36532	0.519848	0.283623	1
7.93815	0.523259	0.284538	1
8.19215	0.523745	0.286394	1
8.57072	0.534772	0.287403	1
9.0363	0.536729	0.292983	1
9.22129	0.536883	0.302067	1
9.59035	0.542686	0.311557	1
11.1641	0.552027	0.312692	1
11.3905	0.552062	0.330942	1
11.5126	0.552522	0.331358	1
11.5965	0.553238	0.34103	1
11.745	0.553345	0.34293	1
11.7816	0.553899	0.361251	1
11.8021	0.553983	0.362131	1
11.8612	0.554973	0.362774	1
11.8907	0.555138	0.370688	1
11.8991	0.555554	0.371924	1
11.9583	0.556343	0.376349	1
12.0389	0.556516	0.381845	1
12.1147	0.556661	0.386353	1
12.1172	0.55822	0.390377	1
12.1803	0.559216	0.39057	1
12.1835	0.561082	0.397635	1
12.197	0.561215	0.406969	1
12.2169	0.562493	0.408487	1
12.2703	0.562983	0.411166	1
12.2895	0.564085	0.413726	1
12.3128	0.566353	0.414714	1
12.4882	0.568992	0.420166	1
12.828	0.569766	0.420746	1
12.9642	0.570015	0.423895	1

[truncated: 10 more sheets: Figure 5d, Figure 6c, Figure 6d, Figure 6e, Figure 7c, Supplementary Figure 6a, Supplementary Figure 6b, Supplementary Figure 7, Supplementary Figure 8, Supplementary Figure 9]
